# Supplementary material for: LDHA, BIK, and CNIH4 Are Diagnostic Markers of Endoplasmic Reticulum Stress in Lung Cancer Comorbid With Sepsis: Integrating Machine Learning and Single‐Cell Analysis of Immune Signaling
Source: Mediators Inflamm. 2026 Jul 11;2026:2437852. doi: 10.1155/mi/2437852 (PMC13355311; doi:10.1155/mi/2437852)
Supplement: Supplementary file 1 — Supporting Information 1 Table S1A: Differentially expressed genes in lung cancer. [file MI-2026-2437852-s007.xlsx]

## Sheet: S1A
	Table S1A. Differentially expressed genes in lung cancer
	ID	logFC	Average Expresion	T	P-Value	adjust P-Value	B	geneName
	FAM107A	2.65006	8.56125	23.8341	7.48126e-45	1.00511e-40	91.653	FAM107A
	GRK5	1.48009	8.83338	23.3847	4.20799e-44	2.82672e-40	89.9471	GRK5
	PECAM1	1.68355	10.1128	22.5619	1.05427e-42	4.47495e-39	86.7633	PECAM1
	FHL1	2.3883	8.66702	22.5028	1.33233e-42	4.47495e-39	86.5318	FHL1
	EDNRB	2.55909	7.80326	22.3574	2.37521e-42	6.30178e-39	85.9599	EDNRB
	CDH5	2.62534	7.99421	22.3149	2.81434e-42	6.30178e-39	85.7921	CDH5
	AGER	3.73847	8.67925	22.2692	3.37733e-42	6.48205e-39	85.6117	AGER
	CD36	1.69107	7.31256	22.1809	4.80805e-42	8.07452e-39	85.2623	CD36
	CLEC3B	3.41912	8.90436	21.8016	2.215e-41	3.01848e-38	83.7507	CLEC3B
	HIGD1B	1.36136	8.57498	21.7981	2.24673e-41	3.01848e-38	83.7366	HIGD1B
	JAM2	1.56207	8.58411	21.4705	8.51935e-41	9.95205e-38	82.4171	JAM2
	CA4	2.26884	7.35458	21.4531	9.14762e-41	9.95205e-38	82.3466	CA4
	TCF21	2.51977	7.34486	21.4406	9.62982e-41	9.95205e-38	82.2958	TCF21
	VWF	2.25734	10.6005	21.3675	1.29928e-40	1.24685e-37	81.9992	VWF
	SPP1	-4.36959	9.70582	-21.0982	3.93694e-40	3.52619e-37	80.9012	SPP1
	TEK	1.19638	8.89426	20.9636	6.87398e-40	5.77199e-37	80.3491	TEK
	LDB2	2.23097	9.17393	20.9417	7.52885e-40	5.95001e-37	80.259	LDB2
	DUOX1	1.485	6.94605	20.7366	1.76892e-39	1.32031e-36	79.4126	DUOX1
	FIGF	2.56593	8.99738	20.5218	4.34999e-39	2.97837e-36	78.5209	FIGF
	CD93	1.48157	9.95429	20.5172	4.43561e-39	2.97837e-36	78.5016	CD93
	SLIT3	0.621473	6.77616	20.499	4.7869e-39	2.97837e-36	78.4261	SLIT3
	STARD13	1.22275	8.18966	20.4946	4.87712e-39	2.97837e-36	78.4076	STARD13
	AGTR1	1.14157	6.83687	20.4185	6.71892e-39	3.92473e-36	78.09	AGTR1
	FABP4	3.82995	8.89389	20.3643	8.44588e-39	4.72793e-36	77.8633	FABP4
	ACADL	1.62702	6.92496	20.2775	1.21874e-38	6.54953e-36	77.4997	ACADL
	ABCA8	2.96673	7.82748	20.2223	1.54003e-38	7.95782e-36	77.2678	ABCA8
	GPM6A	2.56108	6.84314	20.1743	1.88786e-38	9.39384e-36	77.0659	GPM6A
	TACC1	1.02428	8.26918	20.1508	2.08594e-38	1.00088e-35	76.967	TACC1
	RASIP1	1.60628	8.96176	20.0836	2.77655e-38	1.2616e-35	76.6834	RASIP1
	RAMP2	1.76169	8.28012	20.0802	2.81712e-38	1.2616e-35	76.669	RAMP2
	FOXF1	2.24175	8.32448	19.9476	4.95792e-38	2.1487e-35	76.1085	FOXF1
	TNXA	1.36523	8.51878	19.674	1.60396e-37	6.73415e-35	74.9441	TNXA
	TGFBR3	2.43123	8.36276	19.4658	3.94271e-37	1.60516e-34	74.0519	TGFBR3
	ZNF106	0.993749	9.41615	19.3281	7.16833e-37	2.83255e-34	73.4587	ZNF106
	CLDN5	1.91353	9.21334	19.1209	1.77051e-36	6.79623e-34	72.5615	CLDN5
	ITIH5	1.13634	7.66737	19.0475	2.4429e-36	9.11675e-34	72.242	ITIH5
	SPTBN1	0.857446	8.00817	19.0151	2.81511e-36	1.02219e-33	72.1013	SPTBN1
	S1PR1	1.27609	8.18749	18.6388	1.48185e-35	5.23912e-33	70.4526	S1PR1
	CAV1	2.56258	10.7811	18.6257	1.57065e-35	5.39775e-33	70.3948	CAV1
	KCNK3	2.05439	7.87003	18.6205	1.60707e-35	5.39775e-33	70.3721	KCNK3
	FXYD6	1.46818	8.84488	18.4549	3.35901e-35	1.10069e-32	69.6401	FXYD6
	LRRN3	1.601	7.70122	18.433	3.70301e-35	1.18452e-32	69.5433	LRRN3
	CAT	0.982582	8.38318	18.3909	4.46905e-35	1.39632e-32	69.3566	CAT
	AOC3	1.88057	8.98972	18.3497	5.37315e-35	1.63009e-32	69.1736	AOC3
	MMRN2	1.16089	7.99136	18.3461	5.45991e-35	1.63009e-32	69.1577	MMRN2
	TIE1	1.94138	8.2863	18.3066	6.51776e-35	1.90361e-32	68.9819	TIE1
	CLDN18	2.62907	8.57439	18.0637	1.94212e-34	5.55158e-32	67.8975	CLDN18
	LIMS2	1.63	8.32885	18.0364	2.19607e-34	6.14672e-32	67.7754	LIMS2
	STX12	0.7596	9.25883	17.9698	2.96713e-34	8.13538e-32	67.4765	STX12
	DPEP2	1.21184	7.70535	17.9305	3.54425e-34	9.35872e-32	67.3	DPEP2
	EMCN	1.79346	8.00692	17.93	3.55262e-34	9.35872e-32	67.2976	EMCN
	SLIT2	1.9804	9.58467	17.8507	5.09011e-34	1.29915e-31	66.9404	SLIT2
	HEG1	1.41509	9.41173	17.8492	5.12504e-34	1.29915e-31	66.9336	HEG1
	ADAMTSL3	1.9865	6.82666	17.7441	8.26038e-34	2.05515e-31	66.4594	ADAMTSL3
	ADAMTS8	1.11136	5.84231	17.7109	9.60993e-34	2.34744e-31	66.3091	ADAMTS8
	SEMA5A	1.28521	8.19245	17.6854	1.07913e-33	2.58896e-31	66.1939	SEMA5A
	RGCC	2.26047	10.835	17.6659	1.17998e-33	2.78124e-31	66.1051	RGCC
	ADH1B	2.87616	8.29366	17.6264	1.41269e-33	3.27232e-31	65.9263	ADH1B
	FXYD1	1.47367	8.02375	17.5992	1.59963e-33	3.64254e-31	65.8028	FXYD1
	RAI2	1.46314	7.26068	17.5864	1.69613e-33	3.77317e-31	65.7446	RAI2
	NME1	-1.7397	9.69581	-17.5842	1.71316e-33	3.77317e-31	65.7347	NME1
	FGFR4	1.19326	7.17327	17.5719	1.81192e-33	3.92631e-31	65.679	FGFR4
	FZD4	0.938112	8.93802	17.5532	1.9736e-33	4.20878e-31	65.5941	FZD4
	SPOCK2	1.32473	8.77727	17.4903	2.63269e-33	5.52659e-31	65.3078	SPOCK2
	CLIC5	2.17532	8.43839	17.4029	3.93151e-33	8.12613e-31	64.9093	CLIC5
	FCN3	3.50937	9.57804	17.3933	4.10908e-33	8.36447e-31	64.8654	FCN3
	ARHGAP6	0.976282	6.17589	17.3774	4.42092e-33	8.86493e-31	64.7927	ARHGAP6
	KIAA1462	1.87447	6.51184	17.3724	4.52403e-33	8.93828e-31	64.7698	KIAA1462
	C14orf132	1.51687	8.65008	17.368	4.61694e-33	8.98965e-31	64.7496	C14orf132
	ACACB	0.649766	6.83685	17.3029	6.22928e-33	1.19558e-30	64.4519	ACACB
	SVEP1	0.685003	6.91335	17.2224	9.0307e-33	1.70884e-30	64.0829	SVEP1
	ASPA	0.898946	6.76624	17.1835	1.08077e-32	2.01669e-30	63.9043	ASPA
	GJA4	0.821854	7.5537	17.1611	1.19858e-32	2.20588e-30	63.8015	GJA4
	ITM2A	1.56889	9.0147	17.1233	1.42764e-32	2.59195e-30	63.6277	ITM2A
	MIF	-1.35154	11.5302	-17.1118	1.50565e-32	2.69713e-30	63.5748	MIF
	AKAP2	1.88088	10.0427	17.0323	2.17703e-32	3.84848e-30	63.2083	AKAP2
	SESN1	1.20354	9.23691	17.0014	2.51269e-32	4.38415e-30	63.0658	SESN1
	EPAS1	1.54498	9.52867	16.9342	3.43373e-32	5.91438e-30	62.7554	EPAS1
	FHL5	1.2026	7.22848	16.8852	4.31302e-32	7.33486e-30	62.5288	FHL5
	CRYAB	1.25123	8.24538	16.7916	6.67748e-32	1.1214e-29	62.0943	CRYAB
	LDHA	-0.907476	12.3073	-16.7749	7.2178e-32	1.19718e-29	62.0169	LDHA
	GPM6B	1.56616	7.00612	16.6898	1.07464e-31	1.74878e-29	61.6212	GPM6B
	TNS1	0.9475	8.50544	16.6871	1.08846e-31	1.74878e-29	61.6085	TNS1
	TAL1	0.518995	6.69015	16.6861	1.09339e-31	1.74878e-29	61.604	TAL1
	SASH1	1.33962	9.92081	16.6798	1.12645e-31	1.78045e-29	61.5744	SASH1
	GPX3	2.15489	11.4378	16.6169	1.51243e-31	2.36273e-29	61.2815	GPX3
	MFAP4	2.11776	9.18407	16.6126	1.54333e-31	2.38329e-29	61.2614	MFAP4
	TNNC1	2.88406	6.98219	16.6073	1.58227e-31	2.41567e-29	61.2366	TNNC1
	ADIRF	2.71487	8.55564	16.568	1.90287e-31	2.87248e-29	61.0532	ADIRF
	NOTCH4	0.999174	7.56607	16.5321	2.25338e-31	3.36379e-29	60.8851	NOTCH4
	RAMP3	1.91281	9.42375	16.4671	3.06023e-31	4.51804e-29	60.5808	RAMP3
	EMP2	2.02928	10.6123	16.3772	4.67583e-31	6.82824e-29	60.1593	EMP2
	ARAP3	0.936203	8.54848	16.3477	5.3767e-31	7.76731e-29	60.0204	ARAP3
	FAM189A2	1.30611	8.16343	16.3187	6.16634e-31	8.81328e-29	59.8842	FAM189A2
	STXBP6	0.739881	6.77051	16.2505	8.51384e-31	1.20404e-28	59.5634	STXBP6
	KLF2	1.93552	9.84274	16.2382	9.0283e-31	1.26349e-28	59.505	KLF2
	UPK3B	2.71349	7.10865	16.2234	9.68091e-31	1.34086e-28	59.4356	UPK3B
	ERG	0.824014	6.74581	16.1571	1.32626e-30	1.81819e-28	59.1226	ERG
	TMEM204	1.57829	8.94955	16.1333	1.48536e-30	2.01574e-28	59.0099	TMEM204
	PPM1F	0.659117	8.8793	16.0593	2.11243e-30	2.83805e-28	58.6597	PPM1F
	CD34	1.05561	8.92593	16.0084	2.69174e-30	3.58055e-28	58.4187	CD34
	FBLN5	1.52671	9.38174	15.9567	3.44548e-30	4.53824e-28	58.1732	FBLN5
	PDLIM2	1.48721	8.76305	15.8681	5.2631e-30	6.86503e-28	57.7518	PDLIM2
	PDZD2	2.25644	7.70591	15.8191	6.65435e-30	8.59627e-28	57.5185	PDZD2
	PIP5K1B	0.948652	7.36495	15.7593	8.86283e-30	1.13402e-27	57.2335	PIP5K1B
	TMEM100	3.58127	8.49472	15.7307	1.01701e-29	1.28902e-27	57.0966	TMEM100
	MACF1	1.09176	10.1694	15.7097	1.12467e-29	1.41215e-27	56.9966	MACF1
	GIMAP1-GIMAP5	0.702831	8.78457	15.6879	1.24918e-29	1.55396e-27	56.8921	GIMAP1-GIMAP5
	NPR1	0.862945	7.20628	15.6546	1.46593e-29	1.80686e-27	56.733	NPR1
	LOC101927458	1.92974	8.01901	15.6436	1.54567e-29	1.88783e-27	56.6803	LOC101927458
	SYNM	1.18701	8.37054	15.408	4.82058e-29	5.83463e-27	55.5489	SYNM
	RASL12	1.27092	7.79019	15.4037	4.92295e-29	5.90534e-27	55.528	RASL12
	GFOD1	0.999069	8.75185	15.3948	5.13958e-29	6.11064e-27	55.4851	GFOD1
	WFS1	1.26774	9.32175	15.3741	5.68172e-29	6.69596e-27	55.3854	WFS1
	INPP5A	1.11282	9.27738	15.3636	5.97906e-29	6.9851e-27	55.3346	INPP5A
	KANK3	1.08288	7.4472	15.3089	7.79611e-29	9.00024e-27	55.0706	KANK3
	CFD	2.16516	9.30477	15.3067	7.87829e-29	9.00024e-27	55.0602	CFD
	THBD	1.57911	8.95162	15.306	7.90493e-29	9.00024e-27	55.0568	THBD
	SRPK1	-0.690151	8.15349	-15.2975	8.23712e-29	9.29964e-27	55.0159	SRPK1
	REEP1	0.868233	7.6953	15.2797	8.98357e-29	1.00579e-26	54.9296	REEP1
	ANGPT1	1.4912	7.98302	15.2272	1.15924e-28	1.28714e-26	54.676	ANGPT1
	ARHGEF6	1.02918	9.15683	15.2093	1.26492e-28	1.39283e-26	54.5892	ARHGEF6
	COX7A1	1.43579	8.16392	15.2076	1.27516e-28	1.39283e-26	54.5811	COX7A1
	PTPRB	1.27601	6.92017	15.1994	1.32738e-28	1.43817e-26	54.5412	PTPRB
	SRPX	1.86972	8.45085	15.1954	1.35331e-28	1.45454e-26	54.522	SRPX
	LPL	2.38607	9.65613	15.1646	1.57249e-28	1.6767e-26	54.3726	LPL
	CHRDL1	1.99005	7.74297	15.1467	1.71528e-28	1.81455e-26	54.2862	CHRDL1
	ENO1	-0.913865	10.3271	-15.0885	2.27831e-28	2.39133e-26	54.0038	ENO1
	KCNJ8	0.802377	8.31777	15.0748	2.43658e-28	2.53764e-26	53.9369	KCNJ8
	LMO2	1.55081	8.44338	15.0636	2.573e-28	2.65909e-26	53.8827	LMO2
	TBX2	0.957105	7.49463	15.0476	2.78185e-28	2.85299e-26	53.8051	TBX2
	LRRC32	1.15629	9.73048	15.038	2.91653e-28	2.96845e-26	53.7581	LRRC32
	LHFP	1.66214	9.18991	15.0245	3.11471e-28	3.14633e-26	53.6927	LHFP
	DOCK4	1.87073	8.74284	14.9971	3.56189e-28	3.5712e-26	53.5592	DOCK4
	CTNNAL1	1.44124	9.33747	14.9909	3.67058e-28	3.6529e-26	53.5293	CTNNAL1
	OLFML1	1.12842	8.3392	14.8389	7.73202e-28	7.63821e-26	52.788	OLFML1
	FEZ1	0.721267	7.8081	14.8092	8.94579e-28	8.77275e-26	52.6429	FEZ1
	KDELR2	-0.95207	10.3942	-14.8007	9.3249e-28	9.07826e-26	52.6016	KDELR2
	PPP1R14B	-1.2147	8.7424	-14.7762	1.0523e-27	1.0171e-25	52.4814	PPP1R14B
	AHNAK	0.957708	9.26117	14.7675	1.09784e-27	1.05353e-25	52.4392	AHNAK
	GOLM1	-1.8202	8.1897	-14.7633	1.12119e-27	1.06831e-25	52.4183	GOLM1
	HOXA5	1.41907	9.00036	14.7591	1.14447e-27	1.08282e-25	52.3978	HOXA5
	DENND2A	0.548612	6.65334	14.7048	1.49512e-27	1.40468e-25	52.1319	DENND2A
	PCDH12	0.849874	8.20013	14.6879	1.62508e-27	1.51617e-25	52.049	PCDH12
	CASKIN2	0.774111	8.0036	14.6651	1.81808e-27	1.68455e-25	51.9373	CASKIN2
	PPAP2C	-1.86174	7.4672	-14.6615	1.85056e-27	1.70289e-25	51.9197	PPAP2C
	LYVE1	1.27424	7.28565	14.6571	1.89117e-27	1.72843e-25	51.8981	LYVE1
	ICAM2	1.2176	9.07485	14.6469	1.98812e-27	1.80476e-25	51.8483	ICAM2
	SLC27A3	1.12758	8.84535	14.6366	2.09178e-27	1.88611e-25	51.7978	SLC27A3
	HMGB3	-2.19822	9.24112	-14.6272	2.1915e-27	1.96285e-25	51.7514	HMGB3
	SNRK	0.701551	6.90275	14.6156	2.32094e-27	2.06502e-25	51.6943	SNRK
	LRRC36	1.15791	8.21181	14.5681	2.93353e-27	2.59289e-25	51.4613	LRRC36
	GAB2	0.791081	8.78249	14.5233	3.66076e-27	3.21453e-25	51.2409	GAB2
	DNASE1L3	1.31069	6.81446	14.4985	4.13847e-27	3.61042e-25	51.1188	DNASE1L3
	FMO2	2.4584	10.2975	14.4743	4.66633e-27	4.04466e-25	50.9994	FMO2
	KL	1.22343	5.64075	14.453	5.18484e-27	4.46528e-25	50.8946	KL
	ENG	0.811322	8.41325	14.4447	5.4013e-27	4.62207e-25	50.8539	ENG
	SDPR	2.24093	7.82326	14.4056	6.55875e-27	5.57701e-25	50.6606	SDPR
	ARRB1	0.808432	8.54098	14.3988	6.78304e-27	5.70812e-25	50.6272	ARRB1
	PTRF	1.34507	8.86979	14.3983	6.79791e-27	5.70812e-25	50.625	PTRF
	METTL7A	0.767427	7.59401	14.3716	7.76291e-27	6.47793e-25	50.4929	METTL7A
	DPYSL2	1.53899	10.8145	14.36	8.22363e-27	6.82003e-25	50.4356	DPYSL2
	GATA6	1.8299	7.38942	14.3412	9.02648e-27	7.43993e-25	50.3429	GATA6
	SULF1	-1.99633	8.7683	-14.3132	1.03762e-26	8.50028e-25	50.2042	SULF1
	ST14	-0.701966	7.16336	-14.3084	1.06249e-26	8.65123e-25	50.1806	ST14
	PTPRD	0.505864	6.92178	14.2979	1.1195e-26	9.0605e-25	50.1286	PTPRD
	TBX3	1.55017	7.95557	14.2846	1.19562e-26	9.56951e-25	50.0632	TBX3
	LINC00312	1.16564	8.29517	14.2845	1.19663e-26	9.56951e-25	50.0623	LINC00312
	SOSTDC1	2.27546	7.27973	14.2647	1.32049e-26	1.04975e-24	49.9643	SOSTDC1
	KLF4	1.90476	8.96886	14.2464	1.44638e-26	1.14306e-24	49.8737	KLF4
	SFTPC	3.80093	11.7371	14.2108	1.72646e-26	1.35643e-24	49.6975	SFTPC
	PPAP2B	1.34218	9.81445	14.1762	2.05179e-26	1.60266e-24	49.5257	PPAP2B
	GAS6	1.23764	9.80303	14.1681	2.13598e-26	1.65878e-24	49.4857	GAS6
	BCHE	1.63662	6.65563	14.1295	2.589e-26	1.99904e-24	49.2943	BCHE
	GAPDH	-1.00791	12.7399	-14.1217	2.69182e-26	2.06655e-24	49.2556	GAPDH
	KAL1	2.07009	9.64081	14.1116	2.83138e-26	2.16134e-24	49.2053	KAL1
	CDO1	1.29936	6.74161	14.0985	3.02262e-26	2.29429e-24	49.1402	CDO1
	TGFBR2	0.980122	8.54416	14.0851	3.23178e-26	2.43927e-24	49.0736	TGFBR2
	GIMAP6	1.91166	8.10077	14.0361	4.12745e-26	3.0979e-24	48.8302	GIMAP6
	CYP4B1	3.71777	8.72914	14.0134	4.62438e-26	3.45159e-24	48.7171	CYP4B1
	SPARCL1	1.5513	11.6702	14.0009	4.92196e-26	3.6534e-24	48.655	SPARCL1
	ADRB2	1.56604	9.05776	13.9953	5.06299e-26	3.73744e-24	48.6269	ADRB2
	TSPAN7	1.81335	9.02822	13.9941	5.09363e-26	3.73951e-24	48.6209	TSPAN7
	ZBTB16	2.26243	8.25958	13.9886	5.23553e-26	3.82279e-24	48.5935	ZBTB16
	LEPREL1	1.39518	8.59099	13.9783	5.51298e-26	4.00361e-24	48.5422	LEPREL1
	VIPR1	1.93884	9.11988	13.9764	5.5635e-26	4.01858e-24	48.5331	VIPR1
	KIAA0040	0.648991	7.95944	13.9743	5.6243e-26	4.04077e-24	48.5223	KIAA0040
	TTC28	0.889614	7.85323	13.9714	5.70685e-26	4.07827e-24	48.5078	TTC28
	CBX7	1.23694	9.28768	13.9677	5.8127e-26	4.13194e-24	48.4895	CBX7
	PID1	1.5246	7.49518	13.9655	5.87597e-26	4.15493e-24	48.4787	PID1
	MDK	-1.8109	8.10711	-13.9466	6.45937e-26	4.54354e-24	48.3845	MDK
	WIF1	3.70115	7.94567	13.9254	7.18466e-26	5.02739e-24	48.2786	WIF1
	TOP2A	-2.41794	7.02576	-13.9218	7.31564e-26	5.09252e-24	48.2606	TOP2A
	ALDH18A1	-0.91094	9.05013	-13.897	8.28454e-26	5.73726e-24	48.1368	ALDH18A1
	BZW2	-1.10625	10.0084	-13.8883	8.65098e-26	5.96031e-24	48.0938	BZW2
	LINC00341	1.29611	7.62668	13.8438	1.08164e-25	7.4142e-24	47.8715	LINC00341
	CPB2	2.13284	8.27035	13.8329	1.14245e-25	7.79126e-24	47.817	CPB2
	SH3BP5	1.12312	9.69699	13.8307	1.15493e-25	7.83663e-24	47.8062	SH3BP5
	VSTM4	0.730081	6.51296	13.8248	1.18987e-25	8.03311e-24	47.7766	VSTM4
	ACKR4	0.965546	5.33959	13.7547	1.69267e-25	1.13705e-23	47.4258	ACKR4
	TRPV2	1.04189	7.66668	13.7266	1.94886e-25	1.30264e-23	47.2855	TRPV2
	SELP	0.882343	9.08034	13.7033	2.19177e-25	1.45775e-23	47.1686	SELP
	PRDX4	-1.25575	10.1588	-13.6731	2.5524e-25	1.68924e-23	47.017	PRDX4
	ID4	1.47454	7.57512	13.6693	2.60049e-25	1.71263e-23	46.9985	ID4
	LRRC59	-0.788023	9.90604	-13.6458	2.92836e-25	1.91915e-23	46.8803	LRRC59
	CD97	1.17036	8.91525	13.6354	3.08508e-25	2.01204e-23	46.8284	CD97
	LEPR	0.975012	7.11719	13.6158	3.40608e-25	2.20697e-23	46.7299	LEPR
	HSPB8	1.42303	8.95316	13.6152	3.41682e-25	2.20697e-23	46.7268	HSPB8
	MEIS1	1.08365	8.16963	13.5863	3.95287e-25	2.54099e-23	46.5817	MEIS1
	SEMA3G	1.58081	8.02962	13.5679	4.33753e-25	2.77499e-23	46.4893	SEMA3G
	ACVRL1	0.71301	6.96522	13.5406	4.97717e-25	3.16911e-23	46.3524	ACVRL1
	CDH19	0.830792	5.43873	13.5384	5.03275e-25	3.18939e-23	46.3414	CDH19
	OR7E47P	0.761349	8.84006	13.5375	5.05663e-25	3.18948e-23	46.3367	OR7E47P
	GMFG	1.23123	8.91437	13.5244	5.40147e-25	3.39106e-23	46.271	GMFG
	CLDN22	1.42748	7.5724	13.5047	5.96794e-25	3.72927e-23	46.1718	CLDN22
	MRPL3	-0.976034	10.5003	-13.5015	6.06674e-25	3.77346e-23	46.1554	MRPL3
	GFPT1	-1.09085	8.84156	-13.4921	6.3611e-25	3.93831e-23	46.1083	GFPT1
	EPB41L2	0.909422	8.35141	13.481	6.72764e-25	4.14614e-23	46.0525	EPB41L2
	WDR12	-0.817859	8.89802	-13.4656	7.27168e-25	4.46096e-23	45.9751	WDR12
	LIMCH1	1.56856	9.62574	13.4519	7.79627e-25	4.76104e-23	45.9058	LIMCH1
	DENND3	0.719387	8.05348	13.4434	8.13888e-25	4.94777e-23	45.863	DENND3
	PDE2A	0.958779	8.25926	13.4242	8.96919e-25	5.42798e-23	45.7663	PDE2A
	GHR	1.44189	6.05731	13.3907	1.0624e-24	6.40058e-23	45.5978	GHR
	KPNA2	-1.25795	9.50984	-13.3711	1.1737e-24	7.03958e-23	45.4987	KPNA2
	PAICS	-1.16709	7.3622	-13.3689	1.18665e-24	7.08561e-23	45.4878	PAICS
	HBB	2.76747	11.4589	13.3669	1.19868e-24	7.10366e-23	45.4777	HBB
	FRY	1.05052	7.13409	13.3666	1.20025e-24	7.10366e-23	45.4764	FRY
	WFDC1	1.28829	8.96621	13.3627	1.22459e-24	7.21593e-23	45.4564	WFDC1
	NME1-NME2	-0.947984	11.3674	-13.3209	1.51385e-24	8.88146e-23	45.2454	NME1-NME2
	HBA1	2.77697	11.5346	13.3151	1.55869e-24	9.10479e-23	45.2164	HBA1
	SYNC	1.17165	5.77839	13.3085	1.61212e-24	9.3761e-23	45.1828	SYNC
	DACH1	1.03897	5.83023	13.2936	1.73813e-24	1.00654e-22	45.1079	DACH1
	ANKS1A	0.929379	8.69143	13.2654	2.00547e-24	1.15638e-22	44.9655	ANKS1A
	SGCG	0.751889	7.00843	13.2582	2.0808e-24	1.19468e-22	44.9288	SGCG
	MT1M	2.56782	8.40463	13.1962	2.85112e-24	1.62308e-22	44.6154	MT1M
	PIAS1	0.714797	8.88629	13.1832	3.04581e-24	1.7266e-22	44.5497	PIAS1
	GDF10	1.13057	7.85754	13.1653	3.33541e-24	1.88283e-22	44.4593	GDF10
	GREM1	-2.47325	6.81557	-13.1616	3.39967e-24	1.9106e-22	44.4403	GREM1
	PTGDS	1.52614	10.5361	13.1608	3.41305e-24	1.9106e-22	44.4364	PTGDS
	PCDH17	1.43676	9.6076	13.1468	3.66485e-24	2.04304e-22	44.3655	PCDH17
	DIAPH2	0.615498	7.1376	13.1364	3.86373e-24	2.14501e-22	44.3129	DIAPH2
	SOX4	-1.02887	8.37044	-13.1074	4.4785e-24	2.47607e-22	44.166	SOX4
	MYH11	1.15991	7.8966	13.106	4.51084e-24	2.48374e-22	44.1588	MYH11
	NDRG2	0.503353	7.86588	13.1051	4.53263e-24	2.48555e-22	44.154	NDRG2
	ADARB1	0.638705	7.46121	13.1041	4.55443e-24	2.48735e-22	44.1493	ADARB1
	SLCO2A1	1.56067	9.38375	13.1016	4.61382e-24	2.50958e-22	44.1364	SLCO2A1
	A2M	1.38297	12.6684	13.0875	4.95834e-24	2.6861e-22	44.0647	A2M
	TENC1	0.974582	8.98793	13.0858	5.00099e-24	2.69832e-22	44.0562	TENC1
	SFTPD	2.72855	11.1088	13.0488	6.03699e-24	3.24428e-22	43.8688	SFTPD
	PDIA4	-1.07938	8.77558	-13.0303	6.63499e-24	3.55144e-22	43.7748	PDIA4
	IRAK1	-0.865459	9.60706	-13.0225	6.90594e-24	3.6818e-22	43.735	IRAK1
	SNRPE	-0.847106	8.67414	-13.0207	6.96745e-24	3.69991e-22	43.7262	SNRPE
	PALMD	1.2794	7.24744	13.0192	7.02255e-24	3.71449e-22	43.7183	PALMD
	COL10A1	-2.19524	7.81907	-13.0164	7.12128e-24	3.75194e-22	43.7044	COL10A1
	CLIC3	2.01386	7.64601	13.0135	7.22856e-24	3.79358e-22	43.6895	CLIC3
	DLC1	0.96992	7.27383	13.0051	7.54432e-24	3.94389e-22	43.647	DLC1
	RECK	0.50414	6.98605	12.9815	8.51057e-24	4.43176e-22	43.5271	RECK
	CRTAC1	1.20216	8.54424	12.9747	8.80952e-24	4.56973e-22	43.4927	CRTAC1
	P2RY14	1.48519	6.73766	12.9623	9.38551e-24	4.84978e-22	43.4297	P2RY14
	THBS2	-2.08138	10.1437	-12.9529	9.84833e-24	5.06944e-22	43.3818	THBS2
	CBFA2T3	0.934629	6.90835	12.9352	1.07826e-23	5.52918e-22	43.2916	CBFA2T3
	C1orf106	-1.34488	9.24229	-12.9313	1.09959e-23	5.61711e-22	43.2721	C1orf106
	FERMT2	1.02751	8.17188	12.8922	1.34319e-23	6.83551e-22	43.0729	FERMT2
	PKIG	1.09008	9.66519	12.8719	1.49005e-23	7.55425e-22	42.9697	PKIG
	CAV2	1.44855	8.40848	12.8597	1.58543e-23	8.0076e-22	42.9079	CAV2
	GATA2	0.585473	7.46115	12.8017	2.13372e-23	1.07365e-21	42.6124	GATA2
	C1orf115	1.30666	8.60428	12.7989	2.165e-23	1.08421e-21	42.5979	C1orf115
	SORBS1	0.500848	6.69651	12.7983	2.17084e-23	1.08421e-21	42.5952	SORBS1
	HYAL1	1.32136	8.33019	12.7936	2.22398e-23	1.10663e-21	42.5711	HYAL1
	CD302	1.54541	9.33864	12.7864	2.30781e-23	1.14411e-21	42.5343	CD302
	LMCD1	1.17769	9.09235	12.768	2.53596e-23	1.25259e-21	42.4405	LMCD1
	PRKCH	0.681765	8.78868	12.7508	2.76906e-23	1.36272e-21	42.353	PRKCH
	GNG11	1.7116	8.39963	12.7284	3.10663e-23	1.52327e-21	42.2385	GNG11
	RPA3	-0.81008	9.07171	-12.6931	3.7222e-23	1.81847e-21	42.0586	RPA3
	SSR4	-1.01073	11.4497	-12.6816	3.94888e-23	1.92222e-21	41.9998	SSR4
	DES	0.703652	5.82737	12.6706	4.1783e-23	2.02655e-21	41.9436	DES
	EML1	1.07015	6.13586	12.6662	4.27306e-23	2.06505e-21	41.9213	EML1
	CACNA2D2	2.09834	9.27839	12.662	4.36566e-23	2.10225e-21	41.8999	CACNA2D2
	KLF9	0.987672	7.47655	12.6561	4.50028e-23	2.15933e-21	41.8697	KLF9
	PAFAH1B3	-0.962621	8.40726	-12.6227	5.34292e-23	2.55452e-21	41.6989	PAFAH1B3
	TMEM47	1.43861	8.26056	12.6123	5.63565e-23	2.68493e-21	41.6458	TMEM47
	SYNPO	1.03784	9.38185	12.5938	6.19663e-23	2.94176e-21	41.5514	SYNPO
	TPBG	-1.28095	9.68625	-12.5871	6.41486e-23	3.03464e-21	41.517	TPBG
	MIR22	1.53905	8.53825	12.5623	7.28486e-23	3.43411e-21	41.3904	MIR22
	CCL14	1.51356	9.67739	12.5373	8.28674e-23	3.89274e-21	41.2622	CCL14
	PLLP	1.32868	8.79708	12.5314	8.53886e-23	3.9972e-21	41.2324	PLLP
	LOC101930578	0.880352	7.28985	12.5269	8.74036e-23	4.07732e-21	41.2092	LOC101930578
	LAMP3	2.22566	10.7291	12.4825	1.09805e-22	5.1046e-21	40.9821	LAMP3
	ABCA3	2.10064	9.32808	12.477	1.12977e-22	5.23394e-21	40.9538	ABCA3
	SERPING1	1.20712	10.5815	12.4722	1.15793e-22	5.34598e-21	40.9293	SERPING1
	LAMC3	0.84682	7.36835	12.4559	1.25966e-22	5.79574e-21	40.8455	LAMC3
	HN1	-1.37081	9.23988	-12.4532	1.27721e-22	5.85641e-21	40.8317	HN1
	SLC39A8	1.12128	7.92267	12.4304	1.43597e-22	6.56201e-21	40.7151	SLC39A8
	PTPRM	0.948264	9.24124	12.4078	1.61367e-22	7.34906e-21	40.599	PTPRM
	CLEC1A	0.704536	8.01556	12.3643	2.01887e-22	9.13657e-21	40.3761	CLEC1A
	MRPS33	-0.677555	9.24832	-12.3642	2.01977e-22	9.13657e-21	40.3757	MRPS33
	RPL23AP32	0.883388	7.58726	12.3613	2.05003e-22	9.24235e-21	40.3609	RPL23AP32
	ARHGEF26	0.646262	6.00954	12.3206	2.5294e-22	1.13304e-20	40.1518	ARHGEF26
	SELENBP1	1.7961	9.76277	12.3205	2.53005e-22	1.13304e-20	40.1515	SELENBP1
	ATIC	-0.8692	9.97313	-12.3196	2.54211e-22	1.13466e-20	40.1468	ATIC
	RCC1	-0.629645	7.76362	-12.3111	2.65689e-22	1.18197e-20	40.1028	RCC1
	MARCO	2.34123	9.0212	12.3048	2.7435e-22	1.21647e-20	40.0709	MARCO
	HYAL2	1.06532	9.17839	12.3034	2.76429e-22	1.21779e-20	40.0634	HYAL2
	PLA2G1B	1.98996	7.66341	12.3034	2.76461e-22	1.21779e-20	40.0633	PLA2G1B
	NARF	-0.89535	8.88428	-12.2798	3.12243e-22	1.3683e-20	39.9422	NARF
	PYCR1	-0.856711	8.33824	-12.2795	3.12668e-22	1.3683e-20	39.9408	PYCR1
	ZNF423	1.12225	7.29776	12.2777	3.1564e-22	1.37682e-20	39.9314	ZNF423
	NPM3	-0.781787	8.23703	-12.2752	3.19703e-22	1.39004e-20	39.9187	NPM3
	CP	-2.26057	9.1582	-12.2714	3.25979e-22	1.41275e-20	39.8993	CP
	TSTA3	-0.709488	8.75737	-12.2257	4.12914e-22	1.78376e-20	39.6641	TSTA3
	LMOD1	0.705311	7.78686	12.2191	4.27213e-22	1.83962e-20	39.6302	LMOD1
	GGCT	-1.11326	9.78192	-12.1662	5.61532e-22	2.41028e-20	39.3582	GGCT
	PODXL	1.16827	9.0275	12.1541	5.97547e-22	2.5567e-20	39.2964	PODXL
	GPC3	1.91617	8.17611	12.1412	6.38801e-22	2.72454e-20	39.2299	GPC3
	STOM	0.637357	8.451	12.1254	6.93364e-22	2.94789e-20	39.1484	STOM
	PNPLA6	0.993505	9.07654	12.1177	7.21441e-22	3.05759e-20	39.1089	PNPLA6
	SPAG4	-1.25267	7.2777	-12.0981	7.98363e-22	3.36993e-20	39.0081	SPAG4
	MANF	-0.751534	9.81076	-12.0977	8.00154e-22	3.36993e-20	39.0059	MANF
	CRIM1	1.28979	7.60152	12.0955	8.09484e-22	3.39857e-20	38.9943	CRIM1
	MRPL12	-0.807123	8.61014	-12.0929	8.20392e-22	3.43363e-20	38.981	MRPL12
	FBLN1	0.762666	8.88872	12.0874	8.43953e-22	3.52128e-20	38.9528	FBLN1
	MRPS17	-1.00251	8.53402	-12.0792	8.80518e-22	3.66246e-20	38.9106	MRPS17
	PDIA6	-0.708825	10.4967	-12.0772	8.89751e-22	3.68944e-20	38.9003	PDIA6
	FGR	1.1219	8.41457	12.0736	9.06549e-22	3.74754e-20	38.8816	FGR
	COLGALT2	0.73475	6.88145	12.0724	9.12102e-22	3.75892e-20	38.8756	COLGALT2
	MCTS1	-0.861648	8.86964	-12.0683	9.31685e-22	3.82789e-20	38.8544	MCTS1
	TTN	0.943789	6.61362	12.0657	9.44442e-22	3.86847e-20	38.8409	TTN
	HERC1	0.558785	9.11949	12.0572	9.86553e-22	4.02867e-20	38.7975	HERC1
	PKNOX2	0.526139	7.61597	12.0429	1.06259e-21	4.32604e-20	38.7236	PKNOX2
	ATP1A2	0.591951	5.36404	12.0247	1.16756e-21	4.73904e-20	38.6299	ATP1A2
	MYH10	1.39197	9.02638	12.019	1.2028e-21	4.86735e-20	38.6003	MYH10
	TRAF4	-0.665419	7.285	-11.9914	1.38769e-21	5.59868e-20	38.458	TRAF4
	POLR2H	-0.717549	9.64006	-11.9888	1.4062e-21	5.65639e-20	38.4449	POLR2H
	RRAS	1.04955	9.35682	11.9749	1.51131e-21	6.06103e-20	38.3731	RRAS
	CORO2B	0.636094	7.42712	11.9412	1.79955e-21	7.19551e-20	38.1995	CORO2B
	SERPINB6	0.770156	9.94754	11.9308	1.89928e-21	7.57177e-20	38.1458	SERPINB6
	STARD8	0.651388	8.56692	11.93	1.90721e-21	7.58088e-20	38.1417	STARD8
	FYN	0.824257	8.22847	11.9291	1.91665e-21	7.59594e-20	38.1367	FYN
	HSPA5	-0.673235	11.329	-11.9137	2.0764e-21	8.20483e-20	38.0571	HSPA5
	C1orf21	0.562703	7.15879	11.9077	2.14117e-21	8.41558e-20	38.0265	C1orf21
	VSIG4	1.58947	10.0237	11.9076	2.14226e-21	8.41558e-20	38.026	VSIG4
	AGTPBP1	0.521562	6.82922	11.8955	2.28136e-21	8.93589e-20	37.9634	AGTPBP1
	HPRT1	-1.0096	9.14219	-11.8926	2.31574e-21	9.04418e-20	37.9486	HPRT1
	HSPB2	0.74261	6.95789	11.8767	2.51497e-21	9.79381e-20	37.8664	HSPB2
	EPCAM	-1.12332	10.5492	-11.857	2.78625e-21	1.08189e-19	37.7645	EPCAM
	COL11A1	-2.42461	7.51195	-11.8466	2.94115e-21	1.13874e-19	37.7107	COL11A1
	TSC1	0.519526	8.55089	11.8453	2.9603e-21	1.14286e-19	37.7043	TSC1
	PMP22	1.09934	11.1313	11.84	3.0431e-21	1.17146e-19	37.6768	PMP22
	CCT3	-0.927123	10.115	-11.8335	3.14722e-21	1.20808e-19	37.6433	CCT3
	TPPP3	1.65489	8.24037	11.8317	3.17719e-21	1.21611e-19	37.6339	TPPP3
	SH2B3	0.715107	8.60082	11.8262	3.26978e-21	1.248e-19	37.6053	SH2B3
	PGC	2.26337	9.95822	11.8212	3.35491e-21	1.27686e-19	37.5798	PGC
	MARC2	0.823909	7.65346	11.8199	3.37781e-21	1.28195e-19	37.573	MARC2
	LRRFIP1	0.542487	9.20144	11.8186	3.40011e-21	1.28677e-19	37.5664	LRRFIP1
	CALCRL	1.2963	8.52058	11.8151	3.4631e-21	1.30693e-19	37.5482	CALCRL
	LSR	-0.992378	9.25713	-11.8063	3.625e-21	1.3642e-19	37.5027	LSR
	IL33	1.69762	6.64464	11.7914	3.91669e-21	1.46985e-19	37.4257	IL33
	GALNT7	-1.487	8.614	-11.7784	4.19093e-21	1.56839e-19	37.3584	GALNT7
	DAP3	-0.627718	9.71826	-11.7747	4.27118e-21	1.59398e-19	37.3395	DAP3
	ARHGAP44	0.662582	6.05201	11.7681	4.42046e-21	1.64512e-19	37.3054	ARHGAP44
	FAM65A	0.592891	9.84261	11.7614	4.57699e-21	1.69867e-19	37.2707	FAM65A
	RRM2	-1.57994	7.83748	-11.7596	4.6195e-21	1.70972e-19	37.2615	RRM2
	DOK2	0.708747	7.8076	11.7469	4.93664e-21	1.82208e-19	37.1955	DOK2
	GORASP2	-0.649419	9.74161	-11.7392	5.13781e-21	1.89114e-19	37.1557	GORASP2
	RAB25	-0.893733	9.63833	-11.735	5.24973e-21	1.92705e-19	37.1343	RAB25
	TIMP1	-1.28943	11.8031	-11.7334	5.2935e-21	1.93782e-19	37.1261	TIMP1
	CEP55	-1.53276	6.80052	-11.701	6.26483e-21	2.28717e-19	36.9585	CEP55
	AQP4	1.62983	6.70551	11.6931	6.52961e-21	2.37095e-19	36.9173	AQP4
	ELMO1	0.718078	8.37551	11.6765	7.11688e-21	2.57723e-19	36.8316	ELMO1
	FAP	-1.2994	8.04235	-11.6527	8.05542e-21	2.90926e-19	36.7084	FAP
	TNFRSF21	-1.314	8.75434	-11.649	8.21023e-21	2.95722e-19	36.6894	TNFRSF21
	ESRP1	-0.85485	8.97955	-11.6483	8.24387e-21	2.9614e-19	36.6854	ESRP1
	HLX	1.05762	7.21793	11.6415	8.53992e-21	3.05957e-19	36.6503	HLX
	TMEM74B	0.546611	7.59615	11.6096	1.00789e-20	3.59179e-19	36.4854	TMEM74B
	ZWINT	-1.56051	8.70501	-11.6086	1.01354e-20	3.60237e-19	36.4799	ZWINT
	KDELR3	-0.865472	7.75783	-11.6079	1.01705e-20	3.6053e-19	36.4764	KDELR3
	HBEGF	0.9508	7.70766	11.607	1.02192e-20	3.61302e-19	36.4717	HBEGF
	SOX17	0.956089	6.74632	11.5997	1.06137e-20	3.74266e-19	36.434	SOX17
	OLFML2A	0.842685	8.87182	11.5949	1.08818e-20	3.82716e-19	36.4092	OLFML2A
	PARVA	0.562419	8.23526	11.5884	1.12557e-20	3.94833e-19	36.3756	PARVA
	PTRH2	-0.635889	8.83195	-11.5847	1.14787e-20	4.01604e-19	36.3561	PTRH2
	DIXDC1	0.963075	7.74805	11.5498	1.37627e-20	4.80263e-19	36.1756	DIXDC1
	C20orf24	-0.909542	11.0607	-11.5343	1.4921e-20	5.19335e-19	36.0952	C20orf24
	GPD1	0.610395	7.16718	11.5184	1.62112e-20	5.61333e-19	36.0127	GPD1
	HLF	1.1357	7.46615	11.4809	1.97081e-20	6.80663e-19	35.8184	HLF
	PDK4	1.26	7.06177	11.4666	2.12371e-20	7.3159e-19	35.7441	PDK4
	PCDHGA1	0.848105	10.5216	11.4515	2.29692e-20	7.87223e-19	35.6661	PCDHGA1
	MMP12	-2.36964	8.31957	-11.4405	2.43295e-20	8.31723e-19	35.6088	MMP12
	SMAD6	0.574292	6.61361	11.4362	2.48838e-20	8.48511e-19	35.5864	SMAD6
	C7	1.78367	9.44641	11.43	2.56943e-20	8.73932e-19	35.5545	C7
	COL13A1	0.537134	7.19113	11.4159	2.76589e-20	9.38375e-19	35.4813	COL13A1
	KANK2	0.578399	7.86455	11.4115	2.83067e-20	9.57936e-19	35.4582	KANK2
	SETBP1	0.934573	8.37519	11.3885	3.1916e-20	1.07737e-18	35.3389	SETBP1
	KAZN	0.555004	7.21487	11.3842	3.26332e-20	1.09882e-18	35.3168	KAZN
	B3GNT1	0.619557	8.80805	11.3693	3.52806e-20	1.18499e-18	35.2392	B3GNT1
	LMNB1	-0.877322	6.96927	-11.3598	3.70717e-20	1.24204e-18	35.1899	LMNB1
	CDC20	-1.66786	6.96448	-11.3532	3.83609e-20	1.28204e-18	35.1559	CDC20
	NFASC	0.557316	6.66404	11.3518	3.86551e-20	1.28866e-18	35.1483	NFASC
	MTX1	-0.639028	9.67627	-11.3432	4.04141e-20	1.34397e-18	35.1041	MTX1
	HMGA1	-0.922895	7.81726	-11.3354	4.20887e-20	1.3962e-18	35.0637	HMGA1
	CBX3	-0.82658	8.9638	-11.3196	4.57091e-20	1.51257e-18	34.9816	CBX3
	ABCC3	-1.29241	9.06691	-11.3042	4.95345e-20	1.63152e-18	34.9017	ABCC3
	TBX4	0.546474	6.58696	11.3042	4.95468e-20	1.63152e-18	34.9014	TBX4
	MRPL15	-0.995582	9.28678	-11.2987	5.09914e-20	1.67499e-18	34.8728	MRPL15
	ABCA6	0.609195	6.66881	11.2841	5.50191e-20	1.80288e-18	34.7972	ABCA6
	HIST1H2BD	-1.17921	8.41659	-11.262	6.1751e-20	2.01855e-18	34.6824	HIST1H2BD
	TNFSF12	0.51127	7.72407	11.2558	6.38034e-20	2.08058e-18	34.6499	TNFSF12
	EFEMP1	1.51956	9.71725	11.2476	6.65707e-20	2.16556e-18	34.6077	EFEMP1
	SOBP	1.17168	7.39791	11.232	7.22332e-20	2.34409e-18	34.5265	SOBP
	JAM3	0.894092	9.67397	11.2303	7.2866e-20	2.35893e-18	34.5178	JAM3
	PPAT	-0.908335	7.12642	-11.2211	7.6453e-20	2.4691e-18	34.47	PPAT
	ALDH2	1.01545	11.2601	11.2192	7.7237e-20	2.48844e-18	34.4599	ALDH2
	ROBO4	0.628461	7.3739	11.2175	7.79219e-20	2.5045e-18	34.4511	ROBO4
	PPP1R15A	1.10331	8.80644	11.195	8.76384e-20	2.80006e-18	34.3342	PPP1R15A
	NEDD4L	1.04504	8.74642	11.1948	8.77427e-20	2.80006e-18	34.333	NEDD4L
	PCOLCE2	1.54629	5.80271	11.1797	9.49177e-20	3.02185e-18	34.2549	PCOLCE2
	C11orf80	-0.720264	6.24796	-11.176	9.67822e-20	3.07392e-18	34.2355	C11orf80
	DPP3	-0.5271	8.60218	-11.1714	9.91544e-20	3.14184e-18	34.2114	DPP3
	CCNB1	-1.46185	7.60027	-11.1614	1.04462e-19	3.30222e-18	34.1596	CCNB1
	SGPL1	-0.500444	7.66964	-11.1524	1.0952e-19	3.45398e-18	34.1126	SGPL1
	NUSAP1	-1.21221	8.03954	-11.1508	1.10449e-19	3.47513e-18	34.1042	NUSAP1
	GSTM5	0.587275	9.20981	11.1222	1.2824e-19	4.02548e-18	33.9556	GSTM5
	PHKA1	-0.531648	7.60405	-11.1169	1.31813e-19	4.128e-18	33.9283	PHKA1
	MRPL17	-0.740771	8.61199	-11.1072	1.3872e-19	4.33419e-18	33.8775	MRPL17
	CENPU	-1.48333	7.69617	-11.0941	1.48514e-19	4.62944e-18	33.8097	CENPU
	CANT1	-0.610673	9.81877	-11.0929	1.49499e-19	4.64936e-18	33.8031	CANT1
	HSD17B6	1.8227	8.0877	11.0771	1.62322e-19	5.03647e-18	33.7213	HSD17B6
	RGN	0.84477	9.21861	11.076	1.63306e-19	5.04372e-18	33.7153	RGN
	HLA-E	0.87533	11.3593	11.0675	1.70715e-19	5.26046e-18	33.6711	HLA-E
	SHFM1	-0.735547	9.18876	-11.0623	1.7536e-19	5.39121e-18	33.6444	SHFM1
	WASF3	1.2281	8.39429	11.0508	1.86242e-19	5.69969e-18	33.5846	WASF3
	FHL2	-1.44446	9.74011	-11.0449	1.92131e-19	5.86654e-18	33.5536	FHL2
	CALCOCO1	0.602656	9.67205	11.0151	2.24496e-19	6.82375e-18	33.3988	CALCOCO1
	SYNE1	0.756406	7.07154	11.0098	2.3084e-19	7.00075e-18	33.3711	SYNE1
	IGFBP3	-1.6711	10.0382	-11.0067	2.34626e-19	7.09854e-18	33.3549	IGFBP3
	WISP2	0.986281	7.61782	11.0063	2.35121e-19	7.09854e-18	33.3528	WISP2
	SLC50A1	-0.654743	8.84487	-11.0006	2.42245e-19	7.29168e-18	33.3231	SLC50A1
	HPCAL1	0.965689	9.22658	10.9919	2.53498e-19	7.58518e-18	33.278	HPCAL1
	CA2	1.65878	8.19641	10.9817	2.67489e-19	7.98602e-18	33.2246	CA2
	ADAMTS1	1.89655	8.64193	10.9701	2.84183e-19	8.4469e-18	33.1644	ADAMTS1
	NOTCH1	0.791812	6.82008	10.9557	3.06353e-19	9.08578e-18	33.0897	NOTCH1
	TBC1D2	0.734678	7.15153	10.9428	3.27824e-19	9.70114e-18	33.0223	TBC1D2
	ILF2	-0.999994	9.13491	-10.9379	3.3634e-19	9.93126e-18	32.9968	ILF2
	ECT2	-1.64339	6.08103	-10.9301	3.50424e-19	1.03244e-17	32.956	ECT2
	STON1	0.697733	7.45067	10.897	4.16673e-19	1.22495e-17	32.7839	STON1
	RASSF2	0.859287	8.72332	10.8771	4.62472e-19	1.35662e-17	32.6802	RASSF2
	FAM136A	-0.625667	8.33539	-10.8661	4.89707e-19	1.43338e-17	32.6233	FAM136A
	FOXF2	1.04604	8.84629	10.8572	5.13297e-19	1.49916e-17	32.5765	FOXF2
	PFKP	-1.41553	8.48719	-10.8528	5.25177e-19	1.53053e-17	32.5537	PFKP
	MYL9	1.43813	9.94196	10.8445	5.484e-19	1.59475e-17	32.5107	MYL9
	SRM	-0.658036	8.67041	-10.8332	5.81869e-19	1.68843e-17	32.4518	SRM
	IARS2	-0.69311	10.1327	-10.8164	6.35616e-19	1.83645e-17	32.364	IARS2
	DDOST	-0.542411	9.90584	-10.8156	6.38174e-19	1.83988e-17	32.36	DDOST
	TMEM106B	-1.23025	8.37649	-10.8056	6.7245e-19	1.93171e-17	32.308	TMEM106B
	MIR6883	0.885565	9.65482	10.8055	6.72899e-19	1.93171e-17	32.3073	MIR6883
	SEC61G	-0.843839	10.1081	-10.8041	6.77629e-19	1.94114e-17	32.3003	SEC61G
	CAPN3	1.02922	6.97037	10.8036	6.79463e-19	1.94225e-17	32.2977	CAPN3
	SECISBP2L	1.23056	8.34106	10.7841	7.52574e-19	2.14212e-17	32.196	SECISBP2L
	ITIH3	0.608538	6.03706	10.7816	7.62491e-19	2.16576e-17	32.183	ITIH3
	ALG8	-0.635449	9.32019	-10.7789	7.73584e-19	2.19264e-17	32.1687	ALG8
	DTYMK	-0.621355	7.6586	-10.7727	7.98825e-19	2.25941e-17	32.1368	DTYMK
	SLC35F2	-0.814419	8.4689	-10.7625	8.42868e-19	2.37585e-17	32.0834	SLC35F2
	CCNB2	-1.10115	7.85039	-10.7623	8.43528e-19	2.37585e-17	32.0826	CCNB2
	TSPAN6	-1.06622	9.06832	-10.7614	8.47845e-19	2.38301e-17	32.0775	TSPAN6
	BOLA2	-0.634029	7.26998	-10.7592	8.5747e-19	2.40503e-17	32.0663	BOLA2
	CDH3	-1.8318	9.3483	-10.754	8.81065e-19	2.46606e-17	32.0393	CDH3
	YKT6	-0.695528	8.20157	-10.7475	9.1172e-19	2.54656e-17	32.0053	YKT6
	CKS1B	-1.12276	9.1962	-10.7465	9.16675e-19	2.55509e-17	31.9999	CKS1B
	NRN1	1.18513	7.90809	10.7454	9.21869e-19	2.56425e-17	31.9943	NRN1
	AK1	0.835479	8.80312	10.7422	9.37622e-19	2.60268e-17	31.9775	AK1
	TMED3	-0.891812	8.65998	-10.7202	1.05177e-18	2.90752e-17	31.8633	TMED3
	STK39	-1.02565	7.72177	-10.7167	1.07172e-18	2.95386e-17	31.8446	STK39
	CAD	-0.585513	8.34202	-10.7164	1.07293e-18	2.95386e-17	31.8435	CAD
	VGLL3	0.85699	7.09995	10.7128	1.0934e-18	3.00404e-17	31.8247	VGLL3
	OLA1	-0.696386	10.1069	-10.7013	1.16171e-18	3.17874e-17	31.7644	OLA1
	MELK	-1.34982	7.59016	-10.6946	1.20305e-18	3.28516e-17	31.7297	MELK
	MIR21	-0.914844	10.1964	-10.6928	1.21442e-18	3.30949e-17	31.7203	MIR21
	STX11	0.712594	5.48835	10.6867	1.25396e-18	3.41031e-17	31.6885	STX11
	CCT5	-0.73479	10.6267	-10.6858	1.25957e-18	3.41866e-17	31.684	CCT5
	PLOD2	-1.53104	8.42721	-10.6815	1.28857e-18	3.4903e-17	31.6614	PLOD2
	LTBP4	0.818183	7.08486	10.6796	1.30163e-18	3.51859e-17	31.6514	LTBP4
	LOC101930324	-0.59052	9.73113	-10.6691	1.37484e-18	3.70159e-17	31.597	LOC101930324
	IL3RA	0.528267	6.96203	10.6619	1.42811e-18	3.83733e-17	31.5592	IL3RA
	PSMD14	-0.709257	10.1377	-10.6518	1.50541e-18	4.03695e-17	31.5068	PSMD14
	ODAM	0.500271	6.21219	10.651	1.51165e-18	4.04562e-17	31.5027	ODAM
	KIF1C	0.572021	6.71322	10.6321	1.6695e-18	4.44359e-17	31.4039	KIF1C
	PARP1	-0.688091	9.07283	-10.6319	1.67116e-18	4.44359e-17	31.4029	PARP1
	C3orf14	-0.978386	8.20397	-10.6316	1.67358e-18	4.44359e-17	31.4015	C3orf14
	SIDT2	0.677264	10.1899	10.6304	1.68462e-18	4.46407e-17	31.395	SIDT2
	VPS72	-0.564635	9.56256	-10.621	1.76964e-18	4.68013e-17	31.346	VPS72
	ZCCHC24	0.856839	9.42618	10.6157	1.81965e-18	4.80293e-17	31.3183	ZCCHC24
	PLSCR4	1.30755	9.00784	10.6116	1.85925e-18	4.89784e-17	31.2969	PLSCR4
	SLC6A4	1.56368	8.68	10.599	1.98595e-18	5.22139e-17	31.2314	SLC6A4
	F8	1.17014	8.58627	10.5948	2.03051e-18	5.32809e-17	31.2093	F8
	LAGE3	-0.748813	8.75347	-10.5943	2.0357e-18	5.3313e-17	31.2068	LAGE3
	TOX3	-2.19402	6.33221	-10.5935	2.04374e-18	5.34196e-17	31.2029	TOX3
	ALDOA	-0.871782	12.2102	-10.5601	2.43521e-18	6.35284e-17	31.0287	ALDOA
	AOX1	0.614928	7.67288	10.5587	2.45363e-18	6.38849e-17	31.0212	AOX1
	COLEC12	1.14113	9.19735	10.5566	2.48098e-18	6.44718e-17	31.0102	COLEC12
	CDH1	-0.947509	8.28812	-10.5526	2.533e-18	6.56966e-17	30.9895	CDH1
	LOC100996668	0.664651	7.07642	10.5401	2.70434e-18	7.00054e-17	30.9245	LOC100996668
	SEMA6A	0.929168	6.63275	10.5368	2.75174e-18	7.10953e-17	30.9072	SEMA6A
	CSRP1	0.872784	10.8737	10.531	2.83671e-18	7.31501e-17	30.877	CSRP1
	EFNA4	-1.07746	7.28455	-10.528	2.88236e-18	7.41849e-17	30.8611	EFNA4
	SLC35B1	-0.604251	9.72775	-10.5177	3.04129e-18	7.81257e-17	30.8078	SLC35B1
	CES1	1.90482	9.5612	10.5117	3.13974e-18	8.05008e-17	30.7761	CES1
	COL1A1	-1.35699	8.83091	-10.5081	3.19801e-18	8.18387e-17	30.7578	COL1A1
	MYLK	1.32331	10.2745	10.5075	3.20914e-18	8.19673e-17	30.7544	MYLK
	NEDD9	1.27913	9.39318	10.5031	3.28334e-18	8.36623e-17	30.7316	NEDD9
	RFC4	-1.10275	8.05527	-10.5029	3.28796e-18	8.36623e-17	30.7303	RFC4
	SLC1A1	1.19389	7.82854	10.4914	3.49224e-18	8.86924e-17	30.6703	SLC1A1
	SLC39A4	-0.8087	8.78929	-10.4894	3.52873e-18	8.945e-17	30.66	SLC39A4
	FLI1	0.596338	6.61096	10.484	3.63042e-18	9.18543e-17	30.6318	FLI1
	SOX13	0.647865	8.3974	10.4816	3.67513e-18	9.28109e-17	30.6196	SOX13
	SLC52A2	-0.578468	8.13943	-10.4694	3.91871e-18	9.87766e-17	30.5558	SLC52A2
	COL3A1	-1.8539	11.233	-10.4625	4.06283e-18	1.02218e-16	30.5199	COL3A1
	PAIP1	-0.808529	8.8407	-10.4583	4.15459e-18	1.04136e-16	30.4977	PAIP1
	KRT8	-1.33486	10.53	-10.4529	4.27194e-18	1.06878e-16	30.47	KRT8
	GABARAPL1	0.951196	9.4277	10.4365	4.65703e-18	1.16296e-16	30.3843	GABARAPL1
	HEATR2	-0.561141	9.30505	-10.4309	4.79698e-18	1.19568e-16	30.3548	HEATR2
	LINC01140	0.642167	7.40618	10.4296	4.82885e-18	1.2014e-16	30.3482	LINC01140
	DSG2	-1.29745	9.71879	-10.4236	4.98211e-18	1.23724e-16	30.3172	DSG2
	PRELP	0.72072	9.37921	10.4151	5.21068e-18	1.29161e-16	30.2726	PRELP
	QKI	0.599077	8.61525	10.3998	5.64475e-18	1.39663e-16	30.1931	QKI
	NDNF	1.56269	9.94072	10.3921	5.87753e-18	1.45155e-16	30.1529	NDNF
	AHCY	-0.945001	8.85232	-10.3881	6.00452e-18	1.4802e-16	30.1317	AHCY
	EIF2AK1	-0.544279	9.16541	-10.3842	6.12816e-18	1.50791e-16	30.1114	EIF2AK1
	FABP5	1.5355	9.95628	10.3821	6.19549e-18	1.51891e-16	30.1006	FABP5
	TPI1	-0.557233	9.8387	-10.3695	6.61666e-18	1.61921e-16	30.0352	TPI1
	FEN1	-0.883966	7.9083	-10.3655	6.75982e-18	1.65124e-16	30.0139	FEN1
	TYMS	-0.762928	7.31738	-10.3627	6.85729e-18	1.67201e-16	29.9997	TYMS
	CYCS	-0.79319	10.9745	-10.3564	7.09055e-18	1.72575e-16	29.9665	CYCS
	ELTD1	1.01857	7.56679	10.3513	7.28117e-18	1.76894e-16	29.9401	ELTD1
	WASF2	0.521214	10.0019	10.3494	7.35261e-18	1.78308e-16	29.9304	WASF2
	PHLDA2	-0.99044	6.04041	-10.3488	7.37659e-18	1.78567e-16	29.9272	PHLDA2
	MCM4	-0.8777	6.65077	-10.3482	7.40151e-18	1.78848e-16	29.9238	MCM4
	KANSL1L	0.628706	5.71864	10.3474	7.43028e-18	1.79221e-16	29.9199	KANSL1L
	DKC1	-0.648841	8.96855	-10.3436	7.57985e-18	1.825e-16	29.9001	DKC1
	TPX2	-1.07915	8.04307	-10.3312	8.08971e-18	1.94428e-16	29.8354	TPX2
	CDK1	-1.24765	7.51158	-10.327	8.27019e-18	1.98411e-16	29.8135	CDK1
	SLC31A2	0.75367	8.74543	10.3257	8.32753e-18	1.9943e-16	29.8067	SLC31A2
	RNASEH2A	-0.56351	7.4047	-10.323	8.44833e-18	2.01963e-16	29.7923	RNASEH2A
	KNTC1	-0.67332	7.19581	-10.3223	8.47772e-18	2.02306e-16	29.7889	KNTC1
	ZMIZ1	0.648713	9.91821	10.3191	8.62097e-18	2.05359e-16	29.7722	ZMIZ1
	SULT1A1	0.894077	9.73201	10.3176	8.69155e-18	2.06674e-16	29.7641	SULT1A1
	CCDC69	0.848828	6.55541	10.3135	8.87982e-18	2.10778e-16	29.7428	CCDC69
	SORD	-0.924894	8.36895	-10.3123	8.93357e-18	2.1168e-16	29.7368	SORD
	HYOU1	-0.732142	10.8032	-10.3075	9.16027e-18	2.16669e-16	29.7119	HYOU1
	UBL3	0.729476	9.21615	10.306	9.2353e-18	2.1806e-16	29.7038	UBL3
	HSDL2	0.673972	7.08004	10.3014	9.45889e-18	2.22652e-16	29.6801	HSDL2
	C5AR1	1.16854	8.90351	10.3012	9.46861e-18	2.22652e-16	29.679	C5AR1
	IL11RA	0.780826	7.72281	10.301	9.47947e-18	2.22652e-16	29.6779	IL11RA
	YPEL5	0.576045	10.5343	10.2885	1.01239e-17	2.37373e-16	29.6125	YPEL5
	CCZ1	-0.774787	9.08127	-10.2788	1.06543e-17	2.49374e-16	29.5618	CCZ1
	PDLIM1	0.815314	11.115	10.2695	1.11869e-17	2.6093e-16	29.5133	PDLIM1
	ITGA8	1.25731	8.66246	10.2499	1.23948e-17	2.87606e-16	29.4114	ITGA8
	CLDN3	-1.50736	7.78552	-10.2459	1.26585e-17	2.92715e-16	29.3905	CLDN3
	KCNN4	-1.06527	7.41666	-10.245	1.27162e-17	2.93543e-16	29.386	KCNN4
	DIEXF	-0.501406	7.31728	-10.2437	1.2804e-17	2.95063e-16	29.3792	DIEXF
	CLDN4	-1.1126	7.762	-10.2337	1.34925e-17	3.10396e-16	29.3271	CLDN4
	MAOA	1.16792	9.10339	10.2323	1.35932e-17	3.1218e-16	29.3197	MAOA
	GIMAP4	0.947572	9.28958	10.2254	1.40967e-17	3.22639e-16	29.2836	GIMAP4
	KIAA0101	-0.83004	8.18173	-10.2041	1.57654e-17	3.60217e-16	29.1724	KIAA0101
	EGFL7	0.83159	8.59106	10.2013	1.59927e-17	3.6479e-16	29.1582	EGFL7
	RGS17	-1.10283	7.58672	-10.2005	1.60604e-17	3.65185e-16	29.154	RGS17
	ZBED2	1.30286	7.65122	10.2005	1.60643e-17	3.65185e-16	29.1538	ZBED2
	LINC00597	0.574325	6.25148	10.1998	1.61221e-17	3.6588e-16	29.1502	LINC00597
	PTGER4	0.730868	7.95961	10.184	1.75162e-17	3.96179e-16	29.0678	PTGER4
	SACM1L	0.757481	9.46865	10.1825	1.76566e-17	3.98683e-16	29.0599	SACM1L
	ASPM	-1.46208	6.21784	-10.1741	1.84516e-17	4.15936e-16	29.0161	ASPM
	MCM2	-0.982471	8.88814	-10.1674	1.91154e-17	4.30176e-16	28.981	MCM2
	SEL1L3	-0.84554	9.92978	-10.1641	1.94471e-17	4.3691e-16	28.9639	SEL1L3
	TFAP2A	-0.547597	6.48685	-10.1463	2.13455e-17	4.78758e-16	28.8713	TFAP2A
	ADIPOR2	0.614419	9.83363	10.145	2.14923e-17	4.81249e-16	28.8645	ADIPOR2
	CSF3R	0.951709	8.28565	10.1444	2.1559e-17	4.81938e-16	28.8615	CSF3R
	PSMB3	-0.67278	10.4922	-10.14	2.20599e-17	4.92317e-16	28.8386	PSMB3
	MARCKSL1	-1.03672	10.9326	-10.1376	2.23398e-17	4.97736e-16	28.8261	MARCKSL1
	ROR1	0.535891	7.28426	10.1308	2.31585e-17	5.1374e-16	28.7903	ROR1
	TCF4	0.963119	9.19513	10.1044	2.66014e-17	5.86847e-16	28.6526	TCF4
	MAD2L1	-1.40521	6.38614	-10.1014	2.70225e-17	5.95159e-16	28.637	MAD2L1
	TMEM177	-0.518859	6.87831	-10.0958	2.7825e-17	6.11831e-16	28.608	TMEM177
	RTN1	0.884808	6.89569	10.0837	2.96434e-17	6.48075e-16	28.5451	RTN1
	FOXO1	0.620095	8.3647	10.0648	3.274e-17	7.14062e-16	28.4464	FOXO1
	WWC3	0.718793	9.29291	10.0625	3.31424e-17	7.21666e-16	28.4342	WWC3
	DCHS1	0.548027	7.74191	10.0578	3.3966e-17	7.38403e-16	28.4098	DCHS1
	CHCHD2	-0.663056	11.9828	-10.0515	3.50956e-17	7.60863e-16	28.3773	CHCHD2
	DKK2	0.988152	6.25609	10.0515	3.51124e-17	7.60863e-16	28.3769	DKK2
	GMNN	-1.08686	8.11419	-10.0419	3.69102e-17	7.98533e-16	28.3273	GMNN
	ABHD11	-0.711588	8.46162	-10.0368	3.7917e-17	8.18995e-16	28.3005	ABHD11
	CENPF	-0.69542	5.67197	-10.0325	3.87894e-17	8.36494e-16	28.2779	CENPF
	CD52	1.42602	9.81232	10.0302	3.92625e-17	8.4534e-16	28.2659	CD52
	CNPY2	-0.643372	9.10313	-10.0215	4.1097e-17	8.8342e-16	28.2205	CNPY2
	CDH13	0.748808	6.0543	10.0064	4.44757e-17	9.54522e-16	28.142	CDH13
	GNAQ	0.518138	9.82161	10.0018	4.5558e-17	9.76191e-16	28.1181	GNAQ
	CDKN3	-1.2008	7.63783	-10.0007	4.58235e-17	9.80316e-16	28.1124	CDKN3
	PSMA5	-0.517592	9.47297	-9.99669	4.67986e-17	9.99586e-16	28.0915	PSMA5
	RBMS3	0.663272	8.13744	9.99587	4.70018e-17	1.00233e-15	28.0872	RBMS3
	PAPSS2	1.12851	9.43271	9.98489	4.97866e-17	1.06004e-15	28.03	PAPSS2
	SNRNP25	-0.661034	8.476	-9.98282	5.03316e-17	1.06994e-15	28.0192	SNRNP25
	CIRBP	0.74587	10.3521	9.97978	5.1139e-17	1.08539e-15	28.0033	CIRBP
	MIR6787	-0.986186	8.40901	-9.97866	5.14417e-17	1.09009e-15	27.9975	MIR6787
	KAT2B	1.00789	7.60814	9.96793	5.44196e-17	1.15138e-15	27.9416	KAT2B
	AGTR2	0.988392	6.49229	9.96027	5.66509e-17	1.19671e-15	27.9017	AGTR2
	NES	0.857425	9.81967	9.95944	5.68969e-17	1.20002e-15	27.8974	NES
	HIST1H4J	-0.627718	7.15958	-9.95775	5.74053e-17	1.20884e-15	27.8885	HIST1H4J
	BCL2L2	0.561865	8.95916	9.95683	5.76832e-17	1.21279e-15	27.8837	BCL2L2
	DUS1L	-0.506015	8.48375	-9.95351	5.86973e-17	1.23219e-15	27.8664	DUS1L
	GEMIN6	-0.513843	8.33341	-9.95106	5.94556e-17	1.24616e-15	27.8537	GEMIN6
	RPN2	-0.522372	11.6055	-9.93972	6.30991e-17	1.32046e-15	27.7946	RPN2
	FKBP3	-0.792186	8.14994	-9.93635	6.42254e-17	1.34194e-15	27.777	FKBP3
	MAOB	0.940387	9.68044	9.92774	6.7192e-17	1.40175e-15	27.7322	MAOB
	RUFY2	1.03204	7.67895	9.91699	7.1088e-17	1.48073e-15	27.6762	RUFY2
	IPO4	-0.554495	7.85206	-9.91559	7.16108e-17	1.48931e-15	27.6689	IPO4
	LONRF1	0.78434	7.81034	9.90588	7.53518e-17	1.56468e-15	27.6183	LONRF1
	HSD17B4	0.736044	9.64979	9.90023	7.76179e-17	1.60925e-15	27.5889	HSD17B4
	KRT10	-0.516266	9.40233	-9.89199	8.10483e-17	1.67521e-15	27.5459	KRT10
	GPR89A	-0.682537	8.48084	-9.89162	8.12071e-17	1.67591e-15	27.544	GPR89A
	AF007147	0.528196	8.28567	9.88817	8.26873e-17	1.70384e-15	27.5261	AF007147
	PKP3	-0.616737	7.61325	-9.88336	8.47996e-17	1.74469e-15	27.501	PKP3
	FAM49A	0.706213	7.46168	9.88273	8.50787e-17	1.74776e-15	27.4977	FAM49A
	CNN1	1.03449	8.07817	9.88122	8.57556e-17	1.75897e-15	27.4899	CNN1
	ERO1L	-0.93372	8.60264	-9.87902	8.67526e-17	1.77671e-15	27.4784	ERO1L
	SLC12A8	-0.758513	6.50244	-9.87677	8.778e-17	1.79229e-15	27.4667	SLC12A8
	GINS1	-1.18617	6.98083	-9.87379	8.91642e-17	1.81779e-15	27.4511	GINS1
	PTTG1	-0.949547	10.2211	-9.86073	9.54841e-17	1.93975e-15	27.3831	PTTG1
	COL4A3	0.552017	6.35569	9.86054	9.55799e-17	1.93975e-15	27.3821	COL4A3
	SLC7A7	0.744559	10.2605	9.85804	9.68389e-17	1.96234e-15	27.3691	SLC7A7
	MTX2	-0.876873	7.67709	-9.84519	1.03592e-16	2.09603e-15	27.3022	MTX2
	RPS6KA2	0.992419	9.11812	9.82877	1.12905e-16	2.27759e-15	27.2167	RPS6KA2
	TUBG1	-0.921354	7.86035	-9.82315	1.16282e-16	2.3422e-15	27.1874	TUBG1
	ALDH1A1	1.7964	8.41082	9.81434	1.2178e-16	2.44927e-15	27.1415	ALDH1A1
	NEK2	-0.949219	5.60432	-9.80698	1.26572e-16	2.54185e-15	27.1032	NEK2
	PKM	-0.654406	9.64701	-9.80667	1.26777e-16	2.54217e-15	27.1016	PKM
	B3GNT3	-0.692798	7.82251	-9.80583	1.27334e-16	2.54953e-15	27.0972	B3GNT3
	PZP	0.525817	8.18285	9.79595	1.34102e-16	2.67094e-15	27.0458	PZP
	HSPD1	-0.893015	10.9173	-9.79583	1.34193e-16	2.67094e-15	27.0451	HSPD1
	PLA2G4C	0.862389	7.27984	9.79444	1.35171e-16	2.68643e-15	27.0379	PLA2G4C
	ID3	1.08893	8.45268	9.77743	1.47778e-16	2.93263e-15	26.9494	ID3
	MCM6	-0.86384	9.10836	-9.77482	1.49812e-16	2.96862e-15	26.9358	MCM6
	KLF11	0.752574	8.35487	9.77436	1.50175e-16	2.97144e-15	26.9334	KLF11
	NUPL2	-0.531118	8.24329	-9.76368	1.58822e-16	3.1379e-15	26.8778	NUPL2
	CRABP2	-1.8658	8.16392	-9.75437	1.66763e-16	3.28995e-15	26.8294	CRABP2
	AVL9	-0.529393	7.48473	-9.75399	1.67103e-16	3.29184e-15	26.8273	AVL9
	MAL	0.965752	7.55594	9.7483	1.7216e-16	3.38153e-15	26.7977	MAL
	MSR1	0.531431	6.60695	9.74754	1.72849e-16	3.39012e-15	26.7938	MSR1
	IL18R1	0.797972	6.20409	9.74102	1.7885e-16	3.5027e-15	26.7599	IL18R1
	GARS	-0.669181	10.4943	-9.73524	1.84355e-16	3.60524e-15	26.7298	GARS
	GPRASP1	0.717907	7.85085	9.73414	1.85418e-16	3.62078e-15	26.724	GPRASP1
	FAM184A	0.65962	8.54765	9.73257	1.86955e-16	3.64021e-15	26.7159	FAM184A
	CD81	0.58284	12.2497	9.73203	1.87482e-16	3.64518e-15	26.7131	CD81
	SRPRB	-0.646385	9.61667	-9.72539	1.94125e-16	3.76888e-15	26.6785	SRPRB
	KLF6	0.862684	9.43143	9.72088	1.98767e-16	3.85344e-15	26.655	KLF6
	FOXO3	0.791294	10.1776	9.71957	2.0013e-16	3.87428e-15	26.6482	FOXO3
	MIR4784	-0.806698	9.25458	-9.71769	2.02119e-16	3.90714e-15	26.6384	MIR4784
	CCDC68	0.996437	7.09732	9.70841	2.12187e-16	4.09588e-15	26.5901	CCDC68
	CCT6A	-0.787899	8.72218	-9.70424	2.16876e-16	4.17439e-15	26.5684	CCT6A
	SMPDL3B	-0.952579	6.58856	-9.70202	2.19414e-16	4.21721e-15	26.5569	SMPDL3B
	GPI	-1.09688	10.3749	-9.70106	2.20516e-16	4.23233e-15	26.5519	GPI
	BOP1	-0.540105	7.05315	-9.69217	2.31034e-16	4.42787e-15	26.5056	BOP1
	KCTD12	0.974728	9.91314	9.68459	2.40398e-16	4.58771e-15	26.4662	KCTD12
	ICT1	-0.608713	7.71559	-9.68257	2.42961e-16	4.63004e-15	26.4557	ICT1
	PMM2	-0.560992	8.27471	-9.67292	2.55555e-16	4.86314e-15	26.4055	PMM2
	GALE	-0.775624	7.26304	-9.67261	2.55969e-16	4.86413e-15	26.4039	GALE
	LGR4	-1.21298	7.07224	-9.66869	2.61285e-16	4.95815e-15	26.3835	LGR4
	TM6SF1	0.735027	7.85293	9.66428	2.67392e-16	5.06686e-15	26.3605	TM6SF1
	LAD1	-0.752546	8.40621	-9.6605	2.72734e-16	5.15356e-15	26.3409	LAD1
	CHN1	0.687472	9.51867	9.65869	2.75338e-16	5.19546e-15	26.3314	CHN1
	ACKR1	1.37611	8.65316	9.65234	2.84655e-16	5.36373e-15	26.2984	ACKR1
	BUB1B	-1.39979	7.55345	-9.65137	2.86097e-16	5.38335e-15	26.2934	BUB1B
	RUNX1T1	0.521777	6.39046	9.64671	2.93168e-16	5.501e-15	26.2691	RUNX1T1
	KIF14	-0.896229	6.20957	-9.64294	2.99018e-16	5.59514e-15	26.2495	KIF14
	SHMT2	-0.687529	7.97591	-9.63414	3.13131e-16	5.85107e-15	26.2037	SHMT2
	GNA11	0.520666	8.63228	9.63272	3.15459e-16	5.88638e-15	26.1964	GNA11
	SRD5A1	-0.975128	7.33565	-9.62849	3.22527e-16	6.00992e-15	26.1744	SRD5A1
	MRC1	1.58316	10.2116	9.62524	3.28072e-16	6.10477e-15	26.1575	MRC1
	SGK1	0.908346	11.1362	9.61898	3.39005e-16	6.29948e-15	26.1249	SGK1
	H2AFJ	0.722837	5.0528	9.60929	3.5665e-16	6.61821e-15	26.0745	H2AFJ
	SMAD7	0.82544	8.61456	9.60861	3.57926e-16	6.63274e-15	26.071	SMAD7
	MS4A2	0.578533	5.91767	9.60106	3.72366e-16	6.89082e-15	26.0317	MS4A2
	SEPP1	0.911081	11.7642	9.59175	3.90977e-16	7.21536e-15	25.9833	SEPP1
	ABCG2	0.748523	7.61602	9.58793	3.98871e-16	7.35093e-15	25.9635	ABCG2
	DONSON	-0.793522	6.75358	-9.58766	3.99428e-16	7.35112e-15	25.9621	DONSON
	RMDN3	0.510363	9.56787	9.58509	4.04851e-16	7.44072e-15	25.9487	RMDN3
	NCALD	0.809158	8.25363	9.57949	4.16898e-16	7.64123e-15	25.9196	NCALD
	E2F3	-0.59413	7.21164	-9.57773	4.20747e-16	7.69679e-15	25.9104	E2F3
	PIK3R1	0.964796	7.76517	9.57759	4.21075e-16	7.69679e-15	25.9097	PIK3R1
	ZEB2	1.14798	6.73812	9.57563	4.25402e-16	7.76532e-15	25.8995	ZEB2
	MMP1	-2.84391	6.53931	-9.5725	4.32445e-16	7.88317e-15	25.8832	MMP1
	ECM2	1.0201	8.39642	9.56469	4.5048e-16	8.18972e-15	25.8427	ECM2
	SNRPG	-0.686061	9.63123	-9.55826	4.65914e-16	8.44745e-15	25.8092	SNRPG
	HEY1	1.2022	9.30981	9.5527	4.7968e-16	8.68532e-15	25.7803	HEY1
	RBBP4	-0.676282	9.30898	-9.55057	4.85062e-16	8.77094e-15	25.7692	RBBP4
	UNC13B	0.919442	9.94903	9.54894	4.89224e-16	8.83431e-15	25.7607	UNC13B
	RCAN1	0.526884	7.85504	9.53576	5.24161e-16	9.43981e-15	25.6923	RCAN1
	PLAU	-1.44858	8.70691	-9.53024	5.39519e-16	9.70341e-15	25.6636	PLAU
	SFXN1	-0.716536	6.11961	-9.52096	5.66387e-16	1.0173e-14	25.6154	SFXN1
	PHACTR2	0.991478	8.74964	9.51708	5.78e-16	1.03677e-14	25.5952	PHACTR2
	SCN7A	0.530935	5.33673	9.50487	6.16152e-16	1.10226e-14	25.5318	SCN7A
	STEAP1	-1.58357	8.23727	-9.50335	6.21069e-16	1.10958e-14	25.5239	STEAP1
	EPRS	-0.541452	8.70773	-9.49946	6.33864e-16	1.13094e-14	25.5036	EPRS
	IL7R	1.41595	10.4458	9.48624	6.79273e-16	1.21035e-14	25.4349	IL7R
	MEIS2	1.11971	7.98909	9.46502	7.59015e-16	1.35064e-14	25.3248	MEIS2
	UBFD1	-0.62159	7.26403	-9.46078	7.76061e-16	1.37915e-14	25.3027	UBFD1
	MRGBP	-0.710096	7.32039	-9.45994	7.79491e-16	1.38342e-14	25.2983	MRGBP
	APOLD1	1.36925	8.1088	9.45675	7.92607e-16	1.40484e-14	25.2818	APOLD1
	MTHFD2	-1.20213	9.15407	-9.44849	8.27601e-16	1.46493e-14	25.2389	MTHFD2
	CARD8	0.556694	7.5783	9.44602	8.38346e-16	1.482e-14	25.2261	CARD8
	DAAM2	0.670839	8.15507	9.44566	8.39951e-16	1.48288e-14	25.2242	DAAM2
	FLAD1	-0.635435	7.75974	-9.44349	8.49541e-16	1.49785e-14	25.2129	FLAD1
	FAT4	0.789289	7.51335	9.4402	8.6428e-16	1.52183e-14	25.1958	FAT4
	FERMT1	-0.81462	7.07668	-9.43841	8.72417e-16	1.53415e-14	25.1865	FERMT1
	CYP27A1	0.816232	9.86526	9.43584	8.8422e-16	1.55288e-14	25.1732	CYP27A1
	EIF3B	-0.583006	9.41691	-9.4341	8.92297e-16	1.56501e-14	25.1642	EIF3B
	ALOX5	0.779717	7.11196	9.43201	9.02114e-16	1.57871e-14	25.1533	ALOX5
	CCDC102B	0.938437	5.74982	9.4309	9.0739e-16	1.58528e-14	25.1475	CCDC102B
	CAMK2N1	1.46469	9.91484	9.42863	9.18207e-16	1.60209e-14	25.1358	CAMK2N1
	NRGN	1.13083	8.99054	9.42603	9.30802e-16	1.62196e-14	25.1222	NRGN
	SLC15A2	0.736999	7.4364	9.41838	9.68784e-16	1.6816e-14	25.0825	SLC15A2
	OGN	1.02808	5.58768	9.41382	9.92184e-16	1.72e-14	25.0589	OGN
	ZNF331	0.954632	9.46537	9.40758	1.0251e-15	1.77477e-14	25.0265	ZNF331
	COPB2	-0.556122	9.87313	-9.40269	1.05162e-15	1.81601e-14	25.0011	COPB2
	ID2	0.677196	9.48643	9.39515	1.0939e-15	1.88659e-14	24.962	ID2
	NOL11	-0.604909	9.18992	-9.39371	1.1022e-15	1.89848e-14	24.9545	NOL11
	ZNF217	-0.900763	7.56965	-9.38578	1.14885e-15	1.97629e-14	24.9133	ZNF217
	FAM105A	0.593942	7.10033	9.38551	1.15049e-15	1.97658e-14	24.9119	FAM105A
	FUT8	-0.913574	8.45962	-9.38149	1.17491e-15	2.01596e-14	24.8911	FUT8
	AKT3	0.502045	6.97554	9.3789	1.19097e-15	2.0383e-14	24.8776	AKT3
	APOL3	0.741371	8.3534	9.37773	1.19826e-15	2.04632e-14	24.8716	APOL3
	PGK1	-0.683925	9.52631	-9.37523	1.21399e-15	2.06717e-14	24.8586	PGK1
	KIF2A	-0.601265	7.04738	-9.37237	1.2323e-15	2.09569e-14	24.8438	KIF2A
	NET1	-1.14269	8.83133	-9.36179	1.30236e-15	2.20925e-14	24.7889	NET1
	SERINC1	0.801567	9.78436	9.35622	1.34087e-15	2.2717e-14	24.76	SERINC1
	GOLGA5	-0.549174	9.36906	-9.35342	1.36065e-15	2.3023e-14	24.7454	GOLGA5
	TNFSF13	0.89278	10.0603	9.35103	1.37772e-15	2.32534e-14	24.733	TNFSF13
	SNRPD2	-0.598368	10.9721	-9.34911	1.39168e-15	2.34594e-14	24.723	SNRPD2
	ACP6	-0.640176	8.64904	-9.33505	1.4978e-15	2.51536e-14	24.6501	ACP6
	MPDZ	0.675668	8.73989	9.33355	1.50958e-15	2.53199e-14	24.6423	MPDZ
	APEX1	-0.525697	10.9417	-9.32643	1.56678e-15	2.62139e-14	24.6054	APEX1
	UBE2C	-1.22252	8.94269	-9.3237	1.58933e-15	2.65251e-14	24.5913	UBE2C
	CALU	-0.759613	8.78243	-9.32273	1.59742e-15	2.66269e-14	24.5862	CALU
	CRBN	0.694585	9.31778	9.31185	1.69086e-15	2.81497e-14	24.5298	CRBN
	ACE	0.54108	6.55559	9.31115	1.69706e-15	2.82178e-14	24.5262	ACE
	MRPS7	-0.517071	8.99016	-9.30518	1.75081e-15	2.90397e-14	24.4952	MRPS7
	TK1	-0.720899	7.74882	-9.29883	1.80989e-15	2.99826e-14	24.4623	TK1
	KIF4A	-1.01929	7.12464	-9.2834	1.9618e-15	3.24192e-14	24.3823	KIF4A
	CCRL2	0.727709	7.74185	9.28054	1.99129e-15	3.28661e-14	24.3675	CCRL2
	CCL23	0.56335	5.15422	9.27888	2.00869e-15	3.31125e-14	24.3589	CCL23
	LMO7	1.05009	7.03027	9.26668	2.14081e-15	3.52042e-14	24.2957	LMO7
	H1F0	-0.827729	9.61934	-9.26558	2.15324e-15	3.53652e-14	24.2899	H1F0
	DLGAP5	-1.29981	5.82153	-9.2622	2.19156e-15	3.59507e-14	24.2724	DLGAP5
	FAM69A	-0.692384	7.80728	-9.25989	2.21813e-15	3.62979e-14	24.2605	FAM69A
	RGL1	0.660256	9.77823	9.25818	2.23799e-15	3.65784e-14	24.2516	RGL1
	AKAP13	0.651557	8.46476	9.25116	2.32162e-15	3.78531e-14	24.2152	AKAP13
	NR3C1	0.560965	9.55958	9.24379	2.41272e-15	3.92908e-14	24.177	NR3C1
	SAR1B	-0.825913	8.55696	-9.22918	2.60395e-15	4.22083e-14	24.1013	SAR1B
	TSC22D1	0.813188	11.3475	9.22915	2.60444e-15	4.22083e-14	24.1012	TSC22D1
	EFNB2	1.22492	9.15561	9.22179	2.70636e-15	4.37251e-14	24.0631	EFNB2
	IARS	-0.591664	10.1033	-9.22169	2.7078e-15	4.37251e-14	24.0625	IARS
	ACP5	1.14422	10.1925	9.21746	2.76832e-15	4.46487e-14	24.0406	ACP5
	AQP1	1.57655	10.4743	9.21552	2.79643e-15	4.5048e-14	24.0306	AQP1
	CXCL12	0.893671	9.10431	9.21208	2.84712e-15	4.57549e-14	24.0128	CXCL12
	LAMB2	0.805856	8.04058	9.21177	2.85174e-15	4.57744e-14	24.0112	LAMB2
	COA4	-0.507677	8.05597	-9.20717	2.92111e-15	4.68319e-14	23.9873	COA4
	SDF2L1	-0.804297	8.65856	-9.204	2.96973e-15	4.75546e-14	23.9709	SDF2L1
	AK4	-0.878311	7.73104	-9.1989	3.04995e-15	4.87811e-14	23.9445	AK4
	SLPI	1.83103	11.788	9.19866	3.0537e-15	4.8783e-14	23.9433	SLPI
	SPAG5	-0.682055	6.78648	-9.17721	3.41538e-15	5.41743e-14	23.8322	SPAG5
	HMGB3P1	-0.698632	8.40772	-9.17506	3.45391e-15	5.47208e-14	23.8211	HMGB3P1
	STIP1	-0.539276	7.99103	-9.1721	3.50777e-15	5.55088e-14	23.8057	STIP1
	PXDC1	0.750991	8.7702	9.17036	3.53972e-15	5.59484e-14	23.7967	PXDC1
	NME4	-0.793583	9.02617	-9.16813	3.58114e-15	5.65365e-14	23.7852	NME4
	ZCCHC2	0.53058	7.63589	9.1631	3.67635e-15	5.79036e-14	23.7592	ZCCHC2
	SDHC	-0.514955	9.15274	-9.16018	3.73286e-15	5.87248e-14	23.744	SDHC
	YIF1A	-0.658191	9.54253	-9.15779	3.77967e-15	5.93917e-14	23.7317	YIF1A
	TMEM140	0.676286	8.43402	9.15479	3.8392e-15	6.02566e-14	23.7162	TMEM140
	REV3L	0.732979	8.60753	9.14668	4.00521e-15	6.27888e-14	23.6742	REV3L
	SLC35A1	0.866768	8.74368	9.14514	4.03749e-15	6.32211e-14	23.6662	SLC35A1
	BIK	-0.836529	7.47768	-9.13817	4.18692e-15	6.54084e-14	23.6301	BIK
	TJP2	0.954488	9.05621	9.12295	4.53295e-15	7.07319e-14	23.5514	TJP2
	MRPL13	-0.923184	7.49318	-9.1208	4.58391e-15	7.14441e-14	23.5403	MRPL13
	KIF20A	-0.881432	7.48232	-9.11534	4.71637e-15	7.34234e-14	23.512	KIF20A
	DAP	-0.672801	9.75074	-9.11321	4.76919e-15	7.41598e-14	23.501	DAP
	HEATR1	-0.609285	8.85077	-9.10766	4.90917e-15	7.59847e-14	23.4723	HEATR1
	MRPS16	-0.526564	8.04056	-9.10448	4.99122e-15	7.71658e-14	23.4558	MRPS16
	OLR1	1.55289	7.68276	9.09969	5.11751e-15	7.90274e-14	23.431	OLR1
	MTFR1	-0.823059	7.74814	-9.09367	5.28066e-15	8.14532e-14	23.3999	MTFR1
	PLAGL1	1.09105	7.39819	9.0851	5.52174e-15	8.5019e-14	23.3556	PLAGL1
	TPD52	-0.925775	7.77132	-9.08269	5.59156e-15	8.59522e-14	23.3432	TPD52
	GPRC5A	1.11444	11.1229	9.08247	5.59793e-15	8.59522e-14	23.342	GPRC5A
	LOC100507577	0.817269	8.35873	9.08137	5.6301e-15	8.63475e-14	23.3364	LOC100507577
	FAM60A	-0.742833	9.99833	-9.07863	5.71106e-15	8.74893e-14	23.3222	FAM60A
	BMP2	1.30135	8.21326	9.07057	5.95626e-15	9.11416e-14	23.2805	BMP2
	GID8	-0.548135	8.87956	-9.06721	6.06139e-15	9.26448e-14	23.2631	GID8
	GIPC2	0.613792	5.57791	9.06328	6.18693e-15	9.44561e-14	23.2428	GIPC2
	PCYOX1	1.19042	6.38623	9.05963	6.30552e-15	9.61575e-14	23.224	PCYOX1
	IMP4	-0.505833	9.15909	-9.05365	6.50532e-15	9.89796e-14	23.193	IMP4
	SRP19	-0.501556	9.47582	-9.05039	6.61679e-15	1.00448e-13	23.1762	SRP19
	CYB5A	0.753057	9.49576	9.04533	6.7934e-15	1.03013e-13	23.1501	CYB5A
	MMP9	-1.38681	8.65006	-9.04097	6.94939e-15	1.05172e-13	23.1275	MMP9
	KIF2C	-0.752879	7.42898	-9.04092	6.95143e-15	1.05172e-13	23.1272	KIF2C
	TJP1	0.680955	8.87897	9.02874	7.40658e-15	1.11681e-13	23.0643	TJP1
	ETS2	1.02283	9.35989	9.02622	7.50446e-15	1.1303e-13	23.0513	ETS2
	FCGRT	0.721617	10.101	9.01915	7.78613e-15	1.1701e-13	23.0148	FCGRT
	PLCB4	0.721289	6.00016	9.01703	7.87257e-15	1.18045e-13	23.0038	PLCB4
	HPS5	0.659262	7.65052	9.01282	8.04712e-15	1.20527e-13	22.9821	HPS5
	EXOSC4	-0.514336	7.95304	-9.00478	8.39107e-15	1.25399e-13	22.9406	EXOSC4
	CCND3	0.744102	10.2941	9.00393	8.4281e-15	1.25813e-13	22.9362	CCND3
	YWHAZ	-0.549565	9.85108	-9.0029	8.47366e-15	1.26222e-13	22.9308	YWHAZ
	TMPRSS4	-1.42682	8.01959	-9.00289	8.4743e-15	1.26222e-13	22.9308	TMPRSS4
	EOGT	1.02858	6.20382	8.9987	8.66121e-15	1.28863e-13	22.9091	EOGT
	MRPL9	-0.549721	8.40752	-8.98967	9.07802e-15	1.34915e-13	22.8625	MRPL9
	FANCI	-0.740623	7.33763	-8.98919	9.10046e-15	1.35099e-13	22.8601	FANCI
	WWTR1	0.502311	8.30193	8.98596	9.25515e-15	1.37093e-13	22.8434	WWTR1
	AURKA	-0.688027	7.04378	-8.97169	9.9684e-15	1.47333e-13	22.7697	AURKA
	DENND5A	0.515387	9.67909	8.96519	1.03117e-14	1.52072e-13	22.7362	DENND5A
	ARHGAP29	1.06994	9.95852	8.96272	1.04452e-14	1.53871e-13	22.7234	ARHGAP29
	INTS8	-0.618879	8.92729	-8.95943	1.06254e-14	1.56355e-13	22.7064	INTS8
	TNFSF12-TNFSF13	0.743191	9.15483	8.95799	1.07051e-14	1.57355e-13	22.699	TNFSF12-TNFSF13
	BIRC5	-0.688845	7.62417	-8.95185	1.10532e-14	1.62117e-13	22.6673	BIRC5
	RFTN1	0.841764	10.3556	8.95152	1.10721e-14	1.62218e-13	22.6656	RFTN1
	CD24	-1.46438	9.21619	-8.93706	1.1937e-14	1.74318e-13	22.591	CD24
	CENPA	-1.09873	6.8138	-8.93164	1.22785e-14	1.78917e-13	22.563	CENPA
	SCN1A	0.840069	5.32564	8.92796	1.25154e-14	1.82172e-13	22.5441	SCN1A
	RBP4	0.755165	6.54698	8.9216	1.29366e-14	1.87896e-13	22.5113	RBP4
	EIF6	-0.637492	9.51567	-8.91817	1.31698e-14	1.91076e-13	22.4935	EIF6
	LEPREL4	-0.630702	6.66238	-8.91674	1.3268e-14	1.92292e-13	22.4862	LEPREL4
	ARHGAP25	0.629965	8.46711	8.91573	1.33375e-14	1.93092e-13	22.481	ARHGAP25
	HDGF	-0.575142	10.9439	-8.9148	1.34021e-14	1.93818e-13	22.4762	HDGF
	CYBRD1	0.689693	7.67545	8.9133	1.35072e-14	1.94997e-13	22.4685	CYBRD1
	HJURP	-0.728993	7.61174	-8.91322	1.35127e-14	1.94997e-13	22.4681	HJURP
	MMP11	-1.14716	7.48155	-8.90706	1.3953e-14	2.0092e-13	22.4363	MMP11
	PROS1	1.17405	8.64871	8.90658	1.39879e-14	2.01207e-13	22.4338	PROS1
	LDLR	0.531591	7.20515	8.90525	1.40845e-14	2.02379e-13	22.427	LDLR
	TMED2	-0.736019	9.35786	-8.89584	1.47911e-14	2.12079e-13	22.3784	TMED2
	SPINT2	-0.725878	10.8068	-8.89425	1.49141e-14	2.13615e-13	22.3702	SPINT2
	FOXK2	-0.503816	8.53868	-8.89301	1.50105e-14	2.14767e-13	22.3638	FOXK2
	STK10	0.525162	7.87551	8.88896	1.533e-14	2.19105e-13	22.3429	STK10
	PCCB	-0.668639	8.24719	-8.88728	1.54645e-14	2.20792e-13	22.3343	PCCB
	MITF	0.615888	8.05856	8.88345	1.57748e-14	2.24984e-13	22.3146	MITF
	CEACAM1	-0.531066	7.80281	-8.88203	1.58923e-14	2.26419e-13	22.3072	CEACAM1
	CDKN1C	0.936893	6.99919	8.87848	1.61878e-14	2.30385e-13	22.289	CDKN1C
	ARHGEF3	0.65112	9.10993	8.87725	1.62919e-14	2.31621e-13	22.2826	ARHGEF3
	CPA3	1.34672	10.0445	8.87273	1.6679e-14	2.36873e-13	22.2593	CPA3
	NPDC1	0.705386	8.44611	8.86437	1.74199e-14	2.46613e-13	22.2162	NPDC1
	ZNF593	-0.605697	7.86295	-8.85611	1.81836e-14	2.57155e-13	22.1737	ZNF593
	SEC24A	-0.56796	8.17263	-8.85004	1.87664e-14	2.65118e-13	22.1424	SEC24A
	NEBL	0.611353	7.68847	8.83207	2.06026e-14	2.90447e-13	22.0498	NEBL
	NUDT1	-0.640454	6.90901	-8.83136	2.06785e-14	2.91211e-13	22.0462	NUDT1
	PSMB5	-0.587039	10.0864	-8.82483	2.13921e-14	3.00631e-13	22.0126	PSMB5
	POLD2	-0.565522	8.26105	-8.82235	2.1669e-14	3.04204e-13	21.9998	POLD2
	SLC7A5	-1.05727	8.3835	-8.81551	2.24533e-14	3.14229e-13	21.9646	SLC7A5
	P4HA1	-0.723766	9.74241	-8.81364	2.26719e-14	3.16959e-13	21.955	P4HA1
	PRC1	-1.39796	7.24447	-8.81317	2.27276e-14	3.17407e-13	21.9525	PRC1
	FOSB	2.24017	9.78985	8.81102	2.29828e-14	3.20637e-13	21.9415	FOSB
	SEC14L1	0.639646	8.43324	8.80752	2.34047e-14	3.25847e-13	21.9234	SEC14L1
	MTCH2	-0.623934	9.81156	-8.78828	2.58623e-14	3.58947e-13	21.8244	MTCH2
	NPR3	0.674947	7.64285	8.78642	2.61137e-14	3.62062e-13	21.8148	NPR3
	TRHDE	0.664282	5.33597	8.78595	2.61773e-14	3.62418e-13	21.8124	TRHDE
	UBE2S	-1.00863	8.49273	-8.77752	2.73487e-14	3.77625e-13	21.769	UBE2S
	PUS1	-0.52489	5.8354	-8.77433	2.78039e-14	3.83124e-13	21.7527	PUS1
	ZFP36	1.16333	11.38	8.76973	2.84757e-14	3.91978e-13	21.729	ZFP36
	N4BP2L2	0.505197	8.54229	8.76474	2.92227e-14	4.0185e-13	21.7033	N4BP2L2
	COL5A2	-1.46884	9.13879	-8.76089	2.98132e-14	4.0955e-13	21.6835	COL5A2
	FADD	-0.535318	8.53191	-8.75077	3.14194e-14	4.31175e-13	21.6315	FADD
	ABLIM3	0.653384	7.46618	8.74835	3.18172e-14	4.35743e-13	21.619	ABLIM3
	F2RL1	-0.750514	7.45867	-8.73942	3.33251e-14	4.55039e-13	21.5731	F2RL1
	TMOD1	0.518794	7.67934	8.7394	3.33278e-14	4.55039e-13	21.573	TMOD1
	CEBPD	0.941563	8.92441	8.73745	3.36669e-14	4.59202e-13	21.563	CEBPD
	CCNA2	-0.750051	6.76284	-8.73644	3.38432e-14	4.61139e-13	21.5578	CCNA2
	DAPK2	0.573627	7.60491	8.73503	3.40922e-14	4.64062e-13	21.5506	DAPK2
	RETN	0.913175	6.95867	8.73382	3.43062e-14	4.6603e-13	21.5444	RETN
	CDCA8	-0.599655	7.98726	-8.73307	3.44402e-14	4.67377e-13	21.5405	CDCA8
	PAPSS1	0.535166	10.7057	8.73246	3.45502e-14	4.68377e-13	21.5373	PAPSS1
	MRTO4	-0.504232	8.08309	-8.73227	3.45836e-14	4.68377e-13	21.5364	MRTO4
	NFKBIA	0.961535	12.0205	8.72686	3.55671e-14	4.80729e-13	21.5086	NFKBIA
	INPP1	0.667773	9.15728	8.72666	3.56047e-14	4.80753e-13	21.5075	INPP1
	FAM13B	0.757546	8.21401	8.72645	3.56445e-14	4.80807e-13	21.5064	FAM13B
	FLRT3	1.6396	8.87892	8.72279	3.63262e-14	4.88412e-13	21.4877	FLRT3
	RPL39L	-0.845967	6.3929	-8.72265	3.63537e-14	4.88412e-13	21.4869	RPL39L
	SLC14A1	0.552851	4.51881	8.72044	3.67719e-14	4.93537e-13	21.4756	SLC14A1
	MYO1F	0.613278	8.9437	8.71946	3.69587e-14	4.95549e-13	21.4705	MYO1F
	CLNS1A	-0.514402	9.08086	-8.71163	3.84906e-14	5.15574e-13	21.4303	CLNS1A
	GNL3	-0.81845	8.65334	-8.68673	4.37927e-14	5.84264e-13	21.3024	GNL3
	SOD3	0.729478	8.75825	8.67775	4.58789e-14	6.10885e-13	21.2563	SOD3
	SULT1A2	0.679815	9.20125	8.67617	4.62554e-14	6.15289e-13	21.2482	SULT1A2
	DNAJC2	-0.541226	8.6181	-8.66471	4.9083e-14	6.52255e-13	21.1894	DNAJC2
	C1orf112	-0.603417	5.3492	-8.66162	4.98764e-14	6.62143e-13	21.1735	C1orf112
	DBF4	-0.831704	6.31003	-8.6586	5.06612e-14	6.71899e-13	21.158	DBF4
	GOLT1B	-0.766658	7.24866	-8.65723	5.1024e-14	6.76042e-13	21.1509	GOLT1B
	ITPKB	0.648776	8.15345	8.65272	5.22292e-14	6.90649e-13	21.1278	ITPKB
	RPP40	-0.664181	7.50562	-8.64893	5.3263e-14	7.03627e-13	21.1084	RPP40
	DCN	1.03545	11.2861	8.64688	5.38328e-14	7.10456e-13	21.0978	DCN
	MIR5193	0.569801	8.91892	8.64019	5.57287e-14	7.34034e-13	21.0635	MIR5193
	VASH1	0.756736	7.3986	8.6391	5.60449e-14	7.37477e-13	21.0579	VASH1
	SLC2A1	-0.618887	8.00682	-8.63838	5.62533e-14	7.39494e-13	21.0542	SLC2A1
	BRIX1	-0.56163	7.12483	-8.63121	5.83815e-14	7.65972e-13	21.0174	BRIX1
	P4HB	-0.67698	10.6892	-8.62847	5.92158e-14	7.7616e-13	21.0034	P4HB
	NACC2	0.840282	7.74437	8.62572	6.00643e-14	7.86515e-13	20.9893	NACC2
	QDPR	0.603085	9.62329	8.60797	6.5844e-14	8.59684e-13	20.8982	QDPR
	TACC3	-0.714581	7.04783	-8.60622	6.64422e-14	8.66652e-13	20.8893	TACC3
	AP1S1	-0.530212	7.11544	-8.5964	6.9903e-14	9.09146e-13	20.8389	AP1S1
	TFB2M	-0.768334	7.94988	-8.59478	7.04929e-14	9.15931e-13	20.8306	TFB2M
	HIST2H2AA3	-1.34933	9.3626	-8.59164	7.16489e-14	9.28257e-13	20.8145	HIST2H2AA3
	ABCG1	0.73574	7.99403	8.58866	7.27621e-14	9.41771e-13	20.7992	ABCG1
	PAK6	-0.587941	6.90081	-8.58089	7.57436e-14	9.75662e-13	20.7594	PAK6
	PDE8B	0.720475	7.82374	8.57983	7.616e-14	9.80085e-13	20.754	PDE8B
	TMED9	-0.622309	10.861	-8.57739	7.71269e-14	9.91579e-13	20.7415	TMED9
	ZBTB20	0.742661	8.69462	8.57393	7.85201e-14	1.00564e-12	20.7238	ZBTB20
	ANXA3	1.4856	8.89662	8.57065	7.9862e-14	1.02088e-12	20.707	ANXA3
	TMEM132A	-0.537654	7.29347	-8.56677	8.14807e-14	1.04058e-12	20.6871	TMEM132A
	CDT1	-0.527425	5.45764	-8.55769	8.53954e-14	1.08851e-12	20.6406	CDT1
	FUT3	-0.500036	7.10733	-8.54925	8.92033e-14	1.13597e-12	20.5974	FUT3
	KIF11	-1.01756	5.65525	-8.52766	9.97346e-14	1.26648e-12	20.4868	KIF11
	SLC15A3	0.751518	8.69827	8.5272	9.99689e-14	1.26825e-12	20.4845	SLC15A3
	HMMR	-0.730734	7.43236	-8.52657	1.00295e-13	1.27119e-12	20.4813	HMMR
	C1GALT1	-0.688351	6.90928	-8.52476	1.01236e-13	1.28192e-12	20.472	C1GALT1
	KANK1	0.775286	8.8347	8.52404	1.01614e-13	1.28549e-12	20.4683	KANK1
	PUS7	-0.834146	8.05666	-8.51815	1.04754e-13	1.32271e-12	20.4382	PUS7
	ABLIM1	0.699485	8.73581	8.51396	1.07045e-13	1.35038e-12	20.4167	ABLIM1
	MKI67	-0.514472	7.30667	-8.50563	1.11754e-13	1.40582e-12	20.3741	MKI67
	NCBP2	-0.508827	7.42501	-8.50047	1.14772e-13	1.44181e-12	20.3477	NCBP2
	MRPL42	-0.729642	9.03283	-8.49092	1.20567e-13	1.51103e-12	20.2989	MRPL42
	TARP	0.889602	8.6531	8.48889	1.2184e-13	1.52413e-12	20.2885	TARP
	LMBRD1	0.556477	10.6457	8.47872	1.28407e-13	1.60181e-12	20.2365	LMBRD1
	BICD2	0.501707	7.95375	8.47518	1.30773e-13	1.62981e-12	20.2184	BICD2
	PSMD3	-0.587589	8.26655	-8.4713	1.33422e-13	1.66128e-12	20.1985	PSMD3
	GINS2	-0.801542	6.94466	-8.4656	1.37402e-13	1.70925e-12	20.1694	GINS2
	NCAPG2	-0.763215	8.13378	-8.46465	1.3808e-13	1.71511e-12	20.1645	NCAPG2
	BTG1	0.56501	10.8772	8.46458	1.38128e-13	1.71511e-12	20.1642	BTG1
	MRPL24	-0.530147	9.27216	-8.4606	1.40993e-13	1.74749e-12	20.1438	MRPL24
	LTC4S	0.507518	6.43513	8.4606	1.40996e-13	1.74749e-12	20.1438	LTC4S
	ANXA8	1.13602	8.69118	8.45512	1.45036e-13	1.79426e-12	20.1158	ANXA8
	VIM	0.704479	12.7086	8.44824	1.50277e-13	1.85445e-12	20.0807	VIM
	LAPTM4B	-1.03587	10.8382	-8.44819	1.50316e-13	1.85445e-12	20.0804	LAPTM4B
	SOCS2	1.24868	7.91397	8.43834	1.5815e-13	1.94931e-12	20.0301	SOCS2
	TCEAL2	0.962591	5.76682	8.43521	1.60723e-13	1.97739e-12	20.0141	TCEAL2
	RAPGEF5	0.700354	8.19845	8.42749	1.67247e-13	2.05577e-12	19.9747	RAPGEF5
	AMOTL2	0.810109	9.44674	8.42294	1.71212e-13	2.10259e-12	19.9515	AMOTL2
	TIMP3	0.982249	10.0463	8.41254	1.80639e-13	2.2123e-12	19.8984	TIMP3
	HIST1H2BE	-0.843945	7.43502	-8.41111	1.81981e-13	2.2267e-12	19.8911	HIST1H2BE
	HEBP1	0.609831	9.68901	8.40082	1.91886e-13	2.33938e-12	19.8386	HEBP1
	COL1A2	-1.25363	11.8489	-8.39516	1.97563e-13	2.40422e-12	19.8097	COL1A2
	GMPS	-0.630587	8.77398	-8.39492	1.97816e-13	2.40512e-12	19.8084	GMPS
	CCNE1	-0.643541	8.25779	-8.39322	1.99547e-13	2.42398e-12	19.7998	CCNE1
	CXCL13	-2.02761	7.96439	-8.39277	2.00011e-13	2.42741e-12	19.7975	CXCL13
	ZNF146	-0.741706	8.70224	-8.39155	2.01271e-13	2.44051e-12	19.7913	ZNF146
	MIR4691	-0.658527	7.87647	-8.38728	2.0575e-13	2.49256e-12	19.7695	MIR4691
	SSFA2	0.790852	9.23009	8.38628	2.06816e-13	2.50322e-12	19.7644	SSFA2
	GADD45B	0.827704	8.5636	8.38236	2.11028e-13	2.5519e-12	19.7444	GADD45B
	LMNB2	-0.560337	8.45841	-8.38124	2.12253e-13	2.56285e-12	19.7387	LMNB2
	KIF15	-0.812226	6.43999	-8.38118	2.12315e-13	2.56285e-12	19.7384	KIF15
	EDN1	1.21962	9.13534	8.37842	2.15355e-13	2.59489e-12	19.7243	EDN1
	KRT19	-1.35227	10.2428	-8.3762	2.17841e-13	2.62249e-12	19.7129	KRT19
	VCAN	-1.28791	9.08063	-8.36952	2.25458e-13	2.70449e-12	19.6789	VCAN
	SLCO3A1	0.559237	7.61353	8.36479	2.31017e-13	2.76623e-12	19.6548	SLCO3A1
	RAB11FIP1	1.03623	9.2537	8.36279	2.33407e-13	2.79237e-12	19.6446	RAB11FIP1
	MKNK2	0.620446	10.444	8.35632	2.41307e-13	2.88174e-12	19.6116	MKNK2
	EFCC1	0.507123	7.62703	8.35298	2.45493e-13	2.92913e-12	19.5946	EFCC1
	TPSAB1	1.44446	9.80052	8.34861	2.51083e-13	2.99051e-12	19.5723	TPSAB1
	FOXA1	-0.757896	7.5947	-8.33811	2.65018e-13	3.1509e-12	19.5188	FOXA1
	PHACTR1	0.675799	6.01313	8.33452	2.6996e-13	3.20681e-12	19.5005	PHACTR1
	DNAJB4	0.725494	6.97654	8.32689	2.8077e-13	3.33229e-12	19.4616	DNAJB4
	GPR116	1.37459	10.4811	8.32614	2.81853e-13	3.34219e-12	19.4578	GPR116
	CXCL3	1.48673	6.79951	8.32037	2.90338e-13	3.43976e-12	19.4285	CXCL3
	CASK	-0.682796	8.08871	-8.31609	2.96804e-13	3.51327e-12	19.4066	CASK
	BZW1	-0.691904	9.67578	-8.31572	2.97365e-13	3.51681e-12	19.4048	BZW1
	WDR45B	-0.561211	10.3697	-8.31536	2.97928e-13	3.52037e-12	19.4029	WDR45B
	S100A4	1.16586	11.1038	8.31206	3.03017e-13	3.56614e-12	19.3861	S100A4
	FUT1	0.556892	7.78989	8.31155	3.03809e-13	3.57102e-12	19.3835	FUT1
	TNS3	0.697468	10.8403	8.31124	3.04302e-13	3.57368e-12	19.3819	TNS3
	UQCRH	-0.675543	10.5293	-8.30645	3.11884e-13	3.65634e-12	19.3576	UQCRH
	SEZ6L2	-0.921011	8.33726	-8.30526	3.13804e-13	3.67564e-12	19.3515	SEZ6L2
	TRIM2	-0.585794	7.39328	-8.30363	3.16438e-13	3.70326e-12	19.3432	TRIM2
	ARAP2	0.731491	7.98627	8.30102	3.20715e-13	3.75005e-12	19.3299	ARAP2
	C4BPA	1.64145	10.6592	8.30073	3.21203e-13	3.75249e-12	19.3284	C4BPA
	STAP2	-0.598427	8.19483	-8.28746	3.43874e-13	4.00342e-12	19.2609	STAP2
	TTK	-1.13692	6.47742	-8.28722	3.44292e-13	4.00482e-12	19.2597	TTK
	CLDN7	-0.718828	9.84861	-8.28116	3.55185e-13	4.12795e-12	19.2288	CLDN7
	KIF18B	-0.625358	7.31323	-8.27594	3.64832e-13	4.23274e-12	19.2023	KIF18B
	RAMP1	-0.72632	7.21657	-8.27436	3.6782e-13	4.26373e-12	19.1942	RAMP1
	PTN	0.657792	7.56662	8.26091	3.94113e-13	4.55672e-12	19.1259	PTN
	HSPE1	-0.903901	8.80671	-8.25869	3.98637e-13	4.60506e-12	19.1146	HSPE1
	MAGED1	-0.693604	11.2251	-8.25759	4.00893e-13	4.62715e-12	19.109	MAGED1
	ITPR1	0.6078	7.35723	8.233	4.54845e-13	5.22741e-12	18.984	ITPR1
	PCDH9	0.584416	6.42505	8.22762	4.67583e-13	5.36463e-12	18.9567	PCDH9
	NEK7	0.661909	9.69024	8.22678	4.69606e-13	5.38324e-12	18.9524	NEK7
	PRMT3	-0.539397	6.99114	-8.21817	4.90822e-13	5.6192e-12	18.9086	PRMT3
	HLTF	-0.731103	9.03998	-8.20922	5.13872e-13	5.86067e-12	18.8632	HLTF
	LOC101928589	0.524751	9.8026	8.20628	5.21677e-13	5.9396e-12	18.8483	LOC101928589
	NR3C2	0.850906	7.55893	8.20223	5.32637e-13	6.05925e-12	18.8277	NR3C2
	SATB1	0.711954	9.21711	8.20156	5.34456e-13	6.07481e-12	18.8243	SATB1
	XPOT	-0.789844	8.64187	-8.19675	5.47794e-13	6.22114e-12	18.7999	XPOT
	DDR1	-0.538443	10.3559	-8.19454	5.54058e-13	6.28696e-12	18.7887	DDR1
	TRAK2	0.67619	8.40468	8.18842	5.71719e-13	6.47643e-12	18.7576	TRAK2
	CDC45	-0.518227	7.52564	-8.18344	5.865e-13	6.63268e-12	18.7323	CDC45
	HK3	0.544046	7.71675	8.18321	5.87188e-13	6.63487e-12	18.7312	HK3
	GGTLC1	1.11405	8.72955	8.16849	6.33197e-13	7.13674e-12	18.6565	GGTLC1
	ZDHHC13	-0.66851	7.32585	-8.16199	6.5464e-13	7.35375e-12	18.6236	ZDHHC13
	HEBP2	-0.670795	9.72964	-8.15599	6.75061e-13	7.57681e-12	18.5932	HEBP2
	TMEM246	0.515179	7.42682	8.15438	6.80658e-13	7.62689e-12	18.585	TMEM246
	UCHL5	-0.533373	6.718	-8.15191	6.89335e-13	7.71768e-12	18.5724	UCHL5
	KIAA0754	0.876505	5.56938	8.14031	7.31516e-13	8.15595e-12	18.5137	KIAA0754
	GPRIN2	0.520684	8.36114	8.13688	7.44477e-13	8.2867e-12	18.4963	GPRIN2
	LAMA2	0.564888	6.65868	8.12783	7.79769e-13	8.65086e-12	18.4504	LAMA2
	DUSP1	0.985332	9.89366	8.11712	8.23734e-13	9.11603e-12	18.3962	DUSP1
	CASP1	0.660768	8.27333	8.11188	8.4611e-13	9.34827e-12	18.3696	CASP1
	PERP	-1.11384	9.28363	-8.10888	8.59177e-13	9.48483e-12	18.3545	PERP
	SSR1	-0.564273	9.02833	-8.10238	8.88236e-13	9.79758e-12	18.3216	SSR1
	CERS6	-0.507342	8.21034	-8.09571	9.19064e-13	1.0121e-11	18.2878	CERS6
	CD83	0.707294	9.35341	8.09494	9.22685e-13	1.01452e-11	18.2839	CD83
	MFAP2	-0.960011	9.03327	-8.09322	9.30868e-13	1.02175e-11	18.2752	MFAP2
	FKBP11	-1.06089	8.79456	-8.08664	9.62711e-13	1.05498e-11	18.2419	FKBP11
	SPRY4	0.68716	9.7042	8.08315	9.80031e-13	1.07308e-11	18.2242	SPRY4
	POSTN	-0.720275	7.56154	-8.0829	9.81274e-13	1.07357e-11	18.223	POSTN
	DENR	-0.666115	9.07094	-8.08055	9.9314e-13	1.08567e-11	18.2111	DENR
	ARMCX1	0.794309	7.69669	8.07371	1.0285e-12	1.12158e-11	18.1765	ARMCX1
	AMPD3	-0.546746	7.81995	-8.05019	1.15985e-12	1.26175e-11	18.0575	AMPD3
	CDK4	-0.744637	10.5132	-8.04411	1.19639e-12	1.29939e-11	18.0269	CDK4
	FOXM1	-0.858329	7.40695	-8.0438	1.1983e-12	1.30041e-11	18.0253	FOXM1
	TBC1D4	0.578071	8.0554	8.03244	1.26988e-12	1.37588e-11	17.9679	TBC1D4
	SH3BGRL	0.558241	9.41103	8.03118	1.27806e-12	1.38362e-11	17.9615	SH3BGRL
	COL4A5	1.00393	7.04585	8.03048	1.28264e-12	1.38634e-11	17.958	COL4A5
	EGLN3	-0.722642	7.22743	-8.02912	1.29159e-12	1.39489e-11	17.9511	EGLN3
	TUBB6	0.768264	10.095	8.0261	1.31161e-12	1.41538e-11	17.9359	TUBB6
	TIMM17B	-0.508842	9.39478	-8.02399	1.32585e-12	1.4296e-11	17.9252	TIMM17B
	ID1	1.26825	10.2511	8.01241	1.40654e-12	1.51539e-11	17.8667	ID1
	IL20RA	0.743397	5.89227	8.00709	1.44524e-12	1.55335e-11	17.8399	IL20RA
	PPARG	0.863381	7.20553	8.00661	1.44878e-12	1.5559e-11	17.8375	PPARG
	ACTG2	0.855652	8.21983	8.00616	1.45217e-12	1.5583e-11	17.8352	ACTG2
	PFDN2	-0.630051	9.33557	-8.00397	1.46842e-12	1.57448e-11	17.8241	PFDN2
	RGS5	0.989916	9.83391	8.00251	1.47944e-12	1.58496e-11	17.8168	RGS5
	DPY30	-0.552044	8.02999	-8.00236	1.48055e-12	1.58496e-11	17.816	DPY30
	RAPGEF4	0.639613	4.86896	8.00171	1.48546e-12	1.58895e-11	17.8127	RAPGEF4
	FNBP1	0.502751	9.17532	7.99264	1.55577e-12	1.66151e-11	17.767	FNBP1
	NQO1	-1.39149	8.81322	-7.98683	1.60258e-12	1.71014e-11	17.7377	NQO1
	HOOK1	-0.576739	6.17147	-7.97587	1.69465e-12	1.80552e-11	17.6824	HOOK1
	ITGA5	0.545744	9.13377	7.97064	1.74051e-12	1.84998e-11	17.656	ITGA5
	LOC101928830	0.73436	11.246	7.96945	1.75105e-12	1.85824e-11	17.65	LOC101928830
	TSPAN4	0.730868	8.71908	7.9608	1.82995e-12	1.93738e-11	17.6064	TSPAN4
	BDNF	0.600148	5.84281	7.95745	1.86149e-12	1.96922e-11	17.5895	BDNF
	CECR1	0.734006	10.6209	7.9561	1.87434e-12	1.98125e-11	17.5827	CECR1
	PPM1D	0.645655	7.02511	7.95558	1.87933e-12	1.98497e-11	17.5801	PPM1D
	RCAN2	0.909074	8.40432	7.95469	1.88781e-12	1.99079e-11	17.5756	RCAN2
	TSC22D3	0.727312	9.53517	7.95439	1.89069e-12	1.99227e-11	17.5741	TSC22D3
	GNAI2	0.573697	10.3422	7.95374	1.89702e-12	1.99737e-11	17.5708	GNAI2
	TPSB2	1.59378	9.44687	7.94592	1.97411e-12	2.07204e-11	17.5314	TPSB2
	HIST1H2BC	-0.741361	6.22325	-7.93585	2.07796e-12	2.17764e-11	17.4807	HIST1H2BC
	METTL1	-0.699177	8.39447	-7.93283	2.11014e-12	2.20792e-11	17.4655	METTL1
	NCAPG	-0.730216	5.15382	-7.92585	2.18642e-12	2.2824e-11	17.4304	NCAPG
	EPS15	0.501604	8.81283	7.9223	2.22632e-12	2.32225e-11	17.4125	EPS15
	SRPX2	-0.507718	6.20694	-7.92158	2.23446e-12	2.32894e-11	17.4089	SRPX2
	CDC6	-0.636283	6.10807	-7.92119	2.2389e-12	2.33175e-11	17.4069	CDC6
	CEACAM5	-1.1541	8.13842	-7.92051	2.24667e-12	2.33663e-11	17.4035	CEACAM5
	KRT18	-0.870966	11.5139	-7.91263	2.33866e-12	2.43e-11	17.3638	KRT18
	SEPT10	0.826681	8.08228	7.90953	2.37581e-12	2.46479e-11	17.3482	SEPT10
	CADM1	1.16832	9.61224	7.90522	2.42842e-12	2.51743e-11	17.3266	CADM1
	CHI3L2	0.894564	7.47506	7.90338	2.45129e-12	2.53722e-11	17.3173	CHI3L2
	ARMC2-AS1	-0.510585	11.0947	-7.90086	2.48285e-12	2.5679e-11	17.3046	ARMC2-AS1
	SPINK1	-2.73415	8.14213	-7.89817	2.51711e-12	2.60133e-11	17.2911	SPINK1
	CENPM	-0.587766	7.02644	-7.89787	2.52094e-12	2.6033e-11	17.2896	CENPM
	UQCRQ	-0.507461	10.9554	-7.88328	2.71501e-12	2.79726e-11	17.2162	UQCRQ
	HDC	0.519736	7.48497	7.88246	2.7264e-12	2.80469e-11	17.2121	HDC
	ELMO3	-0.656399	7.47656	-7.8757	2.8217e-12	2.89828e-11	17.1781	ELMO3
	NUP155	-0.821676	7.31654	-7.86972	2.90884e-12	2.98322e-11	17.148	NUP155
	PDIA3	-0.676806	10.651	-7.85686	3.10519e-12	3.17249e-11	17.0834	PDIA3
	HECA	0.535128	9.54187	7.84363	3.32085e-12	3.38253e-11	17.0171	HECA
	DSP	-1.65547	9.88727	-7.84065	3.37151e-12	3.43153e-11	17.0021	DSP
	STAC	0.602492	8.6455	7.83885	3.40242e-12	3.46037e-11	16.9931	STAC
	ZFPM2	0.901942	6.91518	7.83841	3.41017e-12	3.46563e-11	16.9908	ZFPM2
	CLU	1.32875	8.59794	7.83814	3.41476e-12	3.46767e-11	16.9895	CLU
	SERPINH1	-0.72374	10.0612	-7.82535	3.64387e-12	3.69475e-11	16.9253	SERPINH1
	POLR2J	-0.56133	9.96942	-7.81975	3.74888e-12	3.79549e-11	16.8972	POLR2J
	SCG5	-1.32153	6.95715	-7.81861	3.77065e-12	3.81465e-11	16.8915	SCG5
	PRKCDBP	0.593576	8.86955	7.80709	3.99754e-12	4.03811e-11	16.8337	PRKCDBP
	DNAJC12	-1.33327	7.21928	-7.7935	4.28268e-12	4.31966e-11	16.7656	DNAJC12
	SCRN1	-0.630358	9.59695	-7.78678	4.43101e-12	4.46257e-11	16.7319	SCRN1
	SMYD3	-0.681814	8.95503	-7.78236	4.53126e-12	4.56011e-11	16.7098	SMYD3
	SLC5A3	-0.584629	8.4212	-7.77987	4.58875e-12	4.61106e-11	16.6973	SLC5A3
	ARGLU1	0.70581	10.2717	7.77907	4.60756e-12	4.6265e-11	16.6933	ARGLU1
	SFN	-1.00728	10.3547	-7.77883	4.61309e-12	4.62702e-11	16.6921	SFN
	LOC100506558	1.05451	6.97349	7.77811	4.62999e-12	4.63799e-11	16.6885	LOC100506558
	LBH	0.798151	10.0153	7.77799	4.63282e-12	4.63799e-11	16.6879	LBH
	FBP1	1.25617	10.3107	7.77524	4.69778e-12	4.69953e-11	16.6741	FBP1
	NR2F1	0.892435	7.91805	7.77015	4.82047e-12	4.81152e-11	16.6486	NR2F1
	DKK3	0.760702	7.08718	7.76773	4.87997e-12	4.86729e-11	16.6365	DKK3
	SIX1	-0.883005	6.87032	-7.76032	5.06651e-12	5.04586e-11	16.5994	SIX1
	IFNGR1	0.668226	10.2448	7.74881	5.37051e-12	5.34465e-11	16.5418	IFNGR1
	WHSC1	-0.519577	7.62041	-7.74357	5.51476e-12	5.48414e-11	16.5156	WHSC1
	PMAIP1	-1.29914	6.72514	-7.73976	5.62216e-12	5.58268e-11	16.4966	PMAIP1
	RNF38	0.642499	8.65855	7.733	5.81793e-12	5.76855e-11	16.4627	RNF38
	GYPC	0.570605	9.38762	7.72708	5.99472e-12	5.93946e-11	16.4331	GYPC
	XAGE1B	-1.83628	7.43445	-7.71715	6.30329e-12	6.24059e-11	16.3835	XAGE1B
	DES	0.515944	6.93837	7.71581	6.34626e-12	6.27849e-11	16.3768	DES
	NTRK2	0.746919	6.75715	7.69728	6.96942e-12	6.86971e-11	16.2842	NTRK2
	E2F8	-0.833881	5.36003	-7.6889	7.27066e-12	7.14045e-11	16.2424	E2F8
	ADAM28	-0.529828	6.95183	-7.68656	7.35718e-12	7.21487e-11	16.2307	ADAM28
	RAB11FIP2	0.505159	8.19198	7.6857	7.38921e-12	7.241e-11	16.2264	RAB11FIP2
	CREBL2	0.511563	9.14431	7.67465	7.81347e-12	7.64003e-11	16.1713	CREBL2
	TPSAB1	1.1618	8.87369	7.67251	7.89806e-12	7.71712e-11	16.1606	TPSAB1
	ADSS	-0.589381	9.03379	-7.67189	7.92299e-12	7.73585e-11	16.1575	ADSS
	JADE1	0.548856	9.00256	7.67129	7.94681e-12	7.75347e-11	16.1545	JADE1
	NDN	0.752784	8.8477	7.66408	8.24137e-12	8.02339e-11	16.1186	NDN
	STIL	-0.549374	6.27495	-7.65225	8.7486e-12	8.49873e-11	16.0596	STIL
	H2BFS	-0.959828	9.12712	-7.65136	8.78804e-12	8.53088e-11	16.0551	H2BFS
	GCNT3	-1.10168	7.44036	-7.64537	9.05742e-12	8.78563e-11	16.0253	GCNT3
	AURKB	-0.60393	6.27971	-7.64478	9.08455e-12	8.79964e-11	16.0223	AURKB
	DAB2	0.724033	9.65284	7.6376	9.41945e-12	9.09779e-11	15.9865	DAB2
	ANP32E	-0.769465	8.37811	-7.63726	9.43567e-12	9.10691e-11	15.9848	ANP32E
	TYROBP	1.0879	10.1745	7.62728	9.92226e-12	9.55595e-11	15.9352	TYROBP
	PPBP	0.860457	6.71114	7.61977	1.03053e-11	9.91776e-11	15.8977	PPBP
	SLC25A13	-0.64216	7.36047	-7.61848	1.03724e-11	9.97517e-11	15.8913	SLC25A13
	RUVBL1	-0.541354	7.87693	-7.61157	1.07402e-11	1.03215e-10	15.8569	RUVBL1
	SPSB1	-0.519648	7.25488	-7.60854	1.09051e-11	1.04725e-10	15.8418	SPSB1
	PCNA	-0.758847	9.62747	-7.60115	1.13185e-11	1.0854e-10	15.8051	PCNA
	PTS	-0.598421	8.87434	-7.60052	1.13547e-11	1.08809e-10	15.8019	PTS
	MMP19	0.527935	8.90973	7.59587	1.16236e-11	1.11148e-10	15.7788	MMP19
	KLF10	0.691421	10.0665	7.59165	1.18731e-11	1.13292e-10	15.7578	KLF10
	SOX18	0.599717	5.20279	7.59086	1.19206e-11	1.13665e-10	15.7539	SOX18
	MEST	-0.808899	9.84104	-7.58865	1.2054e-11	1.14855e-10	15.7429	MEST
	TARS	-0.743146	8.81804	-7.58814	1.20846e-11	1.15065e-10	15.7404	TARS
	MAP3K8	0.842198	5.78193	7.58726	1.21387e-11	1.15498e-10	15.736	MAP3K8
	RAD51AP1	-0.782599	5.79882	-7.57942	1.26273e-11	1.19977e-10	15.697	RAD51AP1
	CKAP4	-0.693449	9.72489	-7.57696	1.27844e-11	1.21298e-10	15.6848	CKAP4
	MME	0.990718	8.07311	7.5674	1.3414e-11	1.26959e-10	15.6373	MME
	PPIF	-0.745356	8.44289	-7.56719	1.34282e-11	1.26959e-10	15.6362	PPIF
	TRIP13	-1.08558	7.99679	-7.56123	1.38369e-11	1.30547e-10	15.6066	TRIP13
	TENM4	-0.549839	7.05679	-7.56067	1.38763e-11	1.30827e-10	15.6038	TENM4
	LYPLA1	-0.708854	8.91735	-7.55803	1.40614e-11	1.32479e-10	15.5907	LYPLA1
	MIR3658	-0.86633	6.90197	-7.55375	1.43674e-11	1.35077e-10	15.5695	MIR3658
	MGLL	0.994555	10.0668	7.5536	1.43778e-11	1.35081e-10	15.5687	MGLL
	EZH2	-0.996061	5.37302	-7.55081	1.45813e-11	1.36897e-10	15.5549	EZH2
	SLA	0.571764	9.45977	7.54751	1.4825e-11	1.38894e-10	15.5385	SLA
	RACGAP1	-0.945767	7.18392	-7.54204	1.5238e-11	1.42664e-10	15.5113	RACGAP1
	EIF4EBP1	-0.752063	8.99877	-7.53486	1.5798e-11	1.477e-10	15.4757	EIF4EBP1
	TUBB	-0.580179	11.3806	-7.5297	1.62133e-11	1.51163e-10	15.4501	TUBB
	CENPE	-0.596297	7.00968	-7.52829	1.63283e-11	1.5213e-10	15.4431	CENPE
	SUCO	-0.548555	8.86038	-7.52284	1.67809e-11	1.5613e-10	15.4161	SUCO
	PRKDC	-0.537585	6.8677	-7.52137	1.69056e-11	1.57181e-10	15.4088	PRKDC
	PEBP1	0.528426	10.6711	7.51955	1.70605e-11	1.58402e-10	15.3998	PEBP1
	ST6GALNAC2	0.632298	8.09171	7.51818	1.71788e-11	1.5939e-10	15.3929	ST6GALNAC2
	CHEK1	-0.640135	4.80415	-7.50205	1.86274e-11	1.72118e-10	15.313	CHEK1
	GANAB	-0.520278	10.3012	-7.49925	1.88908e-11	1.74431e-10	15.2991	GANAB
	TSPYL2	0.514316	9.8327	7.49524	1.92748e-11	1.77855e-10	15.2792	TSPYL2
	BET1	-0.8068	8.70822	-7.49007	1.97806e-11	1.82272e-10	15.2537	BET1
	GLB1L2	-0.64238	8.52929	-7.48984	1.9804e-11	1.82362e-10	15.2525	GLB1L2
	NFE2L3	-0.694022	6.36018	-7.47843	2.09702e-11	1.92969e-10	15.196	NFE2L3
	FAM64A	-0.519062	7.2813	-7.46814	2.20797e-11	2.02901e-10	15.1451	FAM64A
	SFTPB	1.61346	12.2754	7.46586	2.23335e-11	2.05093e-10	15.1338	SFTPB
	HIST1H2BH	-0.856607	6.79105	-7.45832	2.31931e-11	2.12695e-10	15.0965	HIST1H2BH
	NDC80	-0.998837	5.06472	-7.45647	2.34091e-11	2.1453e-10	15.0873	NDC80
	TMEM147	-0.563653	10.7527	-7.45086	2.40766e-11	2.2015e-10	15.0596	TMEM147
	MZT2A	-0.518273	9.21497	-7.45076	2.40879e-11	2.2015e-10	15.0591	MZT2A
	MXRA5	-0.997822	9.68211	-7.44614	2.46523e-11	2.25156e-10	15.0363	MXRA5
	IDH2	-0.511001	8.30225	-7.43955	2.5479e-11	2.31727e-10	15.0037	IDH2
	CELF2	0.647982	9.28223	7.43939	2.54993e-11	2.31727e-10	15.0029	CELF2
	NDC1	-0.745961	6.42478	-7.43931	2.55099e-11	2.31727e-10	15.0025	NDC1
	CLEC10A	0.545324	6.33473	7.43883	2.55703e-11	2.32119e-10	15.0002	CLEC10A
	TMEM208	-0.573208	8.64487	-7.43793	2.56869e-11	2.3302e-10	14.9957	TMEM208
	IGF2BP3	-1.12995	6.10421	-7.43574	2.59697e-11	2.35268e-10	14.9849	IGF2BP3
	SNRPD1	-0.575536	8.04208	-7.42968	2.67697e-11	2.42189e-10	14.9549	SNRPD1
	PTPRF	-0.529013	8.43835	-7.42516	2.7382e-11	2.47395e-10	14.9326	PTPRF
	GABARAPL1	0.544794	7.08366	7.42165	2.78657e-11	2.51091e-10	14.9153	GABARAPL1
	MMRN1	0.755552	5.44581	7.42046	2.80326e-11	2.52296e-10	14.9094	MMRN1
	LSM5	-0.595484	6.76892	-7.41687	2.85407e-11	2.56485e-10	14.8917	LSM5
	KIAA0907	-0.685306	9.36467	-7.41473	2.88478e-11	2.58898e-10	14.8811	KIAA0907
	DDR2	0.563871	9.15743	7.41225	2.92072e-11	2.61774e-10	14.8689	DDR2
	SPDL1	-0.531214	7.32882	-7.40806	2.98263e-11	2.66966e-10	14.8482	SPDL1
	NCF2	0.957301	9.01126	7.40447	3.03655e-11	2.71358e-10	14.8305	NCF2
	FOLR1	1.44017	10.7078	7.40439	3.03775e-11	2.71358e-10	14.8301	FOLR1
	CNIH4	-0.780608	7.96059	-7.40173	3.07848e-11	2.74813e-10	14.8169	CNIH4
	MRPS35	-0.533264	9.34338	-7.38888	3.2827e-11	2.9246e-10	14.7535	MRPS35
	COMP	-1.32765	6.85252	-7.38866	3.28626e-11	2.92584e-10	14.7525	COMP
	SCGB1A1	2.78042	10.0866	7.38751	3.3052e-11	2.94075e-10	14.7468	SCGB1A1
	MICAL1	0.645141	7.99679	7.38561	3.33673e-11	2.96292e-10	14.7374	MICAL1
	THEMIS2	0.655729	8.74606	7.3782	3.46249e-11	3.06719e-10	14.7009	THEMIS2
	PLXNA2	0.54326	7.69056	7.36993	3.60847e-11	3.19366e-10	14.6601	PLXNA2
	TMEM14A	-0.65482	9.49767	-7.36827	3.63852e-11	3.21814e-10	14.6519	TMEM14A
	POP7	-0.537569	8.079	-7.36706	3.66053e-11	3.23548e-10	14.646	POP7
	FKBP1B	0.873104	7.71748	7.36662	3.6686e-11	3.24047e-10	14.6438	FKBP1B
	PDZRN3	0.960184	6.30888	7.36415	3.71401e-11	3.27843e-10	14.6317	PDZRN3
	LPHN3	0.54099	6.35551	7.36345	3.72705e-11	3.28778e-10	14.6282	LPHN3
	GPD1L	0.746676	9.87264	7.35275	3.93136e-11	3.4612e-10	14.5755	GPD1L
	DNAJC10	-0.737622	7.47794	-7.34723	4.04125e-11	3.55096e-10	14.5483	DNAJC10
	COL5A1	-1.01293	8.3566	-7.34398	4.10726e-11	3.6066e-10	14.5323	COL5A1
	LGSN	-1.34587	5.78371	-7.34066	4.17581e-11	3.6644e-10	14.516	LGSN
	RGS13	1.00814	5.08794	7.33932	4.20378e-11	3.68654e-10	14.5094	RGS13
	ZSCAN18	0.636871	8.01434	7.336	4.27396e-11	3.7432e-10	14.4931	ZSCAN18
	GDF15	-0.849606	6.25928	-7.33519	4.2912e-11	3.75585e-10	14.4891	GDF15
	MCAM	0.914626	8.75007	7.333	4.3384e-11	3.79468e-10	14.4783	MCAM
	NELFCD	-0.581759	9.34913	-7.33042	4.39452e-11	3.83628e-10	14.4656	NELFCD
	HBG1	0.702568	8.18206	7.33022	4.39879e-11	3.83752e-10	14.4647	HBG1
	S100A3	0.690799	6.53608	7.32965	4.41146e-11	3.84607e-10	14.4618	S100A3
	ATAD2	-0.724533	6.74821	-7.32299	4.56032e-11	3.96813e-10	14.4291	ATAD2
	TOM1L1	-0.796456	7.93745	-7.32278	4.56502e-11	3.96965e-10	14.428	TOM1L1
	NDRG4	0.697471	7.74825	7.3222	4.57831e-11	3.97745e-10	14.4252	NDRG4
	DMXL1	0.755781	6.57969	7.32212	4.57992e-11	3.97745e-10	14.4248	DMXL1
	NR2F2	0.577045	7.9113	7.32007	4.62714e-11	4.01586e-10	14.4147	NR2F2
	EDNRA	0.810841	8.14458	7.31301	4.79275e-11	4.15155e-10	14.38	EDNRA
	RHOB	0.972697	11.6484	7.31054	4.85186e-11	4.20004e-10	14.3679	RHOB
	KIF23	-0.517939	4.42698	-7.30558	4.97316e-11	4.29951e-10	14.3435	KIF23
	CPD	-0.993454	8.72048	-7.29769	5.1725e-11	4.46037e-10	14.3048	CPD
	CTSO	0.647548	9.63314	7.29254	5.30689e-11	4.57332e-10	14.2795	CTSO
	PCF11	0.607635	7.31808	7.29147	5.33522e-11	4.59479e-10	14.2742	PCF11
	E2F5	-0.505783	6.77242	-7.2903	5.36619e-11	4.61554e-10	14.2685	E2F5
	MAPK13	-0.580291	8.40107	-7.28828	5.42045e-11	4.65923e-10	14.2586	MAPK13
	LTBP2	0.786972	10.2559	7.27573	5.76944e-11	4.95287e-10	14.197	LTBP2
	CBX1	-0.638818	8.66802	-7.26626	6.04776e-11	5.18518e-10	14.1505	CBX1
	TNFSF10	1.04829	9.38059	7.25607	6.36174e-11	5.45089e-10	14.1006	TNFSF10
	MMP28	0.757233	6.0717	7.25478	6.40268e-11	5.48247e-10	14.0942	MMP28
	APOBEC3B	-1.14477	6.59724	-7.25129	6.51466e-11	5.57481e-10	14.0771	APOBEC3B
	DTX2	-0.544941	6.65021	-7.24865	6.60063e-11	5.63675e-10	14.0642	DTX2
	MID1IP1	0.772329	10.4108	7.23961	6.90383e-11	5.87416e-10	14.0199	MID1IP1
	TNFRSF1B	0.567626	7.15729	7.22332	7.48496e-11	6.33651e-10	13.9402	TNFRSF1B
	DHCR24	0.67307	11.2401	7.22286	7.50234e-11	6.34723e-10	13.9379	DHCR24
	KLHL7	-0.683245	5.49174	-7.21492	7.80348e-11	6.58128e-10	13.8991	KLHL7
	ACAD8	-0.833976	7.99174	-7.21447	7.8211e-11	6.58866e-10	13.8968	ACAD8
	GSTA4	0.817165	10.0777	7.21444	7.82204e-11	6.58866e-10	13.8967	GSTA4
	FCHSD2	0.50747	8.47451	7.21386	7.84465e-11	6.60357e-10	13.8939	FCHSD2
	RDX	0.539401	7.86946	7.21285	7.88422e-11	6.62857e-10	13.8889	RDX
	NRAS	-0.77003	7.14348	-7.20617	8.14953e-11	6.83878e-10	13.8563	NRAS
	GOLGA8N	0.521737	9.55081	7.20331	8.26577e-11	6.91043e-10	13.8423	GOLGA8N
	RAD54B	-0.549032	6.4811	-7.19179	8.75152e-11	7.28029e-10	13.786	RAD54B
	FGD6	-0.551087	7.00894	-7.18996	8.83119e-11	7.34202e-10	13.777	FGD6
	CDCP1	-0.695496	8.02225	-7.189	8.87334e-11	7.3725e-10	13.7723	CDCP1
	ADNP	-0.552764	9.03462	-7.18258	9.1599e-11	7.60589e-10	13.741	ADNP
	HCK	0.882461	8.43237	7.18137	9.21496e-11	7.64688e-10	13.7351	HCK
	CYC1	-0.521586	9.25133	-7.17434	9.54154e-11	7.88866e-10	13.7007	CYC1
	RCBTB2	0.572824	7.987	7.17104	9.69853e-11	8.01352e-10	13.6846	RCBTB2
	KIAA0355	0.696625	8.34088	7.16903	9.79558e-11	8.08873e-10	13.6748	KIAA0355
	SLC6A8	-0.783774	7.42721	-7.16368	1.00585e-10	8.3007e-10	13.6487	SLC6A8
	PMM1	0.660321	8.30732	7.16187	1.01489e-10	8.37021e-10	13.6399	PMM1
	FADS3	0.500887	7.69976	7.15265	1.06224e-10	8.73928e-10	13.5949	FADS3
	EGFL6	0.866758	9.58969	7.1508	1.07198e-10	8.80863e-10	13.5859	EGFL6
	MAFF	0.790708	8.80696	7.14895	1.08184e-10	8.87874e-10	13.5769	MAFF
	NUDT21	-0.631638	6.80484	-7.14563	1.09974e-10	9.02018e-10	13.5607	NUDT21
	ACP1	-0.500606	8.88516	-7.14184	1.12054e-10	9.17958e-10	13.5422	ACP1
	PLA2G12A	-0.541739	6.07718	-7.13962	1.13294e-10	9.26979e-10	13.5314	PLA2G12A
	STX1A	-0.526665	8.35768	-7.12928	1.1923e-10	9.74365e-10	13.481	STX1A
	EPHX3	-0.780214	7.14787	-7.12631	1.20996e-10	9.88196e-10	13.4665	EPHX3
	IRAK3	0.621345	5.93622	7.12495	1.21812e-10	9.93282e-10	13.4599	IRAK3
	ARNTL2	-0.613027	7.09797	-7.1249	1.21841e-10	9.93282e-10	13.4596	ARNTL2
	ASNS	-0.929375	8.32541	-7.1233	1.22807e-10	9.9934e-10	13.4518	ASNS
	PLA1A	0.730425	8.1318	7.11998	1.24835e-10	1.014e-09	13.4357	PLA1A
	ASCC3	-0.509589	8.31737	-7.11412	1.28502e-10	1.04315e-09	13.4072	ASCC3
	GABBR1	-1.4028	8.99324	-7.10833	1.3223e-10	1.07148e-09	13.379	GABBR1
	UBE2K	-0.560054	7.99617	-7.10623	1.33604e-10	1.08196e-09	13.3688	UBE2K
	ALOX5AP	1.16484	10.2842	7.10611	1.33685e-10	1.08196e-09	13.3682	ALOX5AP
	CX3CR1	0.997539	7.90425	7.10347	1.35439e-10	1.09484e-09	13.3553	CX3CR1
	GPR37	-1.18394	4.96185	-7.09831	1.38931e-10	1.12172e-09	13.3302	GPR37
	C2	0.662029	9.13026	7.09176	1.43495e-10	1.15787e-09	13.2983	C2
	ACTL6A	-0.7294	7.31797	-7.08981	1.44879e-10	1.16834e-09	13.2889	ACTL6A
	KCNJ15	0.835049	8.36216	7.07374	1.56822e-10	1.26087e-09	13.2108	KCNJ15
	ARHGAP8	-0.62666	7.84202	-7.0654	1.63398e-10	1.31138e-09	13.1703	ARHGAP8
	PRPS2	-0.630964	7.82529	-7.06375	1.64732e-10	1.32051e-09	13.1623	PRPS2
	TCEB1	-0.504314	6.98723	-7.06244	1.65801e-10	1.3275e-09	13.1559	TCEB1
	NHP2	-0.505294	10.3464	-7.06034	1.67524e-10	1.34049e-09	13.1457	NHP2
	PRKCZ	0.74886	9.13791	7.05631	1.70881e-10	1.36654e-09	13.1262	PRKCZ
	FA2H	-0.82654	6.944	-7.05139	1.75076e-10	1.39759e-09	13.1023	FA2H
	LSM2	-0.601539	7.77575	-7.04969	1.76543e-10	1.40847e-09	13.094	LSM2
	PBX1	0.673675	8.65301	7.049	1.77143e-10	1.41241e-09	13.0907	PBX1
	RCN1	-0.59901	9.3308	-7.04752	1.78441e-10	1.42108e-09	13.0835	RCN1
	TWF1	-0.502049	7.20471	-7.04659	1.79254e-10	1.42586e-09	13.079	TWF1
	P2RY6	-0.555865	7.22739	-7.04286	1.82574e-10	1.45055e-09	13.0609	P2RY6
	PBK	-1.24697	5.6534	-7.04005	1.85122e-10	1.46992e-09	13.0473	PBK
	SLIRP	-0.582509	9.54086	-7.03985	1.85304e-10	1.4705e-09	13.0463	SLIRP
	CDC7	-0.579296	7.58343	-7.03304	1.91615e-10	1.51879e-09	13.0133	CDC7
	SFTPA1	1.79024	13.2567	7.02546	1.98892e-10	1.57276e-09	12.9765	SFTPA1
	FANCG	-0.532249	7.83663	-7.02208	2.02222e-10	1.59815e-09	12.9602	FANCG
	SLBP	-0.634112	9.33407	-7.02105	2.03251e-10	1.60411e-09	12.9552	SLBP
	NXF3	0.800942	6.30193	7.02087	2.0343e-10	1.60411e-09	12.9543	NXF3
	ACAT1	0.528934	9.91449	7.02085	2.03454e-10	1.60411e-09	12.9542	ACAT1
	EMR1	0.508411	7.87002	7.00642	2.18403e-10	1.71593e-09	12.8843	EMR1
	IGHG1	-0.551488	7.24256	-7.00447	2.20504e-10	1.73041e-09	12.8749	IGHG1
	IL1RL1	0.786359	7.941	6.99854	2.27016e-10	1.77944e-09	12.8462	IL1RL1
	MNDA	0.988729	7.90737	6.98108	2.47328e-10	1.93301e-09	12.7618	MNDA
	CKLF	-0.688957	8.96118	-6.97963	2.4909e-10	1.94565e-09	12.7548	CKLF
	AGR2	-1.46912	10.608	-6.97878	2.50133e-10	1.95266e-09	12.7506	AGR2
	GOT1	-0.561192	8.23613	-6.97466	2.55242e-10	1.99139e-09	12.7307	GOT1
	PLCL1	0.550622	5.50196	6.97263	2.57793e-10	2.00896e-09	12.7209	PLCL1
	LYPD1	-0.567764	6.04415	-6.97122	2.59589e-10	2.02061e-09	12.7141	LYPD1
	LPGAT1	-0.915032	7.56272	-6.96189	2.71737e-10	2.11394e-09	12.669	LPGAT1
	KRT15	-1.78408	6.66322	-6.95987	2.74443e-10	2.13376e-09	12.6593	KRT15
	HSP90B1	-0.562925	10.1618	-6.9551	2.80924e-10	2.18289e-09	12.6363	HSP90B1
	NMU	-1.39638	6.84676	-6.95335	2.83351e-10	2.19793e-09	12.6278	NMU
	KCNK1	-0.895219	7.97988	-6.95088	2.86799e-10	2.2234e-09	12.6159	KCNK1
	NINJ2	0.817628	8.91165	6.95052	2.87305e-10	2.22603e-09	12.6141	NINJ2
	HPGDS	0.628428	7.13988	6.94987	2.88211e-10	2.23177e-09	12.611	HPGDS
	CEBPA	0.755925	9.3119	6.93204	3.14512e-10	2.4235e-09	12.525	CEBPA
	HILPDA	-0.870868	9.28341	-6.93198	3.14595e-10	2.4235e-09	12.5247	HILPDA
	S100P	-2.14122	8.89331	-6.93169	3.1505e-10	2.42561e-09	12.5233	S100P
	TRPC6	0.568762	6.03444	6.93095	3.1619e-10	2.43299e-09	12.5198	TRPC6
	AZIN1	-0.576895	9.29894	-6.92386	3.27353e-10	2.51521e-09	12.4856	AZIN1
	H2AFZ	-0.521046	10.6774	-6.92381	3.27436e-10	2.51521e-09	12.4853	H2AFZ
	TUBA1A	0.531693	11.5249	6.90888	3.52226e-10	2.70255e-09	12.4134	TUBA1A
	CCNE2	-0.508306	5.50875	-6.90543	3.58215e-10	2.74536e-09	12.3968	CCNE2
	PTPLAD1	-0.543559	7.68374	-6.89551	3.7602e-10	2.87526e-09	12.3491	PTPLAD1
	NR2F1	0.551631	8.40763	6.89204	3.82436e-10	2.92266e-09	12.3324	NR2F1
	PSAT1	-0.553626	6.78432	-6.88894	3.88272e-10	2.96052e-09	12.3175	PSAT1
	MCM7	-0.671332	7.96903	-6.88024	4.05127e-10	3.08553e-09	12.2756	MCM7
	PPP1R3C	0.862712	8.7452	6.8775	4.10571e-10	3.11816e-09	12.2625	PPP1R3C
	SLC26A2	0.919238	8.95165	6.86863	4.28733e-10	3.24875e-09	12.2198	SLC26A2
	DPAGT1	-0.515971	8.25943	-6.86643	4.33361e-10	3.28197e-09	12.2093	DPAGT1
	CXCL2	1.66685	9.79474	6.86358	4.39422e-10	3.32412e-09	12.1956	CXCL2
	TMEM33	-0.53029	8.50392	-6.85489	4.58453e-10	3.46224e-09	12.1538	TMEM33
	AHNAK2	-1.47085	8.30383	-6.85466	4.58955e-10	3.46408e-09	12.1528	AHNAK2
	MUC16	-1.36649	6.80143	-6.8542	4.59987e-10	3.46992e-09	12.1506	MUC16
	HIF1A	-0.551144	11.0814	-6.85168	4.6567e-10	3.50885e-09	12.1385	HIF1A
	UAP1	-0.666824	9.29264	-6.84373	4.84072e-10	3.64342e-09	12.1003	UAP1
	HYMAI	0.522063	6.5527	6.84148	4.89403e-10	3.68148e-09	12.0895	HYMAI
	CTSH	0.914387	11.5092	6.83942	4.94335e-10	3.71651e-09	12.0796	CTSH
	CCT2	-0.792505	9.39112	-6.83906	4.95224e-10	3.7211e-09	12.0779	CCT2
	WDR43	-0.556145	6.56406	-6.8322	5.12044e-10	3.84104e-09	12.045	WDR43
	GMDS	-0.553756	6.60826	-6.82227	5.37401e-10	4.02004e-09	11.9974	GMDS
	WFDC2	-1.04096	10.1309	-6.82151	5.39396e-10	4.03101e-09	11.9937	WFDC2
	EGR2	0.798402	8.08316	6.8199	5.43626e-10	4.05756e-09	11.9861	EGR2
	ALDH1A2	0.764284	7.68674	6.81686	5.51726e-10	4.10889e-09	11.9715	ALDH1A2
	MT1E	0.761059	11.1842	6.814	5.59467e-10	4.16423e-09	11.9578	MT1E
	HELLS	-0.605045	5.92846	-6.81244	5.63715e-10	4.19353e-09	11.9503	HELLS
	DRAM1	0.894922	10.1537	6.80811	5.75718e-10	4.27571e-09	11.9296	DRAM1
	RBM28	-0.563573	7.15446	-6.80462	5.85564e-10	4.33685e-09	11.9129	RBM28
	TLN1	0.501846	8.35073	6.80369	5.88221e-10	4.35173e-09	11.9084	TLN1
	GGT1	0.743476	9.12036	6.79865	6.02826e-10	4.45243e-09	11.8843	GGT1
	EMP1	0.921763	8.62574	6.7888	6.32376e-10	4.65023e-09	11.8372	EMP1
	DPT	0.897798	7.56186	6.7629	7.17088e-10	5.22739e-09	11.7134	DPT
	CDC73	-0.506121	7.80085	-6.7614	7.2234e-10	5.25508e-09	11.7063	CDC73
	SLC39A7	-0.688479	6.92352	-6.76136	7.22451e-10	5.25508e-09	11.7061	SLC39A7
	NOX4	-0.57439	6.39286	-6.75831	7.33231e-10	5.33061e-09	11.6915	NOX4
	KLRF1	0.755127	5.61724	6.74518	7.81422e-10	5.65647e-09	11.6289	KLRF1
	TIMM13	-0.548564	8.45548	-6.74213	7.93059e-10	5.73453e-09	11.6143	TIMM13
	OLFML3	0.670253	9.86431	6.73603	8.16852e-10	5.89072e-09	11.5852	OLFML3
	NETO2	-0.988042	7.63747	-6.73171	8.34124e-10	6.00238e-09	11.5646	NETO2
	STT3A	-0.640123	8.33927	-6.72474	8.62759e-10	6.19186e-09	11.5314	STT3A
	AKAP12	1.00415	9.41368	6.71917	8.86314e-10	6.34059e-09	11.5049	AKAP12
	DDX39A	-0.600494	8.69952	-6.71782	8.92144e-10	6.37551e-09	11.4985	DDX39A
	KDELR1	-0.559091	9.39882	-6.67974	1.07242e-09	7.59128e-09	11.3174	KDELR1
	SERPINE2	-0.947297	8.92339	-6.66518	1.15052e-09	8.11392e-09	11.2482	SERPINE2
	RNASE4	0.772964	8.62863	6.66507	1.15111e-09	8.11392e-09	11.2477	RNASE4
	IGLJ3	-0.874519	8.94392	-6.66293	1.16309e-09	8.18981e-09	11.2375	IGLJ3
	LRRC15	-0.764655	8.54522	-6.65408	1.21381e-09	8.52013e-09	11.1955	LRRC15
	OIP5	-0.741793	6.06637	-6.65394	1.2146e-09	8.52124e-09	11.1949	OIP5
	HIST1H2BK	-0.743851	9.87893	-6.64607	1.26156e-09	8.84147e-09	11.1576	HIST1H2BK
	NDUFS6	-0.588188	9.39467	-6.64403	1.27405e-09	8.92433e-09	11.1479	NDUFS6
	MTIF2	-0.515989	8.06332	-6.64348	1.27743e-09	8.94332e-09	11.1453	MTIF2
	IGHA1	-0.678416	6.87899	-6.64063	1.29507e-09	9.05741e-09	11.1318	IGHA1
	IQCJ-SCHIP1	0.687439	7.7975	6.64046	1.29618e-09	9.06044e-09	11.131	IQCJ-SCHIP1
	PRF1	0.77928	8.16023	6.63476	1.33224e-09	9.29315e-09	11.104	PRF1
	SAC3D1	-0.542625	7.16754	-6.63318	1.34241e-09	9.35437e-09	11.0965	SAC3D1
	BNIP3	-0.714914	8.88607	-6.63306	1.34319e-09	9.35498e-09	11.0959	BNIP3
	UGDH	-0.863085	9.24308	-6.63213	1.34922e-09	9.38722e-09	11.0915	UGDH
	TSPAN12	0.967771	8.40227	6.63119	1.35532e-09	9.42481e-09	11.0871	TSPAN12
	DROSHA	-0.554783	8.1796	-6.62728	1.38109e-09	9.58416e-09	11.0686	DROSHA
	TGFB1I1	0.65009	8.90911	6.62349	1.40655e-09	9.75079e-09	11.0506	TGFB1I1
	COCH	-0.995585	6.91186	-6.61623	1.45653e-09	1.00764e-08	11.0163	COCH
	HCAR3	0.849363	8.13937	6.61371	1.47428e-09	1.0194e-08	11.0043	HCAR3
	S100A2	-1.86035	8.19549	-6.60191	1.56037e-09	1.07616e-08	10.9485	S100A2
	IRF8	0.57622	8.70483	6.59883	1.58363e-09	1.09164e-08	10.934	IRF8
	TMEM8A	-0.520012	8.51336	-6.5796	1.73694e-09	1.19e-08	10.8431	TMEM8A
	PLEKHA1	0.678009	9.2703	6.57361	1.78758e-09	1.22095e-08	10.8149	PLEKHA1
	AVPI1	0.511683	9.53649	6.56886	1.82882e-09	1.24723e-08	10.7924	AVPI1
	MIS18A	-0.52019	7.66175	-6.56659	1.84882e-09	1.26022e-08	10.7817	MIS18A
	SLK	0.648099	8.2351	6.56454	1.86713e-09	1.27076e-08	10.772	SLK
	NUP37	-0.547983	8.65025	-6.56344	1.87701e-09	1.27647e-08	10.7669	NUP37
	CKS2	-0.964163	8.48364	-6.56168	1.89286e-09	1.28632e-08	10.7586	CKS2
	CKLF	-0.509035	7.93276	-6.5562	1.94328e-09	1.31858e-08	10.7327	CKLF
	ITGAV	-0.565528	9.75555	-6.55087	1.99354e-09	1.35132e-08	10.7076	ITGAV
	GSAP	0.735293	9.15148	6.54816	2.01962e-09	1.36762e-08	10.6949	GSAP
	HMBOX1	0.575308	9.75283	6.54507	2.04977e-09	1.38594e-08	10.6803	HMBOX1
	BTN3A2	0.566693	10.7406	6.54283	2.07189e-09	1.40019e-08	10.6697	BTN3A2
	MAP3K6	0.532785	7.29012	6.53592	2.14164e-09	1.44442e-08	10.6372	MAP3K6
	SIGLEC1	0.503601	8.50026	6.52956	2.20783e-09	1.48683e-08	10.6073	SIGLEC1
	SRP54	-0.576155	8.90931	-6.52938	2.20977e-09	1.48739e-08	10.6064	SRP54
	STEAP3	-0.575453	9.4097	-6.52748	2.22994e-09	1.49871e-08	10.5975	STEAP3
	BEX4	0.811556	7.92896	6.52389	2.2685e-09	1.5231e-08	10.5806	BEX4
	FAM3C	-0.764835	9.47859	-6.51858	2.32689e-09	1.56074e-08	10.5557	FAM3C
	DNASE2B	0.503329	5.60083	6.51411	2.37718e-09	1.59051e-08	10.5346	DNASE2B
	PDLIM3	0.745479	7.20387	6.5119	2.40244e-09	1.60661e-08	10.5242	PDLIM3
	SLC6A10P	-0.625988	7.20593	-6.50966	2.42829e-09	1.62148e-08	10.5137	SLC6A10P
	LAMA3	0.932879	8.7645	6.50313	2.5053e-09	1.67123e-08	10.483	LAMA3
	DOCK2	0.585179	8.00376	6.49926	2.55205e-09	1.69989e-08	10.4649	DOCK2
	LST1	0.508969	9.22148	6.49555	2.59766e-09	1.7277e-08	10.4475	LST1
	C10orf10	0.675876	9.19655	6.49435	2.61263e-09	1.7368e-08	10.4418	C10orf10
	ITPKA	-0.522021	5.93951	-6.49179	2.64479e-09	1.75644e-08	10.4298	ITPKA
	EVL	0.600757	8.87976	6.48096	2.78518e-09	1.84148e-08	10.379	EVL
	DHRS11	-0.540459	6.24871	-6.47316	2.89071e-09	1.9075e-08	10.3424	DHRS11
	CD2AP	-0.762577	7.37689	-6.46865	2.95368e-09	1.94428e-08	10.3212	CD2AP
	AC128677.4	-1.19113	9.84601	-6.4605	3.07062e-09	2.01822e-08	10.2831	AC128677.4
	MST1R	-0.52753	8.11871	-6.4577	3.11185e-09	2.04139e-08	10.27	MST1R
	MTERF3	-0.53257	7.47715	-6.45246	3.19058e-09	2.08896e-08	10.2454	MTERF3
	CISD1	-0.553582	8.02119	-6.45012	3.22635e-09	2.11032e-08	10.2345	CISD1
	CKAP2	-0.562426	6.91971	-6.44978	3.2316e-09	2.1117e-08	10.2329	CKAP2
	NUP85	-0.521915	8.52847	-6.43701	3.43409e-09	2.2364e-08	10.1732	NUP85
	OSBPL11	0.51113	7.93158	6.4318	3.52031e-09	2.28812e-08	10.1488	OSBPL11
	DYRK2	-0.525161	7.16136	-6.42424	3.64935e-09	2.37084e-08	10.1135	DYRK2
	MCM10	-0.586549	6.31473	-6.41897	3.74186e-09	2.42742e-08	10.0889	MCM10
	OSTM1	0.590545	7.5843	6.41789	3.76106e-09	2.4387e-08	10.0838	OSTM1
	TMEM165	-0.57648	8.69725	-6.41227	3.863e-09	2.49896e-08	10.0576	TMEM165
	STXBP1	0.641306	9.19314	6.41225	3.8633e-09	2.49896e-08	10.0575	STXBP1
	DPY19L1	-0.808834	8.16768	-6.41149	3.87731e-09	2.50682e-08	10.0539	DPY19L1
	AC009237.8	-0.525075	6.92845	-6.40937	3.91664e-09	2.52981e-08	10.044	AC009237.8
	MYLIP	0.601892	8.79669	6.40937	3.91664e-09	2.52981e-08	10.044	MYLIP
	HLA-DRB1	0.580047	13.1725	6.40729	3.95552e-09	2.55247e-08	10.0343	HLA-DRB1
	ING3	0.502098	8.45258	6.39765	4.14077e-09	2.665e-08	9.98937	ING3
	LY86	0.533419	9.62	6.3976	4.14181e-09	2.665e-08	9.98912	LY86
	MSN	0.534431	11.3057	6.39677	4.15819e-09	2.67426e-08	9.98524	MSN
	TSPYL1	0.507524	8.89155	6.39354	4.22225e-09	2.71286e-08	9.97023	TSPYL1
	PLAC8	0.956881	9.3183	6.39041	4.2855e-09	2.75091e-08	9.95562	PLAC8
	GPR125	-0.530661	7.53692	-6.38982	4.29759e-09	2.75731e-08	9.95286	GPR125
	CX3CL1	0.904314	9.00092	6.38922	4.30984e-09	2.76385e-08	9.95006	CX3CL1
	CYP27B1	-0.589396	8.11754	-6.38875	4.31942e-09	2.76867e-08	9.94788	CYP27B1
	TRRAP	-0.515481	7.40982	-6.38167	4.46701e-09	2.85919e-08	9.91488	TRRAP
	PIEZO2	0.587569	7.79962	6.36582	4.81549e-09	3.06327e-08	9.84112	PIEZO2
	ATXN7	0.536608	8.38797	6.363	4.88022e-09	3.1015e-08	9.82801	ATXN7
	TFRC	0.623014	11.1831	6.36165	4.91158e-09	3.11996e-08	9.82172	TFRC
	PRKCB	0.507776	7.58047	6.35551	5.05667e-09	3.20909e-08	9.79313	PRKCB
	TMEM243	0.670235	9.3812	6.35416	5.08892e-09	3.22346e-08	9.78689	TMEM243
	CFB	-0.589782	7.34942	-6.35182	5.14569e-09	3.25482e-08	9.77599	CFB
	MIR1304	-0.607927	9.28594	-6.35018	5.18581e-09	3.27711e-08	9.76837	MIR1304
	NR4A1	0.545617	9.0392	6.34268	5.37307e-09	3.39385e-08	9.73354	NR4A1
	C16orf45	0.560367	7.23838	6.34149	5.40343e-09	3.40982e-08	9.72801	C16orf45
	ZNHIT6	-0.608504	7.88058	-6.33902	5.4669e-09	3.44502e-08	9.71654	ZNHIT6
	ADAMTS9	0.587118	7.48236	6.33424	5.59186e-09	3.52046e-08	9.69435	ADAMTS9
	SCNN1B	0.739885	8.3955	6.33351	5.6114e-09	3.52945e-08	9.69093	SCNN1B
	CST1	-1.06484	5.52993	-6.32561	5.82478e-09	3.6517e-08	9.65429	CST1
	RIN2	0.551455	9.56169	6.30599	6.39042e-09	3.98031e-08	9.56331	RIN2
	POLE2	-0.525713	7.30717	-6.30562	6.40133e-09	3.98526e-08	9.56164	POLE2
	IGHM	-1.07684	8.31896	-6.29834	6.62528e-09	4.11515e-08	9.52789	IGHM
	PCSK5	0.521267	5.84115	6.29722	6.66023e-09	4.13303e-08	9.52272	PCSK5
	MMP13	-0.66508	6.55579	-6.29063	6.8706e-09	4.24984e-08	9.4922	MMP13
	TUBB3	-0.526737	9.52806	-6.28541	7.04162e-09	4.34562e-08	9.46807	TUBB3
	GGH	-0.94853	6.93035	-6.27769	7.30259e-09	4.49443e-08	9.43235	GGH
	ATF3	1.3701	9.79589	6.27446	7.41431e-09	4.56096e-08	9.41745	ATF3
	PLBD1	0.705667	10.1159	6.27365	7.44299e-09	4.5765e-08	9.41366	PLBD1
	GCSH	-0.506634	8.26966	-6.27182	7.50707e-09	4.61379e-08	9.40525	GCSH
	BTN3A3	0.68553	6.9666	6.26763	7.65683e-09	4.69938e-08	9.38587	BTN3A3
	ACOT13	-0.58321	8.77917	-6.25739	8.03465e-09	4.92003e-08	9.3386	ACOT13
	GPSM2	-0.500425	7.21572	-6.25664	8.06304e-09	4.93306e-08	9.33514	GPSM2
	IGK	-0.901549	9.07975	-6.25664	8.06327e-09	4.93306e-08	9.33511	IGK
	C5orf28	-0.583569	5.62442	-6.23669	8.85615e-09	5.3887e-08	9.24308	C5orf28
	BASP1	-0.950457	10.4792	-6.22614	9.30563e-09	5.65195e-08	9.19451	BASP1
	GUCY1A3	0.596759	9.91113	6.22582	9.31998e-09	5.65811e-08	9.193	GUCY1A3
	RAB15	-0.530922	8.9403	-6.22437	9.38328e-09	5.69396e-08	9.18636	RAB15
	HHEX	0.549423	7.21683	6.22094	9.53552e-09	5.77331e-08	9.17057	HHEX
	TXNIP	0.71131	11.6404	6.2041	1.03193e-08	6.20588e-08	9.09309	TXNIP
	PER3	0.795795	8.32573	6.20295	1.0375e-08	6.23658e-08	9.08781	PER3
	TNNT1	-0.68831	7.43972	-6.19792	1.06225e-08	6.37111e-08	9.06468	TNNT1
	IGLC1	-1.25996	9.02705	-6.19605	1.0716e-08	6.42433e-08	9.05609	IGLC1
	MAGED4	-0.725244	7.11926	-6.19315	1.08624e-08	6.49474e-08	9.04277	MAGED4
	SLC18A2	0.739341	5.97173	6.18865	1.10939e-08	6.62431e-08	9.02209	SLC18A2
	BEAN1	-0.602366	6.81582	-6.18317	1.13821e-08	6.78434e-08	8.99693	BEAN1
	CHI3L1	-0.817568	8.42607	-6.17804	1.16589e-08	6.93088e-08	8.97337	CHI3L1
	SPOCK1	-0.683987	7.04324	-6.17262	1.19582e-08	7.09621e-08	8.94852	SPOCK1
	CYP2B6	1.31705	10.5473	6.16781	1.22299e-08	7.25103e-08	8.92649	CYP2B6
	ADAMDEC1	-0.975183	7.01242	-6.14999	1.3292e-08	7.84956e-08	8.84482	ADAMDEC1
	LOXL1	-0.825715	8.27758	-6.14357	1.36962e-08	8.07406e-08	8.81545	LOXL1
	GPR87	-1.28438	5.62353	-6.13668	1.41436e-08	8.30867e-08	8.78393	GPR87
	C1QA	0.936451	10.823	6.13193	1.44607e-08	8.46905e-08	8.76219	C1QA
	PRAME	-0.917396	6.80217	-6.13145	1.44933e-08	8.48441e-08	8.75999	PRAME
	EGR1	0.942774	9.90721	6.13036	1.45673e-08	8.52405e-08	8.75499	EGR1
	IGKV1OR2-108	-1.25828	10.4647	-6.12732	1.47749e-08	8.63795e-08	8.74112	IGKV1OR2-108
	PKP2	-0.504416	5.58847	-6.12693	1.48017e-08	8.6499e-08	8.73934	PKP2
	THY1	-0.715725	8.5034	-6.12464	1.49607e-08	8.73519e-08	8.72887	THY1
	DTL	-0.85959	6.46833	-6.11212	1.58593e-08	9.25186e-08	8.67169	DTL
	SYNGR3	-0.58525	5.94137	-6.11082	1.59557e-08	9.304e-08	8.66575	SYNGR3
	P2RY13	0.526765	7.67254	6.10863	1.61188e-08	9.38693e-08	8.65578	P2RY13
	CSF3	0.74591	7.54304	6.10607	1.63121e-08	9.48714e-08	8.6441	CSF3
	SLC39A6	-0.701622	8.8299	-6.09948	1.68202e-08	9.7742e-08	8.61403	SLC39A6
	IGK	-0.945136	10.4975	-6.09493	1.71805e-08	9.97065e-08	8.59325	IGK
	MYL6B	-0.504094	8.37299	-6.09454	1.72117e-08	9.98442e-08	8.59148	MYL6B
	NUP107	-0.668769	8.96312	-6.09265	1.73634e-08	1.00594e-07	8.58288	NUP107
	LRIF1	-0.814134	6.85342	-6.09097	1.74999e-08	1.01341e-07	8.5752	LRIF1
	PIEZO1	0.52291	9.16391	6.08547	1.79525e-08	1.03828e-07	8.55018	PIEZO1
	CDKN2A	-0.592121	6.48694	-6.07287	1.90353e-08	1.09713e-07	8.49278	CDKN2A
	GPR126	1.00616	8.20918	6.0669	1.957e-08	1.12601e-07	8.46563	GPR126
	TMEM185B	-0.510939	6.84724	-6.05569	2.06151e-08	1.18209e-07	8.41465	TMEM185B
	MSH2	-0.583482	7.04497	-6.05468	2.07115e-08	1.18711e-07	8.41008	MSH2
	PLS1	-0.576858	9.37669	-6.05226	2.09456e-08	1.19951e-07	8.39907	PLS1
	HLA-DPB1	0.775896	11.817	6.04273	2.1891e-08	1.24939e-07	8.35582	HLA-DPB1
	CD59	0.537196	10.7198	6.03907	2.22659e-08	1.26755e-07	8.33918	CD59
	ZNF395	0.511992	8.73627	6.03885	2.2288e-08	1.26827e-07	8.33821	ZNF395
	ABCB1	0.608843	6.06826	6.03817	2.23586e-08	1.27175e-07	8.33511	ABCB1
	GPR56	-0.563796	8.31688	-6.03547	2.264e-08	1.28612e-07	8.32286	GPR56
	ATP1B1	-0.634042	11.523	-6.02739	2.35027e-08	1.33344e-07	8.28622	ATP1B1
	CEMIP	-0.78064	8.20431	-6.02644	2.36061e-08	1.33874e-07	8.28192	CEMIP
	C1QB	1.00845	10.1758	6.01412	2.49909e-08	1.41489e-07	8.22607	C1QB
	TWIST1	-0.579929	5.10834	-6.00963	2.55151e-08	1.44274e-07	8.20574	TWIST1
	IGKV1-17	-1.53728	10.0736	-6.00845	2.56542e-08	1.45e-07	8.20042	IGKV1-17
	EPB41L3	0.61613	6.92452	6.00652	2.58842e-08	1.46054e-07	8.19167	EPB41L3
	IGKV1-37	-1.25247	9.54156	-6.00156	2.64846e-08	1.49253e-07	8.16921	IGKV1-37
	OSBPL1A	0.531763	7.96376	5.99015	2.79171e-08	1.56866e-07	8.11762	OSBPL1A
	JUN	0.581074	8.60211	5.98996	2.79407e-08	1.56867e-07	8.1168	JUN
	TPK1	0.539086	7.05478	5.98542	2.85332e-08	1.6006e-07	8.09624	TPK1
	MST4	-0.686877	7.66896	-5.98219	2.89612e-08	1.62325e-07	8.08166	MST4
	CKAP2	-0.920209	8.75695	-5.97925	2.93559e-08	1.64127e-07	8.06841	CKAP2
	HLA-DMA	0.665339	11.026	5.97852	2.9455e-08	1.64612e-07	8.06511	HLA-DMA
	IGLV1-44	-0.819216	8.41765	-5.97773	2.95623e-08	1.65143e-07	8.06155	IGLV1-44
	FAT1	-0.702515	9.04144	-5.96881	3.08039e-08	1.71651e-07	8.02126	FAT1
	CD69	0.956495	7.91485	5.9645	3.14207e-08	1.7487e-07	8.00185	CD69
	PLXND1	0.517012	8.97741	5.96291	3.1653e-08	1.76017e-07	7.99464	PLXND1
	IGH	-0.706721	7.83188	-5.9583	3.23311e-08	1.79565e-07	7.97388	IGH
	PTK6	-0.59713	5.5882	-5.94531	3.43226e-08	1.89685e-07	7.91536	PTK6
	TNFRSF12A	-0.645825	8.95412	-5.94019	3.51402e-08	1.93964e-07	7.89231	TNFRSF12A
	ETNK1	-0.615901	6.59927	-5.93387	3.61762e-08	1.99355e-07	7.86387	ETNK1
	AIM2	-0.73223	8.12424	-5.93356	3.6228e-08	1.99477e-07	7.86247	AIM2
	CD46	-0.531992	9.93273	-5.92476	3.7722e-08	2.07194e-07	7.82291	CD46
	NMNAT2	-0.710899	7.49245	-5.92126	3.83329e-08	2.10377e-07	7.80718	NMNAT2
	HPGD	1.26536	8.37353	5.9175	3.90011e-08	2.13869e-07	7.79027	HPGD
	ITGA2	-0.599763	7.84664	-5.9029	4.17015e-08	2.27563e-07	7.72474	ITGA2
	RIT1	-0.614491	7.14288	-5.89882	4.24894e-08	2.31674e-07	7.70643	RIT1
	JUND	0.58749	8.97004	5.89582	4.30767e-08	2.34591e-07	7.69299	JUND
	FLVCR2	0.522159	7.74985	5.88754	4.47424e-08	2.43169e-07	7.65586	FLVCR2
	OSBPL3	-0.515049	7.49609	-5.87137	4.81776e-08	2.60784e-07	7.58348	OSBPL3
	SPINT1	-0.544736	9.1284	-5.87057	4.8354e-08	2.61528e-07	7.57991	SPINT1
	GALNT14	-0.501071	7.37539	-5.86665	4.92293e-08	2.65834e-07	7.56235	GALNT14
	TRIM22	0.555881	10.6421	5.86544	4.95022e-08	2.672e-07	7.55694	TRIM22
	CHPT1	0.679303	9.31623	5.85845	5.11101e-08	2.75326e-07	7.52567	CHPT1
	GALNT6	-0.639954	8.34624	-5.85081	5.29233e-08	2.84666e-07	7.49156	GALNT6
	ENO2	-0.625697	8.51163	-5.85014	5.30851e-08	2.85279e-07	7.48858	ENO2
	ZWILCH	-0.576511	6.80564	-5.84934	5.32794e-08	2.86209e-07	7.48501	ZWILCH
	LOC101928620	-1.23242	8.05769	-5.8465	5.39747e-08	2.89828e-07	7.47232	LOC101928620
	CTGF	1.05415	9.88214	5.83747	5.62452e-08	3.00579e-07	7.43201	CTGF
	IDI1	0.519772	9.53078	5.83499	5.68846e-08	3.03754e-07	7.42096	IDI1
	PDGFRL	-0.711347	6.69939	-5.83391	5.71667e-08	3.05018e-07	7.41612	PDGFRL
	MRPL19	-0.526257	6.75256	-5.83112	5.78985e-08	3.08432e-07	7.40368	MRPL19
	ADORA2B	-0.539413	7.76472	-5.83064	5.8023e-08	3.08973e-07	7.40158	ADORA2B
	IGKC	-0.85088	8.5039	-5.82298	6.00848e-08	3.18941e-07	7.36743	IGKC
	abParts	-1.56203	9.58653	-5.82257	6.01986e-08	3.19418e-07	7.36558	abParts
	SDC1	-0.631614	10.0806	-5.8215	6.04921e-08	3.2085e-07	7.36082	SDC1
	PSENEN	-0.704515	8.23311	-5.82121	6.05713e-08	3.21143e-07	7.35954	PSENEN
	COPG1	-0.595398	8.51516	-5.82058	6.07451e-08	3.21937e-07	7.35674	COPG1
	PCSK1N	-0.772409	8.10667	-5.81799	6.14674e-08	3.2538e-07	7.34517	PCSK1N
	IGLJ3	-1.06457	8.84791	-5.81268	6.2969e-08	3.33067e-07	7.32157	IGLJ3
	UCHL3	-0.558355	8.34836	-5.81215	6.31234e-08	3.33752e-07	7.31918	UCHL3
	GCLC	-0.893011	8.17202	-5.81046	6.36088e-08	3.36186e-07	7.31169	GCLC
	QPCT	-1.0363	6.58273	-5.80932	6.3941e-08	3.37676e-07	7.30659	QPCT
	SEMA3A	-0.538227	6.71288	-5.80206	6.6088e-08	3.4833e-07	7.27429	SEMA3A
	OR7E14P	-0.513795	6.03365	-5.7993	6.69218e-08	3.52172e-07	7.26203	OR7E14P
	NUTF2	-0.546822	8.49818	-5.7973	6.75316e-08	3.54686e-07	7.25316	NUTF2
	PENK	0.541664	6.62533	5.79106	6.94762e-08	3.63904e-07	7.22541	PENK
	DMBT1	1.18206	10.2677	5.78973	6.98951e-08	3.65955e-07	7.21953	DMBT1
	SGCE	0.838991	8.68987	5.78907	7.01077e-08	3.66782e-07	7.21656	SGCE
	FILIP1L	0.687295	9.23146	5.7858	7.1155e-08	3.71972e-07	7.20206	FILIP1L
	C1QBP	-0.591417	8.2488	-5.76716	7.74344e-08	4.03698e-07	7.11938	C1QBP
	BMP5	0.529135	6.76602	5.76593	7.78672e-08	4.05798e-07	7.11393	BMP5
	SLC22A18	-0.507389	8.90892	-5.74771	8.45696e-08	4.38684e-07	7.03322	SLC22A18
	HMGB2	-0.745415	9.22723	-5.74707	8.4815e-08	4.39788e-07	7.03039	HMGB2
	KCNK5	-0.569754	6.42043	-5.73099	9.12125e-08	4.70418e-07	6.95932	KCNK5
	SMS	-0.572433	7.68844	-5.72853	9.2234e-08	4.75322e-07	6.94844	SMS
	CRISPLD2	0.648783	9.68821	5.72517	9.36453e-08	4.8204e-07	6.9336	CRISPLD2
	QPRT	-0.626813	7.67354	-5.72141	9.52483e-08	4.89729e-07	6.91701	QPRT
	SNRPF	-0.552721	8.91068	-5.72127	9.53099e-08	4.89858e-07	6.91638	SNRPF
	FAM171A1	0.510557	8.24695	5.71683	9.72381e-08	4.99004e-07	6.89681	FAM171A1
	STOML2	-0.541773	8.55195	-5.70732	1.01506e-07	5.19828e-07	6.85483	STOML2
	FASTKD3	-0.646562	7.40493	-5.70591	1.02151e-07	5.2236e-07	6.84864	FASTKD3
	SLC39A14	-0.582121	9.07189	-5.70206	1.03941e-07	5.3097e-07	6.83167	SLC39A14
	EEF1A2	-1.39714	5.64327	-5.6931	1.08224e-07	5.51801e-07	6.79222	EEF1A2
	CKMT1A	-0.709531	6.82187	-5.68006	1.14772e-07	5.82753e-07	6.73484	CKMT1A
	PTPN13	0.874449	6.36689	5.67605	1.16864e-07	5.9315e-07	6.71719	PTPN13
	PLA2G4A	-1.21714	6.46458	-5.67187	1.19079e-07	6.03934e-07	6.69886	PLA2G4A
	COBL	0.645072	8.91723	5.6695	1.20358e-07	6.10191e-07	6.68842	COBL
	SELE	0.920627	5.37543	5.66427	1.23218e-07	6.24223e-07	6.66548	SELE
	TUBB2A	-0.770816	8.8789	-5.64471	1.34537e-07	6.7697e-07	6.57965	TUBB2A
	CD37	0.647209	8.34824	5.64033	1.37204e-07	6.89097e-07	6.56049	CD37
	RGS2	0.813965	10.8358	5.63636	1.39672e-07	7.00185e-07	6.54308	RGS2
	ENC1	-0.596813	8.6033	-5.63239	1.42175e-07	7.10642e-07	6.52573	ENC1
	TPRKB	-0.510414	8.35274	-5.62805	1.44973e-07	7.21641e-07	6.50671	TPRKB
	SLC20A1	-0.56141	8.94449	-5.61452	1.54028e-07	7.63605e-07	6.44756	SLC20A1
	SPI1	0.522053	7.18047	5.60425	1.61267e-07	7.97138e-07	6.40273	SPI1
	HLA-DQB1	0.578842	11.0126	5.59862	1.65381e-07	8.1597e-07	6.37814	HLA-DQB1
	MGP	0.952831	11.3165	5.59352	1.69189e-07	8.32031e-07	6.35591	MGP
	NOL12	0.545636	8.75416	5.58618	1.74832e-07	8.56936e-07	6.3239	NOL12
	BLNK	-0.593476	7.47305	-5.5807	1.79153e-07	8.77158e-07	6.30007	BLNK
	SLC7A11	-0.716513	6.12466	-5.56934	1.88466e-07	9.19738e-07	6.25061	SLC7A11
	TMEM158	-0.564713	7.39394	-5.56787	1.89705e-07	9.25447e-07	6.24422	TMEM158
	LSM7	-0.511475	8.79866	-5.55791	1.98311e-07	9.64628e-07	6.20093	LSM7
	RTCA	-0.642035	7.8518	-5.5374	2.17261e-07	1.05175e-06	6.11189	RTCA
	OAT	-0.536563	10.2254	-5.53734	2.17316e-07	1.05175e-06	6.11164	OAT
	STAT1	-0.540839	8.81144	-5.53339	2.21164e-07	1.06796e-06	6.09452	STAT1
	NKG7	0.678449	7.87736	5.53107	2.23459e-07	1.07771e-06	6.08445	NKG7
	TNFAIP3	0.661159	9.91631	5.53104	2.23484e-07	1.07771e-06	6.08434	TNFAIP3
	COL6A3	-0.626891	11.6908	-5.52808	2.26444e-07	1.09121e-06	6.07151	COL6A3
	CPVL	0.591905	8.37138	5.52169	2.32965e-07	1.11981e-06	6.04382	CPVL
	SOWAHC	0.503023	7.58381	5.50996	2.45405e-07	1.17625e-06	5.99308	SOWAHC
	LZTFL1	0.505175	8.01361	5.5084	2.47108e-07	1.18356e-06	5.98634	LZTFL1
	DNAAF2	-0.579792	5.80234	-5.50758	2.48011e-07	1.18662e-06	5.98278	DNAAF2
	ST6GALNAC5	0.615078	7.58059	5.49917	2.57428e-07	1.22948e-06	5.94644	ST6GALNAC5
	FANCL	-0.568689	7.64898	-5.48342	2.76015e-07	1.31266e-06	5.87846	FANCL
	APOC1	0.70336	10.2686	5.47884	2.81658e-07	1.33713e-06	5.85873	APOC1
	CILP	-0.522722	8.82437	-5.47779	2.82969e-07	1.34276e-06	5.8542	CILP
	NID1	0.516335	7.96498	5.47773	2.83045e-07	1.34276e-06	5.85394	NID1
	PTPLA	0.728675	7.55646	5.47416	2.87546e-07	1.36124e-06	5.83856	PTPLA
	MT1HL1	0.518669	12.1243	5.47149	2.90952e-07	1.3759e-06	5.82708	MT1HL1
	MXRA7	0.553274	11.276	5.46893	2.94264e-07	1.39108e-06	5.81604	MXRA7
	LIFR	0.618247	5.25097	5.46561	2.98616e-07	1.41066e-06	5.80173	LIFR
	RPAP3	-0.581163	6.30233	-5.44968	3.20361e-07	1.50702e-06	5.73322	RPAP3
	CLDN10	-0.862442	7.94853	-5.44354	3.29151e-07	1.54728e-06	5.70684	CLDN10
	MINOS1-NBL1	0.502701	10.743	5.44251	3.30645e-07	1.55377e-06	5.70242	MINOS1-NBL1
	FCER1G	0.650349	10.3786	5.43643	3.39615e-07	1.59424e-06	5.67634	FCER1G
	MMP7	-1.26745	7.96536	-5.42832	3.51966e-07	1.64819e-06	5.64153	MMP7
	RARRES2	0.775091	9.98317	5.40948	3.82351e-07	1.77624e-06	5.56085	RARRES2
	CITED2	0.781327	8.71672	5.40924	3.82758e-07	1.77752e-06	5.55981	CITED2
	IGLL5	-0.969379	10.1349	-5.39044	4.15672e-07	1.92239e-06	5.47945	IGLL5
	CXCL14	-1.46377	7.41805	-5.36551	4.63621e-07	2.13094e-06	5.37312	CXCL14
	CSGALNACT1	0.703131	8.4412	5.3582	4.7867e-07	2.19411e-06	5.34202	CSGALNACT1
	CHIA	0.561923	7.02767	5.35703	4.81123e-07	2.2046e-06	5.33704	CHIA
	SCEL	1.14954	7.95121	5.34496	5.07172e-07	2.31843e-06	5.2857	SCEL
	FCN1	0.666432	7.09439	5.33397	5.32072e-07	2.42565e-06	5.23904	FCN1
	F5	-0.509473	6.90404	-5.33231	5.35942e-07	2.44246e-06	5.23199	F5
	MOCOS	-0.551766	6.71166	-5.32282	5.58583e-07	2.54047e-06	5.19171	MOCOS
	MSMO1	0.608746	8.78116	5.30963	5.91574e-07	2.68054e-06	5.13586	MSMO1
	SIK1	0.870727	10.0657	5.30339	6.07865e-07	2.75064e-06	5.10942	SIK1
	PCP4	-1.19905	6.62253	-5.29223	6.38065e-07	2.87858e-06	5.06224	PCP4
	SDC2	0.503555	8.19122	5.2904	6.43142e-07	2.89953e-06	5.05453	SDC2
	EGR3	0.827202	6.56041	5.27643	6.83338e-07	3.06635e-06	4.99555	EGR3
	ALPL	0.692143	7.57869	5.24594	7.79735e-07	3.47454e-06	4.86719	ALPL
	TMPRSS11E	-0.979688	5.81131	-5.23383	8.21622e-07	3.64656e-06	4.8163	TMPRSS11E
	LOC100293211	-0.566049	6.30112	-5.23376	8.21867e-07	3.64656e-06	4.81601	LOC100293211
	SCML1	0.532348	6.97212	5.22737	8.44837e-07	3.73949e-06	4.78921	SCML1
	CLIC2	0.501606	8.55954	5.22293	8.61179e-07	3.80465e-06	4.77058	CLIC2
	ZNF322	-0.67892	6.37909	-5.21439	8.9345e-07	3.93686e-06	4.73482	ZNF322
	IFT57	0.730363	8.58774	5.21273	8.99881e-07	3.96001e-06	4.72784	IFT57
	MS4A4A	0.928118	8.12436	5.20779	9.19219e-07	4.03717e-06	4.70717	MS4A4A
	SOX9	-0.859109	7.90119	-5.20365	9.35756e-07	4.10176e-06	4.68984	SOX9
	CCNG2	-0.551906	7.97326	-5.19519	9.70426e-07	4.24272e-06	4.65448	CCNG2
	DEPTOR	-0.648488	8.12028	-5.18992	9.92653e-07	4.33137e-06	4.63247	DEPTOR
	ELF3	-0.649883	9.18508	-5.1865	1.00735e-06	4.39319e-06	4.61818	ELF3
	OAS1	-0.591564	7.96526	-5.17356	1.06491e-06	4.62862e-06	4.56419	OAS1
	HSD17B11	0.638046	9.9912	5.17256	1.0695e-06	4.64707e-06	4.56001	HSD17B11
	TACC2	0.649025	8.62516	5.16541	1.10277e-06	4.78391e-06	4.53024	TACC2
	IER2	0.541494	11.6357	5.15664	1.14501e-06	4.95601e-06	4.49372	IER2
	KCTD9	0.502695	6.76251	5.14599	1.19838e-06	5.17528e-06	4.44946	KCTD9
	RRAD	0.678317	7.23059	5.14229	1.21753e-06	5.24954e-06	4.43406	RRAD
	FCER1A	0.949323	6.19068	5.13212	1.27161e-06	5.46339e-06	4.39186	FCER1A
	FOS	1.12935	11.1656	5.13071	1.2793e-06	5.49117e-06	4.386	FOS
	TCN1	-0.997046	8.12072	-5.12348	1.31939e-06	5.65243e-06	4.35603	TCN1
	C3	0.708442	11.4842	5.1231	1.3215e-06	5.6556e-06	4.35448	C3
	MB	-0.551083	7.77023	-5.12305	1.32181e-06	5.6556e-06	4.35425	MB
	IRF1	0.535119	9.24943	5.11895	1.3451e-06	5.7479e-06	4.33729	IRF1
	SLC2A3	0.557118	8.26205	5.10813	1.40863e-06	6.0003e-06	4.29248	SLC2A3
	COL4A2	0.559283	10.2778	5.10652	1.41834e-06	6.03401e-06	4.28581	COL4A2
	CYP24A1	-1.07037	5.37748	-5.10593	1.42189e-06	6.0472e-06	4.28338	CYP24A1
	CSF2RB	0.53892	8.45577	5.10273	1.4414e-06	6.12049e-06	4.27015	CSF2RB
	NBL1	0.50891	10.2161	5.09657	1.47969e-06	6.27515e-06	4.2447	NBL1
	ENAH	-0.506573	9.26529	-5.093	1.50235e-06	6.3592e-06	4.22995	ENAH
	B3GALNT1	0.522365	5.53871	5.0794	1.59175e-06	6.70142e-06	4.17384	B3GALNT1
	IGLC1	-0.540117	9.66294	-5.07933	1.59218e-06	6.70142e-06	4.17358	IGLC1
	PFN2	-0.698936	9.86773	-5.07412	1.62783e-06	6.83961e-06	4.15209	PFN2
	HIST1H1C	-0.765774	7.93297	-5.06324	1.70472e-06	7.12821e-06	4.10729	HIST1H1C
	ABCA4	-0.572262	6.84643	-5.06111	1.72018e-06	7.18838e-06	4.09853	ABCA4
	NR4A2	1.07255	8.02857	5.05959	1.73131e-06	7.23216e-06	4.09227	NR4A2
	NAA15	-0.525896	7.42413	-5.05786	1.74404e-06	7.27901e-06	4.08517	NAA15
	CAND1	-0.528141	7.86002	-5.04663	1.82896e-06	7.60866e-06	4.03904	CAND1
	PLN	0.64536	6.76758	5.04369	1.85187e-06	7.69323e-06	4.02696	PLN
	HMGA2	-0.710573	7.14379	-5.03363	1.93237e-06	7.98894e-06	3.98568	HMGA2
	FMO3	0.808957	6.89909	5.03284	1.93879e-06	8.0122e-06	3.98246	FMO3
	IL6	1.10754	8.79754	5.01803	2.06394e-06	8.4876e-06	3.92179	IL6
	LIPA	0.581042	10.9768	5.01525	2.08826e-06	8.57711e-06	3.91043	LIPA
	HLA-DRA	0.581234	12.5115	5.00763	2.15646e-06	8.83292e-06	3.87927	HLA-DRA
	IRF7	-0.577727	8.16636	-5.0039	2.19057e-06	8.96173e-06	3.86405	IRF7
	PMEPA1	-0.538878	7.53176	-4.99959	2.23073e-06	9.1177e-06	3.84643	PMEPA1
	NT5E	-0.84569	7.78015	-4.99895	2.23671e-06	9.13378e-06	3.84384	NT5E
	TAGLN	0.69365	11.0496	4.99478	2.27634e-06	9.28434e-06	3.82681	TAGLN
	MIR6872	0.636133	7.17721	4.99457	2.27832e-06	9.28959e-06	3.82597	MIR6872
	C1orf116	0.711266	9.07418	4.98815	2.34075e-06	9.51528e-06	3.79976	C1orf116
	GCLM	-0.715094	7.46752	-4.98419	2.38005e-06	9.66041e-06	3.78362	GCLM
	PDCD5	-0.515569	6.27689	-4.98372	2.38468e-06	9.67628e-06	3.78173	PDCD5
	IGLL3P	-0.621967	10.0761	-4.97404	2.48367e-06	1.00567e-05	3.74231	IGLL3P
	COL4A4	0.518391	7.92255	4.9629	2.60252e-06	1.04929e-05	3.697	COL4A4
	LAMB3	-0.693168	8.90291	-4.95731	2.66416e-06	1.07197e-05	3.67432	LAMB3
	IGFBP2	-1.0591	8.94066	-4.94967	2.75082e-06	1.10371e-05	3.6433	IGFBP2
	CXCL10	-0.808916	9.26827	-4.94514	2.80349e-06	1.12432e-05	3.62492	CXCL10
	LACTB2	-0.746294	7.98875	-4.93647	2.90699e-06	1.16133e-05	3.5898	LACTB2
	MT2A	0.540823	12.821	4.92833	3.00759e-06	1.19867e-05	3.55684	MT2A
	MUC4	-1.1433	6.49777	-4.92587	3.03869e-06	1.21034e-05	3.54687	MUC4
	ELOVL6	-0.717269	5.76596	-4.92441	3.0572e-06	1.21699e-05	3.54099	ELOVL6
	CD55	0.805689	9.86452	4.92098	3.10134e-06	1.23274e-05	3.52711	CD55
	ANXA1	0.665296	11.6451	4.90883	3.2625e-06	1.29411e-05	3.47804	ANXA1
	PAEP	-0.99358	6.7365	-4.87618	3.73693e-06	1.47187e-05	3.34659	PAEP
	PPM1H	-0.616106	6.29146	-4.86376	3.93458e-06	1.54287e-05	3.2967	PPM1H
	CD79A	-0.560387	8.43891	-4.83937	4.35244e-06	1.68954e-05	3.19903	CD79A
	MT1H	0.513616	12.089	4.80723	4.96961e-06	1.91254e-05	3.07077	MT1H
	ANGPTL4	-0.647168	6.9378	-4.80585	4.998e-06	1.92291e-05	3.06526	ANGPTL4
	VCAM1	-0.840303	8.7429	-4.80559	5.00321e-06	1.92437e-05	3.06425	VCAM1
	ARSE	-0.574567	7.11928	-4.79757	5.17126e-06	1.98163e-05	3.03231	ARSE
	ICAM4	0.502966	6.08124	4.77837	5.59544e-06	2.1302e-05	2.95609	ICAM4
	JUP	-0.879546	7.02124	-4.77373	5.70317e-06	2.16998e-05	2.93766	JUP
	IRS2	0.565534	10.0048	4.7678	5.84332e-06	2.22142e-05	2.91419	IRS2
	MUC5B	-0.78679	6.94977	-4.76089	6.01114e-06	2.2807e-05	2.88683	MUC5B
	PAXIP1	-0.537504	7.53379	-4.75058	6.27013e-06	2.36504e-05	2.84607	PAXIP1
	AOC1	-0.587221	6.74717	-4.74871	6.31829e-06	2.38177e-05	2.83868	AOC1
	SLC27A2	-0.540171	6.17687	-4.74708	6.36043e-06	2.39698e-05	2.83225	SLC27A2
	CRIP1	0.865914	9.77238	4.74191	6.49645e-06	2.44481e-05	2.81181	CRIP1
	TFPI2	-1.22908	6.48698	-4.72589	6.9353e-06	2.5947e-05	2.74866	TFPI2
	TUBB2B	-0.795742	5.19407	-4.71593	7.22258e-06	2.69468e-05	2.70946	TUBB2B
	SLMO2	-0.647471	6.49842	-4.70147	7.65999e-06	2.85391e-05	2.65269	SLMO2
	CYP3A5	0.592233	7.26699	4.66772	8.78385e-06	3.24206e-05	2.52054	CYP3A5
	LCN2	-1.17327	9.29524	-4.64367	9.68018e-06	3.54852e-05	2.42679	LCN2
	TKT	-0.515333	10.0554	-4.62975	1.02392e-05	3.73917e-05	2.37264	TKT
	C8orf44-SGK3	0.502621	5.66008	4.62853	1.02896e-05	3.7528e-05	2.3679	C8orf44-SGK3
	SFRP4	-0.624671	7.58726	-4.61795	1.07371e-05	3.90293e-05	2.32686	SFRP4
	TDO2	-0.679433	7.21671	-4.60382	1.13642e-05	4.11641e-05	2.27213	TDO2
	CPM	0.512134	6.44552	4.59105	1.19617e-05	4.31888e-05	2.22273	CPM
	CYP2B7P	0.711483	9.39947	4.56213	1.34285e-05	4.80586e-05	2.11128	CYP2B7P
	BAALC	0.56264	6.43801	4.55678	1.37185e-05	4.90702e-05	2.0907	BAALC
	MZB1	-0.641974	8.42571	-4.54291	1.44984e-05	5.17499e-05	2.03744	MZB1
	HIST1H2AC	-0.619465	8.69286	-4.52996	1.52647e-05	5.43118e-05	1.98784	HIST1H2AC
	CSTA	0.708244	8.56854	4.52231	1.57362e-05	5.593e-05	1.95856	CSTA
	UCHL1	-0.850068	8.60845	-4.51149	1.64267e-05	5.82764e-05	1.91722	UCHL1
	ASAP2	0.576805	8.03894	4.49015	1.78752e-05	6.29662e-05	1.83589	ASAP2
	CYAT1	-0.600042	13.1447	-4.48656	1.81308e-05	6.37829e-05	1.82224	CYAT1
	PTX3	0.643063	4.91547	4.48425	1.82968e-05	6.43166e-05	1.81346	PTX3
	HLA-DPA1	0.5567	10.9901	4.46254	1.99334e-05	6.96684e-05	1.73106	HLA-DPA1
	COL21A1	0.707979	7.72421	4.46065	2.00824e-05	7.01527e-05	1.7239	COL21A1
	TNC	-0.657422	7.73066	-4.45797	2.02957e-05	7.07689e-05	1.71374	TNC
	TNFRSF17	-0.699899	6.38835	-4.44819	2.10915e-05	7.32967e-05	1.67675	TNFRSF17
	PTPRC	0.51295	8.92288	4.42395	2.31974e-05	8.00352e-05	1.58528	PTPRC
	HOPX	0.786768	11.3825	4.41345	2.4171e-05	8.31806e-05	1.54577	HOPX
	DDIT4	-0.669821	9.98533	-4.40624	2.48619e-05	8.53617e-05	1.51869	DDIT4
	ISG15	-0.755682	9.99348	-4.3906	2.64281e-05	9.03926e-05	1.46001	ISG15
	OSMR	-0.513302	7.42952	-4.39046	2.64424e-05	9.04183e-05	1.45949	OSMR
	CCL19	-0.898481	8.30651	-4.38926	2.65663e-05	9.07753e-05	1.455	CCL19
	GJA1	0.733645	10.3097	4.38838	2.66577e-05	9.10387e-05	1.4517	GJA1
	EHF	-0.668336	6.05722	-4.38349	2.71705e-05	9.26957e-05	1.4334	EHF
	CRLF1	-0.681847	7.05554	-4.37148	2.84714e-05	9.68388e-05	1.3885	CRLF1
	BHLHE41	0.53788	8.02596	4.35506	3.03479e-05	0.000102831	1.32722	BHLHE41
	KRT6A	-0.951106	5.66534	-4.34802	3.11876e-05	0.000105466	1.30103	KRT6A
	GADD45A	-0.588629	9.30623	-4.32944	3.35145e-05	0.000112821	1.23199	GADD45A
	CYR61	0.695533	10.2383	4.2983	3.77927e-05	0.000126025	1.11677	CYR61
	ZNF281	-0.530893	6.58464	-4.29801	3.78353e-05	0.000126133	1.11569	ZNF281
	EMP3	0.505378	9.77229	4.28817	3.92954e-05	0.000130709	1.0794	EMP3
	PLXDC2	0.516616	7.13872	4.28307	4.00729e-05	0.000133032	1.06062	PLXDC2
	LAMB1	0.569764	8.02638	4.27677	4.10535e-05	0.000136085	1.03744	LAMB1
	ENPP2	0.682736	9.72357	4.26292	4.32933e-05	0.000142981	0.986544	ENPP2
	EREG	-0.930189	5.6269	-4.26068	4.36653e-05	0.000144103	0.978348	EREG
	DUSP4	-0.678775	6.81747	-4.25622	4.44178e-05	0.000146371	0.961978	DUSP4
	GPX2	-0.789663	9.83817	-4.25599	4.4456e-05	0.000146461	0.961156	GPX2
	HOXC6	-0.606975	7.92139	-4.22495	5.00492e-05	0.000163524	0.847671	HOXC6
	BACE2	-0.604984	8.96637	-4.21458	5.20643e-05	0.000169367	0.809886	BACE2
	F3	0.592468	8.58813	4.18065	5.9216e-05	0.000190646	0.686738	F3
	SULT1C2	-0.508768	6.9047	-4.17936	5.95056e-05	0.000191487	0.682073	SULT1C2
	TMEM255A	0.500601	5.08845	4.17838	5.97263e-05	0.000192151	0.678532	TMEM255A
	MT1X	0.54544	11.2663	4.1657	6.26567e-05	0.000200755	0.632729	MT1X
	NUPR1	0.582185	9.51398	4.14695	6.72458e-05	0.00021429	0.56516	NUPR1
	DKK1	-0.856932	7.45162	-4.10506	7.86908e-05	0.000247939	0.415013	DKK1
	IGLV4-60	-0.690707	6.15944	-4.10159	7.97169e-05	0.000250819	0.402643	IGLV4-60
	RND1	0.70291	7.58167	4.09626	8.13221e-05	0.000255152	0.383611	RND1
	TXNRD1	-0.59768	10.3817	-4.08022	8.63357e-05	0.000269874	0.326507	TXNRD1
	KIT	0.674445	9.29874	4.06155	9.25441e-05	0.000287542	0.260251	KIT
	HSPB1	-0.536289	11.0663	-4.03945	0.000100449	0.000310095	0.18208	HSPB1
	RNF128	0.88062	8.17907	4.03665	0.000101493	0.000313031	0.172221	RNF128
	GNLY	0.547895	7.51219	4.02206	0.000107115	0.000329085	0.120834	GNLY
	INPP4B	-0.504336	6.37059	-4.01027	0.000111876	0.000342538	0.0793925	INPP4B
	SLC19A2	0.546104	8.59146	4.00353	0.000114686	0.000350264	0.0557565	SLC19A2
	MLLT11	-0.675208	7.61465	-3.99617	0.000117834	0.00035898	0.029965	MLLT11
	VTCN1	-0.561576	8.10374	-3.99032	0.000120397	0.000366288	0.00947568	VTCN1
	FGB	-0.841039	5.84576	-3.98754	0.000121629	0.00036962	-0.000225374	FGB
	MAGEA6	-1.23116	5.68117	-3.97159	0.000128955	0.000389394	-0.0559089	MAGEA6
	INHBB	-0.667251	8.64705	-3.96765	0.000130826	0.000394801	-0.0696215	INHBB
	CCL4	0.507596	9.21574	3.90757	0.000162818	0.000484059	-0.277686	CCL4
	MAGEA3	-1.13069	6.51961	-3.89677	0.000169304	0.000501788	-0.314806	MAGEA3
	SERPINB5	-0.702585	6.20942	-3.89162	0.000172488	0.000510099	-0.332507	SERPINB5
	CXCL9	-0.802554	9.35721	-3.87694	0.000181873	0.000536318	-0.382827	CXCL9
	SGMS1	0.529069	7.28476	3.84956	0.000200687	0.000588441	-0.476276	SGMS1
	GRAMD3	-0.50621	7.59822	-3.84083	0.000207067	0.000605033	-0.505967	GRAMD3
	ICAM1	0.502383	9.23612	3.82321	0.000220539	0.000641608	-0.565756	ICAM1
	BTBD3	0.613969	8.25388	3.81431	0.000227654	0.000660591	-0.595864	BTBD3
	TMEM45A	-0.697874	8.32513	-3.79766	0.000241559	0.000697773	-0.652057	TMEM45A
	TFF1	-0.653315	7.03205	-3.78139	0.000255925	0.000735163	-0.706792	TFF1
	SLCO1B3	-0.611181	5.02861	-3.75578	0.000280199	0.000798742	-0.792591	SLCO1B3
	JUNB	0.523492	10.1171	3.7541	0.000281861	0.000803138	-0.798188	JUNB
	IRS1	-0.538576	7.33436	-3.72994	0.000306889	0.00086966	-0.878682	IRS1
	IFI6	-0.509035	8.2794	-3.7148	0.000323627	0.000914006	-0.928899	IFI6
	KRT6A	-0.593881	6.75377	-3.67054	0.00037769	0.00105407	-1.07486	KRT6A
	ZDHHC11	0.723133	6.47961	3.6525	0.000402092	0.00111752	-1.13395	ZDHHC11
	SPRR1B	-0.604532	7.09865	-3.64114	0.000418217	0.0011597	-1.17105	SPRR1B
	CDA	-0.503292	7.06765	-3.61499	0.000457695	0.00126059	-1.25611	CDA
	G6PD	-0.527377	8.10995	-3.54832	0.00057489	0.00155343	-1.47077	G6PD
	CMAHP	0.503336	8.19801	3.50294	0.000670273	0.00179242	-1.61505	CMAHP
	MAGEA2	-0.624795	4.66107	-3.40103	0.000941605	0.00244076	-1.93372	MAGEA2
	CCL18	0.623164	10.4423	3.39782	0.000951616	0.00246528	-1.94362	CCL18
	FGL1	-0.529948	7.6737	-3.39439	0.000962463	0.00248907	-1.95422	FGL1
	S100A8	0.504327	7.9573	3.39347	0.000965358	0.00249559	-1.95703	S100A8
	KDR	0.612828	7.74006	3.34706	0.00112416	0.00286368	-2.09939	KDR
	TREM1	0.548317	9.91737	3.30461	0.00129055	0.00324268	-2.22821	TREM1
	TESC	-0.601108	7.35971	-3.28418	0.00137857	0.00344323	-2.28971	TESC
	AKR1B10	-0.935632	7.27553	-3.25451	0.00151649	0.00375834	-2.37849	AKR1B10
	COL15A1	-0.627743	8.96289	-3.25197	0.00152885	0.00378479	-2.38604	COL15A1
	HLA-DQA1	0.676727	9.79451	3.22004	0.00169285	0.00414722	-2.48079	HLA-DQA1
	LY6D	-0.501796	6.08944	-3.21562	0.00171677	0.00420123	-2.49383	LY6D
	PROM1	-0.853118	6.43145	-3.20956	0.00175011	0.0042766	-2.5117	PROM1
	IER3	-0.504783	9.99637	-3.20772	0.0017604	0.00429706	-2.51715	IER3
	MAGEA12	-0.718554	6.17995	-3.17891	0.00192825	0.00467871	-2.60168	MAGEA12
	KLK11	0.50986	8.64019	3.14232	0.00216297	0.00520407	-2.70816	KLK11
	DDX3Y	0.687877	6.98873	2.9565	0.00382077	0.00872697	-3.23287	DDX3Y
	LOC102725271	0.515823	7.37824	2.77081	0.00658392	0.0142877	-3.72994	LOC102725271
	GAGE12B	-0.585649	5.84248	-2.67485	0.00863744	0.0182545	-3.97586	GAGE12B
	BPIFA1	-0.598686	8.97431	-2.6736	0.00866762	0.0183068	-3.97901	BPIFA1
	PLAT	-0.524991	8.73619	-2.63346	0.00969025	0.0202187	-4.07959	PLAT
	GAGE1	-0.568482	7.12892	-2.60199	0.0105668	0.0218341	-4.1575	GAGE1
	FGA	-0.525733	6.32725	-2.56675	0.0116329	0.023837	-4.24377	FGA
	CEACAM6	-0.528725	12.0675	-2.50933	0.0135785	0.0273339	-4.38212	CEACAM6
