# Supplementary material for: LDHA, BIK, and CNIH4 Are Diagnostic Markers of Endoplasmic Reticulum Stress in Lung Cancer Comorbid With Sepsis: Integrating Machine Learning and Single‐Cell Analysis of Immune Signaling
Source: Mediators Inflamm. 2026 Jul 11;2026:2437852. doi: 10.1155/mi/2437852 (PMC13355311; doi:10.1155/mi/2437852)
Supplement: Supplementary file 2 — Supporting Information 2 Table S1B: Differentially expressed genes in sepsis. [file MI-2026-2437852-s001.xlsx]

## Sheet: S1B
	Table S1B. Differentially expressed genes in sepsis
	ID	logFC	Average Expresion	T	P-Value	adjust P-Value	B	geneName
	MCEMP1	-4.16822	9.74506	-25.273	3.04753e-47	7.11538e-43	96.8712	MCEMP1
	S100A9	-1.3117	13.4221	-24.8197	1.62697e-46	1.31606e-42	95.2325	S100A9
	IRAK3	-2.98875	7.55162	-24.8093	1.69101e-46	1.31606e-42	95.1948	IRAK3
	S100A12	-3.02159	12.3325	-22.0887	6.30085e-42	3.6778e-38	84.8676	S100A12
	ANXA3	-4.10745	9.7274	-21.6102	4.37614e-41	1.80367e-37	82.9612	ANXA3
	ESYT1	1.98024	7.357	21.5962	4.63509e-41	1.80367e-37	82.9046	ESYT1
	TLR5	-2.25619	8.48857	-21.2922	1.61129e-40	5.37433e-37	81.6782	TLR5
	NOV	1.55376	4.17439	21.1297	3.14984e-40	9.19282e-37	81.0182	NOV
	CNIH4	-1.44288	7.40873	-20.5068	4.24107e-39	1.10023e-35	78.4566	CNIH4
	SLC26A8	-2.32322	5.95667	-20.2915	1.05301e-38	2.45857e-35	77.56	SLC26A8
	SEPT9	1.41869	6.18332	19.7439	1.09222e-37	2.31828e-34	75.2529	SEPT9
	GLYR1	1.88294	7.75232	19.5774	2.24141e-37	4.36104e-34	74.5435	GLYR1
	RNASE2	-3.02032	9.89088	-19.2089	1.11317e-36	1.99926e-33	72.9614	RNASE2
	USP11	1.41621	6.4633	19.185	1.23579e-36	2.06095e-33	72.8582	USP11
	SPOCK2	1.58807	6.42136	19.1685	1.32823e-36	2.06744e-33	72.787	SPOCK2
	POM121	1.12171	8.07045	18.7626	7.93239e-36	1.15753e-32	71.022	POM121
	IL2RB	2.646	7.60294	18.6373	1.38337e-35	1.89993e-32	70.4725	IL2RB
	ABLIM1	1.6799	5.94081	18.5901	1.70597e-35	2.21283e-32	70.2654	ABLIM1
	SRRM1	0.936912	7.28432	18.082	1.66411e-34	2.04493e-31	68.014	SRRM1
	MAPK14	-1.66457	8.54841	-17.9922	2.49721e-34	2.91525e-31	67.6127	MAPK14
	UPP1	-1.99738	8.76304	-17.9785	2.6575e-34	2.95464e-31	67.5512	UPP1
	FCER1A	1.93753	3.47735	17.8535	4.68517e-34	4.97225e-31	66.9905	FCER1A
	CARD6	-1.64513	8.17919	-17.6955	9.61875e-34	9.76429e-31	66.2791	CARD6
	HNRNPA0	1.01038	5.78297	17.6352	1.26707e-33	1.23265e-30	66.0065	HNRNPA0
	BLCAP	0.997909	7.77555	17.6252	1.32623e-33	1.2386e-30	65.9614	BLCAP
	SEPT6	1.28929	6.33467	17.5501	1.87007e-33	1.67932e-30	65.6214	SEPT6
	FAM102A	1.00691	4.84853	17.4916	2.44601e-33	2.11516e-30	65.3558	FAM102A
	DENND2D	1.36	6.85917	17.4682	2.72296e-33	2.27056e-30	65.2497	DENND2D
	RBM15B	0.64485	5.57723	17.4525	2.92726e-33	2.35675e-30	65.1781	RBM15B
	GATA3	1.62615	4.37036	17.4339	3.18857e-33	2.48155e-30	65.0935	GATA3
	TRAC	2.38106	6.49371	17.4012	3.70577e-33	2.79104e-30	64.9448	TRAC
	SGK223	2.20914	6.58729	17.3866	3.96261e-33	2.89122e-30	64.8785	SGK223
	CR1	-1.76024	7.49773	-17.2692	6.8103e-33	4.81839e-30	64.3427	CR1
	TXN	-1.9884	6.86197	-17.2618	7.04649e-33	4.83886e-30	64.3089	TXN
	BTBD11	1.35699	3.70759	17.2452	7.60675e-33	5.07435e-30	64.2332	BTBD11
	TPST2	-1.19034	9.25356	-17.228	8.23782e-33	5.34268e-30	64.1543	TPST2
	GYG1	-2.70076	10.4761	-17.2038	9.21189e-33	5.81295e-30	64.0437	GYG1
	ARHGEF18	1.29558	9.09982	17.1875	9.93348e-33	6.10334e-30	63.9691	ARHGEF18
	CDC25B	1.8851	7.74615	17.1451	1.20915e-32	7.23875e-30	63.7746	CDC25B
	DDX24	1.25355	6.73051	17.1124	1.40659e-32	8.21028e-30	63.6249	DDX24
	CHMP7	1.13714	6.98388	17.0961	1.51769e-32	8.64269e-30	63.5496	CHMP7
	FCER1G	-1.71044	11.0448	-16.9372	3.17663e-32	1.7659e-29	62.8185	FCER1G
	CD247	2.7835	8.28938	16.9017	3.74785e-32	2.03499e-29	62.6548	CD247
	SUN2	0.930349	7.69705	16.8719	4.30848e-32	2.28624e-29	62.5168	SUN2
	KLHL3	0.698013	3.43695	16.8558	4.64341e-32	2.40921e-29	62.4427	KLHL3
	FAIM3	2.46184	7.81515	16.8191	5.51363e-32	2.79853e-29	62.2727	FAIM3
	TCF7	1.71636	7.05322	16.813	5.6727e-32	2.818e-29	62.2445	TCF7
	MAN1C1	1.41042	4.32469	16.7535	7.49207e-32	3.64427e-29	61.9691	MAN1C1
	FCAR	-2.07159	6.57752	-16.7422	7.8997e-32	3.76413e-29	61.9167	FCAR
	NOG	1.80104	3.38479	16.7319	8.29142e-32	3.87176e-29	61.8688	NOG
	PGS1	-1.62063	8.7282	-16.7115	9.12097e-32	4.17561e-29	61.7743	PGS1
	SAMSN1	-3.05445	7.96734	-16.6893	1.01242e-31	4.46521e-29	61.671	SAMSN1
	WBP11	0.938514	5.39742	16.689	1.0136e-31	4.46521e-29	61.6699	WBP11
	CD177	-5.62038	9.39488	-16.4928	2.55167e-31	1.10326e-28	60.7557	CD177
	TESPA1	1.2037	5.37887	16.4749	2.77584e-31	1.17837e-28	60.6723	TESPA1
	SULT1B1	-2.22153	6.40542	-16.468	2.86783e-31	1.19568e-28	60.64	SULT1B1
	TCRA	0.739781	3.87871	16.4637	2.92657e-31	1.19876e-28	60.6199	TCRA
	VNN1	-3.67649	8.24218	-16.4058	3.84737e-31	1.54877e-28	60.349	VNN1
	GADD45A	-3.05614	8.49243	-16.3727	4.49801e-31	1.75198e-28	60.1943	GADD45A
	GRB10	-2.65012	6.54357	-16.3725	4.50227e-31	1.75198e-28	60.1933	GRB10
	TRIB2	1.90316	5.52353	16.3645	4.67621e-31	1.78984e-28	60.1558	TRIB2
	NELL2	2.69687	6.12205	16.3275	5.57249e-31	2.09849e-28	59.9821	NELL2
	EVL	2.04792	7.28294	16.3086	6.09418e-31	2.25852e-28	59.8935	EVL
	NLRC4	-2.384	7.29006	-16.2484	8.1082e-31	2.95797e-28	59.6107	NLRC4
	GSE1	0.987833	5.20674	16.2079	9.82717e-31	3.52992e-28	59.4202	GSE1
	METTL9	-1.53692	8.34069	-16.1564	1.25552e-30	4.44149e-28	59.1776	METTL9
	JAK2	-1.48216	6.84484	-16.1486	1.30262e-30	4.53933e-28	59.1411	JAK2
	KHDRBS1	0.540532	7.19815	16.1319	1.41034e-30	4.84244e-28	59.0624	KHDRBS1
	PCBP1	0.811401	9.71299	16.1172	1.5127e-30	5.11864e-28	58.993	PCBP1
	PLBD1	-1.19851	11.7046	-16.1124	1.54776e-30	5.16245e-28	58.9703	PLBD1
	LOC100134822	-2.55367	7.43588	-16.0491	2.09316e-30	6.88324e-28	58.6712	LOC100134822
	WDR82	1.07298	8.5928	16.0424	2.16141e-30	7.00897e-28	58.6394	WDR82
	FMNL3	0.713697	3.73452	16.0379	2.20769e-30	7.06099e-28	58.6185	FMNL3
	SLC22A4	-1.63883	8.88774	-16.023	2.37069e-30	7.47985e-28	58.5479	SLC22A4
	ETS1	1.3154	6.16118	16.0027	2.6122e-30	8.13195e-28	58.4518	ETS1
	SLC2A3	-1.62115	9.40663	-15.9706	3.04499e-30	9.35453e-28	58.2999	SLC2A3
	HMGB2	-1.11842	6.56581	-15.8937	4.39916e-30	1.33392e-27	57.9354	HMGB2
	HK3	-2.12981	9.67988	-15.8731	4.85594e-30	1.45354e-27	57.8375	HK3
	MIR4680	1.34177	6.92907	15.8432	5.60293e-30	1.65591e-27	57.6957	MIR4680
	PCED1B	2.0122	6.58674	15.8109	6.54412e-30	1.9099e-27	57.5419	PCED1B
	ATP6V0E2	1.30775	5.92562	15.7769	7.70401e-30	2.22066e-27	57.3802	ATP6V0E2
	ARHGAP17	0.962469	6.95432	15.7669	8.08282e-30	2.30144e-27	57.3326	ARHGAP17
	PCNXL2	0.673686	3.99041	15.725	9.88736e-30	2.78133e-27	57.1329	PCNXL2
	CKLF	-1.20208	8.68275	-15.7212	1.00675e-29	2.79829e-27	57.1151	CKLF
	MAP2K6	-1.94976	5.83451	-15.7067	1.07977e-29	2.96593e-27	57.0457	MAP2K6
	RP1-193H18.2	-2.02653	6.20459	-15.6821	1.21534e-29	3.28198e-27	56.9285	RP1-193H18.2
	UBE2J1	-1.39463	7.46493	-15.6808	1.22294e-29	3.28198e-27	56.9223	UBE2J1
	PAQR8	1.30035	6.61678	15.6659	1.31424e-29	3.48691e-27	56.8509	PAQR8
	SERPINB1	-1.8159	9.25813	-15.6635	1.32939e-29	3.48748e-27	56.8396	SERPINB1
	ZNF266	1.30365	7.20014	15.6238	1.60966e-29	4.17581e-27	56.65	ZNF266
	CD5	1.0452	5.8112	15.6039	1.77211e-29	4.54674e-27	56.5547	CD5
	LDOC1L	1.42827	5.26569	15.5854	1.93777e-29	4.91773e-27	56.4662	LDOC1L
	TDRD9	-3.6026	6.09806	-15.5818	1.97175e-29	4.95016e-27	56.4489	TDRD9
	SF3A1	0.884505	6.86027	15.5616	2.17354e-29	5.3987e-27	56.3524	SF3A1
	PRKCQ	1.66096	6.22754	15.5205	2.65051e-29	6.51411e-27	56.1558	PRKCQ
	HLA-DQB1	1.79008	6.93876	15.4806	3.21534e-29	7.77449e-27	55.9643	HLA-DQB1
	NFATC2	0.993302	4.88732	15.4797	3.22993e-29	7.77449e-27	55.9598	NFATC2
	PLXDC1	0.542594	3.82604	15.4619	3.52086e-29	8.38826e-27	55.8743	PLXDC1
	IMP3	1.2619	7.13479	15.4468	3.78721e-29	8.93169e-27	55.8021	IMP3
	CD63	-1.2161	11.2059	-15.4429	3.86039e-29	9.01323e-27	55.7831	CD63
	RUNX3	1.49781	6.11965	15.3994	4.76559e-29	1.10165e-26	55.5743	RUNX3
	GABPB2	1.15079	5.58746	15.3852	5.10477e-29	1.15782e-26	55.5062	GABPB2
	LRRN3	2.67875	4.30672	15.3551	5.90935e-29	1.32665e-26	55.3611	LRRN3
	LBH	2.27213	7.16036	15.2991	7.75776e-29	1.71137e-26	55.0913	LBH
	TMEM109	1.14973	6.43854	15.2987	7.76963e-29	1.71137e-26	55.0898	TMEM109
	RAB13	-2.06205	6.55307	-15.2646	9.17446e-29	2.00192e-26	54.9251	RAB13
	ZBTB4	1.2056	6.83014	15.2512	9.79066e-29	2.1166e-26	54.8606	ZBTB4
	HTATIP2	-0.80405	6.69774	-15.2	1.25675e-28	2.69197e-26	54.6131	HTATIP2
	DPF2	0.935924	7.70093	15.1874	1.33613e-28	2.81349e-26	54.5524	DPF2
	SRPK1	-1.12475	8.25038	-15.1872	1.33758e-28	2.81349e-26	54.5513	SRPK1
	LPIN1	1.24946	5.24923	15.1715	1.44353e-28	3.00925e-26	54.4758	LPIN1
	BIN1	1.12461	6.61153	15.1597	1.52915e-28	3.15952e-26	54.4186	BIN1
	ARL4C	1.54421	6.47538	15.1355	1.72105e-28	3.52484e-26	54.3014	ARL4C
	CLEC4D	-3.54473	8.027	-15.11	1.94878e-28	3.95653e-26	54.1783	CLEC4D
	HEBP2	-0.704994	6.69113	-15.0652	2.42616e-28	4.88328e-26	53.961	HEBP2
	DHRS3	1.18248	5.7847	15.0557	2.54218e-28	5.07307e-26	53.9147	DHRS3
	PIK3CB	-0.985075	7.02496	-15.0428	2.70729e-28	5.35677e-26	53.8524	PIK3CB
	ZNF831	1.15164	3.23644	15.031	2.86795e-28	5.62697e-26	53.7952	ZNF831
	IL1R2	-3.50456	11.0329	-15.01	3.1778e-28	6.18294e-26	53.6935	IL1R2
	PPP1R16B	1.62716	5.86117	14.9919	3.47316e-28	6.70177e-26	53.6054	PPP1R16B
	ABHD15	1.14937	4.76861	14.9714	3.84033e-28	7.32584e-26	53.5057	ABHD15
	RNF4	0.79746	8.44613	14.9704	3.85934e-28	7.32584e-26	53.5008	RNF4
	USP36	0.659424	4.61361	14.9623	4.01546e-28	7.56072e-26	53.4615	USP36
	CARD11	0.847864	5.56759	14.9414	4.44798e-28	8.30811e-26	53.3601	CARD11
	GPATCH8	0.722797	6.47472	14.9289	4.73036e-28	8.76543e-26	53.2991	GPATCH8
	MGST1	-1.34652	6.07711	-14.913	5.11446e-28	9.40256e-26	53.2217	MGST1
	HP	-4.57597	8.67906	-14.9091	5.21248e-28	9.50789e-26	53.2029	HP
	RNF44	1.15816	8.04945	14.9049	5.32083e-28	9.6303e-26	53.1825	RNF44
	EXOC6	-1.41125	6.14007	-14.8794	6.02948e-28	1.0829e-25	53.0585	EXOC6
	CR1	-1.85772	7.80157	-14.8569	6.73458e-28	1.2003e-25	52.9488	CR1
	FGD4	-1.70035	6.3724	-14.8374	7.41305e-28	1.31121e-25	52.8537	FGD4
	IFNGR1	-1.12694	9.69626	-14.8305	7.66937e-28	1.34635e-25	52.82	IFNGR1
	NAIP	-2.12793	7.71384	-14.8164	8.22098e-28	1.43241e-25	52.7511	NAIP
	PAPD7	0.997879	6.65497	14.7998	8.91999e-28	1.53151e-25	52.6702	PAPD7
	EEF2K	0.924254	4.97147	14.7998	8.92093e-28	1.53151e-25	52.6701	EEF2K
	DYRK2	1.67128	5.75128	14.7868	9.50994e-28	1.62072e-25	52.6067	DYRK2
	MTF1	-0.998288	7.5843	-14.7508	1.13513e-27	1.92051e-25	52.4312	MTF1
	NELFCD	0.919633	6.83173	14.741	1.19137e-27	2.00116e-25	52.3832	NELFCD
	CST7	-1.83875	10.8836	-14.7366	1.21774e-27	2.03084e-25	52.3615	CST7
	BCL11B	1.95151	5.79251	14.7201	1.32059e-27	2.18675e-25	52.2811	BCL11B
	DPP4	1.37108	3.87182	14.7007	1.45295e-27	2.38897e-25	52.1864	DPP4
	PASK	1.35843	4.48456	14.6768	1.6352e-27	2.6523e-25	52.0692	PASK
	NMT2	1.62812	3.6414	14.6767	1.63582e-27	2.6523e-25	52.0689	NMT2
	HP	-4.18437	8.11072	-14.6635	1.74556e-27	2.81072e-25	52.0045	HP
	MORC2	0.908698	5.18431	14.6353	2.00716e-27	3.20243e-25	51.866	MORC2
	CD3E	2.08781	7.36851	14.6344	2.01626e-27	3.20243e-25	51.8615	CD3E
	CD7	1.61488	5.89967	14.5832	2.59634e-27	4.0959e-25	51.6108	CD7
	BCL9L	1.26327	5.57717	14.5776	2.66909e-27	4.18241e-25	51.5834	BCL9L
	RAB32	-1.40546	7.03426	-14.5583	2.93608e-27	4.5701e-25	51.4888	RAB32
	LCK	2.21359	7.56518	14.5476	3.0966e-27	4.78804e-25	51.436	LCK
	CHPT1	-1.49911	7.42847	-14.5441	3.15004e-27	4.8313e-25	51.4191	CHPT1
	CYB561A3	0.98303	7.03824	14.5431	3.16596e-27	4.8313e-25	51.4141	CYB561A3
	TRAC	2.35391	8.55803	14.4802	4.32401e-27	6.55565e-25	51.1049	TRAC
	CPEB4	-1.14346	8.20208	-14.4662	4.63348e-27	6.97952e-25	51.0364	CPEB4
	MCTP2	-1.34597	7.59791	-14.4616	4.74027e-27	7.0946e-25	51.0138	MCTP2
	SLC40A1	-1.18042	7.66226	-14.4587	4.80907e-27	7.15173e-25	50.9995	SLC40A1
	AGFG1	-1.53782	7.0117	-14.438	5.32938e-27	7.87534e-25	50.8976	AGFG1
	NUPL1	-1.0392	6.43221	-14.4153	5.96405e-27	8.75778e-25	50.786	NUPL1
	CCR6	1.44234	3.84724	14.4031	6.33838e-27	9.24928e-25	50.7256	CCR6
	KDM2B	1.50738	6.46418	14.3875	6.84816e-27	9.92203e-25	50.6489	KDM2B
	PPP1R3D	-1.28354	7.84081	-14.3864	6.88439e-27	9.92203e-25	50.6437	PPP1R3D
	PVRIG	1.98932	6.2896	14.3793	7.13159e-27	1.02152e-24	50.6087	PVRIG
	DRAM1	-1.3979	7.4968	-14.3306	9.08632e-27	1.29358e-24	50.3685	DRAM1
	PLEKHA1	1.96595	5.81058	14.3217	9.49676e-27	1.34382e-24	50.3246	PLEKHA1
	PGLYRP1	-2.28013	8.77392	-14.3111	1.00117e-26	1.40641e-24	50.2723	PGLYRP1
	DACH1	-2.59453	5.41465	-14.3102	1.00596e-26	1.40641e-24	50.2675	DACH1
	CA4	-2.50541	7.94769	-14.2493	1.36172e-26	1.89247e-24	49.9672	CA4
	KIF1B	-1.24172	6.12063	-14.2136	1.62703e-26	2.23931e-24	49.7906	KIF1B
	FBXO21	0.938636	5.14233	14.2132	1.63047e-26	2.23931e-24	49.7885	FBXO21
	IFFO2	0.92986	4.97429	14.2105	1.65262e-26	2.25645e-24	49.7752	IFFO2
	KIAA0355	1.27107	5.43075	14.1933	1.80056e-26	2.44416e-24	49.6901	KIAA0355
	BMX	-2.74241	6.40707	-14.1865	1.86288e-26	2.51413e-24	49.6564	BMX
	ALDH9A1	1.05198	8.4922	14.1842	1.88431e-26	2.51977e-24	49.645	ALDH9A1
	ADAM9	-1.58727	5.17426	-14.1837	1.88864e-26	2.51977e-24	49.6428	ADAM9
	GIMAP1-GIMAP5	1.56344	6.97099	14.1744	1.97857e-26	2.62475e-24	49.5966	GIMAP1-GIMAP5
	ST3GAL4-AS1	-2.10442	6.80425	-14.1638	2.086e-26	2.73935e-24	49.5442	ST3GAL4-AS1
	RNF220	0.66747	7.02224	14.1629	2.09545e-26	2.73935e-24	49.5397	RNF220
	LOC93622	1.43264	5.41426	14.1625	2.10015e-26	2.73935e-24	49.5375	LOC93622
	ADM	-1.448	9.63377	-14.1489	2.24685e-26	2.91442e-24	49.4705	ADM
	FLOT1	-1.11246	8.03873	-14.1303	2.46572e-26	3.16696e-24	49.3783	FLOT1
	C6orf136	0.993677	5.2376	14.1301	2.46868e-26	3.16696e-24	49.3771	C6orf136
	LDLRAP1	1.57351	7.11448	14.1288	2.48415e-26	3.16939e-24	49.3709	LDLRAP1
	ABHD14B	1.48627	6.18202	14.1074	2.76446e-26	3.50786e-24	49.2649	ABHD14B
	MKNK1	-1.57641	8.20941	-14.0848	3.09654e-26	3.908e-24	49.1523	MKNK1
	CD81	1.46256	7.66551	14.0807	3.16014e-26	3.96682e-24	49.1322	CD81
	CHTF8	0.760751	7.03329	14.0768	3.22283e-26	4.02389e-24	49.1127	CHTF8
	LIN7A	-1.82148	6.18342	-14.0562	3.57226e-26	4.43645e-24	49.0106	LIN7A
	SIGIRR	1.10042	6.52584	14.0502	3.68065e-26	4.54687e-24	48.9809	SIGIRR
	TMC6	0.868891	6.51147	14.0394	3.88504e-26	4.7741e-24	48.9273	TMC6
	CEBPD	-1.21894	8.31055	-14.0158	4.37202e-26	5.34182e-24	48.8102	CEBPD
	RP11-285F7.2	1.27698	5.64585	14.0149	4.39279e-26	5.34182e-24	48.8055	RP11-285F7.2
	TCRDV2	3.02385	6.99517	14.0004	4.72326e-26	5.71392e-24	48.7335	TCRDV2
	MAP3K14	1.2832	4.95482	13.9927	4.90835e-26	5.88417e-24	48.6954	MAP3K14
	MPRIP	0.624645	5.56516	13.9925	4.91439e-26	5.88417e-24	48.6942	MPRIP
	PJA1	1.07134	6.53804	13.9906	4.96178e-26	5.9106e-24	48.6847	PJA1
	TCR-alpha	1.22639	3.40596	13.984	5.12779e-26	6.06806e-24	48.652	TCR-alpha
	PRKX	1.73729	4.86724	13.9833	5.14595e-26	6.06806e-24	48.6485	PRKX
	TSHZ1	1.54278	5.59337	13.9711	5.47145e-26	6.41946e-24	48.5877	TSHZ1
	MARCKSL1	1.96096	7.26611	13.9577	5.84923e-26	6.82839e-24	48.5214	MARCKSL1
	RSAD1	1.08103	5.87728	13.9436	6.27786e-26	7.2846e-24	48.4513	RSAD1
	MMP9	-2.72729	11.1191	-13.9429	6.30242e-26	7.2846e-24	48.4474	MMP9
	NAT10	0.87149	5.88448	13.9382	6.45279e-26	7.42166e-24	48.424	NAT10
	FLT3LG	1.57065	5.03761	13.9299	6.72461e-26	7.69638e-24	48.3831	FLT3LG
	EPHA4	0.720776	3.34678	13.9086	7.48386e-26	8.52357e-24	48.277	EPHA4
	MCTP1	-1.28908	6.7907	-13.8944	8.03538e-26	9.09493e-24	48.2064	MCTP1
	TRIM44	0.915369	5.69153	13.8937	8.06344e-26	9.09493e-24	48.203	TRIM44
	LTB4R	-1.27835	7.55317	-13.8874	8.32441e-26	9.34415e-24	48.1714	LTB4R
	DKC1	0.729224	6.36618	13.8744	8.8853e-26	9.92603e-24	48.1067	DKC1
	ZNF438	-1.45387	6.45124	-13.8527	9.90752e-26	1.10153e-23	47.9987	ZNF438
	GTF3C2	0.560053	6.54041	13.8517	9.95761e-26	1.10185e-23	47.9937	GTF3C2
	STAT4	1.61418	6.80654	13.8467	1.02133e-25	1.12481e-23	47.9685	STAT4
	BST1	-1.61924	8.32571	-13.844	1.03522e-25	1.13476e-23	47.9551	BST1
	SLC2A14	-1.56694	9.53057	-13.8369	1.07291e-25	1.17057e-23	47.9197	SLC2A14
	GCN1L1	0.897391	5.11957	13.8271	1.12723e-25	1.22412e-23	47.8707	GCN1L1
	LOC101928429	-1.65743	7.09278	-13.7943	1.32937e-25	1.43695e-23	47.707	LOC101928429
	HLA-DPA1	2.32031	8.0573	13.7848	1.39421e-25	1.50009e-23	47.6598	HLA-DPA1
	BRD1	1.02256	5.90358	13.7821	1.41319e-25	1.51066e-23	47.6464	BRD1
	ALPL	-2.46741	7.77459	-13.7816	1.41697e-25	1.51066e-23	47.6437	ALPL
	OSCAR	-1.37939	7.05688	-13.7788	1.43687e-25	1.51811e-23	47.6299	OSCAR
	AL833181	1.65362	5.9243	13.7781	1.44179e-25	1.51811e-23	47.6265	AL833181
	CSF2RA	-1.14419	6.8531	-13.7779	1.44347e-25	1.51811e-23	47.6253	CSF2RA
	ABCB1	0.857224	3.24104	13.7761	1.45657e-25	1.52502e-23	47.6164	ABCB1
	LILRA5	-1.77409	6.42437	-13.7663	1.53017e-25	1.59493e-23	47.5675	LILRA5
	MDS2	0.609086	3.9731	13.7534	1.6331e-25	1.69464e-23	47.5029	MDS2
	ITK	2.53387	7.94849	13.7464	1.69187e-25	1.74787e-23	47.4678	ITK
	HMCES	0.808776	5.19848	13.7401	1.74627e-25	1.79612e-23	47.4364	HMCES
	GALNT14	-2.07675	6.87321	-13.7361	1.78136e-25	1.82417e-23	47.4167	GALNT14
	BCL6	-1.33302	10.4125	-13.7249	1.88533e-25	1.92221e-23	47.3604	BCL6
	GAS7	-1.45189	7.87981	-13.6805	2.35781e-25	2.39349e-23	47.1386	GAS7
	IL10RA	1.52362	8.59011	13.6657	2.5406e-25	2.56257e-23	47.0645	IL10RA
	URGCP	0.918351	5.51035	13.6653	2.54633e-25	2.56257e-23	47.0622	URGCP
	PID1	0.717263	2.93698	13.6628	2.57777e-25	2.58308e-23	47.0501	PID1
	PRPF8	0.969739	7.21704	13.6559	2.66914e-25	2.66127e-23	47.0155	PRPF8
	LY9	1.43752	6.04709	13.6552	2.6786e-25	2.66127e-23	47.012	LY9
	NSUN2	0.755057	6.92347	13.6435	2.84202e-25	2.81167e-23	46.9533	NSUN2
	ROPN1L	-1.27618	6.82089	-13.6316	3.01766e-25	2.97284e-23	46.8938	ROPN1L
	ATP6V0E1	-0.872184	7.84858	-13.6267	3.09262e-25	3.02137e-23	46.8694	ATP6V0E1
	CCL28	0.573457	3.8724	13.6267	3.09281e-25	3.02137e-23	46.8694	CCL28
	DGKA	1.02209	6.97468	13.6226	3.15807e-25	3.07228e-23	46.8486	DGKA
	CD59	-1.58414	6.9096	-13.6016	3.51111e-25	3.40156e-23	46.7435	CD59
	BZRAP1-AS1	1.44283	6.1931	13.6002	3.53599e-25	3.4115e-23	46.7365	BZRAP1-AS1
	ARG1	-1.73872	4.57188	-13.5664	4.19547e-25	4.0311e-23	46.5668	ARG1
	LOC284009	0.586788	4.11846	13.558	4.37686e-25	4.18815e-23	46.5249	LOC284009
	MAP4K1	1.10762	5.71679	13.5397	4.80129e-25	4.57553e-23	46.433	MAP4K1
	TSPO	-1.24978	10.9767	-13.5339	4.94439e-25	4.69275e-23	46.4039	TSPO
	ZNF689	0.940173	5.50808	13.5252	5.16747e-25	4.88159e-23	46.3601	ZNF689
	LEPROTL1	1.03554	7.64788	13.5245	5.18517e-25	4.88159e-23	46.3567	LEPROTL1
	ACSL4	-1.45724	5.99647	-13.5003	5.86e-25	5.49475e-23	46.2353	ACSL4
	NONO	0.800348	8.45726	13.4937	6.06007e-25	5.65962e-23	46.202	NONO
	SBK1	1.02336	5.4182	13.4917	6.12065e-25	5.69342e-23	46.1922	SBK1
	PLSCR3	1.0924	7.75397	13.4823	6.41994e-25	5.94813e-23	46.1448	PLSCR3
	ZAP70	1.61243	6.49522	13.4537	7.42105e-25	6.84849e-23	46.001	ZAP70
	SHQ1	0.928977	4.56274	13.4506	7.53693e-25	6.92804e-23	45.9856	SHQ1
	IL10RB	-0.808202	9.17221	-13.4288	8.4178e-25	7.7074e-23	45.876	IL10RB
	RCSD1	1.02728	8.2446	13.4173	8.92192e-25	8.13707e-23	45.8183	RCSD1
	NSG1	0.857033	4.85803	13.4156	9.00072e-25	8.177e-23	45.8095	NSG1
	GAPDH	-0.680948	12.2004	-13.4112	9.20049e-25	8.32609e-23	45.7878	GAPDH
	SH3GLB1	-1.03976	9.32471	-13.4065	9.42364e-25	8.4951e-23	45.764	SH3GLB1
	FTO	1.14103	6.40185	13.3984	9.82012e-25	8.81847e-23	45.7231	FTO
	PYGL	-1.2465	10.0369	-13.389	1.02963e-24	9.21065e-23	45.6761	PYGL
	NUP210	0.771486	5.97857	13.387	1.04045e-24	9.27193e-23	45.6658	NUP210
	IL18RAP	-1.95936	10.8204	-13.3814	1.07038e-24	9.50235e-23	45.6376	IL18RAP
	SATB1	1.23838	7.23241	13.374	1.11105e-24	9.82603e-23	45.6006	SATB1
	ITGAM	-1.15673	10.0285	-13.3658	1.15833e-24	1.02056e-22	45.5593	ITGAM
	C16orf80	0.963792	7.10438	13.3623	1.17947e-24	1.03528e-22	45.5413	C16orf80
	DNMT1	1.36721	6.77768	13.3608	1.18846e-24	1.03925e-22	45.5338	DNMT1
	PARP1	1.09004	6.68417	13.3366	1.34387e-24	1.17077e-22	45.4119	PARP1
	PECR	-1.35925	6.17786	-13.3357	1.3498e-24	1.17157e-22	45.4075	PECR
	MBOAT2	-0.967695	7.14388	-13.3297	1.39127e-24	1.20309e-22	45.3775	MBOAT2
	TRBC1	2.43697	9.11674	13.3282	1.40233e-24	1.20817e-22	45.3696	TRBC1
	PRKCH	0.965675	5.81946	13.326	1.41823e-24	1.21738e-22	45.3584	PRKCH
	NLRC3	2.14932	6.95233	13.2463	2.1257e-24	1.81798e-22	44.9569	NLRC3
	POMP	-1.21369	6.35777	-13.2225	2.39949e-24	2.04464e-22	44.8367	POMP
	IL18R1	-3.00091	7.7428	-13.1749	3.05708e-24	2.59552e-22	44.5964	IL18R1
	TRAV12-1	1.82686	4.98049	13.1739	3.07232e-24	2.59901e-22	44.5914	TRAV12-1
	RHOT1	-0.914336	7.57926	-13.1634	3.24213e-24	2.73276e-22	44.538	RHOT1
	RALGAPA2	-0.954863	6.12499	-13.1621	3.2626e-24	2.74011e-22	44.5318	RALGAPA2
	PNRC1	0.79737	10.1815	13.1513	3.44816e-24	2.88558e-22	44.4769	PNRC1
	LAT	1.33314	6.51194	13.1502	3.46755e-24	2.89144e-22	44.4714	LAT
	APBA2	1.02217	5.94167	13.1473	3.51864e-24	2.9236e-22	44.4568	APBA2
	BACH2	1.82183	5.02746	13.1441	3.57707e-24	2.96161e-22	44.4405	BACH2
	CKAP4	-1.42746	7.22303	-13.1285	3.87316e-24	3.19543e-22	44.3616	CKAP4
	DAZAP1	0.817946	7.04636	13.1011	4.45335e-24	3.66115e-22	44.2231	DAZAP1
	CXXC5	1.463	6.7141	13.0842	4.85431e-24	3.97291e-22	44.1375	CXXC5
	GPR97	-1.48812	8.64155	-13.0837	4.8666e-24	3.97291e-22	44.135	GPR97
	SON	0.696994	8.04534	13.0754	5.07612e-24	4.12952e-22	44.0932	SON
	IL21R	0.927909	4.41034	13.0722	5.16082e-24	4.18385e-22	44.0768	IL21R
	RFX5	0.866203	6.50652	13.0696	5.22836e-24	4.22394e-22	44.0639	RFX5
	PCMT1	-1.38726	8.54619	-13.0496	5.79065e-24	4.66207e-22	43.9625	PCMT1
	GPRASP1	1.91917	4.50549	13.0456	5.90978e-24	4.74163e-22	43.9423	GPRASP1
	CSRP2BP	0.510547	4.34925	13.0347	6.24811e-24	4.99592e-22	43.8871	CSRP2BP
	NDUFB1	-0.89697	7.70671	-13.0299	6.40348e-24	5.10267e-22	43.8627	NDUFB1
	NDUFB3	-1.38758	7.27016	-13.0268	6.50623e-24	5.16692e-22	43.8469	NDUFB3
	FAM171A1	1.10713	4.30912	12.9982	7.52854e-24	5.95852e-22	43.7021	FAM171A1
	PIK3C2B	1.10238	5.95693	12.9924	7.75556e-24	6.1133e-22	43.6726	PIK3C2B
	STOM	-1.51712	7.41246	-12.9919	7.77647e-24	6.1133e-22	43.67	STOM
	PPRC1	0.778034	4.33128	12.9874	7.95697e-24	6.23421e-22	43.6472	PPRC1
	PSTPIP2	-1.84985	7.93214	-12.9844	8.08041e-24	6.30975e-22	43.6319	PSTPIP2
	ILF3	0.842568	5.84311	12.9797	8.2778e-24	6.44234e-22	43.608	ILF3
	CTSW	1.92313	7.8961	12.9768	8.39945e-24	6.5153e-22	43.5935	CTSW
	EPHX2	1.04773	3.74233	12.9673	8.81796e-24	6.81727e-22	43.5453	EPHX2
	TMC8	0.917449	6.18998	12.9595	9.17738e-24	7.07173e-22	43.5056	TMC8
	KLHL36	0.586371	6.19149	12.9577	9.26106e-24	7.11274e-22	43.4966	KLHL36
	HLA-DRB1	1.55443	7.37461	12.9474	9.7605e-24	7.47174e-22	43.4445	HLA-DRB1
	WDFY3	-1.26506	6.86375	-12.9437	9.94689e-24	7.58954e-22	43.4257	WDFY3
	SIRPD	-0.931694	5.98962	-12.9416	1.00531e-23	7.64559e-22	43.4152	SIRPD
	KIF5C	0.587772	4.40607	12.9274	1.08101e-23	8.19464e-22	43.3431	KIF5C
	SLC22A15	-1.3191	7.2758	-12.9251	1.09386e-23	8.26522e-22	43.3314	SLC22A15
	AMIGO1	0.984519	4.83956	12.9209	1.11768e-23	8.41797e-22	43.31	AMIGO1
	ZNF827	0.774868	3.73909	12.9153	1.15009e-23	8.63416e-22	43.2817	ZNF827
	FAM134C	0.665722	7.60965	12.9047	1.21416e-23	9.08594e-22	43.2279	FAM134C
	MGC40069	1.51935	4.29457	12.8886	1.31846e-23	9.83495e-22	43.1461	MGC40069
	ZNF286A	1.3245	5.05761	12.8871	1.3292e-23	9.87363e-22	43.1381	ZNF286A
	PCSK7	0.892429	6.05658	12.8866	1.3321e-23	9.87363e-22	43.1359	PCSK7
	AGAP11	0.834596	6.71213	12.877	1.39918e-23	1.0338e-21	43.0871	AGAP11
	RCAN3	1.38915	4.86685	12.87	1.45071e-23	1.06818e-21	43.0513	RCAN3
	MCMBP	-0.686188	6.0453	-12.8694	1.45486e-23	1.06818e-21	43.0484	MCMBP
	MMP8	-5.89576	7.90413	-12.853	1.58232e-23	1.15812e-21	42.9651	MMP8
	TMEM260	-1.25061	7.37385	-12.8377	1.71137e-23	1.24866e-21	42.8873	TMEM260
	MLLT6	0.844025	5.54713	12.8362	1.72459e-23	1.25439e-21	42.8797	MLLT6
	HNRNPK	0.776662	9.64137	12.8343	1.74102e-23	1.2624e-21	42.8703	HNRNPK
	IL10RB-AS1	-1.99333	5.93274	-12.8236	1.83921e-23	1.32947e-21	42.8158	IL10RB-AS1
	CHD3	0.658258	6.2551	12.818	1.89269e-23	1.3639e-21	42.7874	CHD3
	MLLT3	1.09432	4.13954	12.8087	1.98578e-23	1.42658e-21	42.7397	MLLT3
	SLAMF1	0.830273	4.75425	12.7873	2.2161e-23	1.58231e-21	42.6308	SLAMF1
	AUTS2	0.86264	3.92729	12.7784	2.3189e-23	1.65066e-21	42.5858	AUTS2
	SLAMF6	1.21035	6.49655	12.7649	2.48532e-23	1.76374e-21	42.5171	SLAMF6
	NDUFA1	-1.35262	7.6814	-12.7551	2.61313e-23	1.84883e-21	42.4673	NDUFA1
	CCPG1	-1.59161	7.53455	-12.7315	2.95012e-23	2.08095e-21	42.3469	CCPG1
	SLC38A1	1.1347	6.192	12.73	2.97236e-23	2.09032e-21	42.3395	SLC38A1
	ASPH	-1.79098	5.1813	-12.7243	3.06099e-23	2.14619e-21	42.3103	ASPH
	KLF12	1.0912	4.37325	12.7181	3.15937e-23	2.20853e-21	42.2789	KLF12
	EIF3D	0.884562	9.31742	12.7141	3.22617e-23	2.2485e-21	42.2582	EIF3D
	PRF1	2.32082	7.94471	12.702	3.43274e-23	2.38535e-21	42.1966	PRF1
	TMEM203	0.768809	7.30252	12.6919	3.61469e-23	2.50433e-21	42.1453	TMEM203
	RNPS1	0.680575	7.41042	12.6837	3.77047e-23	2.60452e-21	42.1035	RNPS1
	BAD	-0.576564	5.66937	-12.677	3.90277e-23	2.68796e-21	42.0693	BAD
	ATP11B	-1.68513	6.44964	-12.6753	3.93749e-23	2.70228e-21	42.0605	ATP11B
	GRAMD3	0.741734	2.9792	12.6748	3.94671e-23	2.70228e-21	42.0581	GRAMD3
	BLOC1S1	-1.22241	8.44227	-12.6666	4.11777e-23	2.81116e-21	42.016	BLOC1S1
	ZFYVE16	-0.841114	5.2982	-12.6633	4.18645e-23	2.84458e-21	41.9996	ZFYVE16
	CD58	-1.21159	6.631	-12.6631	4.1911e-23	2.84458e-21	41.9985	CD58
	EEF2	1.21775	11.0345	12.6538	4.39739e-23	2.97595e-21	41.9509	EEF2
	GPR18	2.03659	6.12977	12.6528	4.41814e-23	2.98135e-21	41.9462	GPR18
	HDAC4	-0.794427	6.42586	-12.6471	4.55056e-23	3.06186e-21	41.9169	HDAC4
	GSR	-1.10418	7.19299	-12.634	4.8674e-23	3.26564e-21	41.8501	GSR
	MYL12A	-0.620306	11.6367	-12.6333	4.88551e-23	3.26839e-21	41.8464	MYL12A
	OSTF1	-0.785357	8.997	-12.6239	5.12717e-23	3.42026e-21	41.7985	OSTF1
	INADL	0.732259	3.15392	12.6173	5.30511e-23	3.52888e-21	41.7646	INADL
	CKLF	-0.99407	9.17969	-12.6053	5.64272e-23	3.74279e-21	41.7034	CKLF
	SPIB	0.985092	4.56437	12.603	5.70954e-23	3.77638e-21	41.6917	SPIB
	ID3	1.24234	4.52274	12.5922	6.03498e-23	3.98036e-21	41.6367	ID3
	MANSC1	-1.26847	8.80316	-12.5897	6.11375e-23	4.02095e-21	41.6239	MANSC1
	MEN1	1.03715	5.85515	12.5862	6.22263e-23	4.0699e-21	41.6063	MEN1
	LOC101929734	0.971464	3.06996	12.5862	6.22304e-23	4.0699e-21	41.6063	LOC101929734
	MRPL49	0.578784	7.47819	12.5735	6.64335e-23	4.33265e-21	41.5414	MRPL49
	MIR943	0.697923	5.3148	12.5716	6.70849e-23	4.36295e-21	41.5317	MIR943
	NDUFAF1	-1.26613	6.32453	-12.5691	6.79692e-23	4.40818e-21	41.5187	NDUFAF1
	PFKFB3	-2.20593	8.80882	-12.5625	7.02963e-23	4.54648e-21	41.4853	PFKFB3
	DDAH2	-1.56636	7.23631	-12.5595	7.14115e-23	4.60584e-21	41.4697	DDAH2
	TMED8	-0.912697	7.49537	-12.5566	7.24687e-23	4.66115e-21	41.4551	TMED8
	NFATC3	0.867932	6.10126	12.5492	7.53066e-23	4.83038e-21	41.417	NFATC3
	RP11-295G20.2	-0.917113	4.90724	-12.546	7.65535e-23	4.89691e-21	41.4007	RP11-295G20.2
	HVCN1	1.31665	7.77595	12.541	7.85499e-23	5.01088e-21	41.3752	HVCN1
	CS	0.773236	7.78583	12.5387	7.94572e-23	5.05495e-21	41.3638	CS
	NCR3	0.882542	5.45656	12.5347	8.11364e-23	5.14775e-21	41.343	NCR3
	TXNDC17	-0.682896	6.44407	-12.5288	8.36467e-23	5.29264e-21	41.3128	TXNDC17
	MYCBP2	1.00868	8.11659	12.5262	8.47664e-23	5.34899e-21	41.2996	MYCBP2
	MAP3K4	1.02099	6.15699	12.5181	8.83575e-23	5.56057e-21	41.2584	MAP3K4
	SLC36A1	-0.909567	6.43988	-12.5151	8.97594e-23	5.63361e-21	41.2428	SLC36A1
	NPIPA1	1.03052	7.75319	12.5142	9.01702e-23	5.64422e-21	41.2383	NPIPA1
	UBASH3A	1.85218	5.45143	12.5091	9.25585e-23	5.77823e-21	41.2123	UBASH3A
	SEPT1	1.40973	5.6076	12.5061	9.39981e-23	5.85245e-21	41.197	SEPT1
	FBXO31	0.638854	4.69117	12.4984	9.78212e-23	6.07428e-21	41.1575	FBXO31
	PHTF1	-1.17745	5.38354	-12.4977	9.81694e-23	6.07973e-21	41.1539	PHTF1
	ECRP	-1.94695	5.18287	-12.4913	1.0145e-22	6.26631e-21	41.1213	ECRP
	NIPAL3	0.649698	4.77188	12.4855	1.04546e-22	6.44046e-21	41.0915	NIPAL3
	YTHDF1	0.500771	7.78439	12.48	1.07504e-22	6.60526e-21	41.0638	YTHDF1
	MYC	1.44069	7.44369	12.4758	1.09861e-22	6.73235e-21	41.0423	MYC
	ITFG2	0.628315	5.44941	12.4707	1.12792e-22	6.8939e-21	41.0162	ITFG2
	RGL4	-2.7269	8.11167	-12.4658	1.15662e-22	7.05085e-21	40.9912	RGL4
	LEF1	1.66317	5.34288	12.4642	1.16641e-22	7.092e-21	40.9829	LEF1
	ALOX5	-0.950393	8.10494	-12.4502	1.25373e-22	7.60314e-21	40.9112	ALOX5
	ZNF275	1.03365	5.67006	12.4406	1.31707e-22	7.94963e-21	40.8623	ZNF275
	FYN	1.77648	7.50805	12.4406	1.31767e-22	7.94963e-21	40.8619	FYN
	CDK5RAP2	-1.26512	6.41897	-12.4304	1.38824e-22	8.35379e-21	40.8101	CDK5RAP2
	INO80	0.510819	6.20907	12.4284	1.40314e-22	8.42171e-21	40.7995	INO80
	TMEM165	-0.7299	5.17968	-12.4261	1.41996e-22	8.50081e-21	40.7877	TMEM165
	CACNA2D3	1.75519	4.28468	12.4231	1.44177e-22	8.60935e-21	40.7725	CACNA2D3
	RASSF5	0.891543	8.62137	12.4107	1.53683e-22	9.15352e-21	40.7092	RASSF5
	RAB27A	-1.14316	9.06263	-12.4	1.62393e-22	9.64772e-21	40.6545	RAB27A
	WSB1	-1.45122	7.73836	-12.3948	1.66796e-22	9.88413e-21	40.6279	WSB1
	DHRS4-AS1	0.680108	3.55229	12.3893	1.716e-22	1.01431e-20	40.5998	DHRS4-AS1
	RRS1	1.19781	6.02267	12.3705	1.89162e-22	1.11529e-20	40.5031	RRS1
	KIAA1147	1.07233	5.76944	12.3683	1.91316e-22	1.12515e-20	40.4918	KIAA1147
	THEM4	1.23543	4.66949	12.3621	1.97544e-22	1.15886e-20	40.4601	THEM4
	HNRNPA1	0.936534	10.7981	12.3537	2.06282e-22	1.20709e-20	40.4171	HNRNPA1
	LAMTOR5	-1.23767	9.36561	-12.3527	2.07349e-22	1.21029e-20	40.412	LAMTOR5
	BRD2	0.780522	8.22939	12.3379	2.23737e-22	1.3027e-20	40.3365	BRD2
	CDC42EP3	-0.970476	8.93965	-12.3367	2.25174e-22	1.3078e-20	40.3301	CDC42EP3
	T-Cell Receptor V-alpha region	1.42371	4.04516	12.3341	2.28265e-22	1.32246e-20	40.3166	T-Cell Receptor V-alpha region
	TXK	2.21007	5.51826	12.3149	2.51978e-22	1.45623e-20	40.2185	TXK
	LOC100505812	-1.25233	6.9005	-12.311	2.57129e-22	1.48233e-20	40.1985	LOC100505812
	NFATC1	0.549505	5.3722	12.3097	2.5892e-22	1.48898e-20	40.1916	NFATC1
	SPTLC2	-1.24277	6.82293	-12.3073	2.62077e-22	1.50343e-20	40.1796	SPTLC2
	IKZF2	0.697743	3.82091	12.2858	2.92897e-22	1.67612e-20	40.0692	IKZF2
	YWHAB	0.668118	10.2625	12.2844	2.95037e-22	1.68423e-20	40.062	YWHAB
	TRIM68	0.892385	5.20022	12.2635	3.2872e-22	1.87194e-20	39.9547	TRIM68
	MRFAP1	0.572382	9.95159	12.2611	3.32778e-22	1.89044e-20	39.9426	MRFAP1
	ITGB7	1.08822	6.19229	12.2579	3.38373e-22	1.91756e-20	39.926	ITGB7
	FOXO1	0.735299	5.19231	12.2465	3.58955e-22	2.02927e-20	39.8674	FOXO1
	SH2D1B	1.60206	3.88995	12.2323	3.86201e-22	2.17803e-20	39.7948	SH2D1B
	NUP205	0.72685	4.62723	12.2156	4.20949e-22	2.36827e-20	39.7093	NUP205
	ARL11	-0.927574	6.40773	-12.2041	4.46744e-22	2.50735e-20	39.6503	ARL11
	UXS1	0.9996	6.45326	12.2006	4.55056e-22	2.54788e-20	39.632	UXS1
	FNDC3B	-1.17344	7.22423	-12.1977	4.61899e-22	2.58e-20	39.6172	FNDC3B
	SYNRG	0.525582	5.95075	12.1971	4.6327e-22	2.58148e-20	39.6143	SYNRG
	PXK	-0.858215	6.57176	-12.189	4.8314e-22	2.6858e-20	39.5726	PXK
	RASGRF2	0.615121	4.86637	12.1815	5.02387e-22	2.78616e-20	39.5338	RASGRF2
	LETMD1	0.778452	6.41883	12.1773	5.13393e-22	2.84045e-20	39.5123	LETMD1
	GPR84	-3.7553	7.21714	-12.1761	5.16416e-22	2.85042e-20	39.5065	GPR84
	NQO2	-1.21031	7.69826	-12.1679	5.38871e-22	2.96735e-20	39.4643	NQO2
	SET	0.92109	8.1973	12.161	5.58454e-22	3.06795e-20	39.4288	SET
	IL7R	2.27351	9.38162	12.1496	5.92513e-22	3.24047e-20	39.3701	IL7R
	PTCD3	1.01706	4.99465	12.1495	5.92633e-22	3.24047e-20	39.3699	PTCD3
	SFT2D1	-0.565236	6.50272	-12.1362	6.35142e-22	3.46479e-20	39.3012	SFT2D1
	AP5B1	-1.8243	6.7352	-12.1144	7.10854e-22	3.86877e-20	39.1894	AP5B1
	SETD6	0.952252	4.49171	12.1115	7.21609e-22	3.91817e-20	39.1745	SETD6
	TRAV8-3	0.918242	3.05446	12.1063	7.41499e-22	4.01683e-20	39.1475	TRAV8-3
	SCRN1	1.23824	5.83107	12.0975	7.75856e-22	4.19322e-20	39.1026	SCRN1
	FOXP1	0.851842	6.68781	12.0964	7.8059e-22	4.20906e-20	39.0965	FOXP1
	ACER3	-1.6495	5.93991	-12.0948	7.86874e-22	4.23316e-20	39.0886	ACER3
	SIGLEC9	-1.07867	7.1	-12.0894	8.09354e-22	4.34409e-20	39.0606	SIGLEC9
	PIK3IP1	1.0957	6.57256	12.0818	8.41757e-22	4.50765e-20	39.0217	PIK3IP1
	TRIM28	1.07468	7.1645	12.0794	8.52203e-22	4.55314e-20	39.0094	TRIM28
	PGM2	-1.41453	7.33398	-12.0774	8.61175e-22	4.59057e-20	38.9991	PGM2
	GAPDHP73	-1.08578	6.63538	-12.0761	8.66791e-22	4.60998e-20	38.9926	GAPDHP73
	DIEXF	0.831801	4.60108	12.0744	8.7446e-22	4.6402e-20	38.9839	DIEXF
	ANO10	-1.13749	5.76245	-12.0688	9.0026e-22	4.76627e-20	38.955	ANO10
	NSUN7	-1.29157	4.16219	-12.0668	9.0973e-22	4.80552e-20	38.9446	NSUN7
	VPS51	1.06495	8.13474	12.0511	9.86787e-22	5.20079e-20	38.8639	VPS51
	CD2	2.14781	7.93215	12.0464	1.01145e-21	5.31874e-20	38.8395	CD2
	DPY19L3	-1.91187	7.4729	-12.0332	1.08319e-21	5.68321e-20	38.7715	DPY19L3
	ARHGEF9	0.726315	3.58377	12.0324	1.08738e-21	5.69238e-20	38.7676	ARHGEF9
	ATIC	1.25315	6.98408	12.0311	1.09463e-21	5.71755e-20	38.761	ATIC
	MAGEE1	0.599438	4.256	12.011	1.2151e-21	6.32064e-20	38.6574	MAGEE1
	MYO9A	0.66866	4.41394	12.0109	1.21551e-21	6.32064e-20	38.6571	MYO9A
	TBC1D4	1.92306	5.30471	12.006	1.2469e-21	6.4695e-20	38.6318	TBC1D4
	SYNE1	-1.01493	5.17046	-12.0045	1.25655e-21	6.50509e-20	38.6241	SYNE1
	ZNHIT1	-0.72231	7.76659	-12.0011	1.27913e-21	6.6073e-20	38.6065	ZNHIT1
	LOC728743	0.875916	5.40996	11.9981	1.29914e-21	6.69589e-20	38.5911	LOC728743
	EIF4G3	-0.729956	4.84815	-11.9848	1.39223e-21	7.15987e-20	38.5224	EIF4G3
	AV8S2	1.07994	2.71247	11.9771	1.44898e-21	7.43535e-20	38.4827	AV8S2
	ZNF512	0.661246	7.02939	11.9736	1.47564e-21	7.55551e-20	38.4647	ZNF512
	TMEM167A	-1.11354	8.47924	-11.9704	1.50014e-21	7.66419e-20	38.4483	TMEM167A
	CD55	-1.24438	10.6352	-11.9664	1.53146e-21	7.79009e-20	38.4278	CD55
	HLA-DPB1	1.28864	6.28078	11.9577	1.60176e-21	8.12999e-20	38.3833	HLA-DPB1
	KAT7	0.736814	6.44086	11.9573	1.6056e-21	8.1318e-20	38.3809	KAT7
	ZXDB	0.763582	2.73553	11.9567	1.61033e-21	8.13811e-20	38.378	ZXDB
	TNFRSF25	0.726972	5.24608	11.9534	1.63801e-21	8.26012e-20	38.3611	TNFRSF25
	LRG1	-1.48068	9.00149	-11.9503	1.6647e-21	8.3766e-20	38.345	LRG1
	BCL2	0.633561	4.6394	11.9484	1.68149e-21	8.43889e-20	38.3351	BCL2
	C14orf64	0.664551	4.1203	11.9481	1.68431e-21	8.43889e-20	38.3334	C14orf64
	CCR3	2.81712	5.50319	11.9408	1.74921e-21	8.74528e-20	38.2959	CCR3
	IRAK4	-0.817968	7.28375	-11.9251	1.89764e-21	9.46711e-20	38.2151	IRAK4
	ABCB1	0.920569	3.98554	11.918	1.9694e-21	9.80418e-20	38.1783	ABCB1
	CCDC115	0.929667	7.09525	11.9095	2.05794e-21	1.02232e-19	38.1346	CCDC115
	DCAF16	0.860542	4.09497	11.901	2.15086e-21	1.06395e-19	38.0908	DCAF16
	BICD1	0.519196	3.44011	11.891	2.26556e-21	1.11622e-19	38.0392	BICD1
	DIRC2	-1.1049	6.25208	-11.8909	2.26609e-21	1.11622e-19	38.039	DIRC2
	CLK2	0.615525	7.10383	11.8905	2.27094e-21	1.11625e-19	38.0369	CLK2
	TXLNG	0.727198	4.62279	11.8767	2.43942e-21	1.19654e-19	37.9659	TXLNG
	FCRL3	1.40712	4.93118	11.8762	2.44636e-21	1.19743e-19	37.9631	FCRL3
	CAMK4	1.36375	4.51057	11.869	2.53899e-21	1.24018e-19	37.9262	CAMK4
	AGAP10	0.764182	6.66904	11.8681	2.55135e-21	1.24361e-19	37.9214	AGAP10
	OLAH	-4.12478	6.35096	-11.8617	2.63779e-21	1.28307e-19	37.8883	OLAH
	WDR54	0.896972	6.01724	11.8575	2.69622e-21	1.30876e-19	37.8666	WDR54
	ZHX2	0.959667	5.54806	11.855	2.73067e-21	1.31857e-19	37.854	ZHX2
	YIPF1	-0.805146	6.84516	-11.855	2.73192e-21	1.31857e-19	37.8535	YIPF1
	PPP2R3C	-0.842334	6.33803	-11.8548	2.73338e-21	1.31857e-19	37.853	PPP2R3C
	HNRNPUL2	0.595153	6.02118	11.8516	2.78034e-21	1.33846e-19	37.8361	HNRNPUL2
	DDX27	0.56555	6.76387	11.8507	2.79322e-21	1.3419e-19	37.8315	DDX27
	RAB11FIP3	0.687965	4.92957	11.843	2.90632e-21	1.39336e-19	37.7921	RAB11FIP3
	SEMA4A	-1.068	7.34937	-11.8365	3.00623e-21	1.43831e-19	37.7586	SEMA4A
	CYTH1	0.659894	7.10612	11.8321	3.0758e-21	1.46859e-19	37.7359	CYTH1
	METTL22	-0.575767	5.86664	-11.8204	3.27007e-21	1.55816e-19	37.6751	METTL22
	ANAPC15	-0.920744	6.46378	-11.8184	3.30387e-21	1.57105e-19	37.6649	ANAPC15
	ELP2	0.649994	4.65459	11.8179	3.31237e-21	1.57189e-19	37.6623	ELP2
	ERP29	0.93603	8.47274	11.8144	3.37354e-21	1.59768e-19	37.6442	ERP29
	SIDT1	1.50114	5.28282	11.8061	3.52104e-21	1.66416e-19	37.6017	SIDT1
	DYSF	-1.13158	9.72507	-11.8044	3.55372e-21	1.67621e-19	37.5926	DYSF
	PITPNC1	0.581543	5.14197	11.8035	3.56945e-21	1.68023e-19	37.5882	PITPNC1
	DET1	0.750142	5.08728	11.7985	3.6632e-21	1.71826e-19	37.5624	DET1
	LOC100507507	-0.824688	5.42563	-11.7984	3.66496e-21	1.71826e-19	37.562	LOC100507507
	UGCG	-2.12634	9.05661	-11.7963	3.70514e-21	1.73362e-19	37.5512	UGCG
	FBXL16	0.680112	4.79302	11.7895	3.83901e-21	1.79266e-19	37.5159	FBXL16
	LOC100506076	1.4888	4.16662	11.7842	3.94701e-21	1.83942e-19	37.4884	LOC100506076
	VSIG1	0.767377	3.42332	11.7816	3.99943e-21	1.86013e-19	37.4753	VSIG1
	SIRPG	0.753518	4.10352	11.7764	4.11019e-21	1.90785e-19	37.4482	SIRPG
	RASGRP1	2.16025	7.15122	11.7728	4.18816e-21	1.94018e-19	37.4296	RASGRP1
	HIST1H2BG	-1.62459	5.75926	-11.7646	4.36926e-21	2.02007e-19	37.3876	HIST1H2BG
	CYSTM1	-2.26378	10.1859	-11.7624	4.42086e-21	2.03989e-19	37.3759	CYSTM1
	ECHDC2	0.947666	5.69146	11.7614	4.44258e-21	2.04586e-19	37.371	ECHDC2
	KRI1	0.675073	5.57669	11.7592	4.49395e-21	2.06545e-19	37.3596	KRI1
	PBXIP1	0.971012	6.72923	11.7557	4.57829e-21	2.10008e-19	37.3412	PBXIP1
	SUPT16H	0.629281	6.04891	11.7546	4.60357e-21	2.10753e-19	37.3357	SUPT16H
	S100P	-2.40671	10.7655	-11.7488	4.74572e-21	2.16836e-19	37.3056	S100P
	ARL8A	-0.798442	6.81568	-11.7467	4.79809e-21	2.188e-19	37.2947	ARL8A
	LTBP3	0.572694	5.4734	11.7425	4.90255e-21	2.23128e-19	37.2733	LTBP3
	TRABD2A	0.686974	4.06005	11.7418	4.92134e-21	2.23547e-19	37.2695	TRABD2A
	CAPZA2	-0.941357	7.41288	-11.7383	5.01199e-21	2.27223e-19	37.2514	CAPZA2
	LINC00152	-0.712126	6.2859	-11.7372	5.0404e-21	2.28068e-19	37.2458	LINC00152
	OPLAH	-1.91305	6.12251	-11.7344	5.11266e-21	2.30445e-19	37.2317	OPLAH
	SP100	-0.774346	6.46911	-11.7299	5.23378e-21	2.3545e-19	37.2084	SP100
	GALNT12	0.910024	3.35385	11.7252	5.366e-21	2.40933e-19	37.1837	GALNT12
	NR3C2	1.11509	3.67362	11.7071	5.89337e-21	2.64104e-19	37.0907	NR3C2
	MIR4745	0.608168	7.15399	11.705	5.95979e-21	2.66569e-19	37.0795	MIR4745
	ZNF790-AS1	0.514109	3.23266	11.6783	6.84774e-21	3.057e-19	36.9417	ZNF790-AS1
	UFD1L	-0.664475	8.38378	-11.6755	6.95084e-21	3.0971e-19	36.9269	UFD1L
	SF3B6	-0.76436	6.10117	-11.6741	6.99925e-21	3.11273e-19	36.92	SF3B6
	ZAK	-1.0668	5.62332	-11.6522	7.84719e-21	3.4832e-19	36.8066	ZAK
	CLSTN1	0.932897	6.11406	11.6497	7.94775e-21	3.51627e-19	36.7939	CLSTN1
	FLOT2	-1.04391	8.72817	-11.6496	7.95183e-21	3.51627e-19	36.7934	FLOT2
	SETD8	-0.64486	5.97318	-11.6459	8.10938e-21	3.57917e-19	36.7739	SETD8
	TMEM59	-0.60593	8.06581	-11.6419	8.27739e-21	3.64643e-19	36.7536	TMEM59
	KLHL2	-1.7345	9.41215	-11.6366	8.51046e-21	3.74204e-19	36.726	KLHL2
	GPR183	1.81127	6.40191	11.6324	8.6979e-21	3.81727e-19	36.7044	GPR183
	DDX18	0.928202	6.35501	11.627	8.94582e-21	3.91871e-19	36.6765	DDX18
	MYL12A	-0.968025	6.75165	-11.6239	9.0937e-21	3.97602e-19	36.6603	MYL12A
	PEBP1	1.258	6.34586	11.6216	9.20331e-21	4.01643e-19	36.6484	PEBP1
	TNIK	0.900872	4.68821	11.6193	9.31306e-21	4.05674e-19	36.6366	TNIK
	M6PR	0.913313	7.98686	11.6137	9.59043e-21	4.16978e-19	36.6075	M6PR
	BC039537	-0.851989	3.96384	-11.6046	1.00532e-20	4.36286e-19	36.5607	BC039537
	ZNF703	0.9893	4.39499	11.6033	1.01199e-20	4.38367e-19	36.5542	ZNF703
	FCGR1A	-2.3858	8.97232	-11.6009	1.02498e-20	4.43172e-19	36.5415	FCGR1A
	TGFBR3	2.33657	5.71417	11.5991	1.03491e-20	4.46638e-19	36.532	TGFBR3
	ST6GALNAC3	-2.2377	5.20503	-11.594	1.06248e-20	4.5769e-19	36.5059	ST6GALNAC3
	TIGD3	1.18426	5.4003	11.5892	1.08939e-20	4.68419e-19	36.4811	TIGD3
	FBXO9	-0.731859	6.66552	-11.5845	1.11629e-20	4.79103e-19	36.4569	FBXO9
	TMEM204	0.760788	5.17165	11.5623	1.25331e-20	5.36921e-19	36.342	TMEM204
	DPH3	-1.11877	6.6985	-11.5554	1.29937e-20	5.55635e-19	36.3062	DPH3
	ACSL1	-1.13579	11.4797	-11.5471	1.35696e-20	5.79199e-19	36.2632	ACSL1
	GGH	-2.17347	6.27479	-11.5449	1.37269e-20	5.84846e-19	36.2517	GGH
	LRPPRC	0.862843	5.3351	11.5439	1.3798e-20	5.86803e-19	36.2466	LRPPRC
	RASA3	0.722365	5.21122	11.5435	1.38256e-20	5.8691e-19	36.2446	RASA3
	ZDHHC20	-1.64615	7.03635	-11.5396	1.41089e-20	5.97848e-19	36.2245	ZDHHC20
	ATP8B2	1.1638	5.6421	11.5374	1.42757e-20	6.03819e-19	36.2128	ATP8B2
	ZNF548	0.624397	3.98053	11.5171	1.58643e-20	6.69799e-19	36.1081	ZNF548
	SPTAN1	0.509326	5.12215	11.5157	1.59797e-20	6.73457e-19	36.1009	SPTAN1
	MAL	1.7741	6.76966	11.5077	1.66678e-20	7.01188e-19	36.0591	MAL
	CHD6	0.521063	3.55639	11.4992	1.74229e-20	7.31637e-19	36.0151	CHD6
	ATP6V1D	-0.679951	5.82866	-11.4957	1.77432e-20	7.43748e-19	35.9971	ATP6V1D
	SIPA1L2	-1.52082	6.51146	-11.4918	1.81012e-20	7.57395e-19	35.9773	SIPA1L2
	CD4	0.787362	4.9997	11.4885	1.8422e-20	7.69438e-19	35.9598	CD4
	CD6	0.648504	4.84766	11.487	1.85631e-20	7.73949e-19	35.9523	CD6
	LFNG	1.07859	6.42019	11.4845	1.88077e-20	7.82749e-19	35.9393	LFNG
	LOC100133315	0.912536	5.8174	11.4773	1.95325e-20	8.11469e-19	35.9017	LOC100133315
	NUCKS1	0.662293	5.63909	11.4763	1.96265e-20	8.13925e-19	35.897	NUCKS1
	VPS29	-0.5502	6.91819	-11.4689	2.04042e-20	8.43182e-19	35.8584	VPS29
	PITPNB	0.568369	8.0667	11.4655	2.0766e-20	8.56616e-19	35.841	PITPNB
	RETN	-3.84486	7.50237	-11.4651	2.08169e-20	8.572e-19	35.8386	RETN
	TP53I3	-1.90822	6.37226	-11.4598	2.1392e-20	8.79333e-19	35.8115	TP53I3
	BC043356	-1.44768	4.91703	-11.4553	2.19061e-20	8.98883e-19	35.788	BC043356
	PTCH1	0.629911	3.24591	11.4362	2.42008e-20	9.91298e-19	35.6891	PTCH1
	SKAP1	1.39589	5.86258	11.4285	2.51998e-20	1.03041e-18	35.649	SKAP1
	FAM105A	-1.37547	5.88733	-11.4252	2.5628e-20	1.04609e-18	35.6323	FAM105A
	CD74	1.06405	6.7106	11.4084	2.79881e-20	1.14043e-18	35.5449	CD74
	SMAD3	0.629223	5.10472	11.4035	2.8711e-20	1.16785e-18	35.5196	SMAD3
	MAN1A1	-1.40325	7.21242	-11.3997	2.9279e-20	1.18888e-18	35.5001	MAN1A1
	TAGAP	1.37009	7.63675	11.3921	3.04629e-20	1.2348e-18	35.4608	TAGAP
	TDP1	0.506999	4.23131	11.3811	3.22691e-20	1.30575e-18	35.4037	TDP1
	NOB1	0.92389	6.66625	11.3802	3.24134e-20	1.30932e-18	35.3992	NOB1
	NCALD	0.600765	3.60196	11.378	3.27949e-20	1.32244e-18	35.3876	NCALD
	LOC150776	0.92247	5.28085	11.3744	3.34135e-20	1.34507e-18	35.3691	LOC150776
	PGAP3	0.56343	5.34048	11.3717	3.3893e-20	1.36202e-18	35.355	PGAP3
	AIM2	-1.78299	7.94224	-11.3653	3.50502e-20	1.4061e-18	35.3216	AIM2
	FXYD5	1.0228	9.05031	11.3616	3.57306e-20	1.43094e-18	35.3026	FXYD5
	LOC100130872	1.86683	6.28482	11.3591	3.62022e-20	1.44734e-18	35.2896	LOC100130872
	TMEM41A	0.522451	5.41819	11.3513	3.76989e-20	1.5046e-18	35.2494	TMEM41A
	TRDV3	1.44234	4.02383	11.3486	3.82358e-20	1.52343e-18	35.2353	TRDV3
	RABL2A	1.05877	4.61303	11.339	4.02113e-20	1.59941e-18	35.1854	RABL2A
	SLC41A3	0.591812	5.90817	11.3358	4.08872e-20	1.62353e-18	35.1688	SLC41A3
	TNFAIP8L1	0.845436	4.60175	11.3352	4.10096e-20	1.62562e-18	35.1659	TNFAIP8L1
	TARBP1	0.769764	6.59804	11.3255	4.3137e-20	1.70706e-18	35.1157	TARBP1
	TBX21	1.51708	6.03633	11.3197	4.44634e-20	1.75657e-18	35.0856	TBX21
	BTN3A2	1.88129	8.91495	11.3134	4.59705e-20	1.81304e-18	35.0526	BTN3A2
	LOC728175	-0.800882	3.96217	-11.3102	4.67473e-20	1.83813e-18	35.0359	LOC728175
	CD27	1.72245	7.89716	11.3101	4.67642e-20	1.83813e-18	35.0356	CD27
	BCL2L2	0.658995	8.05552	11.2975	4.99397e-20	1.95965e-18	34.9704	BCL2L2
	ABCF1	0.75014	6.55409	11.296	5.03434e-20	1.97218e-18	34.9624	ABCF1
	TIAM1	1.19997	5.40483	11.2906	5.17729e-20	2.02478e-18	34.9346	TIAM1
	PHC1	0.765688	5.31119	11.2879	5.2525e-20	2.04774e-18	34.9203	PHC1
	ZNF395	0.705313	5.01293	11.2878	5.25355e-20	2.04774e-18	34.9201	ZNF395
	EIF2S3	0.668451	7.81675	11.2813	5.43609e-20	2.11536e-18	34.8862	EIF2S3
	POM121C	0.724526	6.15794	11.2776	5.54089e-20	2.14906e-18	34.8673	POM121C
	C9orf89	-0.593824	5.57194	-11.2776	5.54109e-20	2.14906e-18	34.8673	C9orf89
	ELMO1	0.967081	6.91721	11.2757	5.59866e-20	2.16778e-18	34.857	ELMO1
	SIGLEC17P	1.09546	4.90741	11.2735	5.66349e-20	2.18564e-18	34.8456	SIGLEC17P
	GNLY	2.87789	8.3955	11.2661	5.88456e-20	2.26721e-18	34.8076	GNLY
	SOS2	-0.77766	5.90318	-11.265	5.92042e-20	2.27727e-18	34.8016	SOS2
	PHF1	0.905702	6.84178	11.2623	6.00373e-20	2.30551e-18	34.7877	PHF1
	CTCF	0.613809	7.54065	11.2616	6.02441e-20	2.30965e-18	34.7843	CTCF
	TTC3	1.19036	6.01019	11.2605	6.062e-20	2.32025e-18	34.7781	TTC3
	SKIL	-0.613392	4.3073	-11.257	6.17101e-20	2.35811e-18	34.7604	SKIL
	MEAF6	0.50927	4.94023	11.2554	6.22324e-20	2.37419e-18	34.7521	MEAF6
	RARA-AS1	-0.90756	7.67739	-11.2501	6.40001e-20	2.43764e-18	34.7243	RARA-AS1
	EP400	0.630046	4.38366	11.2395	6.76437e-20	2.57222e-18	34.6694	EP400
	ZFP3	0.958072	4.57768	11.2331	6.99442e-20	2.64699e-18	34.6362	ZFP3
	TTC31	0.63071	6.2657	11.2331	6.995e-20	2.64699e-18	34.6361	TTC31
	PP7080	0.917511	4.58963	11.2278	7.19016e-20	2.71644e-18	34.6088	PP7080
	IGIP	0.642136	5.18962	11.2265	7.2403e-20	2.73096e-18	34.6019	IGIP
	TRIP4	-0.730816	7.06274	-11.2178	7.57778e-20	2.85365e-18	34.5567	TRIP4
	LOC399491	0.892197	7.16215	11.2158	7.65851e-20	2.8794e-18	34.5462	LOC399491
	EIF4B	0.907088	7.84241	11.2062	8.05293e-20	3.02283e-18	34.4964	EIF4B
	GSTO1	-1.14617	9.49545	-11.1968	8.45843e-20	3.16994e-18	34.4476	GSTO1
	SMARCC1	0.574863	5.93934	11.1928	8.63491e-20	3.2309e-18	34.4272	SMARCC1
	ANKRD46	1.19748	6.63746	11.1916	8.68808e-20	3.24559e-18	34.4211	ANKRD46
	CAMKK2	-0.75384	6.78463	-11.189	8.80736e-20	3.27965e-18	34.4075	CAMKK2
	HNRNPUL1	0.557371	7.14242	11.1859	8.95425e-20	3.32904e-18	34.3911	HNRNPUL1
	PADI4	-1.39011	6.81769	-11.1846	9.01314e-20	3.34561e-18	34.3846	PADI4
	BPI	-1.08228	5.077	-11.1825	9.11505e-20	3.37271e-18	34.3735	BPI
	LOC200772	0.850278	3.94876	11.1687	9.79633e-20	3.61334e-18	34.302	LOC200772
	AGPAT2	-0.646076	6.32887	-11.1574	1.03939e-19	3.8277e-18	34.2432	AGPAT2
	ALOX5AP	-1.01842	12.4968	-11.1568	1.04251e-19	3.83314e-18	34.2403	ALOX5AP
	MIEF1	0.589424	5.83229	11.1533	1.06169e-19	3.89754e-18	34.2222	MIEF1
	OXNAD1	1.20156	5.87162	11.1414	1.13015e-19	4.13587e-18	34.1602	OXNAD1
	ENTPD1	-1.01679	7.35049	-11.1399	1.13882e-19	4.16106e-18	34.1526	ENTPD1
	KLRC1	2.24608	4.08911	11.1391	1.14365e-19	4.17217e-18	34.1484	KLRC1
	ANK3	0.790307	3.89063	11.1315	1.19002e-19	4.33457e-18	34.109	ANK3
	SLFN5	1.33539	5.95582	11.1233	1.24225e-19	4.51776e-18	34.0664	SLFN5
	LOC100289019	0.797175	5.44342	11.1202	1.26266e-19	4.58485e-18	34.0502	LOC100289019
	GORASP2	0.796843	7.21111	11.1177	1.27952e-19	4.63885e-18	34.037	GORASP2
	TAF3	0.799731	3.7497	11.117	1.28407e-19	4.64814e-18	34.0335	TAF3
	MFF	-0.780778	6.75936	-11.1156	1.29321e-19	4.67397e-18	34.0265	MFF
	ATP6V1C1	-1.67915	6.83507	-11.1137	1.30603e-19	4.713e-18	34.0167	ATP6V1C1
	ALPK1	-1.0733	7.05856	-11.1088	1.33994e-19	4.82793e-18	33.9913	ALPK1
	PDZD8	-1.21271	5.73101	-11.1082	1.34465e-19	4.83743e-18	33.9878	PDZD8
	AGPAT9	-1.20986	8.85192	-11.1047	1.36947e-19	4.91915e-18	33.9696	AGPAT9
	SCPEP1	-0.924628	6.8018	-11.091	1.47132e-19	5.27686e-18	33.8985	SCPEP1
	MAPRE2	0.505024	5.42074	11.088	1.49482e-19	5.35293e-18	33.8828	MAPRE2
	LEF1-AS1	0.639674	2.61466	11.0829	1.53508e-19	5.48397e-18	33.8564	LEF1-AS1
	RPA1	0.687639	6.32927	11.0828	1.53611e-19	5.48397e-18	33.8557	RPA1
	ZNF331	0.883199	5.11804	11.0799	1.55882e-19	5.55655e-18	33.8412	ZNF331
	F5	-1.52849	7.03104	-11.0755	1.59551e-19	5.66999e-18	33.8181	F5
	GJA9	-0.585157	5.77915	-11.0681	1.65897e-19	5.88656e-18	33.7794	GJA9
	NCOA5	0.69053	5.34014	11.0662	1.67522e-19	5.9352e-18	33.7697	NCOA5
	HNRNPR	0.7075	6.79923	11.0544	1.7821e-19	6.30431e-18	33.7084	HNRNPR
	JAK3	-0.681011	5.79696	-11.0489	1.83422e-19	6.47887e-18	33.6798	JAK3
	KLRB1	2.06777	6.92747	11.0481	1.8413e-19	6.49406e-18	33.676	KLRB1
	SPIN3	0.554114	2.89591	11.0365	1.95664e-19	6.89046e-18	33.6157	SPIN3
	PUM1	0.565787	7.66652	11.0356	1.96625e-19	6.91385e-18	33.6108	PUM1
	PI4KA	0.696269	5.99432	11.0295	2.03033e-19	7.12845e-18	33.579	PI4KA
	KRT8P12	-0.716686	5.55063	-11.0229	2.10186e-19	7.36851e-18	33.5447	KRT8P12
	FANCF	0.664506	5.2208	11.022	2.11184e-19	7.3924e-18	33.54	FANCF
	KMT2A	0.605008	4.48174	11.0207	2.12588e-19	7.43038e-18	33.5334	KMT2A
	C14orf169	0.640606	5.71772	11.0191	2.14434e-19	7.4837e-18	33.5248	C14orf169
	SLC12A7	1.01423	7.29011	11.0175	2.16229e-19	7.5351e-18	33.5166	SLC12A7
	NOLC1	0.619098	5.61221	11.016	2.1791e-19	7.58236e-18	33.5089	NOLC1
	CBX7	1.04538	7.25983	11.0128	2.21566e-19	7.69811e-18	33.4924	CBX7
	FCGR1B	-2.06453	9.31936	-11.0106	2.24126e-19	7.77546e-18	33.481	FCGR1B
	RNASE3	-2.52469	6.99051	-11.0091	2.25941e-19	7.82284e-18	33.473	RNASE3
	HIST1H2AD	-1.41177	6.29989	-11.0089	2.26161e-19	7.82284e-18	33.472	HIST1H2AD
	CBLB	0.901952	4.43039	11.0077	2.27634e-19	7.86214e-18	33.4656	CBLB
	PTPN4	1.25527	4.18277	11.0066	2.28868e-19	7.89309e-18	33.4602	PTPN4
	LINC00954	1.00958	4.50798	10.9954	2.42745e-19	8.3593e-18	33.4018	LINC00954
	IL1R1	-1.46404	5.54515	-10.9943	2.44074e-19	8.39269e-18	33.3964	IL1R1
	CCNH	-0.886217	6.92839	-10.9895	2.50404e-19	8.58742e-18	33.371	CCNH
	NOSIP	0.854576	7.87445	10.9894	2.50473e-19	8.58742e-18	33.3707	NOSIP
	RPS28	0.702672	7.3062	10.9837	2.58062e-19	8.83465e-18	33.3411	RPS28
	GEMIN5	0.850826	5.34287	10.9788	2.64806e-19	9.03902e-18	33.3155	GEMIN5
	TSEN54	0.68447	6.02051	10.9764	2.68166e-19	9.13928e-18	33.303	TSEN54
	MATK	0.972507	5.4466	10.9761	2.68526e-19	9.13928e-18	33.3017	MATK
	MEF2A	-1.33039	6.13805	-10.9632	2.87321e-19	9.76474e-18	33.2346	MEF2A
	MS4A4A	-2.58955	6.87337	-10.958	2.95262e-19	1.0008e-17	33.2075	MS4A4A
	FAM84B	0.653465	4.49522	10.958	2.95336e-19	1.0008e-17	33.2073	FAM84B
	UBL5	-1.03772	8.13657	-10.9537	3.02016e-19	1.02195e-17	33.1851	UBL5
	PGK1	-0.829625	8.54617	-10.9447	3.16619e-19	1.06981e-17	33.1383	PGK1
	DDHD2	1.61398	4.40436	10.9417	3.21677e-19	1.08533e-17	33.1225	DDHD2
	PFKFB2	-1.97706	5.91142	-10.9281	3.45415e-19	1.16039e-17	33.0519	PFKFB2
	DENND1C	0.620173	7.20744	10.9269	3.4752e-19	1.16579e-17	33.0459	DENND1C
	PTMA	1.08801	9.33964	10.921	3.5853e-19	1.19928e-17	33.015	PTMA
	B4GALT5	-1.05979	8.8997	-10.9149	3.70042e-19	1.23425e-17	32.9836	B4GALT5
	CDC42SE2	0.87062	8.03894	10.91	3.79623e-19	1.2644e-17	32.9582	CDC42SE2
	AGMAT	0.526013	3.87974	10.8934	4.14346e-19	1.37808e-17	32.8714	AGMAT
	SYTL2	1.44386	4.70664	10.8889	4.24161e-19	1.40672e-17	32.8482	SYTL2
	APRT	0.898535	6.84435	10.8835	4.36284e-19	1.44487e-17	32.8203	APRT
	KLHDC4	0.965033	4.81563	10.8749	4.56433e-19	1.50946e-17	32.7755	KLHDC4
	HEG1	0.866423	4.92577	10.8679	4.73501e-19	1.56369e-17	32.7391	HEG1
	MTCH1	0.583747	9.03042	10.8652	4.80254e-19	1.58375e-17	32.725	MTCH1
	MSI2	0.553963	4.83895	10.8595	4.9473e-19	1.62919e-17	32.6956	MSI2
	PLA2G4A	-1.68111	4.58936	-10.8536	5.10414e-19	1.67847e-17	32.6646	PLA2G4A
	RP11-732A19.1	1.24907	4.24646	10.8504	5.1893e-19	1.70408e-17	32.6482	RP11-732A19.1
	CLNS1A	0.960986	6.69306	10.8341	5.65217e-19	1.85087e-17	32.5634	CLNS1A
	COL4A3BP	-0.803397	8.3236	-10.8322	5.71005e-19	1.8672e-17	32.5533	COL4A3BP
	DROSHA	0.829407	5.4233	10.8261	5.8956e-19	1.92518e-17	32.5216	DROSHA
	ZDHHC3	-0.747688	5.92584	-10.8097	6.42395e-19	2.09414e-17	32.4365	ZDHHC3
	CCDC92	1.30426	6.22794	10.8095	6.43095e-19	2.09414e-17	32.4354	CCDC92
	CHCHD1	-0.890596	7.72461	-10.8013	6.714e-19	2.17888e-17	32.3927	CHCHD1
	SSBP2	0.583699	3.90811	10.8011	6.72241e-19	2.17888e-17	32.3915	SSBP2
	PRKCQ-AS1	0.851624	4.13088	10.8009	6.72852e-19	2.17888e-17	32.3906	PRKCQ-AS1
	USP44	0.682892	2.6492	10.8003	6.74873e-19	2.1824e-17	32.3876	USP44
	CSDE1	0.560693	8.53525	10.7909	7.09032e-19	2.28969e-17	32.3386	CSDE1
	GLTSCR2	1.40067	9.28433	10.7884	7.18583e-19	2.31413e-17	32.3253	GLTSCR2
	SLC37A3	-1.56558	7.31385	-10.7799	7.51276e-19	2.41609e-17	32.2812	SLC37A3
	JADE2	0.882721	5.63959	10.7778	7.59337e-19	2.43865e-17	32.2706	JADE2
	COG2	0.737296	4.57876	10.7746	7.72288e-19	2.47684e-17	32.2538	COG2
	PADI2	-1.0363	6.18644	-10.7661	8.07498e-19	2.58621e-17	32.2096	PADI2
	BCL11A	1.14194	5.71535	10.7577	8.43966e-19	2.6993e-17	32.1658	BCL11A
	RCC2	0.75385	7.04659	10.7573	8.45491e-19	2.70048e-17	32.164	RCC2
	ZNF550	0.594741	3.95865	10.7542	8.59387e-19	2.74112e-17	32.1479	ZNF550
	TANK	-0.679567	7.08765	-10.7487	8.84752e-19	2.81817e-17	32.119	TANK
	FKBP5	-1.97022	9.25703	-10.7475	8.90451e-19	2.83246e-17	32.1126	FKBP5
	HIST1H2BH	-1.24146	6.63444	-10.743	9.11782e-19	2.89636e-17	32.0892	HIST1H2BH
	ELP3	0.640455	5.78614	10.735	9.50711e-19	3.01592e-17	32.0477	ELP3
	CARNS1	0.77578	4.23466	10.7337	9.57126e-19	3.03215e-17	32.041	CARNS1
	CYFIP2	0.836192	7.83119	10.7318	9.66533e-19	3.05781e-17	32.0313	CYFIP2
	SLC25A45	0.608474	3.92661	10.7306	9.72889e-19	3.07375e-17	32.0248	SLC25A45
	PAFAH2	0.526425	4.45001	10.7298	9.76926e-19	3.08233e-17	32.0207	PAFAH2
	HMOX2	0.53042	6.26572	10.7275	9.88717e-19	3.11533e-17	32.0088	HMOX2
	CCPG1	-1.29521	7.89811	-10.726	9.96827e-19	3.13665e-17	32.0007	CCPG1
	GZMK	1.97498	7.2636	10.7246	1.00374e-18	3.15414e-17	31.9939	GZMK
	CSGALNACT2	-1.56461	8.18144	-10.7138	1.06252e-18	3.32989e-17	31.9374	CSGALNACT2
	ANKRD22	-2.90062	7.0947	-10.7131	1.06618e-18	3.33688e-17	31.934	ANKRD22
	RHOH	1.21244	7.31933	10.7073	1.09962e-18	3.43695e-17	31.9034	RHOH
	SGK1	1.83484	7.8777	10.689	1.21025e-18	3.77765e-17	31.8083	SGK1
	GPR160	-1.80442	8.84145	-10.6851	1.23487e-18	3.84936e-17	31.7883	GPR160
	QPCT	-1.09531	10.4415	-10.6836	1.24482e-18	3.87009e-17	31.7804	QPCT
	CYB561	0.596885	4.86164	10.6813	1.26007e-18	3.91224e-17	31.7683	CYB561
	AV2S1A1	0.661407	3.00685	10.6797	1.2705e-18	3.93939e-17	31.7601	AV2S1A1
	HIST2H2AA3	-1.16002	10.6209	-10.6761	1.29477e-18	4.00933e-17	31.7414	HIST2H2AA3
	IL11RA	0.603995	4.7474	10.6692	1.34297e-18	4.15306e-17	31.7051	IL11RA
	UBAC2	0.524698	7.0121	10.662	1.39459e-18	4.30701e-17	31.6677	UBAC2
	TKTL1	1.03073	4.43447	10.6605	1.40533e-18	4.33443e-17	31.6601	TKTL1
	CLEC4E	-1.56244	8.19399	-10.6501	1.4843e-18	4.56592e-17	31.6059	CLEC4E
	SCAP	0.768504	7.28839	10.6408	1.55882e-18	4.78886e-17	31.5573	SCAP
	SEC31A	0.791167	7.33037	10.632	1.63185e-18	5.00006e-17	31.5119	SEC31A
	PLCG1	0.568088	5.2462	10.6167	1.76817e-18	5.41064e-17	31.4323	PLCG1
	LINC00959	0.904913	3.12131	10.616	1.77526e-18	5.42523e-17	31.4283	LINC00959
	TRIQK	-0.831148	4.83079	-10.6094	1.83725e-18	5.60732e-17	31.3943	TRIQK
	MORC4	0.850686	3.32603	10.6032	1.89889e-18	5.7879e-17	31.3616	MORC4
	SCML1	0.899299	3.72524	10.5966	1.96556e-18	5.98328e-17	31.3274	SCML1
	C3AR1	-1.85827	9.04577	-10.5905	2.02946e-18	6.16976e-17	31.2956	C3AR1
	HIST1H2BD	-1.38944	8.23328	-10.5899	2.03572e-18	6.18077e-17	31.2926	HIST1H2BD
	ATP1A1	0.837325	7.423	10.5872	2.06461e-18	6.26032e-17	31.2786	ATP1A1
	CTSD	-1.06366	6.83477	-10.5866	2.07095e-18	6.27139e-17	31.2756	CTSD
	CCR7	2.24439	7.18219	10.5795	2.15026e-18	6.49472e-17	31.2383	CCR7
	BMS1	0.671586	5.5221	10.578	2.16707e-18	6.53706e-17	31.2306	BMS1
	RNF125	1.13251	5.28407	10.5776	2.1714e-18	6.54164e-17	31.2286	RNF125
	FAM43A	0.546441	5.6561	10.573	2.22441e-18	6.69271e-17	31.2047	FAM43A
	HNRNPA3	0.591569	7.68308	10.5721	2.23478e-18	6.71528e-17	31.2001	HNRNPA3
	RBM23	0.636381	8.4798	10.5707	2.2511e-18	6.75561e-17	31.1928	RBM23
	SERTAD2	0.74315	7.18861	10.5632	2.34172e-18	7.01855e-17	31.1537	SERTAD2
	SFPQ	0.511835	6.67015	10.5611	2.36766e-18	7.08718e-17	31.1428	SFPQ
	SDF2	-0.707058	7.45179	-10.5608	2.37178e-18	7.09044e-17	31.1411	SDF2
	TTC27	0.609425	4.31268	10.5577	2.41109e-18	7.19875e-17	31.1248	TTC27
	KARS	0.783261	9.09403	10.5569	2.42012e-18	7.21648e-17	31.121	KARS
	RPL13	0.798136	8.62617	10.5498	2.51223e-18	7.48157e-17	31.084	RPL13
	ADAMTS5	0.524703	2.4258	10.5486	2.5289e-18	7.51383e-17	31.0774	ADAMTS5
	LINC00623	0.899171	9.02728	10.5485	2.5295e-18	7.51383e-17	31.0772	LINC00623
	PPP4R2	-1.1838	6.31515	-10.5478	2.53866e-18	7.53146e-17	31.0736	PPP4R2
	MCM3	0.927292	6.15808	10.5471	2.54874e-18	7.55178e-17	31.0697	MCM3
	DOCK9	0.590205	3.63389	10.5381	2.67164e-18	7.9059e-17	31.023	DOCK9
	LACTB	-1.08544	6.58962	-10.5316	2.76423e-18	8.16953e-17	30.9892	LACTB
	EOMES	2.004	5.9811	10.5292	2.7996e-18	8.26243e-17	30.9766	EOMES
	RNF113A	0.548979	7.26402	10.529	2.80274e-18	8.26243e-17	30.9755	RNF113A
	IL18	-1.04811	4.31067	-10.5264	2.84055e-18	8.36333e-17	30.9622	IL18
	CNNM3	1.08365	6.61747	10.524	2.8775e-18	8.46144e-17	30.9494	CNNM3
	CHRM3-AS2	1.80975	4.58384	10.5228	2.89581e-18	8.50457e-17	30.9431	CHRM3-AS2
	ZBTB5	0.652109	5.54792	10.5224	2.90185e-18	8.5116e-17	30.941	ZBTB5
	ZNF337	0.699181	5.94812	10.5165	2.9934e-18	8.76914e-17	30.9102	ZNF337
	CD96	1.15929	3.94574	10.5113	3.07581e-18	8.99924e-17	30.8833	CD96
	ZNF792	0.561228	2.40262	10.5063	3.15734e-18	9.22622e-17	30.8574	ZNF792
	POR	-1.18472	6.90547	-10.5059	3.16409e-18	9.23439e-17	30.8552	POR
	RRAGD	-0.959424	7.32085	-10.5008	3.24973e-18	9.46068e-17	30.8287	RRAGD
	AGTRAP	-0.999575	8.26	-10.5005	3.25538e-18	9.46533e-17	30.827	AGTRAP
	AK5	0.532122	3.94852	10.4981	3.29639e-18	9.56077e-17	30.8146	AK5
	PPM1K	0.89313	4.27245	10.4965	3.32376e-18	9.62817e-17	30.8064	PPM1K
	APBB1	0.712291	5.06432	10.49	3.43935e-18	9.95066e-17	30.7725	APBB1
	BIK	-1.14658	6.03796	-10.4862	3.50902e-18	1.01319e-16	30.7526	BIK
	ZDHHC19	-2.35151	6.43851	-10.4859	3.51363e-18	1.01319e-16	30.7513	ZDHHC19
	RP11-111M22.4	0.673914	3.0054	10.4859	3.51502e-18	1.01319e-16	30.7509	RP11-111M22.4
	SIGLEC5	-1.03365	9.20888	-10.4848	3.53548e-18	1.01783e-16	30.7452	SIGLEC5
	SOCS7	0.650658	4.66278	10.4831	3.56573e-18	1.02528e-16	30.7367	SOCS7
	ZNF329	0.926569	3.60911	10.479	3.64328e-18	1.0461e-16	30.7154	ZNF329
	ANKRD36B	1.59198	6.16796	10.4788	3.6471e-18	1.0461e-16	30.7144	ANKRD36B
	CLTC-IT1	-0.975738	4.48318	-10.4764	3.69431e-18	1.05834e-16	30.7016	CLTC-IT1
	PRR12	0.721007	4.99216	10.4722	3.77569e-18	1.08033e-16	30.68	PRR12
	C9orf84	-1.30884	4.38957	-10.4719	3.78184e-18	1.08076e-16	30.6784	C9orf84
	RAB10	-0.61534	9.47344	-10.4702	3.81715e-18	1.08952e-16	30.6692	RAB10
	HLA-DMB	1.83312	6.53344	10.4687	3.84584e-18	1.09637e-16	30.6617	HLA-DMB
	RFTN1	0.656335	4.41799	10.4654	3.91351e-18	1.1143e-16	30.6444	RFTN1
	C11orf71	-0.713817	5.71412	-10.4629	3.96569e-18	1.12778e-16	30.6313	C11orf71
	BCL2A1	-2.34162	8.99464	-10.4599	4.02821e-18	1.14417e-16	30.6158	BCL2A1
	KMT2A	0.77802	4.24852	10.4584	4.06036e-18	1.1519e-16	30.6079	KMT2A
	PHF21A	-0.845469	7.12572	-10.4568	4.09552e-18	1.15906e-16	30.5994	PHF21A
	FUT11	0.882612	5.18674	10.4555	4.12268e-18	1.16533e-16	30.5928	FUT11
	WIPI1	-1.30729	7.27733	-10.4535	4.1665e-18	1.17629e-16	30.5823	WIPI1
	TNFAIP6	-1.95506	8.99797	-10.4448	4.36042e-18	1.22955e-16	30.5372	TNFAIP6
	KCNE1	-1.63429	4.84456	-10.4429	4.40355e-18	1.24022e-16	30.5275	KCNE1
	ACAA1	-0.574428	7.69932	-10.4411	4.44534e-18	1.25048e-16	30.5181	ACAA1
	CXCR3	0.733293	4.95442	10.4403	4.4653e-18	1.25317e-16	30.5137	CXCR3
	SCAND1	-0.616107	7.46751	-10.4403	4.46565e-18	1.25317e-16	30.5136	SCAND1
	P2RY10	1.46555	4.59824	10.4381	4.51659e-18	1.26595e-16	30.5023	P2RY10
	ZKSCAN8	0.575919	3.96239	10.4378	4.52404e-18	1.26651e-16	30.5007	ZKSCAN8
	AKT3	0.504039	3.74419	10.4363	4.55867e-18	1.27468e-16	30.4931	AKT3
	CLIC3	2.00994	5.05788	10.4239	4.86543e-18	1.3572e-16	30.4286	CLIC3
	MRPL33	-0.775215	7.95575	-10.4225	4.90174e-18	1.3657e-16	30.4212	MRPL33
	CAMK2D	0.970755	4.54274	10.4188	4.99811e-18	1.39089e-16	30.4019	CAMK2D
	SPIDR	-0.526474	5.07289	-10.4186	5.00419e-18	1.39093e-16	30.4007	SPIDR
	ZRSR2	0.602804	6.72559	10.4171	5.04233e-18	1.39986e-16	30.3931	ZRSR2
	METTL7B	-2.50917	6.0123	-10.4152	5.09335e-18	1.41235e-16	30.3832	METTL7B
	ANXA6	0.665359	6.43172	10.4011	5.48691e-18	1.51787e-16	30.3094	ANXA6
	TC2N	1.02112	3.2972	10.389	5.8461e-18	1.61532e-16	30.2465	TC2N
	RPS2	0.792267	11.086	10.3886	5.85751e-18	1.61656e-16	30.2446	RPS2
	DOCK10	1.23116	4.73868	10.3881	5.87326e-18	1.619e-16	30.2419	DOCK10
	LIX1L	0.695119	5.72415	10.3837	6.00907e-18	1.65044e-16	30.2192	LIX1L
	CHRAC1	0.565037	6.1962	10.3835	6.01561e-18	1.65044e-16	30.2181	CHRAC1
	HIBADH	0.557788	3.74951	10.3784	6.18096e-18	1.69382e-16	30.1913	HIBADH
	KIT	0.772917	3.37608	10.375	6.29118e-18	1.722e-16	30.1737	KIT
	AAR2	0.580167	6.38421	10.3688	6.49933e-18	1.77481e-16	30.1415	AAR2
	HLA-DMA	1.80556	7.99725	10.3664	6.58359e-18	1.79572e-16	30.1287	HLA-DMA
	TAF4	0.556706	4.98544	10.3605	6.78834e-18	1.84941e-16	30.0983	TAF4
	SLC16A10	0.665017	2.77052	10.3561	6.94691e-18	1.8904e-16	30.0754	SLC16A10
	PLEKHO1	1.26677	7.01551	10.3556	6.96579e-18	1.89207e-16	30.0727	PLEKHO1
	DNASE1L1	-0.818478	7.98618	-10.3555	6.96926e-18	1.89207e-16	30.0722	DNASE1L1
	APOL3	1.27338	6.01698	10.3485	7.2292e-18	1.96036e-16	30.0359	APOL3
	MTR	1.06921	4.76185	10.3447	7.37494e-18	1.99756e-16	30.0161	MTR
	PHACTR4	0.730776	5.5501	10.3411	7.51802e-18	2.03396e-16	29.9971	PHACTR4
	FASLG	0.720425	4.178	10.3407	7.53539e-18	2.0363e-16	29.9948	FASLG
	LINC00266-1	-1.79478	5.49674	-10.3391	7.59533e-18	2.05013e-16	29.9869	LINC00266-1
	EMB	-1.05331	8.27919	-10.3336	7.82093e-18	2.10858e-16	29.9579	EMB
	TARP	2.05553	6.94874	10.3274	8.0801e-18	2.17594e-16	29.9256	TARP
	ETS2	-1.07423	6.1571	-10.3029	9.18848e-18	2.47157e-16	29.7981	ETS2
	RGS8	0.746339	4.24425	10.2982	9.41865e-18	2.53057e-16	29.7736	RGS8
	AK055981	0.712118	4.01793	10.2886	9.90458e-18	2.65807e-16	29.7237	AK055981
	HSPA8	1.21337	10.2996	10.2854	1.00745e-17	2.70057e-16	29.7069	HSPA8
	MTX1	-0.707171	8.27704	-10.2838	1.01556e-17	2.71919e-16	29.6989	MTX1
	WDR45B	0.552054	7.73745	10.2763	1.05666e-17	2.82599e-16	29.6596	WDR45B
	STMN3	0.609003	4.98019	10.2733	1.07357e-17	2.86794e-16	29.6438	STMN3
	TTC39B	0.744942	2.87318	10.2721	1.08008e-17	2.88203e-16	29.6379	TTC39B
	ZNF202	0.567932	4.04962	10.2711	1.08581e-17	2.894e-16	29.6326	ZNF202
	SDAD1	0.785231	4.74211	10.2666	1.11149e-17	2.95571e-16	29.6094	SDAD1
	TBP	0.514174	6.54779	10.264	1.12694e-17	2.99338e-16	29.5958	TBP
	MYBL1	1.53077	5.05712	10.2596	1.15311e-17	3.05941e-16	29.573	MYBL1
	CDKN2D	-0.655786	5.9606	-10.2587	1.15875e-17	3.07088e-16	29.5682	CDKN2D
	IAH1	-0.512197	6.23134	-10.2505	1.20968e-17	3.20222e-16	29.5255	IAH1
	ATP13A3	-1.05085	6.10446	-10.2487	1.22106e-17	3.22869e-16	29.5162	ATP13A3
	PGD	-0.617947	6.79642	-10.2457	1.24088e-17	3.27737e-16	29.5003	PGD
	MMS19	0.57769	6.47868	10.2452	1.24406e-17	3.28208e-16	29.4977	MMS19
	SLC7A6	0.855068	5.22932	10.242	1.26505e-17	3.33154e-16	29.4811	SLC7A6
	NR1D2	1.83464	5.29481	10.2419	1.26567e-17	3.33154e-16	29.4807	NR1D2
	HNRNPA1	0.72813	6.2618	10.2405	1.27482e-17	3.35186e-16	29.4735	HNRNPA1
	MIR6805	0.623594	9.33028	10.2397	1.28051e-17	3.36304e-16	29.4691	MIR6805
	CMTM4	-1.00756	5.15712	-10.2313	1.33827e-17	3.51079e-16	29.4254	CMTM4
	MB21D1	-0.593938	3.83824	-10.231	1.34031e-17	3.51217e-16	29.4238	MB21D1
	PRR11	-0.59229	8.11858	-10.2308	1.34193e-17	3.51249e-16	29.4226	PRR11
	MAGED1	0.790747	6.80295	10.2296	1.35055e-17	3.53013e-16	29.4163	MAGED1
	NDUFC2	-0.5002	7.189	-10.2294	1.35169e-17	3.53013e-16	29.4155	NDUFC2
	MGC40069	0.585687	2.6768	10.226	1.37601e-17	3.58963e-16	29.3978	MGC40069
	SMYD2	0.749573	5.20176	10.2233	1.39602e-17	3.63776e-16	29.3835	SMYD2
	PARP15	0.689231	3.16377	10.2224	1.40198e-17	3.6492e-16	29.3792	PARP15
	RAPGEF6	0.695404	5.84267	10.2222	1.40384e-17	3.64998e-16	29.3779	RAPGEF6
	VIM	-0.776082	9.008	-10.2206	1.41556e-17	3.67636e-16	29.3697	VIM
	MAD2L2	-0.816482	6.98786	-10.2201	1.41913e-17	3.68155e-16	29.3672	MAD2L2
	MAFG	-0.823928	6.2492	-10.2129	1.4742e-17	3.82017e-16	29.3294	MAFG
	PARN	0.549916	6.80472	10.2014	1.56605e-17	4.05061e-16	29.2695	PARN
	FOXN2	-0.906718	6.8035	-10.2013	1.5666e-17	4.05061e-16	29.2692	FOXN2
	CARD16	-1.27287	6.10511	-10.2004	1.57365e-17	4.06435e-16	29.2647	CARD16
	AP3M2	0.571267	5.14882	10.1977	1.59645e-17	4.11867e-16	29.2505	AP3M2
	SORT1	-1.67505	6.59154	-10.185	1.70652e-17	4.39292e-16	29.1844	SORT1
	TOX	0.778011	3.40483	10.1845	1.71157e-17	4.40107e-16	29.1814	TOX
	MDC1	0.708497	4.65267	10.1701	1.84595e-17	4.7414e-16	29.1065	MDC1
	ZSCAN18	0.609369	5.1041	10.1668	1.87791e-17	4.81818e-16	29.0895	ZSCAN18
	SART3	0.516066	5.43349	10.1663	1.8824e-17	4.82439e-16	29.0871	SART3
	LOC101927451	-0.814836	7.37878	-10.1658	1.88739e-17	4.83189e-16	29.0845	LOC101927451
	HMG20A	1.02466	5.16016	10.1626	1.91996e-17	4.90987e-16	29.0675	HMG20A
	PCYOX1L	0.782466	6.2783	10.1609	1.93685e-17	4.94766e-16	29.0589	PCYOX1L
	ZNF783	0.513414	5.23	10.1573	1.97351e-17	5.03239e-16	29.0403	ZNF783
	IDH1	-0.696688	7.16645	-10.1573	1.97433e-17	5.03239e-16	29.0399	IDH1
	RP11-173M1.8	-1.32686	6.2144	-10.1504	2.04648e-17	5.2106e-16	29.0043	RP11-173M1.8
	SSBP3	1.24816	5.56402	10.1495	2.0564e-17	5.23017e-16	28.9995	SSBP3
	TULP3	0.511297	4.95466	10.1439	2.11797e-17	5.38088e-16	28.9702	TULP3
	RUNX1-IT1	1.18945	7.18443	10.1429	2.12904e-17	5.40313e-16	28.9651	RUNX1-IT1
	STXBP3	-0.990475	7.30133	-10.1393	2.16939e-17	5.49359e-16	28.9465	STXBP3
	SH2D2A	1.08589	5.97698	10.1343	2.22721e-17	5.62781e-16	28.9204	SH2D2A
	LRRC47	0.72281	7.46787	10.1311	2.26533e-17	5.71795e-16	28.9036	LRRC47
	SCML4	1.06623	4.93505	10.1298	2.28103e-17	5.75135e-16	28.8967	SCML4
	FBL	1.2584	8.01484	10.1276	2.30719e-17	5.81104e-16	28.8854	FBL
	SELT	-0.940527	7.69168	-10.1236	2.35612e-17	5.92787e-16	28.8646	SELT
	PROCR	0.564548	2.40338	10.1233	2.35991e-17	5.93101e-16	28.863	PROCR
	SIRPA	-0.740868	6.99017	-10.1192	2.41119e-17	6.05339e-16	28.8417	SIRPA
	GOLGA2P5	0.518378	4.1723	10.1185	2.41996e-17	6.06887e-16	28.8381	GOLGA2P5
	FAM129C	0.706554	4.68441	10.1178	2.4294e-17	6.08601e-16	28.8342	FAM129C
	GTF3A	0.740416	8.9691	10.1168	2.44217e-17	6.11146e-16	28.829	GTF3A
	ECI2	1.19423	5.73513	10.115	2.46491e-17	6.16175e-16	28.8199	ECI2
	XCL1	0.951669	3.86573	10.1112	2.51449e-17	6.27896e-16	28.8001	XCL1
	PFAS	1.03887	3.83261	10.1069	2.57169e-17	6.41493e-16	28.7778	PFAS
	SH2B3	0.930796	7.33947	10.1034	2.61961e-17	6.52054e-16	28.7595	SH2B3
	SLC9A7	0.58715	3.30945	10.1032	2.62297e-17	6.52194e-16	28.7582	SLC9A7
	TCRVA15	0.792048	3.06061	10.1022	2.63665e-17	6.54899e-16	28.7531	TCRVA15
	RORA	1.02379	4.24475	10.1001	2.66589e-17	6.60755e-16	28.7422	RORA
	LILRA6	-0.811739	8.861	-10.099	2.68162e-17	6.6395e-16	28.7363	LILRA6
	HIST1H2AJ	-0.7344	6.8125	-10.0903	2.80624e-17	6.9407e-16	28.6913	HIST1H2AJ
	FAM153A	0.623084	3.12152	10.088	2.84121e-17	7.01975e-16	28.679	FAM153A
	TRIM32	0.557965	3.51516	10.0851	2.88411e-17	7.1182e-16	28.6642	TRIM32
	FEZ1	0.615299	3.45224	10.0836	2.90658e-17	7.16192e-16	28.6565	FEZ1
	DHRS9	-2.35195	8.31096	-10.0835	2.90796e-17	7.16192e-16	28.656	DHRS9
	LRBA	1.06349	5.22042	10.0811	2.94458e-17	7.24448e-16	28.6436	LRBA
	FAM200B	-0.869526	6.80591	-10.0801	2.96147e-17	7.27837e-16	28.6379	FAM200B
	RPS16	0.797914	10.0477	10.0788	2.98058e-17	7.31762e-16	28.6316	RPS16
	CHIC1	0.539269	3.30083	10.0766	3.01553e-17	7.39565e-16	28.62	CHIC1
	CPSF1	0.61339	6.3096	10.0745	3.04942e-17	7.47091e-16	28.6089	CPSF1
	DLD	-0.774124	6.69633	-10.074	3.05723e-17	7.48221e-16	28.6064	DLD
	RTN1	1.47765	4.92477	10.0734	3.0664e-17	7.49678e-16	28.6034	RTN1
	LOC101060521	0.597981	4.97434	10.0706	3.1128e-17	7.58742e-16	28.5885	LOC101060521
	SLC12A9	-0.813255	6.14844	-10.0705	3.11322e-17	7.58742e-16	28.5884	SLC12A9
	NT5E	0.59934	2.95201	10.0691	3.13649e-17	7.63615e-16	28.581	NT5E
	PPP2R1A	0.543809	7.08039	10.0631	3.23781e-17	7.87462e-16	28.5495	PPP2R1A
	ACVR2A	0.785339	3.73239	10.0581	3.32333e-17	8.06581e-16	28.5237	ACVR2A
	DDX27	0.649846	7.05727	10.0515	3.44156e-17	8.33542e-16	28.489	DDX27
	UTRN	0.770245	5.42418	10.0511	3.44839e-17	8.34332e-16	28.487	UTRN
	C7orf55-LUC7L2	0.596207	5.95659	10.0463	3.53679e-17	8.5395e-16	28.4619	C7orf55-LUC7L2
	TMLHE	-0.699034	4.90092	-10.0458	3.54564e-17	8.55202e-16	28.4595	TMLHE
	TRG-AS1	1.65605	7.28471	10.0401	3.65309e-17	8.8021e-16	28.4299	TRG-AS1
	IDI1	-1.33564	7.71203	-10.039	3.67462e-17	8.84486e-16	28.4241	IDI1
	SIT1	0.967247	6.53682	10.0382	3.68878e-17	8.8698e-16	28.4202	SIT1
	LOC102724356	1.3411	6.61425	10.0377	3.70003e-17	8.8877e-16	28.4172	LOC102724356
	ATXN10	0.642858	6.66692	10.0372	3.70812e-17	8.89796e-16	28.4151	ATXN10
	EMILIN2	-1.09776	5.88124	-10.0366	3.72066e-17	8.91888e-16	28.4117	EMILIN2
	CTD-2165H16.3	-1.36703	6.94974	-10.0294	3.86361e-17	9.25205e-16	28.3743	CTD-2165H16.3
	YLPM1	0.609485	5.34563	10.0251	3.95172e-17	9.45336e-16	28.352	YLPM1
	BTBD19	-0.735111	4.87643	-10.0208	4.04201e-17	9.65945e-16	28.3296	BTBD19
	UHRF2	0.804514	7.57579	10.0162	4.14052e-17	9.88475e-16	28.3057	UHRF2
	TREML3P	-0.864909	4.98548	-10.0127	4.21796e-17	1.00593e-15	28.2874	TREML3P
	SAR1B	-0.908093	5.67471	-10.0098	4.28219e-17	1.02021e-15	28.2724	SAR1B
	MILR1	-1.34276	5.81327	-10.008	4.32342e-17	1.02898e-15	28.2629	MILR1
	FBXL5	-0.603966	9.60108	-10.0071	4.34387e-17	1.0328e-15	28.2582	FBXL5
	ZNF529	0.696696	4.40488	10.0064	4.36036e-17	1.03566e-15	28.2545	ZNF529
	CREB5	-0.786018	7.06734	-10.0032	4.43306e-17	1.05079e-15	28.2381	CREB5
	PTDSS1	0.812303	8.07358	9.99938	4.52385e-17	1.07123e-15	28.218	PTDSS1
	2025-03-09	0.551463	4.40932	9.99133	4.71926e-17	1.11637e-15	28.1761	2025-03-09
	NHEJ1	0.598166	6.14723	9.99061	4.73706e-17	1.11944e-15	28.1723	NHEJ1
	NAPEPLD	0.642068	4.14826	9.98436	4.89518e-17	1.15564e-15	28.1398	NAPEPLD
	IDH3B	0.510506	7.23103	9.98337	4.92053e-17	1.16045e-15	28.1347	IDH3B
	RNU86	1.19424	11.2207	9.98107	4.98039e-17	1.17338e-15	28.1227	RNU86
	RP5-882O7.1	0.719406	12.1617	9.97873	5.04193e-17	1.18668e-15	28.1105	RP5-882O7.1
	TCL1A	1.73448	6.05917	9.97565	5.12415e-17	1.20361e-15	28.0945	TCL1A
	RPLP2	0.917695	11.3234	9.96744	5.34982e-17	1.25535e-15	28.0517	RPLP2
	EIF3A	0.70519	6.9788	9.96289	5.47918e-17	1.28442e-15	28.0281	EIF3A
	PRKACB	1.05367	5.70182	9.95467	5.72106e-17	1.33843e-15	27.9853	PRKACB
	ZNF256	0.686115	2.41241	9.9537	5.75013e-17	1.34388e-15	27.9802	ZNF256
	RASAL3	0.85253	7.18224	9.94719	5.95006e-17	1.38922e-15	27.9464	RASAL3
	IMMT	0.639825	7.22012	9.94691	5.95879e-17	1.38987e-15	27.9449	IMMT
	IMPDH2	1.07123	7.27955	9.94561	5.9996e-17	1.39799e-15	27.9381	IMPDH2
	GALNT4	-1.07777	5.58179	-9.94539	6.00648e-17	1.3982e-15	27.937	GALNT4
	KLRF1	2.42589	6.17707	9.94189	6.11802e-17	1.42274e-15	27.9188	KLRF1
	GRAMD1A	-0.974042	6.8622	-9.93848	6.2284e-17	1.4441e-15	27.901	GRAMD1A
	ZNF304	1.00206	3.20808	9.93804	6.24299e-17	1.44604e-15	27.8987	ZNF304
	DCTD	0.811782	5.82329	9.93532	6.33272e-17	1.46537e-15	27.8846	DCTD
	GSPT2	1.12623	4.83861	9.92831	6.57003e-17	1.51728e-15	27.8481	GSPT2
	RP11-44F14.8	1.05198	4.15879	9.92492	6.68802e-17	1.543e-15	27.8305	RP11-44F14.8
	INPP4B	0.919747	3.23519	9.92429	6.71036e-17	1.54663e-15	27.8272	INPP4B
	IGFBP7	-0.919508	5.77483	-9.92312	6.75173e-17	1.55463e-15	27.8211	IGFBP7
	NOP2	0.860126	5.87384	9.91679	6.97963e-17	1.60552e-15	27.7882	NOP2
	S100A6	-0.535857	8.15028	-9.90899	7.27131e-17	1.67097e-15	27.7476	S100A6
	SPATA1	-0.970049	3.28047	-9.90634	7.37322e-17	1.69272e-15	27.7338	SPATA1
	NAA25	0.935713	4.7272	9.90184	7.54954e-17	1.7315e-15	27.7104	NAA25
	WDR89	0.551698	4.22485	9.90164	7.55754e-17	1.73163e-15	27.7093	WDR89
	LOC101928054	0.999233	4.69675	9.89711	7.73925e-17	1.7698e-15	27.6858	LOC101928054
	CCL5	1.8633	8.83295	9.8965	7.76438e-17	1.7738e-15	27.6826	CCL5
	HP1BP3	0.524765	7.53	9.89545	7.80721e-17	1.78184e-15	27.6771	HP1BP3
	MS4A6A	-0.829798	8.2339	-9.88647	8.18387e-17	1.86417e-15	27.6304	MS4A6A
	SLC11A1	-1.01578	6.68538	-9.88481	8.25569e-17	1.87869e-15	27.6218	SLC11A1
	INTS9	0.519963	5.78869	9.88433	8.27655e-17	1.88161e-15	27.6193	INTS9
	LYPLA1	-0.850394	8.93424	-9.88174	8.38958e-17	1.90545e-15	27.6058	LYPLA1
	PRPF6	0.514709	6.33674	9.87668	8.6154e-17	1.95473e-15	27.5795	PRPF6
	HNRNPH3	0.657859	7.43626	9.87611	8.64128e-17	1.9569e-15	27.5765	HNRNPH3
	RP11-258C19.7	0.831792	4.1104	9.87461	8.70976e-17	1.9705e-15	27.5687	RP11-258C19.7
	DCAF17	0.736826	3.45899	9.86897	8.97127e-17	2.0277e-15	27.5394	DCAF17
	SCAMP3	0.551512	7.12331	9.86531	9.14534e-17	2.06366e-15	27.5203	SCAMP3
	RIC8B	0.603559	4.09143	9.86526	9.14803e-17	2.06366e-15	27.5201	RIC8B
	GPD1L	0.704302	6.14793	9.86443	9.18761e-17	2.07058e-15	27.5158	GPD1L
	C9orf91	1.16814	4.58616	9.86419	9.19924e-17	2.0712e-15	27.5145	C9orf91
	FLJ30064	-0.859824	5.32122	-9.86184	9.31354e-17	2.0929e-15	27.5023	FLJ30064
	LPCAT2	-0.942054	6.1779	-9.85656	9.57518e-17	2.14963e-15	27.4748	LPCAT2
	GLRX	-1.09831	9.133	-9.85165	9.82532e-17	2.20367e-15	27.4493	GLRX
	ACSF2	0.659785	4.72517	9.8489	9.96796e-17	2.23351e-15	27.435	ACSF2
	KDM1A	0.650778	6.266	9.84806	1.00119e-16	2.24121e-15	27.4306	KDM1A
	GLRX2	-0.790178	6.62317	-9.84734	1.005e-16	2.24757e-15	27.4269	GLRX2
	DSC1	0.929576	2.6067	9.83988	1.04512e-16	2.33506e-15	27.3881	DSC1
	MAP7D1	0.78641	7.88264	9.83513	1.0715e-16	2.38966e-15	27.3634	MAP7D1
	CECR1	1.95553	8.41049	9.83511	1.0716e-16	2.38966e-15	27.3633	CECR1
	FAM213B	0.810423	5.42977	9.83394	1.07825e-16	2.40218e-15	27.3572	FAM213B
	ST6GAL1	0.78111	4.99536	9.83178	1.09051e-16	2.42718e-15	27.3459	ST6GAL1
	ACOT4	0.689202	3.39359	9.8313	1.09325e-16	2.43098e-15	27.3435	ACOT4
	ARL6IP6	-0.775864	6.27489	-9.82796	1.11258e-16	2.47161e-15	27.3261	ARL6IP6
	CLIC1	-0.574329	10.8391	-9.82741	1.11582e-16	2.47645e-15	27.3232	CLIC1
	NACA	0.503565	9.7229	9.8252	1.12887e-16	2.50302e-15	27.3117	NACA
	EIF3B	0.562246	5.50552	9.82199	1.14799e-16	2.54059e-15	27.295	EIF3B
	SRA1	-0.619611	7.89208	-9.82177	1.14933e-16	2.54116e-15	27.2939	SRA1
	RBBP7	0.748633	7.50685	9.82139	1.15164e-16	2.54385e-15	27.2919	RBBP7
	MSRB3	-0.78912	4.66347	-9.81966	1.16216e-16	2.56466e-15	27.2829	MSRB3
	HSBP1	-0.655601	7.81405	-9.81867	1.16823e-16	2.57561e-15	27.2777	HSBP1
	LRRFIP2	-0.723418	4.51273	-9.81798	1.17244e-16	2.58247e-15	27.2742	LRRFIP2
	CREBL2	0.767704	6.79291	9.81614	1.1838e-16	2.60504e-15	27.2646	CREBL2
	PHKA2	-0.631357	6.0422	-9.81513	1.19013e-16	2.61649e-15	27.2593	PHKA2
	HIST1H2BE	-1.12083	6.53612	-9.80977	1.22403e-16	2.68848e-15	27.2315	HIST1H2BE
	CCDC30	-0.755684	5.32435	-9.80728	1.24013e-16	2.71874e-15	27.2185	CCDC30
	RP11-330O11.3	-1.33582	4.36134	-9.80528	1.25324e-16	2.74491e-15	27.2081	RP11-330O11.3
	TRAF5	0.879095	3.8537	9.79741	1.3061e-16	2.858e-15	27.1672	TRAF5
	FAM126B	-1.13297	7.5654	-9.79262	1.33936e-16	2.92804e-15	27.1423	FAM126B
	RPL18	0.591562	8.50255	9.78995	1.3582e-16	2.96645e-15	27.1284	RPL18
	PHF10	0.916728	5.67479	9.7894	1.36216e-16	2.9723e-15	27.1255	PHF10
	ATP9A	-1.54215	5.49922	-9.78884	1.36614e-16	2.97822e-15	27.1226	ATP9A
	INPP5E	0.740986	5.10979	9.7876	1.37511e-16	2.99497e-15	27.1161	INPP5E
	DUSP2	0.975649	5.01189	9.78617	1.38543e-16	3.01463e-15	27.1087	DUSP2
	TOR1A	-0.533465	5.8696	-9.78567	1.38909e-16	3.01978e-15	27.1061	TOR1A
	TRANK1	1.62159	6.9799	9.78348	1.40513e-16	3.04997e-15	27.0947	TRANK1
	ZNF204P	0.643921	2.34932	9.78342	1.40559e-16	3.04997e-15	27.0944	ZNF204P
	ND3	0.54661	12.9328	9.78101	1.42349e-16	3.08594e-15	27.0819	ND3
	LOC102724611	1.10546	4.20493	9.77602	1.46122e-16	3.1648e-15	27.056	LOC102724611
	ENOSF1	0.725969	5.15991	9.77421	1.4752e-16	3.19211e-15	27.0465	ENOSF1
	PRKX	1.07262	6.13883	9.77377	1.47858e-16	3.19647e-15	27.0443	PRKX
	TBC1D8	-0.962733	5.92427	-9.77326	1.48256e-16	3.20211e-15	27.0416	TBC1D8
	SRSF5	0.617572	6.89093	9.76807	1.5235e-16	3.2875e-15	27.0146	SRSF5
	GOLGA8A	1.14512	5.39301	9.76427	1.55418e-16	3.3488e-15	26.9948	GOLGA8A
	RPL23A	0.838117	12.9743	9.76419	1.55478e-16	3.3488e-15	26.9945	RPL23A
	CYP1B1	-2.04189	7.5785	-9.7616	1.57604e-16	3.3902e-15	26.981	CYP1B1
	PRSS23	0.664048	3.66961	9.7615	1.5769e-16	3.3902e-15	26.9805	PRSS23
	SSRP1	0.749355	5.54541	9.76086	1.58225e-16	3.39855e-15	26.9771	SSRP1
	EXOSC4	-1.56339	6.83346	-9.75292	1.64951e-16	3.53653e-15	26.9359	EXOSC4
	OTUD3	0.838091	3.93374	9.75268	1.6516e-16	3.53776e-15	26.9346	OTUD3
	SMIM3	-0.830849	7.32711	-9.75009	1.67416e-16	3.58278e-15	26.9212	SMIM3
	ZNF121	1.23735	6.48653	9.74688	1.70265e-16	3.64042e-15	26.9044	ZNF121
	HDC	0.875297	4.36854	9.74011	1.7642e-16	3.76514e-15	26.8692	HDC
	EIF3C	1.04402	8.4244	9.73902	1.77431e-16	3.78326e-15	26.8636	EIF3C
	IER2	0.610044	10.2703	9.73866	1.77761e-16	3.78683e-15	26.8617	IER2
	BCOR	0.760016	4.01032	9.72295	1.93033e-16	4.10765e-15	26.7801	BCOR
	RPUSD2	0.614865	5.086	9.72282	1.93173e-16	4.10765e-15	26.7794	RPUSD2
	IL32	1.69867	8.18216	9.72112	1.949e-16	4.14061e-15	26.7705	IL32
	RELA	0.575629	6.7821	9.72029	1.95745e-16	4.15478e-15	26.7663	RELA
	SGTB	-1.04634	6.03364	-9.71832	1.97778e-16	4.19411e-15	26.756	SGTB
	TTC39C	0.966473	4.81536	9.71379	2.02534e-16	4.29108e-15	26.7325	TTC39C
	KDM4C	0.597181	5.31085	9.71237	2.04049e-16	4.31925e-15	26.7251	KDM4C
	TCTN3	0.579884	5.35983	9.71209	2.04355e-16	4.32182e-15	26.7236	TCTN3
	PI4KA	0.664206	7.36822	9.70848	2.08261e-16	4.40043e-15	26.7048	PI4KA
	TMEM33	-0.839699	7.11726	-9.7029	2.14444e-16	4.52699e-15	26.6758	TMEM33
	MIR7114	0.679738	4.86991	9.69549	2.22944e-16	4.70216e-15	26.6373	MIR7114
	KLHL8	-1.13911	6.92762	-9.69338	2.25427e-16	4.75024e-15	26.6264	KLHL8
	C20orf24	-0.598996	10.8526	-9.69101	2.28246e-16	4.80532e-15	26.614	C20orf24
	HHEX	-0.792246	8.28321	-9.68718	2.32879e-16	4.89843e-15	26.5941	HHEX
	SH3YL1	0.880621	5.53784	9.68652	2.33681e-16	4.91088e-15	26.5907	SH3YL1
	ZNHIT6	0.911176	3.64074	9.68127	2.40211e-16	5.03904e-15	26.5634	ZNHIT6
	DLG5	0.532172	3.40681	9.67989	2.41957e-16	5.07001e-15	26.5562	DLG5
	RANGRF	0.554211	5.65466	9.67325	2.50533e-16	5.24144e-15	26.5217	RANGRF
	RNF7	-0.551481	5.81519	-9.6687	2.56573e-16	5.35821e-15	26.4981	RNF7
	NOL9	0.5393	5.41919	9.66836	2.57031e-16	5.36297e-15	26.4964	NOL9
	GLA	-0.672949	7.82646	-9.66717	2.58646e-16	5.39042e-15	26.4902	GLA
	ZBTB14	0.536804	4.79052	9.66705	2.58808e-16	5.39042e-15	26.4895	ZBTB14
	MARS2	0.590691	3.57244	9.66369	2.63409e-16	5.47652e-15	26.4721	MARS2
	H2BFS	-1.1172	8.43538	-9.66369	2.63411e-16	5.47652e-15	26.4721	H2BFS
	COQ10A	0.779512	4.9666	9.6628	2.64639e-16	5.49715e-15	26.4675	COQ10A
	LSR	0.903827	4.15182	9.66147	2.66497e-16	5.53082e-15	26.4605	LSR
	SMAD7	0.90558	4.78032	9.65967	2.69025e-16	5.57832e-15	26.4512	SMAD7
	RPL23A	0.854231	11.2924	9.64676	2.87862e-16	5.96363e-15	26.3841	RPL23A
	NFKBIZ	-0.708033	9.68224	-9.64623	2.88665e-16	5.97495e-15	26.3814	NFKBIZ
	LOC728554	0.796915	6.25756	9.64605	2.88933e-16	5.97521e-15	26.3804	LOC728554
	SAT1	-0.68432	11.16	-9.64534	2.90019e-16	5.99236e-15	26.3767	SAT1
	RARRES3	1.67632	7.73142	9.64252	2.94329e-16	6.07603e-15	26.3621	RARRES3
	ARHGEF3	1.09998	6.86051	9.64024	2.97879e-16	6.14389e-15	26.3502	ARHGEF3
	RBM4B	0.727307	5.51214	9.63849	3.00623e-16	6.18548e-15	26.3412	RBM4B
	UCP2	1.16628	9.42864	9.63813	3.01183e-16	6.18548e-15	26.3393	UCP2
	KLRC4-KLRK1	1.72757	6.41925	9.63811	3.0122e-16	6.18548e-15	26.3392	KLRC4-KLRK1
	AKAP11	0.69225	5.65532	9.62863	3.16578e-16	6.4908e-15	26.2899	AKAP11
	MTX3	0.649101	4.56233	9.62859	3.16645e-16	6.4908e-15	26.2897	MTX3
	ASTE1	0.615351	6.1466	9.62782	3.17918e-16	6.51118e-15	26.2857	ASTE1
	ERLIN1	-1.52368	7.25033	-9.62204	3.27702e-16	6.70569e-15	26.2557	ERLIN1
	FAM160A2	-0.772312	7.19258	-9.61852	3.33802e-16	6.82452e-15	26.2374	FAM160A2
	XPO4	0.502945	4.76836	9.61754	3.35526e-16	6.85377e-15	26.2323	XPO4
	IKZF3	0.975943	5.08532	9.61702	3.36438e-16	6.86639e-15	26.2296	IKZF3
	DNAJA3	0.698984	6.2651	9.61239	3.44713e-16	7.023e-15	26.2056	DNAJA3
	APH1B	-0.734388	6.57306	-9.61122	3.46828e-16	7.05992e-15	26.1995	APH1B
	TMEM120A	-0.935542	7.82935	-9.60601	3.5644e-16	7.24927e-15	26.1724	TMEM120A
	LOC101928747	0.509426	6.59869	9.60498	3.58368e-16	7.27926e-15	26.1671	LOC101928747
	FKBP9	-1.13474	5.81906	-9.59609	3.7546e-16	7.61619e-15	26.1209	FKBP9
	LOC100506990	0.635576	5.278	9.58906	3.89552e-16	7.89519e-15	26.0844	LOC100506990
	RUVBL1	0.784588	5.56758	9.58835	3.91013e-16	7.91793e-15	26.0807	RUVBL1
	MGAM	-1.46123	10.2848	-9.588	3.91719e-16	7.92536e-15	26.0789	MGAM
	PET100	-1.08355	7.3055	-9.58585	3.96153e-16	8.00119e-15	26.0678	PET100
	RP11-53O19.3	0.784436	4.16838	9.58301	4.02106e-16	8.11442e-15	26.053	RP11-53O19.3
	SRGN	-0.60834	11.0701	-9.57578	4.17624e-16	8.41301e-15	26.0155	SRGN
	GGT1	-0.706117	5.59701	-9.57179	4.26455e-16	8.57611e-15	25.9948	GGT1
	CDKN2C	-1.10089	5.49142	-9.56504	4.41809e-16	8.86937e-15	25.9597	CDKN2C
	CORO2A	-1.15455	5.51576	-9.56497	4.41973e-16	8.86937e-15	25.9593	CORO2A
	SEC14L1P1	0.843863	3.15199	9.56488	4.42177e-16	8.86937e-15	25.9589	SEC14L1P1
	ADAM28	0.684808	4.0431	9.56287	4.46868e-16	8.95578e-15	25.9484	ADAM28
	ICAM2	1.15363	7.90321	9.5625	4.4774e-16	8.96556e-15	25.9465	ICAM2
	EEF1G	0.868824	11.0328	9.56075	4.51859e-16	9.03254e-15	25.9374	EEF1G
	NBEAL2	-0.596989	6.63998	-9.55398	4.68183e-16	9.35085e-15	25.9023	NBEAL2
	MSL2	0.799915	6.86543	9.54865	4.81451e-16	9.59941e-15	25.8746	MSL2
	C5orf20	0.535533	2.73416	9.53862	5.07427e-16	1.01001e-14	25.8225	C5orf20
	PAN2	0.719978	5.21597	9.53815	5.08689e-16	1.01166e-14	25.8201	PAN2
	ST3GAL5	0.870111	5.66533	9.53665	5.12694e-16	1.01876e-14	25.8123	ST3GAL5
	GPR56	1.02705	5.64014	9.53587	5.14794e-16	1.02206e-14	25.8083	GPR56
	COX16	0.903955	4.03479	9.5352	5.16606e-16	1.02479e-14	25.8048	COX16
	TMCO3	-0.900754	4.99878	-9.53091	5.28358e-16	1.04721e-14	25.7825	TMCO3
	R3HDM2	0.556347	7.03232	9.52998	5.30931e-16	1.05141e-14	25.7777	R3HDM2
	mir-223	-1.26618	9.84358	-9.52536	5.43927e-16	1.07624e-14	25.7537	mir-223
	RNF144A	0.59944	3.95611	9.52457	5.46189e-16	1.0798e-14	25.7496	RNF144A
	ZBTB25	0.683431	4.12199	9.52176	5.54298e-16	1.0949e-14	25.735	ZBTB25
	USP20	0.612182	6.14463	9.52101	5.56473e-16	1.09827e-14	25.7311	USP20
	DDX59	-0.631569	6.17612	-9.52023	5.58753e-16	1.10184e-14	25.7271	DDX59
	RNF141	-0.85583	5.9966	-9.51807	5.65129e-16	1.11347e-14	25.7158	RNF141
	CD8A	1.86981	7.0095	9.51669	5.6922e-16	1.12013e-14	25.7087	CD8A
	C9orf72	-1.06363	5.98727	-9.5165	5.69793e-16	1.12013e-14	25.7077	C9orf72
	SIK1	0.509849	4.48015	9.51645	5.69946e-16	1.12013e-14	25.7074	SIK1
	VNN2	-1.10033	11.2965	-9.50621	6.01342e-16	1.18084e-14	25.6543	VNN2
	ECHDC3	-1.75568	7.70784	-9.50354	6.098e-16	1.19443e-14	25.6405	ECHDC3
	RAB18	-0.630568	7.01884	-9.50253	6.13048e-16	1.19878e-14	25.6352	RAB18
	MMADHC	-0.928964	9.81972	-9.50217	6.14195e-16	1.20002e-14	25.6334	MMADHC
	APOLD1	0.958306	6.8017	9.50013	6.208e-16	1.21191e-14	25.6228	APOLD1
	CDYL2	-0.582008	5.51315	-9.49328	6.43483e-16	1.25514e-14	25.5872	CDYL2
	PRR5L	0.714302	3.95277	9.49156	6.49322e-16	1.26547e-14	25.5783	PRR5L
	ACVR1B	-0.582561	4.71095	-9.48947	6.56442e-16	1.27828e-14	25.5675	ACVR1B
	ENO1	-0.5794	7.15147	-9.48858	6.5954e-16	1.28325e-14	25.5628	ENO1
	NME8	-1.37308	6.20453	-9.48727	6.64062e-16	1.28989e-14	25.556	NME8
	PNPLA1	-1.08032	4.293	-9.48587	6.68963e-16	1.29833e-14	25.5488	PNPLA1
	BAZ1A	-0.965939	9.23965	-9.48402	6.75481e-16	1.30989e-14	25.5392	BAZ1A
	FAR2	-1.25622	5.80154	-9.48159	6.84125e-16	1.32556e-14	25.5266	FAR2
	SPCS3	-0.901433	7.25557	-9.47997	6.89961e-16	1.33576e-14	25.5181	SPCS3
	XCL1	1.67752	4.99754	9.47683	7.01408e-16	1.35679e-14	25.5018	XCL1
	LRFN3	0.828276	3.62248	9.46763	7.35998e-16	1.42135e-14	25.4542	LRFN3
	JMJD6	-0.656704	5.25216	-9.46415	7.49534e-16	1.44629e-14	25.4361	JMJD6
	KREMEN1	-0.879468	5.01891	-9.46189	7.58483e-16	1.46229e-14	25.4244	KREMEN1
	TMX2	0.701649	7.35457	9.45186	7.99388e-16	1.53741e-14	25.3723	TMX2
	AF131215.3	0.65224	2.72287	9.45147	8.01035e-16	1.5393e-14	25.3703	AF131215.3
	ZNF30	0.681065	3.55517	9.45039	8.05551e-16	1.54671e-14	25.3647	ZNF30
	FBLN5	0.976017	4.28105	9.44932	8.10095e-16	1.55416e-14	25.3591	FBLN5
	ADAMTS2	-0.963626	4.66098	-9.444	8.32974e-16	1.59674e-14	25.3316	ADAMTS2
	RPS4X	1.01606	11.8036	9.43966	8.52108e-16	1.63208e-14	25.3091	RPS4X
	MGC27345	0.519387	5.40022	9.43844	8.57563e-16	1.64118e-14	25.3027	MGC27345
	CNST	0.551942	5.0327	9.43805	8.59337e-16	1.64323e-14	25.3007	CNST
	PSME1	0.861868	10.0183	9.43709	8.63647e-16	1.65012e-14	25.2957	PSME1
	NOP14	0.592543	5.34797	9.43514	8.72538e-16	1.66574e-14	25.2856	NOP14
	DNAJC3	-0.95109	7.39129	-9.43491	8.73574e-16	1.66636e-14	25.2844	DNAJC3
	TRIM26	0.593605	6.3261	9.42925	8.99863e-16	1.7151e-14	25.2551	TRIM26
	RPL19	0.883944	11.5355	9.41801	9.54397e-16	1.81582e-14	25.1968	RPL19
	TTYH2	0.788191	4.89075	9.41788	9.55039e-16	1.81582e-14	25.1961	TTYH2
	PURA	0.623901	4.81419	9.41434	9.72903e-16	1.84828e-14	25.1778	PURA
	VPS9D1	-0.939207	6.22486	-9.41131	9.88446e-16	1.87628e-14	25.1621	VPS9D1
	DNPEP	0.549183	5.01171	9.40152	1.04044e-15	1.97177e-14	25.1113	DNPEP
	GTDC1	-0.60172	5.23007	-9.39673	1.06688e-15	2.02024e-14	25.0864	GTDC1
	ZNF281	-0.736774	7.57595	-9.39632	1.06914e-15	2.02287e-14	25.0843	ZNF281
	GIMAP6	1.37122	7.63628	9.394	1.08219e-15	2.04591e-14	25.0723	GIMAP6
	FAR1	-1.07406	7.48518	-9.38926	1.10937e-15	2.0956e-14	25.0478	FAR1
	CPA3	1.65331	4.2526	9.38698	1.12274e-15	2.11913e-14	25.0359	CPA3
	RP2	-1.19055	6.06104	-9.3852	1.13321e-15	2.13648e-14	25.0267	RP2
	ERO1L	-0.822137	7.51089	-9.38511	1.13376e-15	2.13648e-14	25.0262	ERO1L
	MIR6890	0.792998	8.09248	9.3738	1.2029e-15	2.26495e-14	24.9676	MIR6890
	GALNT3	-0.731413	5.29619	-9.37264	1.21019e-15	2.27684e-14	24.9616	GALNT3
	ITGA6	1.02037	5.22171	9.37247	1.21128e-15	2.27706e-14	24.9607	ITGA6
	SF3A2	0.770271	5.74504	9.36903	1.23333e-15	2.31663e-14	24.9428	SF3A2
	RAB5C	0.879135	7.85753	9.36719	1.24523e-15	2.33711e-14	24.9333	RAB5C
	SLC20A1	0.830125	8.09107	9.36691	1.24703e-15	2.33861e-14	24.9319	SLC20A1
	NARF	-0.90371	6.73914	-9.36482	1.26075e-15	2.36245e-14	24.9211	NARF
	SAMD3	1.02404	4.33192	9.36259	1.27556e-15	2.38635e-14	24.9095	SAMD3
	DKFZp667F0711	-1.4563	4.93962	-9.36228	1.27761e-15	2.38829e-14	24.9079	DKFZp667F0711
	AAMP	0.579511	7.2585	9.36169	1.28161e-15	2.39384e-14	24.9048	AAMP
	UBE2F	-0.979107	7.66979	-9.35608	1.3198e-15	2.46123e-14	24.8757	UBE2F
	IPO11	-1.27352	5.07495	-9.3557	1.32239e-15	2.46411e-14	24.8738	IPO11
	TGIF2	0.743676	4.8168	9.35343	1.33821e-15	2.4916e-14	24.862	TGIF2
	LINC01001	-1.15715	6.41516	-9.34588	1.3921e-15	2.58986e-14	24.8229	LINC01001
	TRAPPC5	-0.631744	8.15913	-9.34492	1.39912e-15	2.60085e-14	24.8179	TRAPPC5
	LOC100996696	1.021	6.94886	9.3434	1.41031e-15	2.61956e-14	24.81	LOC100996696
	CAPG	-0.96993	8.64574	-9.34123	1.42637e-15	2.64729e-14	24.7988	CAPG
	CD3G	1.67521	6.84623	9.33958	1.43874e-15	2.66601e-14	24.7903	CD3G
	SNRPN	0.957066	6.65641	9.33284	1.49039e-15	2.75735e-14	24.7553	SNRPN
	RAB31	-0.627243	10.3623	-9.33206	1.49646e-15	2.76418e-14	24.7513	RAB31
	CDK5RAP1	0.552177	5.95017	9.33149	1.50097e-15	2.77033e-14	24.7483	CDK5RAP1
	MYL6	-0.53682	8.82547	-9.33008	1.51211e-15	2.78868e-14	24.741	MYL6
	C8orf88	-1.38106	5.40319	-9.32329	1.56675e-15	2.88717e-14	24.7059	C8orf88
	MIR6741	0.675975	6.61717	9.32196	1.5777e-15	2.90506e-14	24.699	MIR6741
	GRAP	0.58584	4.91108	9.31979	1.59567e-15	2.93583e-14	24.6878	GRAP
	CTSO	1.18148	6.26374	9.31536	1.63309e-15	2.99996e-14	24.6648	CTSO
	VPS8	-0.822489	5.85833	-9.30629	1.71248e-15	3.14331e-14	24.6178	VPS8
	RPL3	1.12928	9.22595	9.30415	1.7317e-15	3.1761e-14	24.6067	RPL3
	FCRLA	1.19693	4.04938	9.3037	1.73576e-15	3.18104e-14	24.6044	FCRLA
	CRTC3	0.932859	5.70468	9.3028	1.74394e-15	3.19353e-14	24.5998	CRTC3
	NAGPA	0.774832	6.1032	9.30155	1.75545e-15	3.21209e-14	24.5933	NAGPA
	CCDC53	-0.754634	6.95544	-9.29945	1.7748e-15	3.24496e-14	24.5824	CCDC53
	LZIC	-0.59487	5.83135	-9.29904	1.7786e-15	3.24935e-14	24.5803	LZIC
	P2RY8	1.37147	7.91365	9.29862	1.78257e-15	3.25405e-14	24.5781	P2RY8
	FCGBP	0.642212	3.9378	9.29785	1.78974e-15	3.2646e-14	24.5741	FCGBP
	EIF3L	1.03391	9.85045	9.29611	1.80609e-15	3.29184e-14	24.5651	EIF3L
	GOLGA8A	0.732269	5.54418	9.2927	1.83857e-15	3.34843e-14	24.5474	GOLGA8A
	HLA-DRA	1.62516	9.86192	9.28997	1.86501e-15	3.38866e-14	24.5333	HLA-DRA
	TRBV7-3	0.753243	6.04425	9.28775	1.88681e-15	3.42529e-14	24.5218	TRBV7-3
	PLSCR1	-1.63614	7.78656	-9.28762	1.88811e-15	3.42529e-14	24.5211	PLSCR1
	NFATC2IP	0.584617	6.38455	9.2865	1.89913e-15	3.44261e-14	24.5153	NFATC2IP
	MAP3K8	-0.79691	7.05168	-9.28599	1.9042e-15	3.44913e-14	24.5127	MAP3K8
	RPS4XP2	1.08986	10.1252	9.28425	1.9216e-15	3.47794e-14	24.5037	RPS4XP2
	TOR4A	-0.599986	5.07626	-9.27882	1.97694e-15	3.57533e-14	24.4756	TOR4A
	SNX3	-0.980511	10.6796	-9.27656	2.0005e-15	3.61514e-14	24.4639	SNX3
	TBCA	-0.973493	7.86934	-9.27584	2.00801e-15	3.62592e-14	24.4601	TBCA
	GNS	-0.954918	8.35816	-9.27145	2.05467e-15	3.70443e-14	24.4374	GNS
	TAF15	0.643065	6.33609	9.26906	2.08046e-15	3.74804e-14	24.425	TAF15
	GCLM	-1.44514	5.91163	-9.25388	2.25229e-15	4.05134e-14	24.3465	GCLM
	ALOX15	0.529908	2.71296	9.2535	2.25675e-15	4.05624e-14	24.3445	ALOX15
	MYCL	0.580914	5.01797	9.25238	2.26999e-15	4.07689e-14	24.3387	MYCL
	NBPF10	0.981793	9.50297	9.24712	2.33333e-15	4.18744e-14	24.3115	NBPF10
	HNRNPDL	0.615232	6.51304	9.24333	2.37995e-15	4.26455e-14	24.2919	HNRNPDL
	TSPYL5	0.722604	3.15992	9.24256	2.38961e-15	4.27858e-14	24.2879	TSPYL5
	CD160	1.71375	4.80778	9.24056	2.41471e-15	4.3202e-14	24.2775	CD160
	LRPAP1	-0.557179	5.81445	-9.23848	2.44106e-15	4.364e-14	24.2668	LRPAP1
	PTGDR	0.977288	4.11843	9.2374	2.45488e-15	4.38536e-14	24.2612	PTGDR
	AF090939	0.563305	3.5587	9.23719	2.45765e-15	4.38694e-14	24.2601	AF090939
	ERMP1	0.670669	5.12827	9.23595	2.47356e-15	4.41196e-14	24.2537	ERMP1
	SDR39U1	0.746153	6.87486	9.22938	2.56003e-15	4.56272e-14	24.2196	SDR39U1
	SASH3	0.522191	9.23813	9.22898	2.5654e-15	4.56881e-14	24.2176	SASH3
	ZNF766	0.693967	5.92028	9.22746	2.58587e-15	4.60174e-14	24.2097	ZNF766
	CD79A	1.30685	6.54134	9.22426	2.62938e-15	4.67561e-14	24.1932	CD79A
	LINC01272	-0.826508	5.111	-9.22324	2.64341e-15	4.69698e-14	24.1879	LINC01272
	NFIL3	-0.931121	8.97276	-9.216	2.74534e-15	4.87068e-14	24.1505	NFIL3
	GMFG	-1.02771	10.2645	-9.21214	2.80132e-15	4.9628e-14	24.1305	GMFG
	ZBTB9	0.546727	4.89295	9.21213	2.80151e-15	4.9628e-14	24.1304	ZBTB9
	TRIM35	0.601525	4.71349	9.21115	2.81579e-15	4.98431e-14	24.1254	TRIM35
	NLRP12	-0.838447	8.21163	-9.20717	2.87499e-15	5.08526e-14	24.1048	NLRP12
	FEM1C	-1.04992	6.53691	-9.20471	2.91219e-15	5.14714e-14	24.092	FEM1C
	MARC1	-1.12638	8.4771	-9.19819	3.0131e-15	5.31745e-14	24.0583	MARC1
	TMEM70	-0.5991	6.09672	-9.19425	3.07571e-15	5.42385e-14	24.0379	TMEM70
	FAM160B1	-0.58662	5.61108	-9.18945	3.15381e-15	5.55736e-14	24.0131	FAM160B1
	ZEB2	-0.825514	6.11824	-9.18778	3.18148e-15	5.60191e-14	24.0045	ZEB2
	A2M-AS1	2.294	5.6392	9.1853	3.22306e-15	5.67083e-14	23.9916	A2M-AS1
	MRPL10	0.585106	6.96875	9.18376	3.24904e-15	5.71224e-14	23.9837	MRPL10
	TCN1	-2.87386	8.10938	-9.17981	3.31678e-15	5.82257e-14	23.9632	TCN1
	DNAJC24	0.601234	4.14143	9.17373	3.42378e-15	6.00138e-14	23.9318	DNAJC24
	ROMO1	-1.02958	6.40767	-9.17097	3.47339e-15	6.07921e-14	23.9176	ROMO1
	COX7A2P2	-0.760558	7.62116	-9.17069	3.47861e-15	6.08379e-14	23.9161	COX7A2P2
	C19orf66	0.678084	6.29958	9.1701	3.48922e-15	6.09777e-14	23.9131	C19orf66
	KLRC3	1.21867	3.28801	9.16966	3.49736e-15	6.10744e-14	23.9107	KLRC3
	POLR1C	0.558752	5.25792	9.16686	3.54876e-15	6.19256e-14	23.8963	POLR1C
	THOC1	0.665402	6.15164	9.15974	3.68321e-15	6.41757e-14	23.8595	THOC1
	SARAF	0.773428	10.4386	9.15893	3.69878e-15	6.4399e-14	23.8553	SARAF
	LOC441528	0.575541	3.51683	9.15819	3.71316e-15	6.46012e-14	23.8515	LOC441528
	MUTYH	0.527932	6.00801	9.15564	3.76287e-15	6.53686e-14	23.8383	MUTYH
	HDAC1	0.60268	7.93856	9.15526	3.77049e-15	6.54523e-14	23.8363	HDAC1
	MDN1	0.587755	3.59745	9.15456	3.78422e-15	6.56228e-14	23.8327	MDN1
	MAP3K7CL	1.69169	5.85802	9.15447	3.78593e-15	6.56228e-14	23.8322	MAP3K7CL
	AZI2	-1.08247	5.63232	-9.153	3.81527e-15	6.60823e-14	23.8246	AZI2
	BCAT1	-1.72296	5.41876	-9.15265	3.82208e-15	6.61092e-14	23.8228	BCAT1
	VPS25	-0.671996	6.7087	-9.15263	3.82249e-15	6.61092e-14	23.8227	VPS25
	CERK	0.560547	7.91932	9.15134	3.84845e-15	6.65089e-14	23.816	CERK
	MS4A1	1.8708	6.75346	9.14902	3.89528e-15	6.72685e-14	23.8041	MS4A1
	SPPL2A	-0.784668	7.06399	-9.14781	3.9199e-15	6.76437e-14	23.7978	SPPL2A
	FAM226A	0.701823	2.83497	9.14717	3.93303e-15	6.782e-14	23.7945	FAM226A
	SAP30	-0.701545	4.90237	-9.14493	3.97941e-15	6.85691e-14	23.7829	SAP30
	PRO2852	-0.960219	8.36251	-9.14299	4.01999e-15	6.92173e-14	23.7729	PRO2852
	DNTTIP1	-0.606785	7.61699	-9.14038	4.07506e-15	7.01138e-14	23.7594	DNTTIP1
	HIST1H3G	-0.661377	5.50569	-9.13878	4.1093e-15	7.0651e-14	23.7511	HIST1H3G
	FBXO16	0.760569	5.64069	9.1382	4.12161e-15	7.08105e-14	23.7481	FBXO16
	ZNF84	0.760305	4.44598	9.13678	4.15243e-15	7.12874e-14	23.7408	ZNF84
	DIS3L2	0.607368	4.01647	9.13648	4.15891e-15	7.13462e-14	23.7392	DIS3L2
	HHAT	0.565543	2.87949	9.13604	4.16847e-15	7.14578e-14	23.737	HHAT
	MIR1292	0.585368	5.37215	9.13567	4.17649e-15	7.15427e-14	23.735	MIR1292
	SQRDL	-0.734756	9.74801	-9.13474	4.19684e-15	7.17872e-14	23.7302	SQRDL
	KLF2	0.623526	7.86282	9.13474	4.19691e-15	7.17872e-14	23.7302	KLF2
	PTEN	-0.555924	8.26476	-9.12732	4.36251e-15	7.45105e-14	23.6919	PTEN
	PPP1R8	0.550243	7.30039	9.12258	4.47189e-15	7.63229e-14	23.6674	PPP1R8
	CEACAM21	-1.12941	6.37921	-9.12057	4.51892e-15	7.7013e-14	23.657	CEACAM21
	MIR1244-3	0.769314	8.54876	9.1203	4.52546e-15	7.70681e-14	23.6556	MIR1244-3
	HSDL2	-0.708805	6.25398	-9.10747	4.83888e-15	8.22856e-14	23.5893	HSDL2
	LPAR5	0.717203	4.51515	9.10715	4.84694e-15	8.23627e-14	23.5877	LPAR5
	ANKRD17	0.567766	6.71328	9.1055	4.88874e-15	8.30125e-14	23.5792	ANKRD17
	B3GNT8	-0.737991	6.41161	-9.10063	5.01474e-15	8.50902e-14	23.554	B3GNT8
	MPEG1	1.7853	9.02141	9.09501	5.1639e-15	8.75576e-14	23.525	MPEG1
	BBS2	0.867474	5.36395	9.08775	5.36333e-15	9.0873e-14	23.4874	BBS2
	AKR1B1	1.0298	7.53614	9.08434	5.45958e-15	9.24367e-14	23.4698	AKR1B1
	MGA	0.666021	3.82524	9.08307	5.49577e-15	9.29821e-14	23.4633	MGA
	CEP78	0.828722	4.85997	9.0794	5.60189e-15	9.46404e-14	23.4444	CEP78
	ITGA7	-1.51152	5.55268	-9.07739	5.66118e-15	9.55729e-14	23.4339	ITGA7
	ZBTB39	0.58276	4.18496	9.07662	5.68397e-15	9.58882e-14	23.43	ZBTB39
	LSG1	0.676314	5.53062	9.07565	5.71277e-15	9.63046e-14	23.425	LSG1
	JAK1	0.77915	8.11497	9.07344	5.77879e-15	9.73471e-14	23.4136	JAK1
	PUS7	0.879268	3.72268	9.05899	6.23137e-15	1.04895e-13	23.3389	PUS7
	RRP1B	0.583955	5.88237	9.05735	6.28478e-15	1.05718e-13	23.3305	RRP1B
	ZNF540	0.559239	3.75249	9.05045	6.51513e-15	1.09357e-13	23.2949	ZNF540
	RP5-1065J22.8	-0.653543	4.736	-9.04989	6.53431e-15	1.096e-13	23.292	RP5-1065J22.8
	APOBEC3C	0.748525	6.95532	9.04936	6.5521e-15	1.09819e-13	23.2893	APOBEC3C
	ITPR1	0.547877	5.357	9.04073	6.8537e-15	1.14628e-13	23.2447	ITPR1
	CNOT6L	0.511136	5.121	9.03824	6.94353e-15	1.16047e-13	23.2318	CNOT6L
	TMEM180	-0.72352	5.36379	-9.03686	6.99365e-15	1.16801e-13	23.2247	TMEM180
	DDX21	0.91328	7.58905	9.03459	7.07674e-15	1.18104e-13	23.213	DDX21
	HEATR5B	0.736291	6.46725	9.03085	7.21601e-15	1.20342e-13	23.1937	HEATR5B
	RABGAP1L	0.515794	5.40568	9.02921	7.2781e-15	1.21291e-13	23.1852	RABGAP1L
	AKAP1	0.555185	4.60367	9.02852	7.30455e-15	1.21645e-13	23.1817	AKAP1
	MTA1	0.647833	5.10306	9.02791	7.3276e-15	1.21942e-13	23.1785	MTA1
	MED15	0.576914	6.73565	9.02643	7.38459e-15	1.22803e-13	23.1709	MED15
	MKNK2	0.735733	9.28751	9.02288	7.52243e-15	1.24971e-13	23.1526	MKNK2
	OSBPL5	0.599915	5.1767	9.01849	7.69654e-15	1.27718e-13	23.1299	OSBPL5
	ATG16L1	0.511353	5.35178	9.01818	7.70907e-15	1.27835e-13	23.1283	ATG16L1
	ECHS1	0.658499	7.69265	9.01481	7.84573e-15	1.30009e-13	23.1109	ECHS1
	NRROS	0.863344	6.08107	9.01235	7.94662e-15	1.31494e-13	23.0983	NRROS
	SF3B3	0.5436	5.55192	9.00864	8.10209e-15	1.33971e-13	23.0791	SF3B3
	DGKZ	0.725146	6.40615	9.00832	8.11562e-15	1.341e-13	23.0774	DGKZ
	C7orf31	0.67616	5.02216	9.008	8.12908e-15	1.34228e-13	23.0758	C7orf31
	AK055981	0.535708	4.21439	9.0037	8.31308e-15	1.37169e-13	23.0536	AK055981
	ZNF319	-0.642108	6.45085	-8.99899	8.52e-15	1.40484e-13	23.0293	ZNF319
	LOC101927620	0.675829	3.53859	8.99768	8.57832e-15	1.41253e-13	23.0226	LOC101927620
	PHB2	0.694872	9.65525	8.99767	8.57875e-15	1.41253e-13	23.0225	PHB2
	ITPA	0.505982	7.10464	8.99284	8.79739e-15	1.44649e-13	22.9976	ITPA
	GPR132	-0.62654	5.99631	-8.99178	8.84617e-15	1.45205e-13	22.9921	GPR132
	SLPI	-1.86788	7.90335	-8.9917	8.84989e-15	1.45205e-13	22.9917	SLPI
	VSIG4	-2.47824	6.44666	-8.9895	8.95176e-15	1.46774e-13	22.9804	VSIG4
	KLRG1	1.27918	6.31643	8.9893	8.96089e-15	1.4682e-13	22.9794	KLRG1
	ST3GAL1	0.701476	6.19654	8.98674	9.08159e-15	1.48693e-13	22.9661	ST3GAL1
	VMP1	-1.37986	7.45379	-8.98167	9.3245e-15	1.52564e-13	22.94	VMP1
	C1RL	-0.691469	6.71409	-8.97779	9.51509e-15	1.55573e-13	22.92	C1RL
	AX746755	0.626641	3.19521	8.97596	9.60605e-15	1.56863e-13	22.9106	AX746755
	APAF1	-0.609266	5.87708	-8.97593	9.60741e-15	1.56863e-13	22.9104	APAF1
	ODF2	0.590036	4.23116	8.97423	9.69286e-15	1.58147e-13	22.9017	ODF2
	KIAA0101	-1.41648	5.18705	-8.96898	9.96161e-15	1.62419e-13	22.8746	KIAA0101
	TP53	0.842287	4.49262	8.96309	1.02723e-14	1.6725e-13	22.8442	TP53
	TASP1	0.531541	3.06423	8.96032	1.04216e-14	1.69563e-13	22.8299	TASP1
	LOC100505549	0.747018	3.84361	8.95992	1.0443e-14	1.69794e-13	22.8279	LOC100505549
	LOC101928767	0.517121	2.73074	8.95924	1.04802e-14	1.70161e-13	22.8244	LOC101928767
	SH2D1A	0.641943	5.11852	8.95862	1.05143e-14	1.70596e-13	22.8212	SH2D1A
	PLEKHF1	0.812758	6.52935	8.95113	1.09327e-14	1.77016e-13	22.7825	PLEKHF1
	LMO2	-1.11332	6.85572	-8.95096	1.09423e-14	1.77049e-13	22.7817	LMO2
	PTPLAD2	-0.586113	5.8947	-8.94885	1.10629e-14	1.78876e-13	22.7708	PTPLAD2
	CENPBD1P1	-0.521847	6.62549	-8.93153	1.21071e-14	1.95354e-13	22.6815	CENPBD1P1
	SNHG1	1.12437	6.89979	8.93127	1.21234e-14	1.95481e-13	22.6802	SNHG1
	CIB1	0.82308	8.13439	8.92543	1.24975e-14	2.01374e-13	22.6501	CIB1
	HNRNPA3	0.633733	7.38989	8.92446	1.25609e-14	2.02256e-13	22.6451	HNRNPA3
	ARPC4	-0.504691	6.61744	-8.92322	1.26422e-14	2.03425e-13	22.6388	ARPC4
	DHFR	-0.984405	5.14286	-8.90823	1.36681e-14	2.19782e-13	22.5615	DHFR
	RP4-647C14.3	-0.85025	5.56448	-8.90759	1.3714e-14	2.20367e-13	22.5582	RP4-647C14.3
	CEP170	-0.555831	6.7957	-8.90553	1.38621e-14	2.22595e-13	22.5476	CEP170
	HOOK1	0.646815	2.86597	8.90245	1.40855e-14	2.26026e-13	22.5318	HOOK1
	PEA15	1.03737	6.14592	8.89997	1.42689e-14	2.28812e-13	22.519	PEA15
	LOC441124	-0.876796	7.42034	-8.89958	1.42979e-14	2.28963e-13	22.517	LOC441124
	ACN9	-1.51502	5.5493	-8.89776	1.4434e-14	2.30983e-13	22.5076	ACN9
	SEPHS2	-0.588978	8.71619	-8.89531	1.46187e-14	2.3378e-13	22.495	SEPHS2
	CTD-2528L19.6	0.821557	2.58304	8.89179	1.48893e-14	2.37944e-13	22.4768	CTD-2528L19.6
	CAPN2	0.81267	7.55544	8.88983	1.50417e-14	2.4005e-13	22.4668	CAPN2
	ZNF324	0.686025	6.20694	8.88658	1.52985e-14	2.43981e-13	22.45	ZNF324
	GLT1D1	-0.646144	9.61063	-8.88462	1.54551e-14	2.46188e-13	22.4399	GLT1D1
	CCDC88C	0.725094	5.64939	8.88459	1.54579e-14	2.46188e-13	22.4398	CCDC88C
	NEFL	0.575793	2.82565	8.87745	1.60425e-14	2.55324e-13	22.403	NEFL
	LOC101060691	-0.74997	5.49996	-8.87532	1.62212e-14	2.57747e-13	22.3921	LOC101060691
	BAG3	1.22623	5.1719	8.87524	1.62279e-14	2.57747e-13	22.3917	BAG3
	MSRB2	-0.768158	6.3417	-8.86646	1.69862e-14	2.69609e-13	22.3465	MSRB2
	TRAV20	0.608016	4.23422	8.86488	1.71263e-14	2.71464e-13	22.3383	TRAV20
	LDHA	-1.1924	11.1056	-8.86192	1.73921e-14	2.75302e-13	22.3231	LDHA
	LOC100506248	1.14587	9.2945	8.85606	1.79306e-14	2.83634e-13	22.2929	LOC100506248
	EEF1A1	0.58164	10.2713	8.85425	1.81005e-14	2.86128e-13	22.2836	EEF1A1
	APEX1	0.992168	7.98211	8.8538	1.81431e-14	2.86607e-13	22.2813	APEX1
	SULF2	2.00928	6.16925	8.85318	1.82008e-14	2.87324e-13	22.2781	SULF2
	SNHG16	0.798537	7.22228	8.85135	1.83753e-14	2.89882e-13	22.2687	SNHG16
	B3GNT5	-0.978396	4.89734	-8.84764	1.87329e-14	2.95325e-13	22.2496	B3GNT5
	SLC25A6	1.01149	9.97154	8.84682	1.88134e-14	2.96394e-13	22.2454	SLC25A6
	LOC153546	-0.820898	5.27323	-8.84356	1.91345e-14	3.01249e-13	22.2286	LOC153546
	PLGRKT	-0.903859	6.5906	-8.83838	1.96571e-14	3.09269e-13	22.202	PLGRKT
	RP11-664D1.1	0.64387	5.21757	8.83674	1.98254e-14	3.11707e-13	22.1935	RP11-664D1.1
	ENGASE	0.561059	6.28821	8.83453	2.00542e-14	3.15091e-13	22.1822	ENGASE
	ZNF573	0.702268	3.39089	8.8317	2.03521e-14	3.19556e-13	22.1676	ZNF573
	SYNJ2BP	0.938276	4.11936	8.8311	2.0416e-14	3.20345e-13	22.1645	SYNJ2BP
	RPL13A	0.861182	11.3338	8.82622	2.09402e-14	3.28349e-13	22.1394	RPL13A
	ZNF83	1.10916	4.81269	8.82051	2.15712e-14	3.38016e-13	22.11	ZNF83
	ATF7IP2	0.568546	4.56845	8.81848	2.17994e-14	3.41363e-13	22.0996	ATF7IP2
	ADHFE1	0.69643	5.66861	8.81219	2.25246e-14	3.52247e-13	22.0672	ADHFE1
	ZNF600	1.4908	5.54084	8.81191	2.2557e-14	3.52518e-13	22.0658	ZNF600
	LCN2	-3.53523	9.1133	-8.81002	2.27797e-14	3.55759e-13	22.0561	LCN2
	FES	-0.827355	7.02214	-8.80612	2.32463e-14	3.62803e-13	22.036	FES
	GIMAP1	1.12577	7.0049	8.79979	2.40237e-14	3.74687e-13	22.0035	GIMAP1
	GOT2	0.817405	6.517	8.7988	2.41476e-14	3.76367e-13	21.9984	GOT2
	AGTPBP1	-1.03767	7.71145	-8.79145	2.50865e-14	3.90741e-13	21.9607	AGTPBP1
	PALB2	0.639774	4.95413	8.79036	2.52293e-14	3.92702e-13	21.955	PALB2
	EBLN2	-0.775616	7.27964	-8.78625	2.57743e-14	4.00918e-13	21.9339	EBLN2
	INTS6	-0.630123	5.82605	-8.78594	2.58156e-14	4.01215e-13	21.9323	INTS6
	CLEC5A	-2.61298	5.57484	-8.78434	2.60309e-14	4.04102e-13	21.9241	CLEC5A
	ARPC3	-0.675637	10.6157	-8.78367	2.61214e-14	4.05238e-13	21.9207	ARPC3
	GZMB	1.94057	7.95458	8.78002	2.66224e-14	4.12736e-13	21.9019	GZMB
	RPL12	0.858149	10.7995	8.77858	2.68213e-14	4.15543e-13	21.8945	RPL12
	STXBP5	-0.896364	6.37239	-8.77385	2.74881e-14	4.25592e-13	21.8702	STXBP5
	IK	-0.88235	4.4917	-8.77165	2.78048e-14	4.30209e-13	21.8589	IK
	MXD3	-0.641456	6.74699	-8.77145	2.78333e-14	4.30366e-13	21.8579	MXD3
	ZNF91	0.52305	3.51159	8.76959	2.81043e-14	4.33704e-13	21.8483	ZNF91
	HSF2	0.778817	3.16456	8.76958	2.81049e-14	4.33704e-13	21.8482	HSF2
	SRP68	0.634444	7.2258	8.76733	2.84362e-14	4.38083e-13	21.8367	SRP68
	LOC101927974	-0.797851	5.24782	-8.76714	2.84638e-14	4.38083e-13	21.8357	LOC101927974
	RPL22	1.02597	9.05996	8.76613	2.86136e-14	4.40099e-13	21.8305	RPL22
	DUSP6	1.16877	8.51218	8.76514	2.87609e-14	4.41782e-13	21.8254	DUSP6
	RAPGEF1	0.507425	6.10366	8.76127	2.93448e-14	4.49569e-13	21.8055	RAPGEF1
	LPIN2	0.788001	7.6289	8.76053	2.94569e-14	4.5099e-13	21.8018	LPIN2
	MARK3	-0.534762	6.04933	-8.75721	2.99697e-14	4.5854e-13	21.7847	MARK3
	SH3KBP1	0.50773	8.21647	8.75336	3.05749e-14	4.67188e-13	21.7649	SH3KBP1
	SERPINB8	-0.502203	5.46528	-8.75129	3.0905e-14	4.71922e-13	21.7543	SERPINB8
	IGSF8	0.558628	4.71332	8.75018	3.10838e-14	4.74343e-13	21.7486	IGSF8
	RP11-50B3.4	0.920471	6.30209	8.74892	3.12885e-14	4.77155e-13	21.7421	RP11-50B3.4
	CD28	0.92838	4.01626	8.74484	3.19576e-14	4.8704e-13	21.7212	CD28
	EBF1	0.738932	3.08544	8.74406	3.20868e-14	4.88691e-13	21.7172	EBF1
	ULK3	0.606947	6.24923	8.74351	3.21794e-14	4.89781e-13	21.7143	ULK3
	AQP3	0.856191	6.097	8.74296	3.22708e-14	4.90533e-13	21.7115	AQP3
	C2CD2	0.645874	4.61801	8.74229	3.23837e-14	4.91929e-13	21.7081	C2CD2
	STXBP2	-0.653112	7.58304	-8.74207	3.24203e-14	4.92165e-13	21.7069	STXBP2
	ND2	1.09091	10.6476	8.74122	3.25634e-14	4.94015e-13	21.7026	ND2
	CIRH1A	0.820762	5.73765	8.74017	3.27419e-14	4.96325e-13	21.6972	CIRH1A
	GBE1	-0.958888	7.6912	-8.74007	3.27581e-14	4.96325e-13	21.6967	GBE1
	YPEL1	0.715229	4.78161	8.73631	3.34046e-14	5.05791e-13	21.6773	YPEL1
	TIMM22	0.518029	5.02393	8.73147	3.42551e-14	5.18334e-13	21.6525	TIMM22
	C14orf2	-1.02745	8.00461	-8.72792	3.48922e-14	5.2695e-13	21.6342	C14orf2
	UBE2D1	-0.736355	5.91356	-8.72726	3.50116e-14	5.28411e-13	21.6309	UBE2D1
	SETD1B	0.646314	8.20765	8.72564	3.53066e-14	5.32518e-13	21.6226	SETD1B
	CD3D	1.43782	7.97132	8.72299	3.57959e-14	5.3955e-13	21.6089	CD3D
	ATP11A	-0.662833	5.10159	-8.72174	3.60276e-14	5.42692e-13	21.6026	ATP11A
	LOC100128751	0.99208	5.41019	8.71799	3.6736e-14	5.53006e-13	21.5833	LOC100128751
	CD1C	0.790704	5.7965	8.71757	3.68159e-14	5.53852e-13	21.5812	CD1C
	CSNK1G2	0.589586	8.07362	8.71662	3.69982e-14	5.56236e-13	21.5763	CSNK1G2
	NUP62	0.551308	4.89298	8.71601	3.71154e-14	5.57639e-13	21.5731	NUP62
	EIF3G	0.750782	8.64528	8.71289	3.77206e-14	5.66367e-13	21.5571	EIF3G
	LRRC69	0.761622	4.39923	8.70499	3.92992e-14	5.88933e-13	21.5166	LRRC69
	C1GALT1C1	-0.899246	6.14673	-8.70363	3.95783e-14	5.92735e-13	21.5096	C1GALT1C1
	MEF2C	0.915856	6.0244	8.70078	4.01679e-14	6.01052e-13	21.495	MEF2C
	LOC101928102	0.73367	2.83682	8.70069	4.01851e-14	6.01052e-13	21.4945	LOC101928102
	S1PR5	0.724043	4.79011	8.70046	4.02349e-14	6.01411e-13	21.4933	S1PR5
	TUBB	0.768203	8.69268	8.6986	4.06241e-14	6.06841e-13	21.4838	TUBB
	LINC00263	1.05709	4.22051	8.69758	4.08392e-14	6.09663e-13	21.4786	LINC00263
	CENPW	-1.52867	5.4174	-8.69608	4.11595e-14	6.1366e-13	21.4708	CENPW
	ZBTB8OS	-1.18903	5.58905	-8.69491	4.14082e-14	6.16975e-13	21.4649	ZBTB8OS
	RP11-443B7.1	-0.841827	4.6009	-8.69321	4.17755e-14	6.2205e-13	21.4561	RP11-443B7.1
	AMPD2	1.09437	7.39946	8.69242	4.19482e-14	6.24223e-13	21.4521	AMPD2
	UBE2C	-1.09643	6.55435	-8.68836	4.28406e-14	6.36692e-13	21.4312	UBE2C
	LOC102724229	1.88173	5.65043	8.68726	4.30856e-14	6.39926e-13	21.4256	LOC102724229
	GM2A	-0.988843	5.76268	-8.68568	4.34393e-14	6.44359e-13	21.4175	GM2A
	NABP1	-1.26704	7.64262	-8.68434	4.37424e-14	6.48443e-13	21.4106	NABP1
	PPTC7	1.01275	7.57568	8.6842	4.37749e-14	6.48513e-13	21.4099	PPTC7
	RNF144B	-0.940901	6.85412	-8.68302	4.40441e-14	6.52088e-13	21.4038	RNF144B
	MAML2	1.03478	5.57854	8.6775	4.5322e-14	6.69733e-13	21.3755	MAML2
	EIF4E3	-0.789087	7.24669	-8.67315	4.6356e-14	6.84146e-13	21.3532	EIF4E3
	GPR174	0.703662	2.52887	8.66227	4.90453e-14	7.23379e-13	21.2974	GPR174
	ZNF787	-0.510506	5.50705	-8.66184	4.91554e-14	7.24545e-13	21.2952	ZNF787
	CTNND1	0.586769	4.7585	8.65492	5.09513e-14	7.5007e-13	21.2597	CTNND1
	QSOX1	-0.567442	5.4395	-8.65438	5.10933e-14	7.51686e-13	21.257	QSOX1
	HSH2D	1.25576	5.00842	8.65208	5.17049e-14	7.60206e-13	21.2452	HSH2D
	BRI3	-0.56312	8.314	-8.64613	5.3326e-14	7.82562e-13	21.2147	BRI3
	HIVEP2	0.557074	4.54801	8.64508	5.36154e-14	7.86314e-13	21.2093	HIVEP2
	TMOD1	0.732515	5.45027	8.64483	5.3686e-14	7.86855e-13	21.208	TMOD1
	UPB1	-0.716248	4.64942	-8.64054	5.4891e-14	8.03004e-13	21.1861	UPB1
	CXCR4	0.973419	9.99224	8.63923	5.52668e-14	8.0749e-13	21.1793	CXCR4
	ABCB4	0.510554	3.02625	8.63094	5.76921e-14	8.42398e-13	21.1368	ABCB4
	LOC101927204	0.635767	3.95189	8.62956	5.81052e-14	8.47376e-13	21.1298	LOC101927204
	GIMAP4	1.42477	9.008	8.62956	5.81056e-14	8.47376e-13	21.1298	GIMAP4
	ZC3H12D	1.36628	5.67068	8.62555	5.9325e-14	8.63541e-13	21.1092	ZC3H12D
	DHRS7	-0.598502	6.05374	-8.62534	5.93911e-14	8.63965e-13	21.1081	DHRS7
	FAM117B	0.746908	4.582	8.62492	5.95189e-14	8.65285e-13	21.106	FAM117B
	LANCL1	0.564279	5.57122	8.6238	5.98649e-14	8.69773e-13	21.1003	LANCL1
	POGLUT1	0.90768	5.44335	8.62202	6.04213e-14	8.77311e-13	21.0911	POGLUT1
	NRD1	-0.54769	8.35225	-8.62073	6.08244e-14	8.82615e-13	21.0846	NRD1
	OSBPL3	1.0381	4.37477	8.61981	6.11143e-14	8.86271e-13	21.0799	OSBPL3
	RSPH9	-0.81443	4.16902	-8.61926	6.12915e-14	8.88289e-13	21.077	RSPH9
	CD200	0.889043	3.34884	8.61906	6.13532e-14	8.88631e-13	21.076	CD200
	CXCR5	0.563118	4.92251	8.60924	6.45551e-14	9.33849e-13	21.0257	CXCR5
	OSM	-0.859869	5.76182	-8.60853	6.47921e-14	9.36698e-13	21.0221	OSM
	FBXO30	-0.977102	5.46987	-8.60416	6.62748e-14	9.57421e-13	20.9997	FBXO30
	PGM1	-0.670876	7.72085	-8.59808	6.83949e-14	9.8573e-13	20.9685	PGM1
	METAP1	0.670646	6.46592	8.59594	6.91563e-14	9.96089e-13	20.9576	METAP1
	PTPRCAP	1.14581	7.40583	8.59466	6.9618e-14	1.00212e-12	20.951	PTPRCAP
	DLEU2	-0.744219	5.84915	-8.58739	7.22854e-14	1.03796e-12	20.9138	DLEU2
	ALKBH8	0.573626	3.84701	8.5861	7.27705e-14	1.04428e-12	20.9072	ALKBH8
	CXCL6	0.529009	2.22066	8.58204	7.43164e-14	1.0645e-12	20.8864	CXCL6
	LINC00342	0.700536	4.60059	8.57919	7.54212e-14	1.07966e-12	20.8718	LINC00342
	MIR6824	-0.831917	5.28299	-8.57755	7.60627e-14	1.08818e-12	20.8635	MIR6824
	STRBP	0.919833	4.05657	8.57647	7.64905e-14	1.09363e-12	20.8579	STRBP
	CPD	-0.752018	6.8615	-8.56532	8.10327e-14	1.15645e-12	20.8009	CPD
	DERA	-0.842944	6.20141	-8.56451	8.13746e-14	1.15866e-12	20.7967	DERA
	CCDC109B	0.982838	7.46985	8.56451	8.13753e-14	1.15866e-12	20.7967	CCDC109B
	MSL3	-0.795109	6.26852	-8.5591	8.36834e-14	1.18991e-12	20.769	MSL3
	CD8B	0.697916	4.8303	8.55792	8.41946e-14	1.19645e-12	20.763	CD8B
	SMARCAD1	0.763512	5.56205	8.55077	8.73688e-14	1.24081e-12	20.7264	SMARCAD1
	C2orf42	0.710387	5.25717	8.54818	8.85481e-14	1.25679e-12	20.7132	C2orf42
	C4orf3	-0.714231	8.88735	-8.54804	8.86115e-14	1.25693e-12	20.7124	C4orf3
	DHRS7B	-0.626101	6.28452	-8.54593	8.95821e-14	1.26915e-12	20.7017	DHRS7B
	PAXIP1-AS1	0.873005	3.18352	8.54253	9.11724e-14	1.29012e-12	20.6843	PAXIP1-AS1
	TCRAVN1	0.886189	2.72788	8.54033	9.22152e-14	1.30366e-12	20.673	TCRAVN1
	WWP1	0.837209	5.8701	8.53879	9.29538e-14	1.31294e-12	20.6651	WWP1
	COPS5	-0.776629	7.47267	-8.53846	9.31134e-14	1.3144e-12	20.6634	COPS5
	PCOLCE2	-2.52948	4.35637	-8.53658	9.40241e-14	1.32565e-12	20.6538	PCOLCE2
	OLFM4	-4.73695	6.99962	-8.53443	9.50723e-14	1.33962e-12	20.6429	OLFM4
	KIF3A	0.733991	3.69068	8.53354	9.55098e-14	1.34497e-12	20.6383	KIF3A
	INSL3	-0.622331	4.81645	-8.5327	9.59277e-14	1.35004e-12	20.634	INSL3
	LINC01215	1.56467	4.83047	8.5314	9.65729e-14	1.35749e-12	20.6274	LINC01215
	GANAB	0.59134	7.00724	8.53022	9.71682e-14	1.36503e-12	20.6213	GANAB
	LOC101929243	-0.845044	5.41153	-8.52999	9.72792e-14	1.36577e-12	20.6202	LOC101929243
	SLC9A3R1	0.637564	8.0498	8.5289	9.7832e-14	1.37271e-12	20.6146	SLC9A3R1
	CERS2	0.508649	8.48906	8.52822	9.81779e-14	1.37673e-12	20.6111	CERS2
	CPSF2	-0.633819	5.83617	-8.52536	9.96387e-14	1.39481e-12	20.5965	CPSF2
	LOC283588	1.26205	3.41526	8.5253	9.9669e-14	1.39481e-12	20.5962	LOC283588
	PELP1	0.531781	5.33551	8.52523	9.97063e-14	1.39481e-12	20.5958	PELP1
	HLA-DQA1	2.28201	5.4212	8.52429	1.00189e-13	1.40073e-12	20.591	HLA-DQA1
	LINC01355	0.658676	4.78292	8.52213	1.01318e-13	1.41566e-12	20.5799	LINC01355
	CUTC	-0.816546	7.05298	-8.52185	1.01465e-13	1.41687e-12	20.5785	CUTC
	FAM228B	-0.909747	5.55425	-8.52065	1.02094e-13	1.4248e-12	20.5724	FAM228B
	JDP2	-0.786398	5.99954	-8.51308	1.0617e-13	1.48038e-12	20.5337	JDP2
	GPR171	1.35681	6.56329	8.51302	1.06204e-13	1.48038e-12	20.5334	GPR171
	UBP1	0.678406	6.73595	8.51216	1.06673e-13	1.48604e-12	20.529	UBP1
	HCST	0.760445	8.17669	8.50937	1.08223e-13	1.50673e-12	20.5147	HCST
	CD22	0.581468	4.52297	8.50805	1.08964e-13	1.51614e-12	20.508	CD22
	LPGAT1	-0.719057	8.15633	-8.50502	1.10683e-13	1.53823e-12	20.4925	LPGAT1
	HIST1H2BC	-0.909916	6.35555	-8.50314	1.11764e-13	1.55233e-12	20.4829	HIST1H2BC
	ITPKB	0.592691	5.55205	8.49874	1.14335e-13	1.58615e-12	20.4604	ITPKB
	USP32	-0.572311	8.0574	-8.49764	1.14986e-13	1.59329e-12	20.4548	USP32
	RP11-214K3.19	0.599425	5.04584	8.49381	1.17288e-13	1.6223e-12	20.4352	RP11-214K3.19
	SYCP3	-0.910491	3.59485	-8.49151	1.18689e-13	1.63973e-12	20.4235	SYCP3
	AV4S1	0.825321	3.78141	8.48519	1.22626e-13	1.69213e-12	20.3912	AV4S1
	DUSP14	0.533409	4.41523	8.48489	1.22819e-13	1.69379e-12	20.3896	DUSP14
	LARS	0.620183	6.20902	8.48475	1.22906e-13	1.69399e-12	20.3889	LARS
	CRISP3	-3.16306	6.03081	-8.48411	1.23313e-13	1.6986e-12	20.3857	CRISP3
	ATXN1	-0.575692	6.40794	-8.47729	1.27735e-13	1.75536e-12	20.3508	ATXN1
	RALB	-0.638774	8.91206	-8.47672	1.28115e-13	1.75866e-12	20.3479	RALB
	AGK	0.574789	3.83675	8.47569	1.28795e-13	1.76681e-12	20.3427	AGK
	ZDHHC11	0.641563	3.49129	8.47526	1.2908e-13	1.76968e-12	20.3405	ZDHHC11
	ZNF500	0.508753	4.65185	8.47415	1.29825e-13	1.77802e-12	20.3348	ZNF500
	MICU1	-0.599004	8.01337	-8.47412	1.29841e-13	1.77802e-12	20.3347	MICU1
	TMEM208	-0.638017	6.83503	-8.47349	1.30267e-13	1.78281e-12	20.3314	TMEM208
	CEBPZOS	-0.743283	4.55352	-8.47293	1.30645e-13	1.78693e-12	20.3286	CEBPZOS
	FAM213A	0.51647	3.91153	8.47225	1.31104e-13	1.79217e-12	20.3251	FAM213A
	ACOT13	-0.815371	5.70851	-8.47171	1.31468e-13	1.79503e-12	20.3224	ACOT13
	VAMP2	0.590347	6.16606	8.47153	1.31594e-13	1.79571e-12	20.3214	VAMP2
	TYW1	0.543472	5.52924	8.47027	1.32453e-13	1.80637e-12	20.315	TYW1
	IARS	0.987386	7.02282	8.46976	1.32798e-13	1.81002e-12	20.3124	IARS
	TNIP1	0.687213	7.85885	8.46441	1.36521e-13	1.85643e-12	20.2851	TNIP1
	LOC101927057	-0.653506	3.77812	-8.46338	1.37252e-13	1.86529e-12	20.2798	LOC101927057
	PLIN3	-0.713386	8.49292	-8.46318	1.37392e-13	1.8661e-12	20.2788	PLIN3
	COX17	-0.981674	6.26064	-8.4629	1.37592e-13	1.86774e-12	20.2774	COX17
	CFLAR	-0.681844	8.44779	-8.45803	1.41093e-13	1.91414e-12	20.2525	CFLAR
	LRRC8D	0.553428	6.9819	8.44955	1.47405e-13	1.99514e-12	20.2092	LRRC8D
	DDIAS	-1.14784	5.7323	-8.44835	1.48325e-13	2.00643e-12	20.2031	DDIAS
	OAT	-1.08651	9.13507	-8.44788	1.48685e-13	2.01013e-12	20.2007	OAT
	DOK3	-0.636581	8.45554	-8.44523	1.50728e-13	2.03657e-12	20.1872	DOK3
	ALDH18A1	0.708491	5.07793	8.4389	1.55734e-13	2.10057e-12	20.1549	ALDH18A1
	FAM78A	0.830993	7.05791	8.43777	1.56648e-13	2.11168e-12	20.1491	FAM78A
	SSFA2	-0.719687	5.06846	-8.4369	1.57355e-13	2.11998e-12	20.1447	SSFA2
	ASAP1-IT2	-0.945613	5.51482	-8.43609	1.5801e-13	2.12758e-12	20.1406	ASAP1-IT2
	BANP	0.826553	7.73972	8.43335	1.60261e-13	2.15665e-12	20.1266	BANP
	MCU	-0.758225	6.30781	-8.43136	1.61919e-13	2.17644e-12	20.1164	MCU
	RIN3	-0.578582	6.64721	-8.42962	1.63378e-13	2.1948e-12	20.1075	RIN3
	JAKMIP2	0.629737	2.98743	8.42912	1.63795e-13	2.19912e-12	20.105	JAKMIP2
	ANXA1	-1.12425	8.38707	-8.42717	1.65452e-13	2.2201e-12	20.0951	ANXA1
	TTC19	1.00294	6.96008	8.42624	1.66247e-13	2.22949e-12	20.0903	TTC19
	FAM169A	1.20858	3.75287	8.42392	1.68256e-13	2.25513e-12	20.0785	FAM169A
	NAP1L1	0.876561	7.72685	8.42105	1.70764e-13	2.28744e-12	20.0638	NAP1L1
	BUB3	0.500846	5.71745	8.41851	1.73016e-13	2.31627e-12	20.0509	BUB3
	SSH1	-0.591784	5.70063	-8.4168	1.74546e-13	2.33542e-12	20.0422	SSH1
	JUNB	-0.604408	7.51179	-8.41347	1.77571e-13	2.37453e-12	20.0252	JUNB
	SMPD3	0.551296	4.61582	8.41257	1.78402e-13	2.38428e-12	20.0206	SMPD3
	ZNF575	0.52364	5.16548	8.41011	1.80676e-13	2.41329e-12	20.008	ZNF575
	SEC24A	-0.995918	5.22923	-8.40927	1.81456e-13	2.42231e-12	20.0038	SEC24A
	CSTA	-1.19412	9.49261	-8.40379	1.86666e-13	2.48335e-12	19.9758	CSTA
	LOC100996517	-0.592401	6.63689	-8.4015	1.8888e-13	2.51137e-12	19.9642	LOC100996517
	XPC	0.802475	6.9662	8.39763	1.9269e-13	2.5562e-12	19.9444	XPC
	USP28	0.648392	4.77309	8.39403	1.96293e-13	2.59957e-12	19.9261	USP28
	PBX4	0.536999	4.94803	8.39376	1.96573e-13	2.6018e-12	19.9247	PBX4
	FNBP1	0.641448	7.67677	8.38773	2.02778e-13	2.6809e-12	19.894	FNBP1
	VPREB3	1.12154	4.8178	8.38262	2.08191e-13	2.7509e-12	19.8679	VPREB3
	GCNT1	-0.813725	5.28326	-8.37671	2.14628e-13	2.83125e-12	19.8378	GCNT1
	SLC41A1	0.771052	4.88057	8.3767	2.14636e-13	2.83125e-12	19.8378	SLC41A1
	TLR8	-0.810917	9.46053	-8.37218	2.19701e-13	2.89643e-12	19.8147	TLR8
	ARID1A	0.506924	7.0214	8.37049	2.21621e-13	2.91845e-12	19.8061	ARID1A
	MED24	0.600011	5.17469	8.36903	2.23289e-13	2.93875e-12	19.7987	MED24
	SNHG12	0.589275	5.11109	8.36731	2.25284e-13	2.96334e-12	19.7899	SNHG12
	av27s1	0.532984	3.18954	8.35742	2.37062e-13	3.11301e-12	19.7396	av27s1
	MLLT11	0.683437	5.78471	8.35555	2.39347e-13	3.13948e-12	19.7301	MLLT11
	NSUN6	0.558962	5.51163	8.34862	2.48057e-13	3.25008e-12	19.6947	NSUN6
	PDCD4-AS1	1.12559	5.16145	8.34793	2.48941e-13	3.258e-12	19.6912	PDCD4-AS1
	ARRB1	0.650526	5.87362	8.34712	2.49974e-13	3.26969e-12	19.6871	ARRB1
	TSHZ3	-1.02054	6.57889	-8.3394	2.6011e-13	3.40036e-12	19.6479	TSHZ3
	PPIAP21	-0.510548	5.01902	-8.33692	2.63451e-13	3.44211e-12	19.6352	PPIAP21
	TMEM154	0.852479	9.01913	8.331	2.71604e-13	3.54665e-12	19.6051	TMEM154
	ZNF793	0.688479	2.8907	8.32951	2.73696e-13	3.57197e-12	19.5975	ZNF793
	ROCK1	-0.521916	5.81003	-8.32924	2.74077e-13	3.57495e-12	19.5962	ROCK1
	FGFBP2	2.22982	6.06483	8.32634	2.78208e-13	3.62473e-12	19.5814	FGFBP2
	E2F3	-0.587035	7.65835	-8.32623	2.7836e-13	3.62473e-12	19.5808	E2F3
	KLRD1	1.37201	6.01261	8.32452	2.8083e-13	3.65486e-12	19.5721	KLRD1
	LY96	-1.39019	8.92241	-8.32085	2.86182e-13	3.72037e-12	19.5534	LY96
	SLC25A24	-0.68245	5.81511	-8.31987	2.87632e-13	3.73714e-12	19.5484	SLC25A24
	ATR	0.714831	4.30059	8.31974	2.87827e-13	3.73758e-12	19.5478	ATR
	PSENEN	-0.611663	6.93825	-8.31858	2.89537e-13	3.75771e-12	19.5419	PSENEN
	PWAR6	1.16654	3.92298	8.31545	2.94253e-13	3.81679e-12	19.526	PWAR6
	DAAM2	-2.44036	6.36712	-8.31069	3.01539e-13	3.90696e-12	19.5018	DAAM2
	FXN	0.515224	3.85928	8.30726	3.0691e-13	3.97434e-12	19.4843	FXN
	MAK16	0.693046	5.87561	8.30387	3.12315e-13	4.04209e-12	19.4671	MAK16
	RPL7A	0.772197	11.0906	8.30164	3.15916e-13	4.08642e-12	19.4558	RPL7A
	BAG4	-0.775152	5.72779	-8.29746	3.22779e-13	4.16828e-12	19.4345	BAG4
	SET	0.693606	8.64612	8.29269	3.30795e-13	4.26471e-12	19.4103	SET
	C16orf72	-0.590715	8.13341	-8.29037	3.34777e-13	4.30892e-12	19.3984	C16orf72
	HPGD	-2.69969	6.31462	-8.28686	3.40865e-13	4.38244e-12	19.3806	HPGD
	SGMS2	-1.1387	5.26183	-8.28659	3.41339e-13	4.38613e-12	19.3793	SGMS2
	TSPAN18	0.508561	5.23954	8.28576	3.42813e-13	4.40264e-12	19.375	TSPAN18
	ARL4A	-1.12068	7.49559	-8.28503	3.44091e-13	4.41663e-12	19.3713	ARL4A
	EIF1B	-0.527372	6.20871	-8.28268	3.48272e-13	4.46784e-12	19.3594	EIF1B
	OCIAD2	0.859813	6.056	8.28115	3.51039e-13	4.50086e-12	19.3516	OCIAD2
	LOC439994	-0.594709	6.81654	-8.27417	3.63862e-13	4.6627e-12	19.3161	LOC439994
	NOP10	-0.654505	9.77097	-8.27405	3.64079e-13	4.66293e-12	19.3155	NOP10
	TMEM39B	0.639259	5.0354	8.2726	3.66803e-13	4.69524e-12	19.3082	TMEM39B
	CDC16	0.568731	6.93738	8.27165	3.68607e-13	4.71575e-12	19.3033	CDC16
	VIPR1	0.590632	5.8528	8.27074	3.70339e-13	4.73521e-12	19.2987	VIPR1
	HMGN4	0.797264	8.55426	8.26864	3.74344e-13	4.78128e-12	19.288	HMGN4
	IFT20	-0.891689	7.03703	-8.26573	3.79993e-13	4.849e-12	19.2732	IFT20
	SNHG6	0.929149	9.1407	8.2657	3.80061e-13	4.849e-12	19.2731	SNHG6
	CCDC71L	-0.593357	5.3347	-8.26512	3.81186e-13	4.8607e-12	19.2701	CCDC71L
	UBAP2	0.608138	5.59801	8.26343	3.84519e-13	4.90052e-12	19.2615	UBAP2
	NCSTN	-0.549774	6.17643	-8.26277	3.85823e-13	4.91446e-12	19.2582	NCSTN
	ZNF385A	0.61184	4.93473	8.26264	3.86079e-13	4.91503e-12	19.2575	ZNF385A
	FCER2	0.64543	4.32376	8.26203	3.87298e-13	4.92787e-12	19.2544	FCER2
	ZNF382	0.514307	2.69523	8.2572	3.97018e-13	5.04879e-12	19.2299	ZNF382
	MCCC1	0.70755	5.79757	8.25274	4.0623e-13	5.15751e-12	19.2073	MCCC1
	RPL10A	0.978249	10.6964	8.25131	4.09229e-13	5.19276e-12	19.2	RPL10A
	NAA38	-0.789202	7.3848	-8.25009	4.11803e-13	5.22258e-12	19.1938	NAA38
	BMI1	1.12851	6.46013	8.24969	4.12658e-13	5.23059e-12	19.1918	BMI1
	ZNF559	1.01321	5.3475	8.23735	4.39652e-13	5.56368e-12	19.1291	ZNF559
	FBXO38	-0.702738	6.96088	-8.22719	4.63212e-13	5.85231e-12	19.0776	FBXO38
	DUS1L	0.50568	7.05383	8.2266	4.64616e-13	5.86688e-12	19.0746	DUS1L
	ELL2	-1.04836	5.09827	-8.22512	4.68169e-13	5.90854e-12	19.067	ELL2
	RPL15	0.591033	7.78089	8.2181	4.85336e-13	6.11859e-12	19.0315	RPL15
	FAM89A	-1.55956	6.30156	-8.21434	4.94798e-13	6.23114e-12	19.0124	FAM89A
	SH3PXD2B	-0.579902	4.74449	-8.21276	4.98826e-13	6.27849e-12	19.0044	SH3PXD2B
	PRSS33	1.03758	4.87699	8.21218	5.00323e-13	6.29393e-12	19.0014	PRSS33
	PTER	1.04045	5.72758	8.21162	5.01771e-13	6.30876e-12	18.9986	PTER
	ENO2	0.752962	4.87064	8.2102	5.05428e-13	6.34789e-12	18.9914	ENO2
	ICOS	0.684121	4.03378	8.2044	5.20701e-13	6.53269e-12	18.962	ICOS
	MCOLN2	0.708521	4.36991	8.20082	5.30374e-13	6.65047e-12	18.9438	MCOLN2
	UBXN2B	-0.636455	7.51984	-8.19831	5.37252e-13	6.72948e-12	18.9311	UBXN2B
	MOGS	0.517083	5.85064	8.19301	5.52059e-13	6.90754e-12	18.9042	MOGS
	BIRC6	0.636034	6.7202	8.19196	5.55025e-13	6.94093e-12	18.8989	BIRC6
	HSP90AB1	1.17987	8.12319	8.19035	5.59645e-13	6.99496e-12	18.8907	HSP90AB1
	THUMPD1	0.798241	6.33764	8.18376	5.78889e-13	7.22775e-12	18.8573	THUMPD1
	VSTM1	-1.44755	5.98141	-8.17865	5.94253e-13	7.41561e-12	18.8314	VSTM1
	GMFB	-0.998252	7.12658	-8.17767	5.97241e-13	7.44892e-12	18.8265	GMFB
	ABCC2	-0.764454	4.1719	-8.17543	6.04167e-13	7.52324e-12	18.8151	ABCC2
	LAT2	-0.538242	7.72035	-8.17433	6.07586e-13	7.56179e-12	18.8095	LAT2
	PLCXD2	0.60664	4.19905	8.17193	6.15112e-13	7.65138e-12	18.7973	PLCXD2
	NDNL2	0.81124	4.40478	8.17141	6.16752e-13	7.66769e-12	18.7947	NDNL2
	LGALS2	1.62081	5.16985	8.16971	6.22128e-13	7.73041e-12	18.7861	LGALS2
	STAT5B	-0.604333	8.19678	-8.16864	6.25563e-13	7.76896e-12	18.7807	STAT5B
	KPNA5	0.949907	4.15515	8.16823	6.2687e-13	7.78105e-12	18.7786	KPNA5
	CD99	1.00399	9.05821	8.16365	6.41767e-13	7.9575e-12	18.7554	CD99
	TRRAP	0.606076	4.89601	8.16332	6.42883e-13	7.96711e-12	18.7537	TRRAP
	AKT1	0.7342	6.78809	8.16187	6.47649e-13	8.01766e-12	18.7464	AKT1
	CRY1	1.11659	4.4773	8.1614	6.49216e-13	8.0328e-12	18.744	CRY1
	CKAP5	0.591056	5.58922	8.15872	6.58225e-13	8.13564e-12	18.7304	CKAP5
	LINC00341	0.640528	8.24423	8.15242	6.79803e-13	8.39791e-12	18.6986	LINC00341
	DCP2	-0.548769	6.94606	-8.15093	6.85027e-13	8.45796e-12	18.691	DCP2
	AX746670	-1.04976	5.34323	-8.14726	6.98047e-13	8.60962e-12	18.6724	AX746670
	PANK4	0.639396	5.95178	8.14432	7.08637e-13	8.73561e-12	18.6575	PANK4
	MTHFD2	-0.904836	5.75901	-8.14367	7.10988e-13	8.75998e-12	18.6542	MTHFD2
	GBA	-1.01901	7.16185	-8.13873	7.29217e-13	8.96092e-12	18.6292	GBA
	MEOX1	0.660044	2.84174	8.13285	7.51547e-13	9.21403e-12	18.5994	MEOX1
	COLGALT1	-0.653723	6.68283	-8.13276	7.51877e-13	9.21403e-12	18.599	COLGALT1
	CABIN1	0.903957	6.88517	8.13268	7.52182e-13	9.21403e-12	18.5986	CABIN1
	ANXA2R	0.750238	6.0132	8.13243	7.53154e-13	9.2211e-12	18.5973	ANXA2R
	SMARCD3	-0.704514	5.42485	-8.13077	7.59586e-13	9.29011e-12	18.5889	SMARCD3
	GPATCH1	0.662613	5.31868	8.12864	7.67897e-13	9.38683e-12	18.5782	GPATCH1
	PRPF19	0.61738	6.38974	8.12661	7.75936e-13	9.48014e-12	18.5679	PRPF19
	RPTOR	0.513397	4.84011	8.12072	7.99695e-13	9.75511e-12	18.5381	RPTOR
	PYHIN1	1.29792	4.68111	8.11959	8.04352e-13	9.80679e-12	18.5324	PYHIN1
	STK17B	-0.62951	7.23824	-8.11597	8.1939e-13	9.97972e-12	18.5141	STK17B
	ORM1	-2.14859	6.84526	-8.11435	8.26232e-13	1.00578e-11	18.5059	ORM1
	C6orf48	0.883145	7.87712	8.1134	8.30271e-13	1.01017e-11	18.501	C6orf48
	CSF1R	1.10398	7.00592	8.1112	8.39659e-13	1.02e-11	18.4899	CSF1R
	GLOD4	0.893985	5.84952	8.1089	8.49625e-13	1.03157e-11	18.4783	GLOD4
	CEACAM4	-0.851624	8.11465	-8.1081	8.53097e-13	1.03525e-11	18.4742	CEACAM4
	BATF	-0.636791	7.63708	-8.10433	8.69703e-13	1.0543e-11	18.4552	BATF
	STAG3L2	0.944915	6.33201	8.10316	8.74927e-13	1.06008e-11	18.4493	STAG3L2
	CSTF2T	0.750338	5.65956	8.0983	8.96984e-13	1.08568e-11	18.4247	CSTF2T
	BNIP2	-0.963739	7.63651	-8.09729	9.01635e-13	1.09074e-11	18.4196	BNIP2
	GCA	-0.914215	10.7638	-8.0946	9.14152e-13	1.10531e-11	18.406	GCA
	PLD1	-0.597175	4.01344	-8.09442	9.15e-13	1.10577e-11	18.4051	PLD1
	RP11-319G9.3	0.5392	2.87711	8.09359	9.18878e-13	1.10988e-11	18.4009	RP11-319G9.3
	ATP5J	-0.994642	7.72428	-8.09115	9.30426e-13	1.12267e-11	18.3885	ATP5J
	SLC36A4	-0.804158	4.36969	-8.08295	9.70291e-13	1.16835e-11	18.3471	SLC36A4
	MYL6B	-1.00081	5.52013	-8.0825	9.72531e-13	1.17045e-11	18.3448	MYL6B
	ZNF230	-0.827111	5.07455	-8.08114	9.79299e-13	1.17798e-11	18.338	ZNF230
	C8orf76	-0.837007	5.52274	-8.07724	9.99051e-13	1.20051e-11	18.3183	C8orf76
	BANK1	1.18705	5.91856	8.07602	1.0053e-12	1.2074e-11	18.3121	BANK1
	PCNX	-0.704189	5.82713	-8.07293	1.02133e-12	1.22602e-11	18.2965	PCNX
	FTX	-1.27181	6.58296	-8.06742	1.0505e-12	1.25973e-11	18.2687	FTX
	NUSAP1	-1.4441	5.73819	-8.06444	1.06664e-12	1.27778e-11	18.2536	NUSAP1
	CX3CR1	1.63916	7.72556	8.06225	1.07865e-12	1.29151e-11	18.2425	CX3CR1
	ACKR3	0.801279	3.46175	8.05713	1.10725e-12	1.32371e-11	18.2167	ACKR3
	STAT6	0.669872	8.00978	8.05326	1.12938e-12	1.34948e-11	18.1971	STAT6
	NPCDR1	0.70243	3.97321	8.05263	1.13305e-12	1.35317e-11	18.1939	NPCDR1
	GRAMD1C	1.07066	2.80188	8.05014	1.14755e-12	1.36978e-11	18.1814	GRAMD1C
	RPSA	0.88914	11.1948	8.04998	1.14848e-12	1.3702e-11	18.1806	RPSA
	LOC100506119	-0.803421	6.40254	-8.04771	1.16188e-12	1.38477e-11	18.1691	LOC100506119
	ORM1	-1.85887	5.16148	-8.0475	1.16316e-12	1.38558e-11	18.168	ORM1
	GNAQ	-0.583041	7.74348	-8.04098	1.20256e-12	1.43033e-11	18.1351	GNAQ
	CCR5	0.93506	6.67368	8.03752	1.224e-12	1.45509e-11	18.1177	CCR5
	GNG10	-0.968286	10.7858	-8.03742	1.22465e-12	1.45512e-11	18.1172	GNG10
	RPL4	0.876445	10.3629	8.03723	1.22586e-12	1.45582e-11	18.1162	RPL4
	DZIP3	0.565312	3.9064	8.02974	1.27366e-12	1.50875e-11	18.0784	DZIP3
	HIST1H1T	-0.835898	5.77875	-8.02753	1.28809e-12	1.52429e-11	18.0673	HIST1H1T
	GNB2L1	0.56996	8.34451	8.02587	1.29909e-12	1.53576e-11	18.0589	GNB2L1
	MRPL51	-0.65824	5.42615	-8.02527	1.30306e-12	1.53889e-11	18.0559	MRPL51
	RPGRIP1	0.563638	4.41098	8.02319	1.31696e-12	1.55452e-11	18.0454	RPGRIP1
	FAM63B	-0.708749	5.80985	-8.01876	1.34713e-12	1.58852e-11	18.023	FAM63B
	THEMIS	1.56774	3.88172	8.01425	1.37849e-12	1.62305e-11	18.0003	THEMIS
	CAPNS2	-0.67186	4.78278	-8.01139	1.39881e-12	1.64448e-11	17.9859	CAPNS2
	TWF1	-0.669559	4.79573	-8.00991	1.40939e-12	1.65472e-11	17.9784	TWF1
	KIAA0930	-0.698531	7.46922	-8.0056	1.44078e-12	1.69042e-11	17.9567	KIAA0930
	ZNF146	0.930599	5.42427	8.00462	1.44798e-12	1.69716e-11	17.9517	ZNF146
	ANKS1A	-0.981383	7.02334	-8.00355	1.45597e-12	1.70567e-11	17.9463	ANKS1A
	NDST2	-0.824402	5.8687	-8.003	1.46006e-12	1.70874e-11	17.9435	NDST2
	TIMM10B	0.533067	5.10558	7.99987	1.48353e-12	1.73447e-11	17.9278	TIMM10B
	ZNF211	0.545756	5.53769	7.99857	1.49341e-12	1.74515e-11	17.9212	ZNF211
	MRPS18B	0.669932	6.35421	7.99386	1.52973e-12	1.78581e-11	17.8975	MRPS18B
	LOC101927603	-0.638756	5.07365	-7.99252	1.54023e-12	1.79717e-11	17.8908	LOC101927603
	EMC2	-1.49464	6.14411	-7.99138	1.54928e-12	1.80682e-11	17.885	EMC2
	CLU	-0.946949	5.96837	-7.99072	1.5545e-12	1.81201e-11	17.8816	CLU
	TNRC6C-AS1	0.503208	5.60398	7.98174	1.62736e-12	1.89504e-11	17.8364	TNRC6C-AS1
	MRPS22	-0.56015	6.36461	-7.97744	1.66348e-12	1.93421e-11	17.8147	MRPS22
	FAM172A	-0.78974	6.28196	-7.97646	1.67183e-12	1.94295e-11	17.8098	FAM172A
	CRLF3	0.54619	9.49385	7.97621	1.67389e-12	1.94437e-11	17.8086	CRLF3
	LOC101926918	-1.21367	7.51149	-7.97372	1.69535e-12	1.96637e-11	17.796	LOC101926918
	PFKFB4	-0.575135	6.68288	-7.96945	1.73269e-12	2.00868e-11	17.7745	PFKFB4
	ATG3	-0.69765	6.72377	-7.96928	1.73414e-12	2.00936e-11	17.7737	ATG3
	TRAPPC6A	0.645676	6.48156	7.96845	1.74149e-12	2.01688e-11	17.7695	TRAPPC6A
	USP35	-0.502511	5.51812	-7.96823	1.74348e-12	2.01818e-11	17.7684	USP35
	MUSTN1	-0.932558	4.88634	-7.95885	1.82889e-12	2.11391e-11	17.7211	MUSTN1
	NAP1L3	0.853028	2.5714	7.9552	1.86327e-12	2.15152e-11	17.7028	NAP1L3
	SCAMP1-AS1	0.696904	5.02123	7.95497	1.86541e-12	2.15292e-11	17.7016	SCAMP1-AS1
	GNG5	-0.522338	10.963	-7.95468	1.86822e-12	2.1551e-11	17.7001	GNG5
	C12orf57	1.28185	7.16641	7.95433	1.87155e-12	2.15788e-11	17.6984	C12orf57
	SIL1	-0.572331	5.96993	-7.95336	1.88076e-12	2.16636e-11	17.6935	SIL1
	LTA	0.586884	4.64592	7.95142	1.89953e-12	2.18689e-11	17.6837	LTA
	TSPAN2	-1.2335	6.48184	-7.95103	1.90325e-12	2.1901e-11	17.6818	TSPAN2
	RPS3	0.736069	11.5407	7.94918	1.92132e-12	2.20981e-11	17.6725	RPS3
	GIPC1	0.700564	4.8503	7.94745	1.93827e-12	2.2271e-11	17.6638	GIPC1
	IL12RB2	0.539868	2.90657	7.94086	2.00449e-12	2.30206e-11	17.6306	IL12RB2
	PRRC2C	0.538701	6.94251	7.94027	2.01051e-12	2.30736e-11	17.6277	PRRC2C
	NAP1L2	0.797421	2.97452	7.94022	2.01108e-12	2.30736e-11	17.6274	NAP1L2
	FASTKD2	0.573562	4.05734	7.93785	2.03548e-12	2.33306e-11	17.6155	FASTKD2
	DLEU2	-0.676453	4.62251	-7.93457	2.06978e-12	2.37121e-11	17.599	DLEU2
	ZXDA	0.569992	3.47803	7.93326	2.08371e-12	2.38483e-11	17.5924	ZXDA
	NSF	-0.548556	4.84227	-7.93052	2.11293e-12	2.41236e-11	17.5786	NSF
	KPNA2	-0.624797	7.58536	-7.93006	2.11793e-12	2.41571e-11	17.5763	KPNA2
	TRPS1	-0.941719	5.72533	-7.92615	2.16048e-12	2.46062e-11	17.5566	TRPS1
	GCSAM	0.581066	3.67277	7.92389	2.18551e-12	2.48672e-11	17.5453	GCSAM
	BBX	0.657909	6.93923	7.91509	2.28569e-12	2.59816e-11	17.501	BBX
	IPCEF1	0.500243	7.30373	7.91045	2.3404e-12	2.65906e-11	17.4777	IPCEF1
	LIMK2	-0.846665	7.82945	-7.90984	2.34761e-12	2.66465e-11	17.4746	LIMK2
	NFKBIA	-0.612558	7.29536	-7.90822	2.36708e-12	2.68545e-11	17.4665	NFKBIA
	PPAP2B	-0.771264	3.97766	-7.90642	2.38891e-12	2.70758e-11	17.4574	PPAP2B
	KIR2DL2	0.872785	6.08166	7.89904	2.48029e-12	2.80843e-11	17.4204	KIR2DL2
	SERINC5	0.969014	7.43281	7.89373	2.54821e-12	2.88114e-11	17.3937	SERINC5
	GK3P	-1.14597	6.51386	-7.89353	2.55079e-12	2.88267e-11	17.3927	GK3P
	FKBP15	-0.524693	5.9088	-7.89332	2.55358e-12	2.88442e-11	17.3916	FKBP15
	CEACAM8	-3.50205	7.20289	-7.89239	2.56574e-12	2.89675e-11	17.3869	CEACAM8
	PDPR	0.624092	5.44526	7.89202	2.57047e-12	2.9007e-11	17.3851	PDPR
	UBE2Q2	1.13982	6.18073	7.89016	2.59491e-12	2.92686e-11	17.3758	UBE2Q2
	PDE4B	1.08653	5.1926	7.88971	2.60091e-12	2.93221e-11	17.3735	PDE4B
	ATG2A	0.775044	6.91907	7.88873	2.61397e-12	2.94551e-11	17.3685	ATG2A
	MIR29B2	1.19146	6.63245	7.88284	2.69338e-12	3.03353e-11	17.339	MIR29B2
	CLUHP3	0.695678	5.17034	7.88256	2.69729e-12	3.03501e-11	17.3376	CLUHP3
	RRAS2	1.0139	4.2542	7.87935	2.74162e-12	3.0834e-11	17.3215	RRAS2
	WDFY3-AS2	-0.506957	3.08885	-7.8756	2.79441e-12	3.14125e-11	17.3027	WDFY3-AS2
	PCID2	0.611586	5.88934	7.87443	2.81117e-12	3.15857e-11	17.2967	PCID2
	CUX1	-0.612631	6.83244	-7.87396	2.8179e-12	3.16462e-11	17.2944	CUX1
	HK2	-0.759973	8.02665	-7.87329	2.82753e-12	3.17391e-11	17.291	HK2
	AKAP7	0.522002	4.95132	7.87124	2.85708e-12	3.20549e-11	17.2808	AKAP7
	PDSS1	-0.87365	5.62254	-7.87115	2.85842e-12	3.20549e-11	17.2803	PDSS1
	ORC6	-0.60811	5.57144	-7.86637	2.92868e-12	3.28271e-11	17.2563	ORC6
	MSANTD2	1.27208	4.86996	7.86328	2.97513e-12	3.33317e-11	17.2408	MSANTD2
	LYSMD2	1.40282	8.72929	7.85439	3.11264e-12	3.48556e-11	17.1962	LYSMD2
	SPTLC1	-0.629269	6.07663	-7.85277	3.13834e-12	3.51265e-11	17.1881	SPTLC1
	LOC441081	-1.55128	7.04566	-7.8488	3.20242e-12	3.58266e-11	17.1681	LOC441081
	ND4	0.634658	12.7729	7.84673	3.23626e-12	3.61878e-11	17.1578	ND4
	SCFD1	-0.617412	6.06918	-7.84324	3.2941e-12	3.6817e-11	17.1403	SCFD1
	LOC339988	0.643919	6.18609	7.84256	3.30546e-12	3.69263e-11	17.1369	LOC339988
	MEGF6	0.561577	5.37234	7.83438	3.44576e-12	3.83834e-11	17.0958	MEGF6
	FFAR3	-1.53926	5.03871	-7.83303	3.46951e-12	3.86296e-11	17.0891	FFAR3
	RPS19	0.583315	8.53105	7.83231	3.4822e-12	3.87523e-11	17.0855	RPS19
	AES	0.871157	7.11766	7.83107	3.50413e-12	3.89778e-11	17.0793	AES
	HGF	-1.4738	4.67504	-7.83058	3.51286e-12	3.90563e-11	17.0768	HGF
	USP53	0.567949	2.9796	7.82939	3.53419e-12	3.92747e-11	17.0708	USP53
	DGCR6	0.62576	6.213	7.82836	3.55277e-12	3.94624e-11	17.0657	DGCR6
	GNA15	-0.722336	7.14559	-7.82376	3.63675e-12	4.0376e-11	17.0426	GNA15
	OSGEPL1	0.713827	4.63291	7.82313	3.64838e-12	4.04859e-11	17.0394	OSGEPL1
	DHRS13	-0.834177	7.76838	-7.82012	3.7046e-12	4.10902e-11	17.0244	DHRS13
	AK090844	-0.682567	7.50185	-7.81294	3.84197e-12	4.2513e-11	16.9884	AK090844
	RP11-548H18.2	-1.00914	6.13113	-7.81023	3.8952e-12	4.30816e-11	16.9748	RP11-548H18.2
	ALCAM	-1.01777	5.59255	-7.80942	3.91133e-12	4.32395e-11	16.9708	ALCAM
	FAM20A	-1.70023	4.61805	-7.80791	3.94133e-12	4.35505e-11	16.9632	FAM20A
	CEACAM1	-1.82837	7.12208	-7.80574	3.98496e-12	4.40118e-11	16.9524	CEACAM1
	TROAP	-0.60652	4.67419	-7.80202	4.06105e-12	4.47674e-11	16.9337	TROAP
	NAA40	0.650961	4.52099	7.79898	4.1241e-12	4.53982e-11	16.9185	NAA40
	ESYT2	0.656646	4.84372	7.79844	4.13544e-12	4.55015e-11	16.9158	ESYT2
	MGST2	-0.674381	6.28762	-7.79587	4.18966e-12	4.60547e-11	16.9029	MGST2
	ZNF106	-0.516012	8.49117	-7.7953	4.2019e-12	4.61675e-11	16.9	ZNF106
	GK	-1.00527	7.27809	-7.78802	4.35981e-12	4.78575e-11	16.8636	GK
	C2orf43	0.535525	4.86191	7.78548	4.4165e-12	4.84569e-11	16.8509	C2orf43
	COQ2	-0.776874	5.04794	-7.78487	4.43018e-12	4.85614e-11	16.8478	COQ2
	SCAF8	0.685288	7.29661	7.78381	4.45409e-12	4.88006e-11	16.8425	SCAF8
	ADAM17	-0.813283	7.01421	-7.78345	4.46213e-12	4.88657e-11	16.8408	ADAM17
	C1QB	-1.60445	4.92131	-7.78215	4.49158e-12	4.91652e-11	16.8343	C1QB
	ADPRHL2	0.647339	7.04817	7.78134	4.51014e-12	4.93221e-11	16.8302	ADPRHL2
	PPP1R3B	-0.56536	6.72953	-7.77249	4.7171e-12	5.1513e-11	16.7859	PPP1R3B
	FPR1	-0.663115	10.3526	-7.77007	4.7753e-12	5.20935e-11	16.7738	FPR1
	ADA	0.870322	6.33146	7.77	4.77695e-12	5.20935e-11	16.7735	ADA
	GTF2H4	0.605387	4.42167	7.7647	4.9071e-12	5.34878e-11	16.747	GTF2H4
	HAR1A	0.527131	3.27142	7.76163	4.98406e-12	5.4276e-11	16.7316	HAR1A
	ASPSCR1	0.557215	5.02255	7.75674	5.10917e-12	5.56125e-11	16.7071	ASPSCR1
	CD24	-2.12304	7.53067	-7.75641	5.11757e-12	5.5678e-11	16.7055	CD24
	MIR5193	0.50615	6.82259	7.75484	5.15845e-12	5.60967e-11	16.6977	MIR5193
	SNPH	0.569143	4.6949	7.75139	5.2493e-12	5.70581e-11	16.6804	SNPH
	PHOSPHO2	1.0347	3.66085	7.75071	5.26747e-12	5.72289e-11	16.677	PHOSPHO2
	PRKD2	0.557226	6.3454	7.74959	5.29745e-12	5.75278e-11	16.6714	PRKD2
	LIPT1	0.819858	5.51503	7.7482	5.33481e-12	5.79066e-11	16.6645	LIPT1
	SLC35E2	0.670069	7.21041	7.74338	5.46672e-12	5.92833e-11	16.6404	SLC35E2
	APMAP	-0.653424	10.222	-7.74328	5.46969e-12	5.9288e-11	16.6399	APMAP
	USB1	-0.502783	6.06518	-7.74132	5.52398e-12	5.98487e-11	16.6301	USB1
	ACKR3	0.526261	3.45972	7.73855	5.60206e-12	6.06102e-11	16.6163	ACKR3
	KIF21A	0.629059	2.37853	7.73722	5.63993e-12	6.09917e-11	16.6096	KIF21A
	TOMM20	0.636674	7.85415	7.7359	5.67775e-12	6.13722e-11	16.603	TOMM20
	ACAD11	0.536842	4.75105	7.73496	5.70496e-12	6.16378e-11	16.5983	ACAD11
	CLEC3B	-0.765118	5.32355	-7.7259	5.97274e-12	6.44714e-11	16.553	CLEC3B
	KIF5B	-0.548255	7.81709	-7.72422	6.02362e-12	6.49305e-11	16.5447	KIF5B
	RP11-690I21.2	0.710255	5.09866	7.7232	6.05483e-12	6.51767e-11	16.5396	RP11-690I21.2
	NOA1	0.53959	7.08623	7.72232	6.08198e-12	6.54388e-11	16.5352	NOA1
	TIMM8B	-0.589373	6.23593	-7.72173	6.10019e-12	6.55742e-11	16.5322	TIMM8B
	HIST1H4D	-1.23404	4.56365	-7.72024	6.14624e-12	6.60388e-11	16.5248	HIST1H4D
	TBC1D9	0.84413	5.58019	7.71963	6.16521e-12	6.62122e-11	16.5218	TBC1D9
	ANKRD46	0.949254	4.46318	7.71945	6.17083e-12	6.6242e-11	16.5209	ANKRD46
	C14orf28	0.541654	4.17409	7.71888	6.18862e-12	6.64025e-11	16.518	C14orf28
	PCYT1A	-0.810161	6.55009	-7.71657	6.26149e-12	6.71227e-11	16.5065	PCYT1A
	ATP8B4	-1.71913	5.62524	-7.71502	6.31065e-12	6.76187e-11	16.4987	ATP8B4
	GPA33	0.577328	4.88688	7.71415	6.3385e-12	6.78859e-11	16.4944	GPA33
	SLC25A40	-1.24212	7.27495	-7.70907	6.50353e-12	6.95896e-11	16.469	SLC25A40
	NBEAL1	0.757627	11.3799	7.70849	6.52272e-12	6.9763e-11	16.4661	NBEAL1
	MED25	0.893252	8.69694	7.70483	6.64451e-12	7.10004e-11	16.4479	MED25
	CNOT7	0.583975	6.6695	7.7044	6.65908e-12	7.11236e-11	16.4457	CNOT7
	TMEM150A	0.598883	3.52831	7.70118	6.76831e-12	7.21912e-11	16.4297	TMEM150A
	LTF	-2.99371	10.0229	-7.69989	6.81271e-12	7.26316e-11	16.4232	LTF
	RPL14	0.681384	8.52695	7.69906	6.84132e-12	7.29033e-11	16.4191	RPL14
	LOC100134822	-0.99538	6.10201	-7.69805	6.87632e-12	7.32428e-11	16.4141	LOC100134822
	NEDD4	-1.48686	5.2856	-7.68935	7.18571e-12	7.63491e-11	16.3706	NEDD4
	OXCT1	0.977072	5.56239	7.68929	7.18756e-12	7.63491e-11	16.3704	OXCT1
	STK3	-0.820571	4.35254	-7.6847	7.35639e-12	7.81068e-11	16.3475	STK3
	FAM174A	0.956851	6.49537	7.6788	7.57923e-12	8.04363e-11	16.318	FAM174A
	HLA-DOB	0.646635	4.97152	7.6784	7.59444e-12	8.05245e-11	16.3161	HLA-DOB
	PLB1	-0.705044	4.97128	-7.67699	7.64877e-12	8.1027e-11	16.309	PLB1
	EHBP1	0.648275	4.26108	7.67322	7.79591e-12	8.25109e-11	16.2902	EHBP1
	SOX8	0.609238	3.10237	7.66895	7.96591e-12	8.42719e-11	16.269	SOX8
	TMEM42	0.507469	5.72529	7.66723	8.03551e-12	8.48928e-11	16.2604	TMEM42
	ARMCX2	0.801351	3.88561	7.65974	8.34519e-12	8.80449e-11	16.2231	ARMCX2
	GZMM	0.830445	4.69812	7.65698	8.46221e-12	8.92392e-11	16.2093	GZMM
	GAR1	0.641045	5.84058	7.65659	8.47884e-12	8.93743e-11	16.2074	GAR1
	MLKL	-0.582732	8.78093	-7.65139	8.70453e-12	9.17118e-11	16.1815	MLKL
	AKIP1	0.843091	8.76019	7.65078	8.73136e-12	9.1953e-11	16.1785	AKIP1
	ZNF420	0.774577	4.24801	7.64825	8.84347e-12	9.30079e-11	16.1659	ZNF420
	RAB30	0.606524	4.11023	7.64725	8.88817e-12	9.34358e-11	16.1609	RAB30
	SOCS3	-0.844987	5.46813	-7.64682	8.90767e-12	9.35987e-11	16.1587	SOCS3
	C9orf66	-0.592626	3.69644	-7.64499	8.99055e-12	9.43421e-11	16.1496	C9orf66
	PPP1R12A	-0.76129	8.66569	-7.64241	9.10822e-12	9.5534e-11	16.1368	PPP1R12A
	FABP5	-1.32124	4.86468	-7.64091	9.17757e-12	9.62182e-11	16.1293	FABP5
	ZDHHC23	0.661542	3.53541	7.63874	9.27831e-12	9.72307e-11	16.1185	ZDHHC23
	CDIP1	0.500057	5.32694	7.63469	9.46995e-12	9.91499e-11	16.0984	CDIP1
	NOL11	0.811882	6.51267	7.63137	9.62975e-12	1.00733e-10	16.0819	NOL11
	PCSK5	0.753313	3.52068	7.63085	9.65523e-12	1.00954e-10	16.0793	PCSK5
	NDUFS5	-0.910635	7.45011	-7.62909	9.74143e-12	1.01673e-10	16.0705	NDUFS5
	TGFBI	1.85522	8.18706	7.62424	9.98243e-12	1.04142e-10	16.0464	TGFBI
	EDEM2	-0.554133	6.99022	-7.62295	1.00477e-11	1.04682e-10	16.04	EDEM2
	LOC101928789	1.08374	5.58466	7.62119	1.01373e-11	1.05569e-10	16.0312	LOC101928789
	RAB8B	-0.626522	8.25215	-7.62019	1.01884e-11	1.06054e-10	16.0262	RAB8B
	PTGES3	0.684186	9.82136	7.61355	1.05353e-11	1.09616e-10	15.9932	PTGES3
	GNAI3	-0.71026	8.19981	-7.61104	1.06698e-11	1.10818e-10	15.9807	GNAI3
	BEX2	1.02117	5.00637	7.6063	1.09278e-11	1.13346e-10	15.9571	BEX2
	PQLC3	0.672824	6.52283	7.60597	1.09458e-11	1.13483e-10	15.9555	PQLC3
	TPPP3	0.74089	4.28651	7.60517	1.099e-11	1.1389e-10	15.9515	TPPP3
	PDLIM7	-0.504657	5.74699	-7.6042	1.1044e-11	1.14349e-10	15.9467	PDLIM7
	MTMR3	-0.526163	7.21478	-7.59961	1.13024e-11	1.16939e-10	15.9239	MTMR3
	LOC102725188	1.00929	10.2134	7.59958	1.13042e-11	1.16939e-10	15.9237	LOC102725188
	LOC101930306	0.694594	5.52716	7.59871	1.13539e-11	1.17401e-10	15.9194	LOC101930306
	TGFA	-0.574813	5.72269	-7.596	1.15101e-11	1.18858e-10	15.9059	TGFA
	VDAC2	0.507222	8.62528	7.59273	1.17009e-11	1.20668e-10	15.8897	VDAC2
	PRKRIR	0.768902	6.92403	7.58952	1.18921e-11	1.22478e-10	15.8737	PRKRIR
	UNG	0.972897	4.41909	7.5856	1.21293e-11	1.247e-10	15.8543	UNG
	TMEM194A	0.589384	4.03805	7.58171	1.23692e-11	1.26944e-10	15.835	TMEM194A
	RBX1	-0.961963	8.22772	-7.58106	1.24093e-11	1.27243e-10	15.8318	RBX1
	ABHD14A	0.673444	5.70237	7.58095	1.24161e-11	1.27257e-10	15.8312	ABHD14A
	LINC01420	0.584734	4.14466	7.58026	1.24594e-11	1.27644e-10	15.8278	LINC01420
	TRMT13	1.10185	5.37388	7.57985	1.24854e-11	1.27855e-10	15.8257	TRMT13
	FBXW2	-0.676399	5.00877	-7.57873	1.25561e-11	1.28522e-10	15.8202	FBXW2
	KCNRG	-0.550195	3.64342	-7.57733	1.26447e-11	1.29316e-10	15.8132	KCNRG
	ACAP2	-0.594568	6.65123	-7.5752	1.27814e-11	1.30657e-10	15.8026	ACAP2
	TMEM91	-0.66064	5.7867	-7.56913	1.31781e-11	1.34477e-10	15.7725	TMEM91
	POU2F2	0.518771	5.60237	7.56842	1.3225e-11	1.34896e-10	15.769	POU2F2
	EI24	0.590238	5.77647	7.56766	1.32758e-11	1.35355e-10	15.7652	EI24
	MID1IP1	0.776521	6.92633	7.55996	1.38005e-11	1.40643e-10	15.727	MID1IP1
	MROH7-TTC4	0.575441	5.10893	7.55946	1.38348e-11	1.40932e-10	15.7245	MROH7-TTC4
	RPL8	0.737232	11.0289	7.5556	1.4106e-11	1.43569e-10	15.7054	RPL8
	EIF3H	0.555046	6.25951	7.5553	1.41277e-11	1.43727e-10	15.7039	EIF3H
	CCNB2	-0.560508	4.18346	-7.55458	1.41791e-11	1.44187e-10	15.7003	CCNB2
	MFN2	-0.611203	6.11372	-7.53999	1.52584e-11	1.54892e-10	15.628	MFN2
	PRKRA	0.890998	5.28694	7.53862	1.53636e-11	1.55893e-10	15.6212	PRKRA
	C2orf76	-1.13206	4.71132	-7.53793	1.54174e-11	1.56371e-10	15.6177	C2orf76
	BTBD10	-0.692953	6.38741	-7.53763	1.54407e-11	1.56539e-10	15.6163	BTBD10
	TRIT1	0.707989	4.91002	7.53425	1.57054e-11	1.59016e-10	15.5995	TRIT1
	COX7A2	-0.822454	9.60511	-7.52899	1.61264e-11	1.63066e-10	15.5734	COX7A2
	CMTM1	-0.549674	4.58433	-7.52124	1.67668e-11	1.69395e-10	15.535	CMTM1
	LYRM7	0.645756	5.21275	7.51906	1.69514e-11	1.71111e-10	15.5242	LYRM7
	BTG2	0.573672	7.03952	7.51828	1.70178e-11	1.71708e-10	15.5204	BTG2
	CHP1	-0.61637	7.58565	-7.51713	1.71162e-11	1.72626e-10	15.5147	CHP1
	LINC00926	0.988979	5.8833	7.51259	1.75114e-11	1.76535e-10	15.4922	LINC00926
	IL4R	-0.740256	8.6651	-7.50972	1.77657e-11	1.78945e-10	15.478	IL4R
	UQCRQ	-1.05102	6.8159	-7.50798	1.79211e-11	1.80277e-10	15.4694	UQCRQ
	CYB5R4	-0.70272	6.85288	-7.50681	1.80267e-11	1.81182e-10	15.4636	CYB5R4
	TYW5	-0.708138	5.06215	-7.5036	1.832e-11	1.83973e-10	15.4477	TYW5
	KIAA1715	-1.05681	5.70161	-7.50209	1.84595e-11	1.85293e-10	15.4402	KIAA1715
	SFXN3	0.522129	5.54728	7.50079	1.858e-11	1.86378e-10	15.4338	SFXN3
	WHAMM	0.598301	5.56768	7.49959	1.86922e-11	1.87387e-10	15.4278	WHAMM
	SMAGP	0.612571	4.90651	7.49667	1.89687e-11	1.90078e-10	15.4134	SMAGP
	TOMM40L	-0.718509	5.66427	-7.49557	1.90737e-11	1.90889e-10	15.4079	TOMM40L
	CETN2	-0.767767	6.64055	-7.49503	1.91253e-11	1.91237e-10	15.4053	CETN2
	SLC25A5	0.625311	9.72431	7.49469	1.91579e-11	1.91481e-10	15.4036	SLC25A5
	YWHAQ	0.568945	8.8395	7.49255	1.93646e-11	1.93381e-10	15.393	YWHAQ
	COLQ	0.649639	4.59367	7.49064	1.95519e-11	1.95167e-10	15.3835	COLQ
	EMR1	-1.31269	7.9729	-7.49039	1.9576e-11	1.95325e-10	15.3823	EMR1
	USP14	0.602632	6.94185	7.48616	1.99966e-11	1.99437e-10	15.3613	USP14
	OR7E37P	-0.654434	6.74846	-7.48471	2.01425e-11	2.00721e-10	15.3542	OR7E37P
	FAM173B	-0.616065	4.55596	-7.47934	2.0692e-11	2.0602e-10	15.3277	FAM173B
	RP3-486D24.1	0.6804	8.9951	7.47864	2.07654e-11	2.06662e-10	15.3242	RP3-486D24.1
	HSD3B7	-0.621502	5.84065	-7.47833	2.07973e-11	2.06804e-10	15.3226	HSD3B7
	CD163	-2.06062	6.89616	-7.47675	2.09626e-11	2.08359e-10	15.3148	CD163
	BTN3A2	1.36122	6.8023	7.47516	2.11303e-11	2.09936e-10	15.307	BTN3A2
	MBNL2	1.05401	4.90592	7.46878	2.18177e-11	2.1649e-10	15.2754	MBNL2
	METTL2B	0.53708	3.37212	7.46799	2.19039e-11	2.17252e-10	15.2715	METTL2B
	SPIN2A	0.706052	4.2504	7.46429	2.23148e-11	2.20952e-10	15.2532	SPIN2A
	CUTA	0.821689	8.07288	7.46019	2.27785e-11	2.25257e-10	15.233	CUTA
	VPS54	-0.919452	6.50398	-7.45919	2.28929e-11	2.26293e-10	15.228	VPS54
	AGO4	-0.57623	6.13901	-7.45548	2.33219e-11	2.30338e-10	15.2097	AGO4
	SLC15A2	-0.605373	4.62084	-7.45432	2.34581e-11	2.31586e-10	15.204	SLC15A2
	LAMTOR2	-0.620691	6.65208	-7.445	2.45803e-11	2.42562e-10	15.1579	LAMTOR2
	TMCC1	0.651101	5.75476	7.4444	2.46543e-11	2.43189e-10	15.155	TMCC1
	HMGN3	0.998705	7.37573	7.44167	2.49928e-11	2.46216e-10	15.1415	HMGN3
	RPUSD4	0.582873	6.20739	7.43769	2.54962e-11	2.50963e-10	15.1219	RPUSD4
	IRF8	0.837213	7.91329	7.43729	2.55476e-11	2.51363e-10	15.1199	IRF8
	LRRN1	-1.87151	4.14628	-7.43647	2.56526e-11	2.52199e-10	15.1158	LRRN1
	CTC-429P9.3	0.531514	5.86422	7.43646	2.56542e-11	2.52199e-10	15.1158	CTC-429P9.3
	MEPCE	0.60364	7.50687	7.43514	2.58237e-11	2.53585e-10	15.1093	MEPCE
	UBE2W	-0.573972	5.45466	-7.43375	2.60041e-11	2.55102e-10	15.1024	UBE2W
	CYBB	-0.663003	5.77172	-7.43244	2.61752e-11	2.56457e-10	15.096	CYBB
	BTN3A1	1.05729	7.34079	7.43228	2.61971e-11	2.56564e-10	15.0951	BTN3A1
	NAPG	-0.698651	5.45128	-7.43083	2.63871e-11	2.581e-10	15.088	NAPG
	H2AFZ	-0.551498	9.50016	-7.43068	2.64075e-11	2.58191e-10	15.0872	H2AFZ
	CTA-250D10.23	0.728071	5.07768	7.42765	2.6811e-11	2.62027e-10	15.0723	CTA-250D10.23
	PPA2	-0.527227	5.23716	-7.42561	2.70867e-11	2.64611e-10	15.0622	PPA2
	NUP160	0.547569	3.4751	7.42125	2.76843e-11	2.70336e-10	15.0407	NUP160
	IPO5	0.555695	5.00282	7.42093	2.7729e-11	2.7066e-10	15.0391	IPO5
	ENPP5	0.522234	2.21606	7.41928	2.79583e-11	2.7267e-10	15.031	ENPP5
	TFF3	-0.864956	4.98222	-7.41795	2.81445e-11	2.74256e-10	15.0245	TFF3
	SELM	0.697043	4.68964	7.41633	2.83739e-11	2.76376e-10	15.0165	SELM
	KLF5	-0.876595	4.56816	-7.40698	2.97329e-11	2.89252e-10	14.9704	KLF5
	DHX15	0.527079	8.36336	7.40296	3.03376e-11	2.94765e-10	14.9505	DHX15
	ACVR1C	0.601911	3.01737	7.38963	3.24282e-11	3.14685e-10	14.8848	ACVR1C
	KIR3DL1	0.696668	4.55684	7.38437	3.32931e-11	3.22676e-10	14.8589	KIR3DL1
	PABPC3	0.509317	10.9362	7.38394	3.33641e-11	3.2323e-10	14.8568	PABPC3
	SSH2	-0.62047	6.35754	-7.3827	3.3571e-11	3.25012e-10	14.8507	SSH2
	DYNLT1	-0.538073	10.0613	-7.38026	3.39834e-11	3.28821e-10	14.8387	DYNLT1
	AC073283.7	0.522025	5.10324	7.3778	3.44038e-11	3.32751e-10	14.8266	AC073283.7
	TBC1D10C	0.540494	8.16611	7.37548	3.4805e-11	3.36213e-10	14.8151	TBC1D10C
	AF131215.4	0.743274	4.58853	7.37349	3.51533e-11	3.39437e-10	14.8053	AF131215.4
	ST20	-0.841666	7.32482	-7.3715	3.55028e-11	3.4267e-10	14.7956	ST20
	KLF14	-0.501294	3.90503	-7.37107	3.55795e-11	3.43269e-10	14.7935	KLF14
	NXPE3	-0.617977	5.09943	-7.3702	3.57348e-11	3.44624e-10	14.7892	NXPE3
	RP11-305O6.3	-0.825288	2.94537	-7.36853	3.6034e-11	3.47271e-10	14.7809	RP11-305O6.3
	SIGMAR1	0.554323	5.1931	7.36823	3.60883e-11	3.47603e-10	14.7795	SIGMAR1
	ATP5I	-0.650997	7.34225	-7.36731	3.62544e-11	3.48628e-10	14.7749	ATP5I
	SFMBT2	0.506404	3.96497	7.36334	3.69799e-11	3.55457e-10	14.7554	SFMBT2
	ZBTB2	0.767176	4.87474	7.36286	3.70688e-11	3.56019e-10	14.7531	ZBTB2
	MYO10	-0.520637	3.2485	-7.36142	3.73376e-11	3.58453e-10	14.7459	MYO10
	HAT1	-1.39892	6.78323	-7.3609	3.74349e-11	3.59239e-10	14.7434	HAT1
	SRP19	-0.828349	7.56364	-7.35629	3.83062e-11	3.67299e-10	14.7207	SRP19
	TIMP1	-0.872802	10.6219	-7.35154	3.92246e-11	3.75488e-10	14.6974	TIMP1
	CD82	-0.685597	7.31706	-7.35095	3.934e-11	3.76439e-10	14.6945	CD82
	STARD7	0.628312	7.64808	7.35013	3.95009e-11	3.77823e-10	14.6904	STARD7
	ABCD2	0.530045	2.17124	7.34694	4.01351e-11	3.83491e-10	14.6747	ABCD2
	SNHG22	0.541517	3.3176	7.34691	4.01427e-11	3.83491e-10	14.6746	SNHG22
	THBS1	-0.836967	4.18498	-7.34347	4.0836e-11	3.89955e-10	14.6577	THBS1
	PDGFC	-1.52202	5.14295	-7.3394	4.16744e-11	3.97762e-10	14.6377	PDGFC
	C1orf122	-0.606713	7.06124	-7.33879	4.18022e-11	3.98692e-10	14.6346	C1orf122
	DLST	0.609871	5.47006	7.33607	4.23732e-11	4.03973e-10	14.6213	DLST
	BTG1	0.640154	8.40471	7.33592	4.24041e-11	4.04102e-10	14.6206	BTG1
	RRM2	-2.18501	6.37479	-7.33558	4.2477e-11	4.04632e-10	14.6189	RRM2
	TIMM23B	0.62704	4.18158	7.33452	4.27015e-11	4.06439e-10	14.6137	TIMM23B
	GNPNAT1	0.782721	4.81131	7.33379	4.28563e-11	4.07746e-10	14.6101	GNPNAT1
	HIST1H1C	-1.41657	7.8416	-7.33292	4.30443e-11	4.09368e-10	14.6058	HIST1H1C
	UQCRH	-0.933909	8.38209	-7.33103	4.34504e-11	4.13062e-10	14.5965	UQCRH
	MRPS30	0.637812	4.89286	7.33012	4.36481e-11	4.14772e-10	14.5921	MRPS30
[truncated: 1,319 more rows]
