# Supplementary material for: LDHA, BIK, and CNIH4 Are Diagnostic Markers of Endoplasmic Reticulum Stress in Lung Cancer Comorbid With Sepsis: Integrating Machine Learning and Single‐Cell Analysis of Immune Signaling
Source: Mediators Inflamm. 2026 Jul 11;2026:2437852. doi: 10.1155/mi/2437852 (PMC13355311; doi:10.1155/mi/2437852)
Supplement: Supplementary file 3 — Supporting Information 3 Table S2A: WGCNA in lung cancer. [file MI-2026-2437852-s002.xlsx]

## Sheet: S2A
	Table S2A. WGCNA in lung cancer
	probes	moduleColor	GS.Control	p.GS.Control	GS.Treat	p.GS.Treat	MMblue	p.MMblue	MMbrown	p.MMbrown	MMturquoise	p.MMturquoise	MMyellow	p.MMyellow	MMgrey	p.MMgrey
	AACS	blue	0.43241	3.3008e-06	-0.43241	3.3008e-06	0.673879	1.79846e-15	0.422201	5.90852e-06	-0.494181	6.31759e-08	-0.328095	0.000560604	-0.0983575	0.313495
	ACSL5	blue	-0.179028	0.0650274	0.179028	0.0650274	-0.423507	5.48996e-06	-0.158796	0.102324	0.276003	0.00400734	0.050255	0.60721	-0.0187614	0.847894
	ACTG1P4	blue	0.0211173	0.829067	-0.0211173	0.829067	-0.18851	0.0518313	0.242019	0.0120215	0.0118652	0.903455	0.0914335	0.348939	-0.0611313	0.53164
	ACYP1	blue	0.229562	0.0173799	-0.229562	0.0173799	0.540632	1.84372e-09	0.400297	1.93626e-05	-0.284111	0.00301975	-0.2473	0.010227	0.140914	0.14769
	ADAMDEC1	blue	0.509504	2.08655e-08	-0.509504	2.08655e-08	0.652478	2.65523e-14	0.444591	1.60682e-06	-0.551925	7.18164e-10	-0.00574	0.953208	0.193353	0.0459945
	ADM	blue	0.0284375	0.771233	-0.0284375	0.771233	0.266195	0.00558173	0.156535	0.107369	-0.0966007	0.322259	-0.158712	0.102507	0.0821136	0.400441
	AEBP1	blue	0.052925	0.588225	-0.052925	0.588225	-0.2642	0.00596231	-0.103769	0.287482	0.00231472	0.981122	0.206895	0.0325013	-0.104487	0.284142
	AKR1B10	blue	0.298769	0.00177255	-0.298769	0.00177255	0.401282	1.83891e-05	0.0259068	0.791103	-0.339768	0.000343027	-0.390664	3.18019e-05	-0.0589753	0.546239
	AKR1C1	blue	0.162479	0.0945073	-0.162479	0.0945073	0.452591	9.86201e-07	0.0468487	0.631812	-0.218499	0.0237581	-0.388302	3.58319e-05	0.0243609	0.803308
	AKR1C2	blue	0.1154	0.236553	-0.1154	0.236553	0.405818	1.44682e-05	0.0268751	0.783483	-0.161452	0.0966378	-0.346263	0.000258791	0.0159747	0.870272
	AKR1C3	blue	0.0654581	0.502941	-0.0654581	0.502941	0.355744	0.000169637	0.0778939	0.425167	-0.0926492	0.342541	-0.266285	0.00556515	0.0319779	0.743683
	ALDH3A1	blue	-0.032893	0.736613	0.032893	0.736613	0.186716	0.0541426	-0.168466	0.0828151	-0.070295	0.47184	-0.235308	0.0146947	-0.0447658	0.647059
	ALOX15B	blue	-0.307342	0.00128126	0.307342	0.00128126	-0.563091	2.72952e-10	-0.511707	1.77126e-08	0.309884	0.00116155	0.309148	0.00119511	-0.0899587	0.356799
	ALPL	blue	-0.451042	1.08499e-06	0.451042	1.08499e-06	-0.541695	1.68965e-09	-0.464584	4.63297e-07	0.434089	2.99384e-06	0.415163	8.73094e-06	-0.109591	0.261145
	ANGPT2	blue	-0.031835	0.744789	0.031835	0.744789	0.231116	0.0166149	0.266924	0.00544812	-0.0355636	0.716107	-0.14882	0.126053	0.0351385	0.719358
	ANP32E	blue	0.593128	1.67751e-11	-0.593128	1.67751e-11	0.685434	3.82064e-16	0.402121	1.75957e-05	-0.599838	8.64407e-12	-0.477729	1.95708e-07	0.0596923	0.541362
	ANXA6	blue	-0.400462	1.91965e-05	0.400462	1.91965e-05	-0.496	5.55483e-08	-0.597855	1.05322e-11	0.379799	5.46502e-05	0.334677	0.000425978	0.0923048	0.344345
	APOBEC3B	blue	0.572452	1.17927e-10	-0.572452	1.17927e-10	0.738061	1.19614e-19	0.540973	1.79294e-09	-0.634872	2.07997e-13	-0.293827	0.00212792	0.0997053	0.306878
	APOD	blue	-0.0807817	0.408151	0.0807817	0.408151	-0.342193	0.000308994	-0.440568	2.04439e-06	0.0871802	0.371906	0.0528077	0.589053	-0.131098	0.17831
	APOH	blue	-0.177636	0.0671768	0.177636	0.0671768	-0.349781	0.000221598	-0.0855107	0.381168	0.275889	0.00402316	0.10388	0.286962	-0.0739103	0.449296
	AQP3	blue	-0.0769356	0.430902	0.0769356	0.430902	-0.286269	0.0027968	-0.243229	0.0115875	0.0895512	0.358991	-0.0876398	0.369381	-0.13418	0.168233
	ARG2	blue	0.356994	0.000160287	-0.356994	0.000160287	0.537915	2.30143e-09	0.366279	0.000104434	-0.397388	2.25295e-05	-0.347222	0.000248118	0.0238104	0.807666
	ASCL1	blue	0.211392	0.0288347	-0.211392	0.0288347	0.379494	5.54715e-05	0.129848	0.18252	-0.23614	0.0143376	-0.209828	0.0300682	-0.0764524	0.43381
	ASNS	blue	0.56583	2.14109e-10	-0.56583	2.14109e-10	0.731215	3.80172e-19	0.53643	2.59573e-09	-0.586984	3.03806e-11	-0.431301	3.51954e-06	-0.107053	0.272414
	ASPM	blue	0.699869	4.97489e-17	-0.699869	4.97489e-17	0.926796	1.83886e-46	0.59759	1.08128e-11	-0.768536	4.33483e-22	-0.516846	1.20323e-08	0.147284	0.130053
	ATAD2	blue	0.577005	7.76538e-11	-0.577005	7.76538e-11	0.816849	7.72534e-27	0.718435	3.00322e-18	-0.600922	7.75477e-12	-0.421765	6.05449e-06	0.130112	0.181626
	ATP6V0E2	blue	0.355063	0.000174942	-0.355063	0.000174942	0.453546	9.29597e-07	0.424018	5.33428e-06	-0.39447	2.61891e-05	-0.193746	0.0455459	-0.0612801	0.530639
	AURKA	blue	0.655258	1.89476e-14	-0.655258	1.89476e-14	0.915611	2.39311e-43	0.577941	7.12085e-11	-0.713285	6.68977e-18	-0.477779	1.95047e-07	0.119712	0.219375
	AURKB	blue	0.594271	1.49999e-11	-0.594271	1.49999e-11	0.875902	5.1627e-35	0.415369	8.63264e-06	-0.68718	3.00423e-16	-0.494163	6.32575e-08	0.0668858	0.493651
	AUTS2	blue	-0.125675	0.197104	0.125675	0.197104	-0.369674	8.89987e-05	-0.169858	0.0802691	0.200278	0.0386053	-0.108186	0.267344	-0.189277	0.0508686
	BARD1	blue	0.450117	1.14842e-06	-0.450117	1.14842e-06	0.581995	4.87615e-11	0.302366	0.0015487	-0.467358	3.87419e-07	-0.431133	3.55382e-06	0.141052	0.14729
	BAZ1A	blue	0.463691	4.90602e-07	-0.463691	4.90602e-07	0.489397	8.83093e-08	0.559467	3.75099e-10	-0.452026	1.02116e-06	-0.177615	0.0672103	0.175485	0.0706112
	BCAM	blue	-0.144692	0.137025	0.144692	0.137025	-0.4342	2.97461e-06	-0.517137	1.17702e-08	0.174811	0.0717166	0.0222661	0.819922	-0.204449	0.0346552
	BEX1	blue	-0.119789	0.219079	0.119789	0.219079	0.134135	0.168375	0.0988429	0.311102	0.127204	0.191667	-0.0540639	0.58021	-0.0308547	0.752389
	BIRC5	blue	0.654416	2.09954e-14	-0.654416	2.09954e-14	0.874679	8.35879e-35	0.24065	0.0125294	-0.750885	1.24062e-20	-0.533398	3.31264e-09	0.0680437	0.486184
	BNIP3	blue	0.538805	2.14067e-09	-0.538805	2.14067e-09	0.653907	2.23346e-14	0.545404	1.2432e-09	-0.538946	2.11612e-09	-0.407799	1.30155e-05	-0.133378	0.170812
	BRINP1	blue	0.0380902	0.696891	-0.0380902	0.696891	-0.118996	0.222168	0.0483925	0.62061	0.0407353	0.676976	-0.00235387	0.980803	-0.0901474	0.355787
	BTG2	blue	-0.394671	2.59197e-05	0.394671	2.59197e-05	-0.411159	1.08605e-05	-0.447377	1.35753e-06	0.389664	3.34528e-05	0.259436	0.00696581	-0.0110634	0.909952
	BUB1B	blue	0.680804	7.16729e-16	-0.680804	7.16729e-16	0.944536	1.37402e-52	0.562927	2.76925e-10	-0.750251	1.39239e-20	-0.526738	5.6131e-09	0.132367	0.174107
	C1QBP	blue	0.486108	1.1085e-07	-0.486108	1.1085e-07	0.691061	1.75038e-16	0.64017	1.1353e-13	-0.50205	3.60105e-08	-0.319797	0.000785708	-0.00323869	0.973589
	C1orf116	blue	-0.433028	3.18443e-06	0.433028	3.18443e-06	-0.64096	1.03624e-13	-0.201895	0.0370316	0.519305	9.97736e-09	0.314175	0.000982301	-0.026231	0.788549
	C2	blue	-0.564815	2.3433e-10	0.564815	2.3433e-10	-0.596462	1.20902e-11	-0.486747	1.06078e-07	0.539323	2.05216e-09	0.69418	1.12691e-16	0.00590468	0.951868
	C3	blue	-0.44251	1.82067e-06	0.44251	1.82067e-06	-0.67837	9.93155e-16	-0.411531	1.06435e-05	0.478385	1.87289e-07	0.441171	1.97236e-06	-0.0399127	0.683146
	C4A	blue	-0.133426	0.170657	0.133426	0.170657	-0.439005	2.24314e-06	-0.372556	7.75903e-05	0.150619	0.121488	0.231959	0.0162119	-0.0123473	0.899553
	C8orf4	blue	-0.178087	0.0664747	0.178087	0.0664747	-0.321364	0.000737704	0.0609865	0.532614	0.277857	0.00375899	0.176267	0.069347	0.0307921	0.752876
	CA12	blue	0.239374	0.0130196	-0.239374	0.0130196	0.362732	0.000123192	-0.0299942	0.759081	-0.288733	0.0025604	-0.356541	0.000163618	0.0413533	0.672355
	CALB1	blue	0.130848	0.179147	-0.130848	0.179147	0.260482	0.00673349	0.185173	0.0561983	-0.1528	0.116125	-0.285459	0.00287866	-0.0943049	0.333946
	CALML5	blue	0.106016	0.277114	-0.106016	0.277114	0.220812	0.0222799	-0.112446	0.248848	-0.158636	0.102675	-0.211946	0.0284086	-0.0631949	0.517851
	CBR1	blue	0.158423	0.103144	-0.158423	0.103144	0.294946	0.00204219	0.137881	0.156696	-0.180709	0.0625071	-0.267577	0.00533097	-0.10934	0.262243
	CBR3	blue	0.282334	0.00321528	-0.282334	0.00321528	0.42931	3.947e-06	0.0597626	0.540885	-0.336151	0.000400244	-0.346892	0.000251747	-0.0592717	0.54422
	CBS	blue	0.31212	0.00106474	-0.31212	0.00106474	0.535213	2.86343e-09	0.261921	0.00642517	-0.355342	0.000172749	-0.256832	0.00757516	0.0788956	0.419219
	CBX7	blue	-0.803264	2.26607e-25	0.803264	2.26607e-25	-0.860628	1.51501e-32	-0.448461	1.27082e-06	0.880564	7.83536e-36	0.529454	4.53295e-09	-0.0789659	0.418804
	CCL8	blue	0.206907	0.0324905	-0.206907	0.0324905	0.329666	0.000525326	0.218995	0.0234346	-0.289573	0.00248408	0.188136	0.0523071	0.144093	0.138675
	CCNA2	blue	0.644869	6.57086e-14	-0.644869	6.57086e-14	0.937571	5.70752e-50	0.573372	1.08442e-10	-0.715175	4.99603e-18	-0.505111	2.8827e-08	0.12026	0.217257
	CCNB1	blue	0.73227	3.18858e-19	-0.73227	3.18858e-19	0.950497	4.10037e-55	0.571526	1.28294e-10	-0.809838	4.57007e-26	-0.521264	8.58551e-09	0.0958329	0.326138
	CCNB2	blue	0.720186	2.27794e-18	-0.720186	2.27794e-18	0.887843	3.50721e-37	0.349507	0.000224302	-0.806857	9.51819e-26	-0.517694	1.12822e-08	0.0964442	0.323048
	CCND1	blue	-0.145592	0.134573	0.145592	0.134573	-0.318378	0.000831601	-0.132432	0.173895	0.189922	0.0500702	0.0942532	0.334213	0.0079119	0.935536
	CCT3	blue	0.752862	8.64211e-21	-0.752862	8.64211e-21	0.862083	9.08363e-33	0.522275	7.94147e-09	-0.803416	2.18531e-25	-0.546647	1.12069e-09	0.0302327	0.757225
	CD151	blue	-0.130078	0.181742	0.130078	0.181742	-0.290819	0.0023745	-0.0951249	0.329742	0.138494	0.154841	0.124841	0.200116	-0.0273514	0.779743
	CD1A	blue	0.0652672	0.50419	-0.0652672	0.50419	-0.244114	0.0112788	-0.379369	5.58114e-05	-0.0471142	0.629879	0.124497	0.201371	-0.17479	0.0717508
	CD55	blue	-0.42814	4.22069e-06	0.42814	4.22069e-06	-0.627372	4.80582e-13	-0.188283	0.05212	0.51512	1.37108e-08	0.226466	0.0189947	0.113051	0.246297
	CD59	blue	-0.503697	3.19548e-08	0.503697	3.19548e-08	-0.71018	1.07509e-17	-0.286263	0.00279742	0.559938	3.60016e-10	0.361949	0.000127738	-0.146008	0.133451
	CDC20	blue	0.737897	1.23024e-19	-0.737897	1.23024e-19	0.923941	1.27219e-45	0.448342	1.28009e-06	-0.821887	2.05331e-27	-0.507308	2.45379e-08	0.0806719	0.408791
	CDC6	blue	0.607841	3.84036e-12	-0.607841	3.84036e-12	0.876075	4.819e-35	0.568143	1.74098e-10	-0.667611	4.04834e-15	-0.406883	1.36695e-05	-0.00667341	0.94561
	CDC7	blue	0.562022	2.99908e-10	-0.562022	2.99908e-10	0.793912	1.99759e-24	0.525443	6.21058e-09	-0.596063	1.25762e-11	-0.389094	3.44311e-05	0.0198101	0.839502
	CDH11	blue	0.105398	0.279939	-0.105398	0.279939	-0.2318	0.0162875	0.0837608	0.391025	-0.036176	0.711432	0.195829	0.0432284	-0.046828	0.631962
	CDK1	blue	0.705406	2.20321e-17	-0.705406	2.20321e-17	0.957689	1.30082e-58	0.524963	6.44759e-09	-0.784422	1.62606e-23	-0.54755	1.03914e-09	0.0836424	0.391697
	CDKN3	blue	0.693949	1.16452e-16	-0.693949	1.16452e-16	0.908926	1.09793e-41	0.427687	4.3312e-06	-0.784226	1.69597e-23	-0.485711	1.13916e-07	0.0601489	0.538268
	CEBPA	blue	-0.55568	5.2081e-10	0.55568	5.2081e-10	-0.606123	4.57982e-12	-0.403193	1.66293e-05	0.545369	1.24683e-09	0.609931	3.09536e-12	-0.114945	0.23842
	CEBPG	blue	0.277217	0.00384312	-0.277217	0.00384312	0.614252	1.97211e-12	0.537824	2.31836e-09	-0.337636	0.000375759	-0.13192	0.17558	0.101952	0.296051
	CELF2	blue	-0.583443	4.25422e-11	0.583443	4.25422e-11	-0.726593	8.13644e-19	-0.318387	0.000831298	0.649337	3.8718e-14	0.511246	1.83327e-08	0.11555	0.235939
	CENPA	blue	0.65233	2.70321e-14	-0.65233	2.70321e-14	0.907364	2.57254e-41	0.536769	2.5255e-09	-0.73195	3.3637e-19	-0.450028	1.1547e-06	0.0527254	0.589635
	CENPE	blue	0.588356	2.66369e-11	-0.588356	2.66369e-11	0.809865	4.53948e-26	0.319852	0.000783968	-0.654321	2.12399e-14	-0.595867	1.28212e-11	0.0110767	0.909844
	CENPU	blue	0.730187	4.50916e-19	-0.730187	4.50916e-19	0.894733	1.51103e-38	0.50447	3.02076e-08	-0.797758	8.27589e-25	-0.520193	9.32171e-09	0.0759698	0.436727
	CEP55	blue	0.748068	2.06509e-20	-0.748068	2.06509e-20	0.897869	3.35724e-39	0.538319	2.22702e-09	-0.816007	9.60179e-27	-0.473276	2.63104e-07	0.126876	0.192823
	CFH	blue	-0.310775	0.00112205	0.310775	0.00112205	-0.503636	3.20985e-08	-0.0923275	0.344226	0.37091	8.39253e-05	0.254679	0.00811416	-0.0747146	0.444363
	CFH	blue	0.0237037	0.808511	-0.0237037	0.808511	-0.173625	0.0736941	0.134967	0.165729	0.00319538	0.973942	0.0394118	0.686913	-0.00774122	0.936924
	CFI	blue	0.0446367	0.648009	-0.0446367	0.648009	-0.206254	0.0330543	-0.0146813	0.880695	-0.0247872	0.799937	-0.00194455	0.98414	0.0045382	0.962998
	CGA	blue	0.116424	0.232393	-0.116424	0.232393	0.237426	0.0138001	-0.0406662	0.677494	-0.140172	0.149857	-0.312547	0.00104712	0.0160082	0.870003
	CHEK1	blue	0.586739	3.11015e-11	-0.586739	3.11015e-11	0.87227	2.12905e-34	0.63258	2.69313e-13	-0.635725	1.88837e-13	-0.428128	4.22348e-06	0.0858577	0.379232
	CHIT1	blue	-0.132438	0.173876	0.132438	0.173876	-0.296102	0.00195697	-0.285141	0.00291139	0.145736	0.134183	0.404609	1.54284e-05	0.0788235	0.419646
	CIRBP	blue	-0.694466	1.08201e-16	0.694466	1.08201e-16	-0.78296	2.2248e-23	-0.433374	3.12107e-06	0.752273	9.62897e-21	0.412378	1.0165e-05	-0.154607	0.111822
	CKAP2	blue	0.528668	4.82313e-09	-0.528668	4.82313e-09	0.835668	4.37716e-29	0.673404	1.91363e-15	-0.583313	4.30658e-11	-0.312167	0.00106277	0.146845	0.131215
	CKS1B	blue	0.71963	2.48722e-18	-0.71963	2.48722e-18	0.932396	3.26455e-48	0.521012	8.75361e-09	-0.774269	1.36724e-22	-0.625812	5.70424e-13	0.0508921	0.602655
	CKS2	blue	0.534183	3.11044e-09	-0.534183	3.11044e-09	0.760643	2.0132e-21	0.35901	0.000146211	-0.635265	1.98949e-13	-0.304066	0.0014521	0.0759365	0.436928
	CNN3	blue	-0.20122	0.0376818	0.20122	0.0376818	-0.282282	0.00322109	0.1224	0.209127	0.221799	0.021674	0.251727	0.00890813	0.126602	0.193794
	COL6A2	blue	-0.194781	0.0443825	0.194781	0.0443825	-0.301541	0.00159763	-0.201134	0.0377658	0.124766	0.200391	0.370803	8.4352e-05	0.0943095	0.333923
	COLEC12	blue	-0.713346	6.62752e-18	0.713346	6.62752e-18	-0.802867	2.49138e-25	-0.324076	0.000660947	0.749368	1.63366e-20	0.667736	3.98414e-15	0.015503	0.87407
	CPS1	blue	0.214292	0.0266622	-0.214292	0.0266622	0.296957	0.00189603	0.112426	0.248932	-0.202655	0.0363109	-0.293529	0.00215125	0.145848	0.133882
	CRABP1	blue	0.324263	0.000655941	-0.324263	0.000655941	0.505706	2.75993e-08	0.154685	0.111638	-0.377125	6.22592e-05	-0.33575	0.000407104	0.0817569	0.402497
	CREB5	blue	-0.190581	0.0492645	0.190581	0.0492645	-0.327643	0.000571132	-0.097286	0.318822	0.231666	0.016351	0.120137	0.217732	0.0091688	0.925323
	CRIP1	blue	-0.415208	8.70931e-06	0.415208	8.70931e-06	-0.491173	7.80325e-08	-0.24576	0.0107241	0.418605	7.22101e-06	0.422994	5.65093e-06	0.0907266	0.352693
	CRIP2	blue	-0.334783	0.000424089	0.334783	0.000424089	-0.559448	3.75738e-10	-0.292754	0.00221312	0.384428	4.34938e-05	0.278147	0.00372142	-0.00217555	0.982257
	CRYM	blue	0.0290534	0.766418	-0.0290534	0.766418	-0.228452	0.0179444	-0.188161	0.0522752	0.00681327	0.944472	0.000622045	0.994926	-0.221636	0.0217732
	CSAG2	blue	0.250101	0.00937381	-0.250101	0.00937381	0.281553	0.00330474	-0.102215	0.294801	-0.246836	0.0103745	-0.293109	0.0021846	-0.119582	0.219882
	CST3	blue	-0.374831	6.95635e-05	0.374831	6.95635e-05	-0.640026	1.15434e-13	-0.21913	0.0233465	0.408781	1.23475e-05	0.552089	7.08199e-10	-0.0430564	0.659682
	CST6	blue	-0.205454	0.0337557	0.205454	0.0337557	-0.351615	0.000204231	-0.00979876	0.920209	0.246171	0.0105895	0.242545	0.011831	0.0493324	0.613832
	CTAG1A	blue	0.232064	0.0161625	-0.232064	0.0161625	0.326981	0.000586915	0.157345	0.105539	-0.223352	0.0207486	-0.127053	0.1922	-0.0138479	0.887421
	CTSH	blue	-0.55017	8.3345e-10	0.55017	8.3345e-10	-0.768017	4.80449e-22	-0.543242	1.4874e-09	0.605537	4.86184e-12	0.563711	2.58413e-10	-0.114854	0.238792
	CTSO	blue	-0.575707	8.75346e-11	0.575707	8.75346e-11	-0.755721	5.09161e-21	-0.442304	1.84327e-06	0.627519	4.72859e-13	0.416791	7.98311e-06	-0.0100619	0.918073
	CTSV	blue	0.418717	7.17624e-06	-0.418717	7.17624e-06	0.758088	3.26817e-21	0.435122	2.81875e-06	-0.511229	1.83557e-08	-0.317425	0.000863803	0.11813	0.225572
	CX3CL1	blue	-0.52408	6.90577e-09	0.52408	6.90577e-09	-0.716998	3.76166e-18	-0.290194	0.00242889	0.625404	5.96478e-13	0.360398	0.000137194	-0.0420519	0.667145
	CYP2B6	blue	-0.51038	1.95518e-08	0.51038	1.95518e-08	-0.702966	3.16211e-17	-0.430062	3.77999e-06	0.585726	3.42578e-11	0.316982	0.000879155	-0.105476	0.279581
	CYP2B7P	blue	-0.402173	1.75473e-05	0.402173	1.75473e-05	-0.584995	3.67237e-11	-0.29084	0.00237272	0.473522	2.58865e-07	0.292718	0.00221596	-0.124323	0.202006
	CYP4F11	blue	0.212341	0.0281075	-0.212341	0.0281075	0.315556	0.000930268	-0.0770482	0.430226	-0.240621	0.0125402	-0.285413	0.00288342	-0.0571176	0.558974
	CYP4F3	blue	0.0779521	0.42482	-0.0779521	0.42482	0.395591	2.47213e-05	0.1299	0.182344	-0.114046	0.242134	-0.332705	0.000462817	-0.00732183	0.940335
	CYTL1	blue	-0.200959	0.0379358	0.200959	0.0379358	-0.208193	0.0314044	-0.122354	0.209297	0.163212	0.0930087	0.140894	0.147748	-0.0892241	0.360756
	DAB2	blue	-0.593303	1.64908e-11	0.593303	1.64908e-11	-0.682113	6.00615e-16	-0.474006	2.50724e-07	0.598791	9.5959e-12	0.644571	6.80455e-14	0.0768911	0.431169
	DBF4	blue	0.641162	1.01237e-13	-0.641162	1.01237e-13	0.833398	8.45069e-29	0.661587	8.67132e-15	-0.683795	4.7802e-16	-0.393897	2.69692e-05	-0.0116851	0.904915
	DDAH1	blue	0.00322232	0.973722	-0.00322232	0.973722	-0.284448	0.00298394	0.080049	0.41243	0.0830837	0.394879	0.149097	0.125339	-0.0994623	0.308064
	DDX17	blue	-0.300533	0.00165936	0.300533	0.00165936	-0.354969	0.000175685	-0.537361	2.40717e-09	0.319214	0.000804289	-0.0663726	0.49698	0.0909382	0.351566
	DDX39A	blue	0.544145	1.38022e-09	-0.544145	1.38022e-09	0.750895	1.23855e-20	0.506932	2.52265e-08	-0.604204	5.56799e-12	-0.310055	0.00115385	0.0393771	0.687175
	DEFB1	blue	0.226117	0.019185	-0.226117	0.019185	0.271765	0.00463093	-0.030883	0.75217	-0.241037	0.0123838	-0.230809	0.0167637	-0.0174054	0.858769
	DHRS11	blue	0.530194	4.27533e-09	-0.530194	4.27533e-09	0.592451	1.79204e-11	0.604447	5.4326e-12	-0.550345	8.21161e-10	-0.296438	0.00193282	-0.0741812	0.447631
	DKK1	blue	0.367398	9.90909e-05	-0.367398	9.90909e-05	0.368131	9.57283e-05	0.231421	0.016468	-0.345672	0.00026558	-0.351316	0.000206969	0.101558	0.297933
	DLGAP5	blue	0.665694	5.16865e-15	-0.665694	5.16865e-15	0.919536	2.17739e-44	0.48267	1.40223e-07	-0.750595	1.30794e-20	-0.525559	6.15491e-09	0.0897956	0.357676
	DNAJC15	blue	0.155359	0.110069	-0.155359	0.110069	0.286487	0.00277509	0.196483	0.0425209	-0.166913	0.0857307	0.0256558	0.793081	0.252924	0.00857824
	DNMT1	blue	0.460182	6.13389e-07	-0.460182	6.13389e-07	0.599892	8.59751e-12	0.629836	3.65911e-13	-0.496991	5.17698e-08	-0.130351	0.180817	0.122547	0.208575
	DONSON	blue	0.679541	8.49322e-16	-0.679541	8.49322e-16	0.811872	2.74934e-26	0.633816	2.34361e-13	-0.712585	7.44866e-18	-0.4718	2.89956e-07	0.0778489	0.425435
	DRAM1	blue	-0.548433	9.64866e-10	0.548433	9.64866e-10	-0.740397	7.99543e-20	-0.379307	5.59829e-05	0.632243	2.7969e-13	0.588503	2.62632e-11	-0.0744735	0.445838
	DROSHA	blue	0.539168	2.07815e-09	-0.539168	2.07815e-09	0.654747	2.0166e-14	0.560459	3.43969e-10	-0.527011	5.49399e-09	-0.411334	1.07581e-05	-0.0439723	0.652906
	DSP	blue	0.602288	6.75926e-12	-0.602288	6.75926e-12	0.71949	2.54307e-18	0.528355	4.94348e-09	-0.614226	1.97755e-12	-0.505259	2.85152e-08	0.0562472	0.564989
	DTL	blue	0.507305	2.45424e-08	-0.507305	2.45424e-08	0.744666	3.78687e-20	0.411972	1.03918e-05	-0.571001	1.34541e-10	-0.459649	6.34429e-07	0.111735	0.251874
	DTX4	blue	-0.318666	0.000822088	0.318666	0.000822088	-0.637804	1.49001e-13	-0.428032	4.24674e-06	0.379739	5.48105e-05	0.288605	0.00257221	-0.00975023	0.920602
	DUSP4	blue	0.379183	5.63229e-05	-0.379183	5.63229e-05	0.504767	2.95598e-08	0.27516	0.00412511	-0.383421	4.57214e-05	-0.484987	1.19711e-07	0.22991	0.017206
	DUSP6	blue	-0.249961	0.0094149	0.249961	0.0094149	-0.545037	1.28172e-09	-0.0764338	0.433923	0.31999	0.000779656	0.376605	6.38496e-05	0.0603579	0.536854
	E2F8	blue	0.595552	1.32254e-11	-0.595552	1.32254e-11	0.799404	5.64233e-25	0.5322	3.64509e-09	-0.629793	3.67646e-13	-0.581614	5.05384e-11	0.0568745	0.56065
	ECT2	blue	0.724957	1.06124e-18	-0.724957	1.06124e-18	0.928594	5.22573e-47	0.68161	6.42921e-16	-0.785261	1.35666e-23	-0.517704	1.12733e-08	0.125548	0.197562
	EFHD1	blue	0.00860778	0.92988	-0.00860778	0.92988	0.148558	0.126726	0.0605682	0.535434	-0.0158359	0.87139	-0.186843	0.0539766	-0.0300997	0.75826
	EGR1	blue	-0.508328	2.27607e-08	0.508328	2.27607e-08	-0.578308	6.88234e-11	-0.449987	1.15759e-06	0.538812	2.1394e-09	0.25473	0.00810107	-0.00683381	0.944305
	ELN	blue	-0.442915	1.77711e-06	0.442915	1.77711e-06	-0.640148	1.13819e-13	-0.429859	3.82448e-06	0.524146	6.87061e-09	0.201378	0.0375288	-0.0897018	0.35818
	EPHX1	blue	-0.287949	0.0026336	0.287949	0.0026336	-0.40194	1.77636e-05	-0.276084	0.00399618	0.30934	0.00118625	0.148193	0.127675	-0.0991358	0.309663
	ERAP2	blue	-0.17071	0.0787439	0.17071	0.0787439	-0.212164	0.0282419	-0.109141	0.263119	0.121387	0.212946	0.262013	0.00640576	0.0738639	0.449581
	ESM1	blue	0.0766434	0.43266	-0.0766434	0.43266	0.257881	0.00732421	0.432472	3.28888e-06	-0.0484859	0.619934	-0.125695	0.197032	-0.0955667	0.32749
	EZH2	blue	0.588243	2.69266e-11	-0.588243	2.69266e-11	0.800872	3.99749e-25	0.531309	3.91309e-09	-0.648061	4.50712e-14	-0.472012	2.8595e-07	0.0353248	0.717932
	F13A1	blue	-0.267246	0.00538998	0.267246	0.00538998	-0.413288	9.67359e-06	-0.16384	0.0917421	0.255945	0.00779325	0.465975	4.23632e-07	0.0454158	0.642285
	FAM129A	blue	-0.372865	7.64508e-05	0.372865	7.64508e-05	-0.526531	5.70449e-09	-0.317779	0.000851697	0.420236	6.59474e-06	0.254973	0.00803876	-0.0739308	0.44917
	FAM46A	blue	-0.228131	0.0181109	0.228131	0.0181109	-0.367583	9.82285e-05	-0.205203	0.0339789	0.278944	0.00361987	0.00612046	0.950111	0.0211012	0.829196
	FANCI	blue	0.655712	1.79248e-14	-0.655712	1.79248e-14	0.914268	5.29097e-43	0.428943	4.03095e-06	-0.740786	7.47412e-20	-0.566801	1.96338e-10	0.0947373	0.331725
	FASTKD3	blue	0.481945	1.47297e-07	-0.481945	1.47297e-07	0.475117	2.3292e-07	0.653164	2.44401e-14	-0.412352	1.01794e-05	-0.247	0.0103219	-0.0079383	0.935322
	FCER1A	blue	-0.442873	1.78156e-06	0.442873	1.78156e-06	-0.544036	1.3928e-09	-0.021226	0.828201	0.519915	9.5226e-09	0.484963	1.19909e-07	-0.0557953	0.568124
	FCGRT	blue	-0.657062	1.51912e-14	0.657062	1.51912e-14	-0.793909	1.99922e-24	-0.44391	1.67409e-06	0.677467	1.11998e-15	0.689952	2.04435e-16	-0.0494244	0.613169
	FEN1	blue	0.707506	1.60974e-17	-0.707506	1.60974e-17	0.930958	9.49238e-48	0.593457	1.62446e-11	-0.778542	5.65721e-23	-0.507736	2.3776e-08	0.0295419	0.762606
	FGA	blue	0.239795	0.0128559	-0.239795	0.0128559	0.36149	0.000130473	0.10616	0.276461	-0.254463	0.00817018	-0.388719	3.50883e-05	0.130799	0.179311
	FGB	blue	0.358242	0.000151429	-0.358242	0.000151429	0.458719	6.7279e-07	0.28279	0.00316407	-0.346657	0.000254362	-0.296681	0.00191557	0.16475	0.0899271
	FGL1	blue	0.310656	0.00112726	-0.310656	0.00112726	0.400041	1.96236e-05	0.182689	0.0596419	-0.344437	0.000280296	-0.27025	0.00487418	0.0365432	0.708634
	FHOD1	blue	-0.359702	0.000141651	0.359702	0.000141651	-0.550398	8.17492e-10	-0.159784	0.100179	0.433704	3.0618e-06	0.283026	0.00313778	-0.0624555	0.522771
	FKBP3	blue	0.692644	1.40084e-16	-0.692644	1.40084e-16	0.770487	2.938e-22	0.602467	6.63788e-12	-0.713501	6.47119e-18	-0.497549	4.97547e-08	0.043499	0.656404
	FLNA	blue	-0.276927	0.00388185	0.276927	0.00388185	-0.461807	5.53274e-07	-0.352674	0.00019478	0.25019	0.00934798	0.380415	5.30239e-05	-0.0424356	0.664291
	FMO5	blue	-0.0774195	0.428	0.0774195	0.428	-0.295951	0.00196798	0.0518578	0.59578	0.134282	0.167905	0.0992972	0.308872	0.00686392	0.94406
	FOCAD	blue	0.0168732	0.863044	-0.0168732	0.863044	0.135916	0.162745	0.20603	0.0332495	-0.0499778	0.609195	0.0205297	0.833755	0.0612727	0.530689
	FOSL1	blue	0.113946	0.24255	-0.113946	0.24255	0.225726	0.0194	-0.0913918	0.349159	-0.164405	0.0906128	-0.167012	0.0855423	0.0363868	0.709826
	FOXM1	blue	0.612895	2.27371e-12	-0.612895	2.27371e-12	0.907397	2.52658e-41	0.492549	7.08653e-08	-0.706919	1.75784e-17	-0.46651	4.09261e-07	0.060031	0.539066
	FRZB	blue	-0.224739	0.0199509	0.224739	0.0199509	-0.34273	0.000301884	-0.0304749	0.755341	0.320098	0.000776256	0.137467	0.157956	-0.141556	0.145835
	FSCN1	blue	0.349481	0.000224561	-0.349481	0.000224561	0.400591	1.90667e-05	0.188605	0.0517117	-0.379474	5.55272e-05	-0.241671	0.0121488	0.028935	0.767342
	FUCA1	blue	0.0271525	0.781304	-0.0271525	0.781304	-0.287807	0.00264702	-0.207167	0.032269	-0.0155069	0.874039	0.380662	5.2387e-05	-0.0281868	0.773194
	FXYD3	blue	-0.344564	0.000278755	0.344564	0.000278755	-0.34865	0.000232971	-0.518615	1.05171e-08	0.328831	0.000543803	0.0337739	0.729828	-0.0909944	0.351267
	FZD10	blue	-0.0392016	0.688497	0.0392016	0.688497	0.165521	0.0884135	0.100616	0.302458	0.0335584	0.731485	-0.315322	0.000938876	0.0487047	0.618355
	G6PD	blue	0.323339	0.000681064	-0.323339	0.000681064	0.443957	1.66934e-06	0.0721046	0.46048	-0.378819	5.73329e-05	-0.279318	0.00357314	-0.063075	0.518647
	GABRE	blue	0.0849616	0.384245	-0.0849616	0.384245	-0.182156	0.0604027	-0.179091	0.0649315	-0.0481267	0.622532	-0.174166	0.0727867	-0.109232	0.262721
	GAGE1	blue	0.242873	0.0117137	-0.242873	0.0117137	0.386297	3.96233e-05	0.0150923	0.87738	-0.269162	0.00505566	-0.30556	0.00137177	-0.0413249	0.672567
	GAGE12B	blue	0.249256	0.00962441	-0.249256	0.00962441	0.391093	3.11173e-05	0.0205873	0.833295	-0.282314	0.0032175	-0.303097	0.00150647	-0.0325844	0.738994
	GAGE3	blue	0.212271	0.0281609	-0.212271	0.0281609	0.348473	0.000234806	-0.0654522	0.50298	-0.240899	0.0124355	-0.309923	0.00115979	-0.0687852	0.481434
	GALNT12	blue	-0.0361202	0.711858	0.0361202	0.711858	-0.16448	0.0904624	0.158194	0.103648	0.0462724	0.636015	0.221783	0.0216834	-0.0268344	0.783803
	GAREM	blue	0.00200908	0.983614	-0.00200908	0.983614	-0.156439	0.107586	0.08701	0.372844	0.0541199	0.579818	-0.0958392	0.326106	-0.115781	0.235
	GATM	blue	0.313245	0.00101886	-0.313245	0.00101886	0.284668	0.00296076	0.455426	8.27034e-07	-0.260103	0.00681678	-0.0158407	0.871351	0.0299534	0.759399
	GCLC	blue	0.488258	9.55714e-08	-0.488258	9.55714e-08	0.720924	2.02597e-18	0.529962	4.35443e-09	-0.541728	1.68513e-09	-0.263015	0.00619921	0.141353	0.14642
	GCLM	blue	0.432742	3.23779e-06	-0.432742	3.23779e-06	0.630527	3.38812e-13	0.51227	1.69832e-08	-0.462317	5.35587e-07	-0.315632	0.000927467	0.109696	0.260683
	GGH	blue	0.517323	1.16051e-08	-0.517323	1.16051e-08	0.822096	1.94195e-27	0.62352	7.3246e-13	-0.568208	1.73093e-10	-0.38424	4.3901e-05	0.141056	0.147279
	GGT1	blue	-0.548217	9.82586e-10	0.548217	9.82586e-10	-0.74246	5.5818e-20	-0.54902	9.18414e-10	0.621878	8.75053e-13	0.482064	1.46115e-07	-0.115614	0.235678
	GINS1	blue	0.689341	2.22635e-16	-0.689341	2.22635e-16	0.895034	1.31068e-38	0.51698	1.19111e-08	-0.745047	3.53951e-20	-0.55695	4.66754e-10	0.0606511	0.534874
	GINS2	blue	0.632667	2.66693e-13	-0.632667	2.66693e-13	0.849012	7.39114e-31	0.364216	0.000114993	-0.713832	6.14972e-18	-0.552591	6.78571e-10	0.0411247	0.674063
	GMNN	blue	0.695613	9.18885e-17	-0.695613	9.18885e-17	0.901116	6.70846e-40	0.624159	6.83295e-13	-0.733248	2.70702e-19	-0.509082	2.15272e-08	-0.0151296	0.87708
	GOLT1B	blue	0.641334	9.92344e-14	-0.641334	9.92344e-14	0.740196	8.27845e-20	0.642556	8.61039e-14	-0.673987	1.77309e-15	-0.351016	0.000209752	0.108449	0.266174
	GPC4	blue	-0.0412107	0.67342	0.0412107	0.67342	-0.255727	0.00784778	0.0667002	0.494854	0.0932176	0.339575	0.012056	0.901911	-0.127742	0.18978
	GPR116	blue	-0.625439	5.94147e-13	0.625439	5.94147e-13	-0.818636	4.85078e-27	-0.363604	0.00011831	0.720314	2.23213e-18	0.365335	0.000109149	-0.0220474	0.821661
	GPR125	blue	0.525278	6.29111e-09	-0.525278	6.29111e-09	0.555601	5.24362e-10	0.486905	1.04933e-07	-0.501308	3.79924e-08	-0.552668	6.74136e-10	0.021772	0.823852
	GRB14	blue	0.263378	0.00612572	-0.263378	0.00612572	0.349853	0.000220886	0.428226	4.19981e-06	-0.192615	0.0468474	-0.340706	0.000329463	-0.0675929	0.489084
	GREM2	blue	0.040502	0.678724	-0.040502	0.678724	0.039038	0.68973	-0.110617	0.256678	-0.057538	0.556079	-0.224995	0.0198069	0.00219545	0.982094
	GSR	blue	0.440674	2.0315e-06	-0.440674	2.0315e-06	0.636931	1.64616e-13	0.322183	0.00071372	-0.509829	2.03689e-08	-0.459066	6.58203e-07	0.0229422	0.814551
	GSTM2	blue	-0.269743	0.00495796	0.269743	0.00495796	-0.327714	0.000569467	-0.498715	4.57767e-08	0.273817	0.00431899	0.0559292	0.567194	-0.313431	0.00101146
	GSTP1	blue	0.00765863	0.937596	-0.00765863	0.937596	0.0307568	0.75315	-0.163093	0.0932512	-0.0221198	0.821086	-0.224157	0.0202824	-0.105808	0.278064
	GSTT1	blue	-0.195852	0.0432035	0.195852	0.0432035	-0.271883	0.00461259	-0.114502	0.240246	0.215578	0.0257437	0.190962	0.0488049	-0.0701666	0.472652
	GUCY1A3	blue	-0.514972	1.38654e-08	0.514972	1.38654e-08	-0.703843	2.77824e-17	-0.565871	2.13319e-10	0.541677	1.69223e-09	0.247063	0.0103021	-0.0708996	0.468028
	GULP1	blue	0.15945	0.100901	-0.15945	0.100901	0.358762	0.000147878	0.301226	0.00161672	-0.154425	0.11225	-0.214153	0.026763	0.124069	0.202936
	H3F3A	blue	0.145169	0.13572	-0.145169	0.13572	0.196933	0.04204	0.0928786	0.341342	-0.122091	0.210287	-0.075479	0.439704	0.139231	0.152638
	HELLS	blue	0.549527	8.79976e-10	-0.549527	8.79976e-10	0.743822	4.39452e-20	0.306891	0.00130365	-0.613008	2.24711e-12	-0.532499	3.55921e-09	0.0810032	0.406863
	HGD	blue	0.331781	0.000481047	-0.331781	0.000481047	0.451887	1.02996e-06	0.156797	0.106773	-0.351729	0.000203188	-0.393158	2.80091e-05	0.166459	0.0865994
	HILPDA	blue	0.555421	5.32535e-10	-0.555421	5.32535e-10	0.739516	9.31302e-20	0.381417	5.04773e-05	-0.645548	6.06638e-14	-0.52201	8.106e-09	0.0064251	0.947631
	HIST1H4H	blue	0.324603	0.000646922	-0.324603	0.000646922	0.388065	3.6263e-05	0.291366	0.00232787	-0.335213	0.000416443	-0.172404	0.0757765	0.157456	0.105291
	HJURP	blue	0.652562	2.62842e-14	-0.652562	2.62842e-14	0.85208	2.73437e-31	0.294244	0.00209563	-0.737203	1.38545e-19	-0.501674	3.7004e-08	0.0789705	0.418776
	HLA-DMA	blue	-0.499364	4.36971e-08	0.499364	4.36971e-08	-0.745866	3.06069e-20	-0.374012	7.236e-05	0.551938	7.17379e-10	0.745286	3.39292e-20	0.00136249	0.988887
	HLA-DQB1	blue	-0.249264	0.00962214	0.249264	0.00962214	-0.425825	4.81565e-06	-0.306421	0.00132735	0.319896	0.0007826	0.418747	7.16413e-06	-0.0832573	0.393888
	HLA-DQB2	blue	0.0375851	0.700717	-0.0375851	0.700717	-0.237673	0.0136989	-0.0892232	0.360761	0.0457181	0.640069	0.217672	0.0243067	-0.187291	0.0533929
	HLA-DRB4	blue	-0.0985796	0.312399	0.0985796	0.312399	-0.191237	0.0484744	-0.138619	0.154466	0.0750468	0.442335	0.270487	0.00483536	0.0218794	0.822998
	HLTF	blue	0.621144	9.47156e-13	-0.621144	9.47156e-13	0.769322	3.70802e-22	0.624865	6.32634e-13	-0.621956	8.67691e-13	-0.46527	4.43322e-07	0.0256479	0.793143
	HMGB2	blue	0.484388	1.24722e-07	-0.484388	1.24722e-07	0.771501	2.39661e-22	0.679854	8.1435e-16	-0.518378	1.07093e-08	-0.305699	0.00136451	0.0901999	0.355506
	HMMR	blue	0.635689	1.89618e-13	-0.635689	1.89618e-13	0.82285	1.58645e-27	0.449508	1.19202e-06	-0.71645	4.09747e-18	-0.469186	3.44043e-07	0.0864375	0.376009
	HOPX	blue	-0.390997	3.1269e-05	0.390997	3.1269e-05	-0.642054	9.12848e-14	-0.186605	0.0542882	0.509992	2.01231e-08	0.277061	0.00386398	0.0287865	0.768503
	HOXC10	blue	0.332678	0.000463331	-0.332678	0.000463331	0.409776	1.17035e-05	0.0812179	0.405617	-0.328851	0.000543355	-0.416539	8.09465e-06	-0.0773305	0.428534
	HP	blue	-0.0932528	0.339392	0.0932528	0.339392	-0.171714	0.0769736	-0.149596	0.124066	0.0690129	0.479981	0.108937	0.264017	-0.0830406	0.395125
	HP	blue	-0.0483193	0.621139	0.0483193	0.621139	-0.134421	0.167463	-0.104592	0.283655	0.0325253	0.739451	0.11135	0.25352	-0.0949925	0.330418
	HPGDS	blue	-0.557139	4.59169e-10	0.557139	4.59169e-10	-0.685569	3.75036e-16	-0.235177	0.0147516	0.619017	1.19003e-12	0.557637	4.39776e-10	-0.086215	0.377244
	HSP90B1	blue	0.557804	4.33476e-10	-0.557804	4.33476e-10	0.643563	7.65688e-14	0.405843	1.44488e-05	-0.58135	5.18108e-11	-0.440727	2.02521e-06	0.0443398	0.650196
	HSPA1A	blue	0.256474	0.00766251	-0.256474	0.00766251	0.357525	0.000156466	0.219097	0.0233681	-0.285673	0.00285689	-0.200851	0.0380416	0.0620898	0.525212
	HSPD1	blue	0.687063	3.05319e-16	-0.687063	3.05319e-16	0.816655	8.12277e-27	0.547305	1.06072e-09	-0.733963	2.40042e-19	-0.532482	3.56419e-09	0.00636347	0.948133
	ICAM1	blue	-0.345617	0.000266218	0.345617	0.000266218	-0.466143	4.19057e-07	-0.328619	0.000548585	0.357471	0.000156846	0.411087	1.09026e-05	0.0810489	0.406598
	IDH1	blue	0.450356	1.13167e-06	-0.450356	1.13167e-06	0.559638	3.69558e-10	0.407039	1.35561e-05	-0.525993	5.94984e-09	-0.268264	0.00521009	0.136855	0.159832
	IGF1	blue	-0.067933	0.486896	0.067933	0.486896	-0.179263	0.0646702	-0.133759	0.169584	0.0318061	0.745012	-0.0398439	0.683663	0.0818008	0.402244
	IGF2	blue	-0.0178019	0.855586	0.0178019	0.855586	-0.148182	0.127702	-0.277264	0.00383695	0.0163691	0.867098	-0.0945465	0.332704	-0.00443715	0.963821
	IGF2BP3	blue	0.582159	4.80156e-11	-0.582159	4.80156e-11	0.746509	2.72986e-20	0.435383	2.77605e-06	-0.602802	6.41735e-12	-0.449867	1.16614e-06	-0.055191	0.572329
	IGFBP1	blue	0.154667	0.11168	-0.154667	0.11168	0.262553	0.00629369	0.0633656	0.516718	-0.175631	0.0703745	-0.256202	0.00772948	0.0582551	0.551159
	IGFBP4	blue	-0.338894	0.000356108	0.338894	0.000356108	-0.602239	6.79227e-12	-0.402181	1.75405e-05	0.353068	0.000191371	0.193966	0.0452967	0.00753789	0.938578
	IGFBP6	blue	-0.24999	0.00940643	0.24999	0.00940643	-0.452789	9.74179e-07	-0.371042	8.34019e-05	0.294983	0.00203942	0.106064	0.276898	-0.066273	0.497628
	IL32	blue	-0.134658	0.166709	0.134658	0.166709	-0.247902	0.0100379	-0.177239	0.0678015	0.172883	0.0749542	0.437221	2.4921e-06	0.013258	0.892187
	ILF2	blue	0.726035	8.90948e-19	-0.726035	8.90948e-19	0.820107	3.2944e-27	0.630447	3.4186e-13	-0.757299	3.79093e-21	-0.471839	2.89219e-07	0.000258126	0.997895
	IMPA2	blue	0.0627361	0.5209	-0.0627361	0.5209	0.186871	0.0539397	0.159253	0.101329	-0.0744586	0.44593	-0.0793002	0.416831	0.13291	0.172333
	INSM1	blue	0.014293	0.883828	-0.014293	0.883828	0.201904	0.0370229	0.136376	0.161315	-0.0327742	0.737529	-0.126592	0.193832	-0.0921459	0.34518
	IRS1	blue	0.338065	0.000368952	-0.338065	0.000368952	0.324812	0.000641417	0.566482	2.02007e-10	-0.267815	0.00528879	-0.230345	0.0169905	0.183625	0.0583244
	IRX5	blue	0.147135	0.130447	-0.147135	0.130447	-0.168082	0.0835291	0.0217083	0.824359	-0.0850647	0.383666	-0.034961	0.720717	-0.0709818	0.467511
	ITGA3	blue	0.0807015	0.408619	-0.0807015	0.408619	-0.215639	0.025701	-0.0852966	0.382366	-0.0406142	0.677883	0.128977	0.185497	0.0735868	0.451288
	ITGBL1	blue	-0.0428635	0.661113	0.0428635	0.661113	-0.376048	6.55959e-05	-0.0686385	0.482372	0.208196	0.0314018	0.155915	0.108785	-0.203018	0.03597
	KATNBL1	blue	-0.000162458	0.998675	0.000162458	0.998675	0.190362	0.0495312	0.399572	2.01098e-05	0.0141357	0.885097	-0.196614	0.0423811	0.0973274	0.318615
	KCNS3	blue	-0.151165	0.120127	0.151165	0.120127	-0.37511	6.86333e-05	0.10753	0.270273	0.281918	0.00326264	0.199859	0.0390227	-0.0456937	0.640248
	KHDRBS3	blue	-0.0816906	0.40288	0.0816906	0.40288	-0.192429	0.0470644	-0.0475873	0.626442	0.129252	0.184554	0.0578623	0.553852	-0.209433	0.0303863
	KIAA0101	blue	0.702096	3.59333e-17	-0.702096	3.59333e-17	0.8258	7.12707e-28	0.300746	0.00164612	-0.790393	4.40193e-24	-0.533225	3.35863e-09	0.129934	0.182228
	KIAA1598	blue	-0.0340535	0.727678	0.0340535	0.727678	0.235593	0.0145713	0.363542	0.000118654	0.0618358	0.526912	-0.0805501	0.409501	0.0902142	0.35543
	KIF11	blue	0.634933	2.06568e-13	-0.634933	2.06568e-13	0.93882	2.04169e-50	0.562069	2.98675e-10	-0.717825	3.30498e-18	-0.547374	1.05453e-09	0.109886	0.259856
	KIF14	blue	0.681285	6.71721e-16	-0.681285	6.71721e-16	0.909691	7.19404e-42	0.45204	1.0203e-06	-0.762718	1.35231e-21	-0.568206	1.73118e-10	0.0984969	0.312807
	KIF15	blue	0.628799	4.1051e-13	-0.628799	4.1051e-13	0.897371	4.27531e-39	0.539147	2.08185e-09	-0.70641	1.89689e-17	-0.470129	3.23516e-07	0.135271	0.164769
	KIF18B	blue	0.624833	6.34869e-13	-0.624833	6.34869e-13	0.87043	4.29196e-34	0.423652	5.44528e-06	-0.711242	9.14747e-18	-0.48778	9.87788e-08	0.0629303	0.519609
	KIF20A	blue	0.660426	1.00219e-14	-0.660426	1.00219e-14	0.858313	3.37879e-32	0.363814	0.000117164	-0.754905	5.9257e-21	-0.515505	1.33181e-08	0.045662	0.64048
	KIF2C	blue	0.657818	1.38432e-14	-0.657818	1.38432e-14	0.8972	4.64595e-39	0.380048	5.3987e-05	-0.739934	8.66309e-20	-0.548732	9.40891e-10	0.0943472	0.333729
	KIF4A	blue	0.666924	4.41993e-15	-0.666924	4.41993e-15	0.927211	1.37915e-46	0.522814	7.61778e-09	-0.753799	7.27255e-21	-0.513889	1.5043e-08	0.105925	0.277529
	KLF5	blue	0.195003	0.0441355	-0.195003	0.0441355	0.213947	0.0269131	0.205943	0.0333259	-0.162748	0.0939546	-0.291991	0.00227548	-0.0113818	0.907371
	KLHL41	blue	-0.116234	0.233162	0.116234	0.233162	0.1202	0.217489	0.150975	0.120598	0.102959	0.291282	0.00109497	0.991069	-0.0282135	0.772985
	KPNA2	blue	0.790433	4.36291e-24	-0.790433	4.36291e-24	0.913921	6.4812e-43	0.627821	4.5736e-13	-0.842534	5.62002e-30	-0.46054	5.99645e-07	0.0620091	0.525752
	KRT5	blue	0.00935637	0.9238	-0.00935637	0.9238	0.130154	0.181482	-0.189655	0.0503995	-0.083377	0.393207	-0.23033	0.0169981	-0.195744	0.0433209
	KRT81	blue	0.227395	0.0184971	-0.227395	0.0184971	0.344077	0.000284729	0.123716	0.204235	-0.264954	0.00581582	-0.336891	0.000387859	-0.0218833	0.822967
	KYNU	blue	0.14909	0.125358	-0.14909	0.125358	0.392577	2.88533e-05	0.249589	0.00952495	-0.187126	0.0536069	-0.0720099	0.461071	0.150427	0.121968
	LECT1	blue	0.0810804	0.406415	-0.0810804	0.406415	-0.103259	0.28987	-0.225932	0.0192862	-0.0595758	0.542153	-0.148592	0.12664	-0.153048	0.115526
	LIPG	blue	0.232296	0.0160533	-0.232296	0.0160533	0.353408	0.000188474	0.324238	0.000656602	-0.249785	0.00946687	-0.13081	0.179273	-0.0152745	0.875912
	LMNB1	blue	0.739401	9.49868e-20	-0.739401	9.49868e-20	0.876736	3.70553e-35	0.512401	1.68174e-08	-0.800316	4.55697e-25	-0.461482	5.64849e-07	0.0732843	0.453156
	LMO3	blue	-0.263552	0.00609072	0.263552	0.00609072	-0.421433	6.16827e-06	-0.20334	0.0356713	0.286662	0.00275785	0.12872	0.186383	-0.0576868	0.555057
	LOC100129518	blue	0.208013	0.0315546	-0.208013	0.0315546	0.396851	2.31648e-05	0.322356	0.000708747	-0.288327	0.00259809	0.111623	0.25235	0.226525	0.018963
	LOC100130872	blue	0.0379575	0.697895	-0.0379575	0.697895	-0.195664	0.0434087	-0.324197	0.000657721	-0.0290151	0.766717	-0.00886017	0.92783	-0.0964879	0.322827
	LOC100506076	blue	0.0381305	0.696585	-0.0381305	0.696585	0.0964899	0.322817	0.271378	0.00469199	-0.0546155	0.576347	-0.00554424	0.954803	0.0362965	0.710514
	LOC100652777	blue	-0.219481	0.0231207	0.219481	0.0231207	-0.31525	0.000941564	-0.159538	0.10071	0.241711	0.0121341	-0.0209548	0.830363	-0.0869312	0.373279
	LOC100996747	blue	0.16651	0.0865004	-0.16651	0.0865004	0.31004	0.00115454	0.269555	0.00498939	-0.216623	0.0250179	-0.195691	0.0433793	-0.0372597	0.703187
	LOC101060275	blue	-0.0377454	0.699502	0.0377454	0.699502	-0.0981667	0.31444	-0.240552	0.0125664	0.0241482	0.804991	-0.0826685	0.397254	0.0285826	0.770097
	LOC102724788	blue	-0.0978745	0.315889	0.0978745	0.315889	-0.299905	0.00169888	-0.27542	0.00408847	0.122522	0.208667	0.186793	0.0540415	-0.166071	0.087346
	LOC645166	blue	0.0193912	0.842852	-0.0193912	0.842852	0.0892681	0.360519	0.000823166	0.993286	-0.0410223	0.674828	-0.153809	0.113706	-0.190881	0.0489024
	LPCAT1	blue	-0.216281	0.0252532	0.216281	0.0252532	-0.311969	0.00107103	-0.070173	0.472612	0.258515	0.00717617	0.34537	0.00026911	-0.0569102	0.560404
	LRRC31	blue	0.158518	0.102934	-0.158518	0.102934	-0.17791	0.0667491	0.0442302	0.651004	-0.0531384	0.58672	-0.019314	0.84347	-0.342236	0.000308409
	LSM2	blue	0.562807	2.79885e-10	-0.562807	2.79885e-10	0.693967	1.16151e-16	0.426159	4.72514e-06	-0.607163	4.11729e-12	-0.360079	0.000139222	-0.055106	0.572921
	LSM7	blue	0.472736	2.72648e-07	-0.472736	2.72648e-07	0.555149	5.45147e-10	0.450883	1.09563e-06	-0.501614	3.71637e-08	-0.201497	0.0374135	-0.0815553	0.403662
	LTBP2	blue	-0.574307	9.95441e-11	0.574307	9.95441e-11	-0.756963	4.03758e-21	-0.419068	7.0376e-06	0.67408	1.7517e-15	0.433608	3.07884e-06	-0.0757143	0.438275
	LTBP3	blue	-0.122647	0.208201	0.122647	0.208201	-0.281671	0.003291	0.0872566	0.371486	0.179218	0.0647396	0.195487	0.0436021	-0.0732032	0.453657
	LYPLA1	blue	0.589306	2.43093e-11	-0.589306	2.43093e-11	0.654203	2.1545e-14	0.704014	2.70887e-17	-0.576966	7.79391e-11	-0.334483	0.000429476	0.00931534	0.924133
	MAD2L1	blue	0.697341	7.17145e-17	-0.697341	7.17145e-17	0.946494	2.19202e-53	0.629062	3.98718e-13	-0.762814	1.32752e-21	-0.484869	1.20687e-07	0.118164	0.225437
	MAGEA1	blue	0.218372	0.0238419	-0.218372	0.0238419	0.406711	1.37959e-05	0.211465	0.0287785	-0.226131	0.0191773	-0.237311	0.0138474	-0.0465519	0.633976
	MAGEA10-MAGEA5	blue	0.254517	0.00815598	-0.254517	0.00815598	0.452872	9.69201e-07	0.323776	0.000669061	-0.259399	0.00697417	-0.289672	0.00247521	-0.0163021	0.867637
	MAGEA12	blue	0.292493	0.00223429	-0.292493	0.00223429	0.463938	4.82908e-07	0.230847	0.0167449	-0.312287	0.00105783	-0.365029	0.000110715	-0.0391493	0.688891
	MAGEA2	blue	0.311102	0.00110786	-0.311102	0.00110786	0.415958	8.35785e-06	0.18674	0.0541118	-0.318229	0.000836552	-0.348098	0.000238726	-0.0764429	0.433868
	MAGEA3	blue	0.350999	0.000209915	-0.350999	0.000209915	0.51149	1.80023e-08	0.2626	0.00628401	-0.378827	5.73092e-05	-0.360597	0.000135946	0.0131573	0.893001
	MAGEA4	blue	0.222037	0.0215299	-0.222037	0.0215299	0.411769	1.0507e-05	0.270415	0.00484715	-0.230268	0.0170287	-0.155629	0.109444	0.124127	0.202724
	MAGEA6	blue	0.356872	0.000161179	-0.356872	0.000161179	0.509271	2.12279e-08	0.244504	0.0111452	-0.381401	5.05183e-05	-0.364608	0.000112911	0.010438	0.915022
	MAGEA9	blue	0.203222	0.0357802	-0.203222	0.0357802	0.493555	6.60278e-08	0.378376	5.85839e-05	-0.211384	0.0288413	-0.252983	0.0085622	0.0312815	0.749078
	MALL	blue	-0.107707	0.269483	0.107707	0.269483	-0.487177	1.02983e-07	-0.273532	0.00436118	0.163011	0.0934185	0.198477	0.0404247	-0.162053	0.0953877
	MCM10	blue	0.526701	5.62925e-09	-0.526701	5.62925e-09	0.830665	1.84193e-28	0.446618	1.42152e-06	-0.605198	5.03295e-12	-0.512912	1.61861e-08	0.10469	0.2832
	MCM2	blue	0.700305	4.66881e-17	-0.700305	4.66881e-17	0.900332	9.94757e-40	0.43335	3.12548e-06	-0.786262	1.09202e-23	-0.502177	3.56818e-08	0.0398784	0.683404
	MCM4	blue	0.706934	1.7541e-17	-0.706934	1.7541e-17	0.890558	1.04147e-37	0.529997	4.34234e-09	-0.773867	1.48384e-22	-0.469609	3.3469e-07	0.0702523	0.47211
	MCM6	blue	0.686375	3.35725e-16	-0.686375	3.35725e-16	0.871571	2.78172e-34	0.524959	6.44933e-09	-0.751531	1.10293e-20	-0.427881	4.28362e-06	0.149646	0.12394
	MCM7	blue	0.553058	6.52075e-10	-0.553058	6.52075e-10	0.821059	2.56012e-27	0.511807	1.75809e-08	-0.616136	1.61676e-12	-0.419369	6.92116e-06	0.0299185	0.759671
	MELK	blue	0.717627	3.40909e-18	-0.717627	3.40909e-18	0.900247	1.03809e-39	0.490662	8.08671e-08	-0.802629	2.63653e-25	-0.446202	1.45779e-06	0.0929643	0.340894
	MEST	blue	0.590543	2.15701e-11	-0.590543	2.15701e-11	0.696751	7.80636e-17	0.4735	2.59244e-07	-0.628621	4.18692e-13	-0.486665	1.06681e-07	0.079981	0.412829
	MGLL	blue	-0.588388	2.65539e-11	0.588388	2.65539e-11	-0.839235	1.5247e-29	-0.552188	7.02272e-10	0.639644	1.20631e-13	0.452021	1.02151e-06	-0.0102466	0.916575
	MGP	blue	-0.474095	2.49242e-07	0.474095	2.49242e-07	-0.697546	6.96335e-17	-0.263231	0.00615531	0.571611	1.27302e-10	0.33882	0.000357242	-0.120431	0.216599
	MINOS1-NBL1	blue	-0.46505	4.49623e-07	0.46505	4.49623e-07	-0.648928	4.06521e-14	-0.493789	6.4946e-08	0.483299	1.34348e-07	0.418729	7.1713e-06	-0.00541228	0.955877
	MIR1304	blue	0.522474	7.82088e-09	-0.522474	7.82088e-09	0.582879	4.48687e-11	0.652613	2.61234e-14	-0.486305	1.09356e-07	-0.471006	3.05468e-07	0.00630111	0.94864
	MIR3658	blue	0.588622	2.59636e-11	-0.588622	2.59636e-11	0.821337	2.37768e-27	0.390178	3.25953e-05	-0.646692	5.30067e-14	-0.561752	3.07116e-10	0.0623365	0.523564
	MLF1	blue	-0.021271	0.827842	0.021271	0.827842	0.189665	0.0503872	0.315374	0.00093698	0.0181217	0.853021	-0.0171789	0.860588	0.021847	0.823256
	MLLT11	blue	0.359044	0.000145986	-0.359044	0.000145986	0.586091	3.30853e-11	0.286822	0.00274214	-0.405134	1.50042e-05	-0.423137	5.60568e-06	0.119811	0.218994
	MLPH	blue	-0.19559	0.0434889	0.19559	0.0434889	-0.418764	7.15762e-06	-0.29311	0.00218452	0.219994	0.0227937	0.243903	0.011352	-0.048207	0.621951
	MOCOS	blue	0.456697	7.63895e-07	-0.456697	7.63895e-07	0.546889	1.09828e-09	0.454025	9.02338e-07	-0.502114	3.5845e-08	-0.448727	1.25034e-06	0.0168381	0.863327
	MRPL15	blue	0.737169	1.39345e-19	-0.737169	1.39345e-19	0.819427	3.94183e-27	0.649706	3.70481e-14	-0.750138	1.42119e-20	-0.467052	3.95174e-07	0.0125562	0.897863
	MRPL42	blue	0.634092	2.27178e-13	-0.634092	2.27178e-13	0.869752	5.54389e-34	0.675028	1.5464e-15	-0.672883	2.04854e-15	-0.475847	2.21892e-07	0.108595	0.265529
	MSMB	blue	0.00249846	0.979624	-0.00249846	0.979624	0.126919	0.19267	0.0832075	0.394173	-0.0753053	0.44076	-0.0333294	0.733249	0.0685223	0.483116
	MSN	blue	-0.52567	6.10154e-09	0.52567	6.10154e-09	-0.72071	2.09615e-18	-0.29796	0.00182676	0.588064	2.73932e-11	0.484131	1.26932e-07	-0.0454776	0.641831
	MST4	blue	0.499535	4.31649e-08	-0.499535	4.31649e-08	0.529757	4.42574e-09	0.630156	3.53106e-13	-0.462574	5.26898e-07	-0.383929	4.45853e-05	-0.039265	0.688019
	MTERF3	blue	0.529014	4.69329e-09	-0.529014	4.69329e-09	0.582928	4.46606e-11	0.663094	7.17882e-15	-0.495628	5.70336e-08	-0.327371	0.000577576	-0.0105109	0.914431
	MTHFD2	blue	0.673181	1.97038e-15	-0.673181	1.97038e-15	0.863543	5.40402e-33	0.643004	8.17308e-14	-0.746754	2.6127e-20	-0.304302	0.00143915	0.0855532	0.380931
	MTX2	blue	0.688951	2.3503e-16	-0.688951	2.3503e-16	0.763559	1.14963e-21	0.685089	4.00531e-16	-0.702211	3.53345e-17	-0.524911	6.47374e-09	-0.0110787	0.909827
	MUC1	blue	-0.0515561	0.597925	0.0515561	0.597925	-0.369304	9.05696e-05	-0.233489	0.0155026	0.059299	0.544034	0.262757	0.00625185	-0.0606397	0.534951
	MUC13	blue	0.206861	0.0325305	-0.206861	0.0325305	0.284588	0.00296911	-0.0251865	0.796783	-0.216951	0.0247934	-0.347835	0.000241505	0.128023	0.188798
	NAA15	blue	0.438418	2.32226e-06	-0.438418	2.32226e-06	0.52841	4.92211e-09	0.445128	1.55558e-06	-0.453562	9.28632e-07	-0.367611	9.81028e-05	0.0117198	0.904633
	NAMPT	blue	0.0700162	0.473605	-0.0700162	0.473605	0.176835	0.0684399	0.327383	0.000577287	-0.103454	0.288958	0.0376383	0.700314	0.0690504	0.479742
	NAT1	blue	0.367496	9.86331e-05	-0.367496	9.86331e-05	0.504162	3.08931e-08	0.597475	1.0936e-11	-0.394988	2.5501e-05	-0.267901	0.00527366	0.0854672	0.381411
	NBL1	blue	-0.441212	1.96751e-06	0.441212	1.96751e-06	-0.620798	9.8306e-13	-0.467693	3.79088e-07	0.452133	1.01445e-06	0.437398	2.46634e-06	-0.0203492	0.835195
	NCAPG	blue	0.607607	3.93373e-12	-0.607607	3.93373e-12	0.884628	1.41893e-36	0.452464	9.9393e-07	-0.67616	1.33195e-15	-0.475393	2.28695e-07	0.00547257	0.955386
	NCAPG2	blue	0.632765	2.63795e-13	-0.632765	2.63795e-13	0.865027	3.16904e-33	0.586379	3.21877e-11	-0.722129	1.67215e-18	-0.482442	1.42415e-07	0.104353	0.284761
	NDC1	blue	0.583038	4.42014e-11	-0.583038	4.42014e-11	0.765811	7.41621e-22	0.687384	2.92095e-16	-0.62721	4.89207e-13	-0.378432	5.84256e-05	0.0415715	0.670726
	NDC80	blue	0.583384	4.27787e-11	-0.583384	4.27787e-11	0.867838	1.13237e-33	0.576932	7.81841e-11	-0.655725	1.78962e-14	-0.432804	3.22623e-06	0.0919922	0.345989
	NDP	blue	0.0799187	0.413194	-0.0799187	0.413194	-0.0364901	0.709039	0.0449222	0.645909	-0.0688256	0.481176	-0.0178499	0.855201	-0.176217	0.0694268
	NDUFS1	blue	0.483266	1.34651e-07	-0.483266	1.34651e-07	0.705336	2.22655e-17	0.508928	2.17733e-08	-0.51411	1.47944e-08	-0.545132	1.27162e-09	0.102832	0.29188
	NEFH	blue	0.325286	0.000629145	-0.325286	0.000629145	0.50464	2.98343e-08	0.176911	0.0683193	-0.354134	0.000182422	-0.35141	0.0002061	0.0825617	0.397866
	NEK2	blue	0.687317	2.94793e-16	-0.687317	2.94793e-16	0.929645	2.46565e-47	0.561061	3.26315e-10	-0.754295	6.6351e-21	-0.533888	3.18491e-09	0.0889176	0.362415
	NETO2	blue	0.543967	1.4007e-09	-0.543967	1.4007e-09	0.57834	6.86187e-11	0.673783	1.82122e-15	-0.508802	2.19777e-08	-0.34016	0.000337296	0.00708978	0.942222
	NKX2-1	blue	-0.12836	0.187627	0.12836	0.187627	-0.403313	1.65243e-05	-0.216116	0.0253675	0.17076	0.0786548	0.233537	0.0154809	0.0133059	0.8918
	NOL12	blue	-0.474442	2.43581e-07	0.474442	2.43581e-07	-0.619814	1.09266e-12	-0.460941	5.84574e-07	0.521208	8.62248e-09	0.206205	0.033097	0.0981037	0.314752
	NPC2	blue	-0.298325	0.00180212	0.298325	0.00180212	-0.575789	8.68797e-11	-0.211372	0.0288506	0.336456	0.000395096	0.561353	3.1805e-10	-0.0481071	0.622674
	NQO2	blue	0.00577195	0.952948	-0.00577195	0.952948	0.0832769	0.393777	0.0985468	0.31256	0.0174829	0.858146	0.0518394	0.595911	-0.126095	0.1956
	NR0B1	blue	0.264906	0.00582509	-0.264906	0.00582509	0.523113	7.44331e-09	0.171164	0.077939	-0.290127	0.0024348	-0.341583	0.000317238	-0.0691119	0.47935
	NTS	blue	0.0525269	0.591038	-0.0525269	0.591038	0.26738	0.00536601	0.200759	0.0381314	-0.0624954	0.522504	-0.228014	0.0181717	0.160682	0.0982598
	NUP155	blue	0.60456	5.37039e-12	-0.60456	5.37039e-12	0.8095	4.96931e-26	0.633018	2.56401e-13	-0.650198	3.49307e-14	-0.440015	2.11269e-06	0.0270471	0.782132
	NUSAP1	blue	0.732233	3.20867e-19	-0.732233	3.20867e-19	0.91206	1.89717e-42	0.407478	1.32413e-05	-0.813096	2.01916e-26	-0.523203	7.39167e-09	0.0952431	0.329138
	NXN	blue	-0.382714	4.73501e-05	0.382714	4.73501e-05	-0.505919	2.71724e-08	-0.336179	0.000399769	0.427389	4.40552e-06	0.279486	0.00355233	-0.0201445	0.83683
	ODC1	blue	0.00733868	0.940198	-0.00733868	0.940198	0.143657	0.139886	0.140715	0.148267	0.0396358	0.685228	-0.225226	0.0196775	0.0165452	0.865682
	OIP5	blue	0.539938	1.95157e-09	-0.539938	1.95157e-09	0.8753	6.54789e-35	0.585778	3.40862e-11	-0.589982	2.27731e-11	-0.505256	2.85225e-08	0.0586898	0.548187
	OLFML3	blue	-0.544884	1.29808e-09	0.544884	1.29808e-09	-0.689683	2.12257e-16	-0.430928	3.59602e-06	0.585048	3.65395e-11	0.579752	6.01683e-11	0.0511271	0.600979
	OSR2	blue	0.139336	0.152326	-0.139336	0.152326	0.315483	0.000932939	0.281656	0.0032928	-0.174684	0.0719256	-0.384468	4.34066e-05	-0.0157762	0.87187
	PAICS	blue	0.790559	4.24218e-24	-0.790559	4.24218e-24	0.868145	1.01031e-33	0.598885	9.50629e-12	-0.83376	7.61336e-29	-0.547663	1.02937e-09	0.0206856	0.832511
	PBK	blue	0.560978	3.28707e-10	-0.560978	3.28707e-10	0.90285	2.77532e-40	0.566416	2.03212e-10	-0.637598	1.52542e-13	-0.517707	1.12708e-08	0.120118	0.217807
	PCCB	blue	0.651799	2.8821e-14	-0.651799	2.8821e-14	0.802328	2.83241e-25	0.415832	8.41582e-06	-0.726045	8.8952e-19	-0.451292	1.06842e-06	0.0290495	0.766448
	PCDHA1	blue	-0.0837636	0.391009	0.0837636	0.391009	-0.20629	0.0330228	0.142824	0.142223	0.166817	0.0859148	0.0794398	0.416008	-0.102845	0.291817
	PCNA	blue	0.591328	1.99884e-11	-0.591328	1.99884e-11	0.783383	2.03241e-23	0.678511	9.74701e-16	-0.642387	8.78206e-14	-0.364922	0.000111272	0.111443	0.253123
	PDCD5	blue	0.433216	3.14988e-06	-0.433216	3.14988e-06	0.620833	9.79403e-13	0.518688	1.04593e-08	-0.466619	4.06374e-07	-0.260116	0.00681409	0.0654994	0.502671
	PEG10	blue	0.0745169	0.445573	-0.0745169	0.445573	0.320761	0.000755857	0.359526	0.000142797	-0.0954105	0.328285	-0.0550974	0.572981	0.105401	0.279929
	PFDN2	blue	0.611902	2.52219e-12	-0.611902	2.52219e-12	0.796433	1.12339e-24	0.566075	2.09488e-10	-0.645953	5.78414e-14	-0.520359	9.20364e-09	0.0561094	0.565944
	PFN2	blue	0.439103	2.23013e-06	-0.439103	2.23013e-06	0.66694	4.41112e-15	0.311495	0.00109103	-0.501175	3.83595e-08	-0.484252	1.25886e-07	0.0535876	0.583556
	PGD	blue	0.317623	0.000856996	-0.317623	0.000856996	0.588014	2.75246e-11	0.205882	0.0333792	-0.409587	1.1823e-05	-0.191112	0.0486242	0.0488963	0.616973
	PHYH	blue	0.141719	0.145368	-0.141719	0.145368	0.289968	0.00244886	0.351697	0.000203482	-0.189954	0.0500304	-0.00532065	0.956624	0.116851	0.23067
	PIR	blue	0.084494	0.386877	-0.084494	0.386877	0.413227	9.70581e-06	0.269293	0.00503348	-0.111587	0.252505	-0.259473	0.00695751	-0.0452045	0.643835
	PLA2G2A	blue	-0.150287	0.122318	0.150287	0.122318	-0.188273	0.0521325	-0.195101	0.0440276	0.0778109	0.425662	0.102414	0.293855	0.0313868	0.748261
	PLA2G7	blue	0.160122	0.0994542	-0.160122	0.0994542	0.232901	0.015772	0.323056	0.000688919	-0.199891	0.0389911	0.329446	0.000530145	0.174197	0.0727346
	PLCXD1	blue	-0.0228586	0.815214	0.0228586	0.815214	-0.0440728	0.652165	-0.110984	0.255095	0.0275188	0.778429	0.0780764	0.424079	-0.0334149	0.73259
	PLXDC2	blue	-0.381535	5.01842e-05	0.381535	5.01842e-05	-0.491081	7.85378e-08	-0.504071	3.10974e-08	0.376568	6.39644e-05	0.214471	0.0265322	-0.00853018	0.930511
	PLXND1	blue	-0.499014	4.48072e-08	0.499014	4.48072e-08	-0.613375	2.16239e-12	-0.365913	0.000106237	0.528203	5.00318e-09	0.424728	5.12438e-06	-0.136898	0.1597
	POLE2	blue	0.520226	9.29828e-09	-0.520226	9.29828e-09	0.796265	1.16766e-24	0.475977	2.19982e-07	-0.589555	2.37321e-11	-0.443069	1.76073e-06	0.0378184	0.698948
	PPIF	blue	0.58964	2.35369e-11	-0.58964	2.35369e-11	0.786411	1.05698e-23	0.34683	0.000252433	-0.694193	1.12495e-16	-0.37326	7.50172e-05	0.0138465	0.887433
	PPL	blue	-0.206423	0.0329075	0.206423	0.0329075	-0.356303	0.000165391	-0.0821223	0.40039	0.271973	0.00459856	-0.0415275	0.671054	0.00522213	0.957426
	PPM1H	blue	0.42434	5.23807e-06	-0.42434	5.23807e-06	0.446792	1.4066e-06	0.494544	6.15792e-08	-0.396837	2.31813e-05	-0.349763	0.000221773	-0.068341	0.484277
	PRAME	blue	0.508424	2.25999e-08	-0.508424	2.25999e-08	0.65022	3.48391e-14	0.312109	0.00106518	-0.536853	2.50821e-09	-0.380949	5.16537e-05	0.0751921	0.441449
	PRC1	blue	0.647	5.11143e-14	-0.647	5.11143e-14	0.946795	1.64243e-53	0.554128	5.9507e-10	-0.733396	2.64067e-19	-0.505188	2.86647e-08	0.124307	0.202064
	PRCC	blue	0.468391	3.62307e-07	-0.468391	3.62307e-07	0.618574	1.24764e-12	0.572863	1.13598e-10	-0.48925	8.92141e-08	-0.378185	5.91311e-05	0.0808442	0.407788
	PRPF3	blue	0.176233	0.0694009	-0.176233	0.0694009	0.242979	0.0116759	0.363187	0.000120622	-0.119744	0.219254	-0.337255	0.000381898	-0.144852	0.136585
	PRSS21	blue	-0.0465533	0.633965	0.0465533	0.633965	0.067085	0.492363	-0.059601	0.541982	0.0543185	0.578425	0.115037	0.238043	0.00829528	0.93242
	PSAT1	blue	0.55416	5.93453e-10	-0.55416	5.93453e-10	0.762146	1.50958e-21	0.535053	2.90061e-09	-0.596836	1.16509e-11	-0.467823	3.75901e-07	-0.0418007	0.669016
	PSMG1	blue	0.446562	1.42637e-06	-0.446562	1.42637e-06	0.593407	1.63235e-11	0.559422	3.76594e-10	-0.445079	1.56026e-06	-0.332485	0.000467089	-0.120103	0.217862
	PSPH	blue	0.229079	0.0176238	-0.229079	0.0176238	0.289396	0.00249998	0.380173	5.36579e-05	-0.235951	0.014418	-0.108065	0.267885	0.158075	0.103912
	PTER	blue	0.205651	0.0335821	-0.205651	0.0335821	0.234255	0.0151579	0.309185	0.00119341	-0.170774	0.0786293	-0.292437	0.00223879	0.129417	0.18399
	PTHLH	blue	0.297138	0.0018834	-0.297138	0.0018834	0.364013	0.000116083	0.248775	0.00976957	-0.29709	0.00188673	-0.233018	0.0157182	-0.00266061	0.978302
	PTP4A1	blue	0.223309	0.0207738	-0.223309	0.0207738	0.240076	0.012748	0.365186	0.000109908	-0.177189	0.0678789	-0.238274	0.0134554	0.138829	0.153836
	PTS	blue	0.592052	1.86308e-11	-0.592052	1.86308e-11	0.786544	1.02684e-23	0.659316	1.15034e-14	-0.608552	3.56938e-12	-0.53443	3.04946e-09	0.0100987	0.917775
	PUS7	blue	0.634925	2.06755e-13	-0.634925	2.06755e-13	0.720985	2.00671e-18	0.620404	1.02562e-12	-0.641445	9.79681e-14	-0.55793	4.28744e-10	-0.0203797	0.834952
	PYGL	blue	0.305707	0.00136412	-0.305707	0.00136412	0.429725	3.85412e-06	0.418458	7.27998e-06	-0.343419	0.000292992	-0.136495	0.160943	0.0494484	0.612997
	RAB31	blue	-0.30652	0.00132234	0.30652	0.00132234	-0.518764	1.03986e-08	-0.284971	0.00292903	0.349066	0.000228723	0.358344	0.000150728	0.068517	0.48315
	RACGAP1	blue	0.587872	2.79035e-11	-0.587872	2.79035e-11	0.918937	3.1627e-44	0.642803	8.36633e-14	-0.65895	1.20374e-14	-0.448356	1.27895e-06	0.0983969	0.313301
	RAD51AP1	blue	0.590146	2.24138e-11	-0.590146	2.24138e-11	0.904215	1.36869e-40	0.630525	3.38898e-13	-0.646629	5.34029e-14	-0.485824	1.13036e-07	0.11366	0.243745
	RALA	blue	0.323997	0.000663089	-0.323997	0.000663089	0.464676	4.60561e-07	0.497291	5.06776e-08	-0.332288	0.000470957	-0.188371	0.0520079	0.226023	0.0192364
	RAP1GAP2	blue	0.229554	0.0173838	-0.229554	0.0173838	0.351125	0.00020874	0.266143	0.00559137	-0.180437	0.0629104	-0.353397	0.000188563	-0.0874479	0.370434
	RBM28	blue	0.549321	8.95367e-10	-0.549321	8.95367e-10	0.760765	1.96681e-21	0.661611	8.64546e-15	-0.592961	1.70513e-11	-0.388801	3.49435e-05	0.0751565	0.441666
	RFC3	blue	0.419736	6.78117e-06	-0.419736	6.78117e-06	0.810862	3.54103e-26	0.734499	2.1929e-19	-0.474103	2.49115e-07	-0.326268	0.00060434	0.162759	0.0939327
	RFC4	blue	0.711615	8.64156e-18	-0.711615	8.64156e-18	0.916395	1.49692e-43	0.570126	1.45635e-10	-0.763705	1.11752e-21	-0.559955	3.59477e-10	0.0883786	0.365343
	RIT1	blue	0.494479	6.18637e-08	-0.494479	6.18637e-08	0.744432	3.94612e-20	0.617273	1.43308e-12	-0.560533	3.41751e-10	-0.39348	2.75516e-05	0.0244142	0.802886
	RORA	blue	-0.392636	2.87665e-05	0.392636	2.87665e-05	-0.404743	1.53188e-05	-0.531593	3.82587e-09	0.398145	2.16611e-05	0.192292	0.0472241	-0.0348555	0.721525
	RPL39L	blue	0.643917	7.3464e-14	-0.643917	7.3464e-14	0.73424	2.29075e-19	0.406216	1.41647e-05	-0.688689	2.43746e-16	-0.360794	0.000134722	0.0205196	0.833835
	RPP40	blue	0.641485	9.75196e-14	-0.641485	9.75196e-14	0.748035	2.07739e-20	0.524307	6.78524e-09	-0.664938	5.68889e-15	-0.525488	6.18921e-09	-0.0533768	0.58504
	RPS11	blue	0.0132471	0.892276	-0.0132471	0.892276	0.0939766	0.33564	-0.0981442	0.314552	-0.0155022	0.874077	0.0114829	0.906552	0.126152	0.195395
	RPS6KA2	blue	-0.688021	2.67436e-16	0.688021	2.67436e-16	-0.812506	2.34369e-26	-0.377456	6.12663e-05	0.745784	3.106e-20	0.396096	2.4086e-05	0.000203172	0.998343
	RRAD	blue	-0.4439	1.67501e-06	0.4439	1.67501e-06	-0.557536	4.43641e-10	-0.327537	0.000573632	0.493676	6.54649e-08	0.355362	0.00017259	-0.0525219	0.591074
	RRM2	blue	0.749681	1.54392e-20	-0.749681	1.54392e-20	0.887956	3.33696e-37	0.496673	5.29573e-08	-0.835175	5.05375e-29	-0.43133	3.5136e-06	0.103924	0.286758
	SAC3D1	blue	0.539592	2.00756e-09	-0.539592	2.00756e-09	0.604745	5.27016e-12	0.513989	1.49299e-08	-0.580575	5.57124e-11	-0.247291	0.0102296	0.0037716	0.969245
	SCNN1B	blue	-0.521038	8.73596e-09	0.521038	8.73596e-09	-0.651231	3.08569e-14	-0.47031	3.19706e-07	0.570236	1.44195e-10	0.257977	0.00730158	-0.172944	0.0748497
	SDC4	blue	-0.0979352	0.315588	0.0979352	0.315588	-0.393471	2.7565e-05	-0.218163	0.02398	0.129171	0.184832	0.26494	0.00581856	-0.1038	0.287335
	SERPINA1	blue	-0.238221	0.0134767	0.238221	0.0134767	-0.465083	4.48689e-07	-0.348375	0.000235823	0.236887	0.0140232	0.391514	3.04588e-05	-0.0819055	0.40164
	SERPINA3	blue	-0.0257687	0.792191	0.0257687	0.792191	-0.0566813	0.561985	-0.243731	0.0114116	0.0143642	0.883253	0.048035	0.623196	-0.0340969	0.727345
	SERPINB1	blue	-0.0397349	0.684483	0.0397349	0.684483	-0.160553	0.0985335	0.193294	0.0460629	0.084446	0.387147	0.218096	0.0240243	0.1014	0.298689
	SERPINB5	blue	0.350777	0.000212001	-0.350777	0.000212001	0.557187	4.57288e-10	0.312837	0.00103529	-0.38338	4.58155e-05	-0.465826	4.27734e-07	-0.0373265	0.702679
	SERPIND1	blue	-0.0118802	0.903334	0.0118802	0.903334	-0.123094	0.206535	0.0778778	0.425263	0.00965655	0.921363	0.173824	0.0733591	-0.0674942	0.489721
	SHFM1	blue	0.73108	3.8882e-19	-0.73108	3.8882e-19	0.84821	9.54872e-31	0.594434	1.47623e-11	-0.785835	1.198e-23	-0.504445	3.02608e-08	-0.021033	0.829739
	SLC22A3	blue	-0.285686	0.00285551	0.285686	0.00285551	-0.376228	6.50251e-05	0.118634	0.223584	0.341012	0.00032515	0.270787	0.00478671	-0.0897291	0.358033
	SLC25A13	blue	0.592705	1.74832e-11	-0.592705	1.74832e-11	0.728213	6.24307e-19	0.676846	1.21622e-15	-0.622919	7.81824e-13	-0.472975	2.68391e-07	-0.0612972	0.530524
	SLC34A2	blue	-0.230032	0.0171454	0.230032	0.0171454	-0.528809	4.76963e-09	-0.218371	0.0238421	0.267976	0.00526039	0.441669	1.91461e-06	0.0317129	0.745734
	SLC38A1	blue	0.234719	0.0149523	-0.234719	0.0149523	0.377391	6.14599e-05	0.182565	0.0598173	-0.273731	0.00433169	-0.113797	0.243173	0.118787	0.222984
	SLC39A14	blue	0.48191	1.47647e-07	-0.48191	1.47647e-07	0.64271	8.45734e-14	0.417151	7.82608e-06	-0.553151	6.46928e-10	-0.31784	0.000849621	0.11371	0.243536
	SLC47A1	blue	-0.421967	5.98645e-06	0.421967	5.98645e-06	-0.508118	2.31158e-08	-0.242531	0.0118361	0.462104	5.42929e-07	0.455234	8.36992e-07	-0.0535042	0.584143
	SLC7A11	blue	0.47281	2.71328e-07	-0.47281	2.71328e-07	0.621743	8.87827e-13	0.320319	0.000769405	-0.494487	6.18278e-08	-0.394073	2.67272e-05	-0.00209203	0.982938
	SLCO4A1	blue	-0.122921	0.207178	0.122921	0.207178	-0.179192	0.0647786	-0.150575	0.121598	0.10476	0.282876	0.124755	0.200429	0.0759997	0.436546
	SLIRP	blue	0.562377	2.90672e-10	-0.562377	2.90672e-10	0.678862	9.30003e-16	0.542123	1.63119e-09	-0.594933	1.4056e-11	-0.380843	5.19232e-05	-0.0735062	0.451786
	SMS	blue	0.483675	1.30945e-07	-0.483675	1.30945e-07	0.602067	6.91128e-12	0.656294	1.66925e-14	-0.492584	7.06936e-08	-0.345923	0.000262677	-0.0185978	0.849204
	SNRPF	blue	0.483289	1.34441e-07	-0.483289	1.34441e-07	0.650355	3.42775e-14	0.400932	1.87293e-05	-0.517462	1.14827e-08	-0.335258	0.000415651	-0.034438	0.724726
	SNRPG	blue	0.678986	9.14811e-16	-0.678986	9.14811e-16	0.843767	3.84684e-30	0.696094	8.57792e-17	-0.70246	3.40642e-17	-0.443051	1.76263e-06	0.0866349	0.374916
	SOD3	blue	-0.642398	8.77032e-14	0.642398	8.77032e-14	-0.743927	4.31432e-20	-0.670923	2.64322e-15	0.640358	1.11095e-13	0.387591	3.71362e-05	-0.0490864	0.615603
	SPAG5	blue	0.66383	6.54325e-15	-0.66383	6.54325e-15	0.852081	2.73322e-31	0.281475	0.00331376	-0.742533	5.51156e-20	-0.599212	9.201e-12	0.0376559	0.70018
	SPINK5	blue	0.0866767	0.374685	-0.0866767	0.374685	-0.222484	0.0212616	-0.16907	0.0817032	-0.0171356	0.860936	0.0216189	0.825071	-0.162963	0.0935163
	SPRY1	blue	-0.395004	2.54798e-05	0.395004	2.54798e-05	-0.530471	4.18229e-09	-0.158441	0.103105	0.459439	6.42916e-07	0.162518	0.0944281	0.0130797	0.893629
	SPTSSA	blue	0.0415768	0.670686	-0.0415768	0.670686	0.144119	0.138604	0.289748	0.00246836	-0.0299492	0.759432	-0.222717	0.0211228	0.203914	0.0351417
	SRP54	blue	0.533307	3.33688e-09	-0.533307	3.33688e-09	0.692068	1.51948e-16	0.708217	1.44659e-17	-0.540771	1.82289e-09	-0.355244	0.000173517	0.0432378	0.658338
	SST	blue	0.152732	0.116289	-0.152732	0.116289	0.166671	0.0861925	-0.156449	0.107565	-0.179229	0.0647217	-0.275803	0.00403509	0.0622367	0.52423
	ST3GAL5	blue	-0.133079	0.171784	0.133079	0.171784	-0.447116	1.37919e-06	-0.106005	0.277165	0.178224	0.0662625	0.294328	0.00208912	-0.0616594	0.528093
	STC1	blue	-0.00120629	0.990161	0.00120629	0.990161	0.154151	0.112896	0.061561	0.528754	-0.00261265	0.978693	-0.270717	0.00479805	0.146931	0.130986
	STOML2	blue	0.48243	1.42527e-07	-0.48243	1.42527e-07	0.768302	4.5409e-22	0.560829	3.32998e-10	-0.531821	3.75688e-09	-0.338066	0.000368937	-0.0194152	0.84266
	SYCP2	blue	0.332911	0.00045883	-0.332911	0.00045883	0.460671	5.94664e-07	0.412141	1.02972e-05	-0.356572	0.000163388	-0.235316	0.0146911	0.194746	0.0444212
	TAC1	blue	0.0600555	0.5389	-0.0600555	0.5389	0.332618	0.000464501	0.19437	0.0448413	-0.111329	0.253609	-0.182562	0.0598216	-0.0212807	0.827765
	TACC3	blue	0.639315	1.25281e-13	-0.639315	1.25281e-13	0.81508	1.21829e-26	0.412205	1.02615e-05	-0.708115	1.46912e-17	-0.324252	0.00065623	0.0571798	0.558545
	TAGLN	blue	-0.433526	3.09363e-06	0.433526	3.09363e-06	-0.577251	7.59093e-11	-0.337361	0.000380192	0.477614	1.97217e-07	0.310718	0.00112454	0.00179004	0.9854
	TALDO1	blue	0.277402	0.00381865	-0.277402	0.00381865	0.417353	7.7391e-06	0.19006	0.0499005	-0.323762	0.000669447	-0.140138	0.149956	-0.00470673	0.961624
	TARS	blue	0.590718	2.12068e-11	-0.590718	2.12068e-11	0.806087	1.14792e-25	0.57749	7.42485e-11	-0.600785	7.86189e-12	-0.438584	2.29965e-06	0.0292637	0.764777
	TDRD12	blue	0.0843896	0.387465	-0.0843896	0.387465	0.284771	0.00294989	0.156667	0.107068	-0.12475	0.20045	-0.0905743	0.353505	0.0102994	0.916147
	TFPI	blue	-0.266371	0.00554921	0.266371	0.00554921	-0.373001	7.59544e-05	-0.0705814	0.470032	0.314099	0.000985251	0.222346	0.0213437	-0.0324796	0.739804
	TGFB1I1	blue	-0.53847	2.19974e-09	0.53847	2.19974e-09	-0.684907	4.10645e-16	-0.489447	8.8007e-08	0.575083	9.27079e-11	0.352719	0.000194386	0.0616216	0.528347
	TLR2	blue	-0.230807	0.0167646	0.230807	0.0167646	-0.472144	2.83474e-07	-0.0944493	0.333203	0.280544	0.0034236	0.547961	1.0039e-09	-0.0705471	0.470249
	TMBIM4	blue	-0.286542	0.00276969	0.286542	0.00276969	-0.511446	1.80608e-08	-0.335817	0.000405936	0.348341	0.000236174	0.237815	0.0136411	-0.105552	0.279234
	TMEM185B	blue	0.504902	2.92704e-08	-0.504902	2.92704e-08	0.575575	8.86049e-11	0.653538	2.33578e-14	-0.50216	3.57237e-08	-0.271573	0.00466117	0.111649	0.252239
	TMEM30A	blue	0.287521	0.0026743	-0.287521	0.0026743	0.267627	0.00532203	0.50345	3.25339e-08	-0.256107	0.00775305	0.0913569	0.349344	0.108199	0.267286
	TMSB15A	blue	-0.113905	0.242721	0.113905	0.242721	0.234672	0.0149729	0.132134	0.174873	0.111504	0.252861	-0.139423	0.152067	-0.0438073	0.654125
	TNIK	blue	-0.299867	0.00170129	0.299867	0.00170129	-0.486222	1.09981e-07	-0.266562	0.00551411	0.349051	0.000228879	0.223577	0.0206172	-0.0953854	0.328413
	TOP2A	blue	0.801457	3.48226e-25	-0.801457	3.48226e-25	0.924433	9.16411e-46	0.551168	7.65873e-10	-0.86266	7.4044e-33	-0.493423	6.66427e-08	0.0996183	0.307302
	TP53I3	blue	0.163442	0.0925438	-0.163442	0.0925438	0.254489	0.00816338	0.281403	0.00332217	-0.254758	0.00809375	0.0219154	0.822711	0.103768	0.287486
	TPD52L1	blue	0.131416	0.177249	-0.131416	0.177249	0.343144	0.00029651	0.197271	0.0416824	-0.126086	0.195633	-0.335909	0.000404364	-0.161958	0.0955841
	TPSAB1	blue	-0.594221	1.50733e-11	0.594221	1.50733e-11	-0.698109	6.42038e-17	-0.327269	0.000579999	0.642726	8.44232e-14	0.501928	3.63296e-08	-0.0762252	0.435182
	TPSB2	blue	-0.607433	4.00492e-12	0.607433	4.00492e-12	-0.716333	4.17349e-18	-0.326269	0.000604331	0.655019	1.95086e-14	0.50412	3.09866e-08	-0.0709667	0.467606
	TPTE	blue	0.115818	0.23485	-0.115818	0.23485	0.355801	0.000169201	0.27883	0.00363431	-0.133771	0.169546	-0.20865	0.0310257	-0.0240141	0.806052
	TPX2	blue	0.705814	2.07346e-17	-0.705814	2.07346e-17	0.893781	2.36314e-38	0.397677	2.21936e-05	-0.786101	1.13067e-23	-0.521492	8.43611e-09	0.0874271	0.370548
	TREM1	blue	-0.303162	0.00150278	0.303162	0.00150278	-0.499751	4.24995e-08	-0.262503	0.00630403	0.315115	0.000946613	0.424547	5.17699e-06	-0.0238575	0.807293
	TRIM16	blue	0.0164378	0.866545	-0.0164378	0.866545	0.272074	0.00458272	0.113638	0.243835	-0.0624423	0.522859	-0.171024	0.0781868	0.0400044	0.682457
	TRIM22	blue	-0.492591	7.06577e-08	0.492591	7.06577e-08	-0.695895	8.82586e-17	-0.308381	0.00123104	0.578507	6.75655e-11	0.587042	3.02125e-11	0.123657	0.204453
	TRIP13	blue	0.588663	2.58608e-11	-0.588663	2.58608e-11	0.872458	1.98038e-34	0.495516	5.74862e-08	-0.702324	3.47484e-17	-0.530799	4.07483e-09	0.0985991	0.312303
	TSPAN4	blue	-0.609303	3.30308e-12	0.609303	3.30308e-12	-0.735144	1.96639e-19	-0.406344	1.40682e-05	0.657114	1.50952e-14	0.597413	1.10038e-11	-0.0451568	0.644185
	TSPAN8	blue	-0.079264	0.417044	0.079264	0.417044	-0.179872	0.0637518	-0.125079	0.199256	0.128002	0.188873	-0.082769	0.396678	-0.0508693	0.602818
	TSPY1	blue	0.147944	0.128322	-0.147944	0.128322	0.25705	0.00752251	0.138273	0.15551	-0.149284	0.124862	-0.0506242	0.604568	0.15551	0.109718
	TST	blue	-0.0664046	0.496772	0.0664046	0.496772	-0.352915	0.00019269	-0.239851	0.0128344	0.110225	0.258379	0.189374	0.0507482	-0.090263	0.355169
	TTK	blue	0.623855	7.06212e-13	-0.623855	7.06212e-13	0.897854	3.38039e-39	0.522164	8.00987e-09	-0.68116	6.83215e-16	-0.510764	1.90023e-08	0.0873125	0.371178
	TUBA4A	blue	0.398429	2.13436e-05	-0.398429	2.13436e-05	0.453395	9.38295e-07	0.394059	2.67462e-05	-0.433274	3.13936e-06	-0.247996	0.0100089	-0.0871723	0.37195
	TUBG1	blue	0.687995	2.68388e-16	-0.687995	2.68388e-16	0.773502	1.59857e-22	0.646579	5.37204e-14	-0.743022	5.05801e-20	-0.352348	0.000197644	0.043729	0.654703
	TUSC3	blue	0.179012	0.0650531	-0.179012	0.0650531	0.367716	9.76158e-05	0.418616	7.21661e-06	-0.167119	0.0853404	-0.221013	0.0221554	0.0837634	0.39101
	TXN	blue	0.411059	1.09197e-05	-0.411059	1.09197e-05	0.565841	2.13891e-10	0.523128	7.43518e-09	-0.442914	1.77722e-06	-0.186134	0.0549107	0.0855609	0.380887
	TXNIP	blue	-0.513252	1.57797e-08	0.513252	1.57797e-08	-0.663705	6.64721e-15	-0.471872	2.88603e-07	0.548648	9.47557e-10	0.378243	5.89647e-05	0.0122196	0.900586
	TXNRD1	blue	0.365712	0.00010724	-0.365712	0.00010724	0.663954	6.44232e-15	0.346851	0.000252194	-0.43579	2.71069e-06	-0.281608	0.00329834	0.135926	0.162714
	TYMS	blue	0.707949	1.50611e-17	-0.707949	1.50611e-17	0.826853	5.33669e-28	0.410106	1.14969e-05	-0.791208	3.67128e-24	-0.401076	1.85888e-05	0.149514	0.124276
	UBE2C	blue	0.668232	3.73889e-15	-0.668232	3.73889e-15	0.784979	1.4419e-23	0.303747	0.00146983	-0.762655	1.36872e-21	-0.455575	8.19395e-07	0.059784	0.54074
	UBE2S	blue	0.645909	5.81436e-14	-0.645909	5.81436e-14	0.848166	9.68439e-31	0.41809	7.43009e-06	-0.731933	3.37313e-19	-0.422972	5.65802e-06	0.0180914	0.853264
	UCHL1	blue	0.398282	2.1508e-05	-0.398282	2.1508e-05	0.642843	8.32723e-14	0.205768	0.0334793	-0.458323	6.89786e-07	-0.346203	0.00025948	0.0238363	0.80746
	UCHL3	blue	0.489154	8.98135e-08	-0.489154	8.98135e-08	0.664098	6.32609e-15	0.490923	7.94063e-08	-0.557905	4.29688e-10	-0.264712	0.00586243	0.0247593	0.800158
	UGT1A1	blue	0.265217	0.00576555	-0.265217	0.00576555	0.403059	1.67471e-05	-0.0574126	0.556942	-0.332378	0.000469193	-0.374523	7.0604e-05	-0.0233024	0.811693
	UQCRH	blue	0.62594	5.62489e-13	-0.62594	5.62489e-13	0.784514	1.59398e-23	0.511045	1.86084e-08	-0.683632	4.88739e-16	-0.49863	4.6057e-08	0.0283248	0.772114
	VEGFA	blue	0.315061	0.000948597	-0.315061	0.000948597	0.38771	3.6915e-05	0.310072	0.00115308	-0.344994	0.000273567	-0.366324	0.000104213	0.159	0.101878
	WDR12	blue	0.794021	1.9488e-24	-0.794021	1.9488e-24	0.862499	7.83943e-33	0.497729	4.91185e-08	-0.834008	7.0888e-29	-0.573194	1.10213e-10	0.072972	0.455088
	WDR43	blue	0.550936	7.8108e-10	-0.550936	7.8108e-10	0.678635	9.58683e-16	0.506343	2.63412e-08	-0.576184	8.37761e-11	-0.428574	4.1171e-06	-0.0343455	0.725435
	WLS	blue	-0.0230046	0.814055	0.0230046	0.814055	-0.241518	0.0122051	0.129826	0.182596	0.0814329	0.404371	0.0482988	0.621287	-0.197132	0.0418292
	XK	blue	0.135792	0.163131	-0.135792	0.163131	0.172319	0.0759226	0.308616	0.00121993	-0.0845547	0.386534	-0.0417534	0.669369	-0.097562	0.317445
	XPOT	blue	0.620338	1.0329e-12	-0.620338	1.0329e-12	0.714155	5.85036e-18	0.670961	2.63021e-15	-0.598361	1.00149e-11	-0.434602	2.9056e-06	0.0575278	0.556149
	ZC2HC1A	blue	-0.226007	0.019245	0.226007	0.019245	-0.431511	3.47702e-06	-0.432835	3.22046e-06	0.262088	0.00639023	0.220478	0.0224885	0.00112656	0.990811
	ZFP36L2	blue	-0.312983	0.00102938	0.312983	0.00102938	-0.401228	1.84408e-05	-0.323441	0.000678255	0.312927	0.00103165	0.355808	0.000169144	0.115966	0.234247
	ZIC1	blue	0.244204	0.0112481	-0.244204	0.0112481	0.484441	1.24268e-07	0.073802	0.449962	-0.283308	0.00310678	-0.435128	2.81778e-06	-0.0943854	0.333532
	ZNF146	blue	0.629532	3.78451e-13	-0.629532	3.78451e-13	0.675564	1.44105e-15	0.695492	9.34899e-17	-0.623899	7.02872e-13	-0.384887	4.25121e-05	0.0120816	0.901703
	ZNF165	blue	0.288125	0.00261696	-0.288125	0.00261696	0.47647	2.12869e-07	0.530657	4.12106e-09	-0.275759	0.00404119	-0.228523	0.017908	0.025709	0.792662
	ZNF322	blue	0.448895	1.23757e-06	-0.448895	1.23757e-06	0.4157	8.47696e-06	0.604616	5.33993e-12	-0.386296	3.96257e-05	-0.274385	0.00423596	-0.0203029	0.835565
	ZWILCH	blue	0.491465	7.64553e-08	-0.491465	7.64553e-08	0.737148	1.39857e-19	0.486072	1.11125e-07	-0.552985	6.56179e-10	-0.538515	2.1917e-09	0.050981	0.602021
	ZWINT	blue	0.745416	3.31562e-20	-0.745416	3.31562e-20	0.920254	1.386e-44	0.486901	1.04958e-07	-0.821054	2.56374e-27	-0.507493	2.42052e-08	0.0758821	0.437258
	ACTL6A	brown	0.564458	2.41856e-10	-0.564458	2.41856e-10	0.767082	5.77867e-22	0.775293	1.10846e-22	-0.567577	1.83164e-10	-0.438724	2.28063e-06	0.0718226	0.462241
	ACTR6	brown	0.156453	0.107556	-0.156453	0.107556	0.46796	3.72585e-07	0.782184	2.62524e-23	-0.138317	0.155375	-0.0994896	0.307931	0.0740478	0.44845
	ADAM9	brown	0.159604	0.100566	-0.159604	0.100566	0.169725	0.0805097	0.611886	2.52642e-12	-0.0981464	0.314541	-0.0257992	0.791951	0.0266997	0.784862
	AGL	brown	0.11572	0.235248	-0.11572	0.235248	0.217652	0.0243199	0.650472	3.38009e-14	-0.0677872	0.487833	-0.0161209	0.869095	-0.00512782	0.958194
	AGPS	brown	0.336735	0.000390439	-0.336735	0.000390439	0.597855	1.05319e-11	0.750857	1.24707e-20	-0.380479	5.28579e-05	-0.171095	0.0780611	0.185764	0.0554038
	AIDA	brown	0.150891	0.120808	-0.150891	0.120808	0.156756	0.106867	0.717152	3.67207e-18	-0.0950705	0.330019	0.130995	0.178654	0.101153	0.299874
	AMMECR1	brown	0.297867	0.0018331	-0.297867	0.0018331	0.355014	0.000175326	0.594838	1.41879e-11	-0.262442	0.00631665	-0.268635	0.00514576	-0.0737736	0.450137
	ARMC1	brown	0.380569	5.2626e-05	-0.380569	5.2626e-05	0.521163	8.65227e-09	0.7028	3.24005e-17	-0.346925	0.000251383	-0.188532	0.0518042	0.0760316	0.436353
	ASF1A	brown	-0.0952436	0.329136	0.0952436	0.329136	0.1851	0.0562967	0.556568	4.82411e-10	0.17148	0.0773826	-0.0398952	0.683277	0.0336278	0.730951
	ATAD2B	brown	0.109015	0.263674	-0.109015	0.263674	0.318698	0.000821039	0.734063	2.36017e-19	-0.0673968	0.490349	-0.157267	0.105715	0.0771564	0.429577
	BAG2	brown	0.189501	0.0505901	-0.189501	0.0505901	0.451424	1.05976e-06	0.735776	1.76658e-19	-0.144742	0.136888	-0.185705	0.0554825	0.177574	0.0672751
	BTNL8	brown	-0.213117	0.0275246	0.213117	0.0275246	-0.297394	0.00186561	-0.632525	2.70991e-13	0.217328	0.0245377	-0.0268374	0.78378	-0.0387183	0.692142
	C11orf73	brown	0.161899	0.0957064	-0.161899	0.0957064	0.377199	6.20373e-05	0.804066	1.87023e-25	-0.131128	0.17821	-0.0182349	0.852113	0.0720449	0.460852
	C1D	brown	-0.0616096	0.528427	0.0616096	0.528427	0.14327	0.140969	0.761244	1.79482e-21	0.118671	0.223438	0.181469	0.0613936	0.091558	0.34828
	C3orf52	brown	0.181469	0.0613948	-0.181469	0.0613948	0.36772	9.75979e-05	0.661246	9.04915e-15	-0.180654	0.0625888	-0.14505	0.136046	0.0623027	0.52379
	C5orf28	brown	0.515697	1.31263e-08	-0.515697	1.31263e-08	0.655651	1.80602e-14	0.829239	2.75021e-28	-0.481154	1.55416e-07	-0.346507	0.000256033	-0.00161671	0.986814
	C6orf211	brown	-0.00844616	0.931194	0.00844616	0.931194	0.168228	0.0832581	0.715666	4.62981e-18	0.063212	0.517737	0.144083	0.138702	0.145309	0.13534
	CBX1	brown	0.57435	9.9161e-11	-0.57435	9.9161e-11	0.711061	9.40344e-18	0.714106	5.89462e-18	-0.561537	3.12957e-10	-0.45544	8.26298e-07	0.0183051	0.85155
	CBX3	brown	0.73843	1.12287e-19	-0.73843	1.12287e-19	0.702735	3.27116e-17	0.779095	5.0394e-23	-0.717542	3.45487e-18	-0.430791	3.62451e-06	0.0662108	0.498032
	CCNG2	brown	0.447914	1.31387e-06	-0.447914	1.31387e-06	0.356191	0.000166233	0.678954	9.18621e-16	-0.410638	1.11708e-05	-0.0954543	0.328062	0.0487302	0.618171
	CCT6A	brown	0.684018	4.63712e-16	-0.684018	4.63712e-16	0.706024	2.00942e-17	0.742342	5.69873e-20	-0.665841	5.07334e-15	-0.42295	5.66481e-06	0.0368037	0.706652
	CDK8	brown	0.178166	0.0663525	-0.178166	0.0663525	0.462515	5.28894e-07	0.799229	5.87826e-25	-0.165801	0.0878681	-0.0760739	0.436097	0.0312245	0.74952
	CEP76	brown	0.345337	0.000269501	-0.345337	0.000269501	0.61783	1.35067e-12	0.820312	3.12134e-27	-0.34844	0.00023515	-0.249572	0.00953006	0.162871	0.0937035
	CETN3	brown	0.134749	0.166418	-0.134749	0.166418	0.0915353	0.3484	0.598385	9.99123e-12	-0.0746606	0.444693	-0.00259363	0.978848	-0.0114089	0.907151
	CHORDC1	brown	0.287295	0.00269611	-0.287295	0.00269611	0.523726	7.09844e-09	0.736801	1.484e-19	-0.285175	0.0029079	-0.268501	0.00516885	0.0783918	0.422205
	CLDND1	brown	0.00841442	0.931452	-0.00841442	0.931452	0.2393	0.0130485	0.589262	2.44122e-11	0.00780948	0.936369	-0.051746	0.596575	0.31321	0.00102025
	CMAS	brown	0.287944	0.00263407	-0.287944	0.00263407	0.513556	1.54239e-08	0.721895	1.73585e-18	-0.309844	0.00116332	-0.24621	0.0105766	0.0478319	0.624668
	DCK	brown	0.33261	0.000464646	-0.33261	0.000464646	0.501973	3.62116e-08	0.776295	9.01859e-23	-0.288003	0.0026285	0.0203144	0.835473	0.169201	0.0814643
	DENR	brown	0.61537	1.75313e-12	-0.61537	1.75313e-12	0.739764	8.92178e-20	0.740519	7.82854e-20	-0.617547	1.39188e-12	-0.351016	0.000209759	-0.0741343	0.447919
	DERA	brown	0.0664719	0.496335	-0.0664719	0.496335	0.223101	0.020896	0.518259	1.08073e-08	-0.0667563	0.49449	0.0146567	0.880893	0.146558	0.131978
	DNAAF2	brown	0.469073	3.46569e-07	-0.469073	3.46569e-07	0.556921	4.67901e-10	0.822521	1.73297e-27	-0.455488	8.23824e-07	-0.32023	0.000772176	0.0282484	0.772712
	DNAJA2	brown	0.324187	0.00065798	-0.324187	0.00065798	0.381257	5.08768e-05	0.713298	6.67666e-18	-0.279883	0.00350355	-0.163221	0.0929908	0.0237846	0.80787
	DNAJB6	brown	-0.0943568	0.333679	0.0943568	0.333679	0.00746075	0.939205	0.442426	1.82992e-06	0.104776	0.282804	0.181654	0.061126	0.07242	0.458515
	DNAJB9	brown	0.18416	0.0575814	-0.18416	0.0575814	0.120019	0.218186	0.579739	6.0239e-11	-0.139759	0.151072	0.121078	0.214123	-0.0235116	0.810033
	DNAJC10	brown	0.578241	6.92527e-11	-0.578241	6.92527e-11	0.694636	1.05621e-16	0.745434	3.30481e-20	-0.608504	3.58726e-12	-0.353598	0.000186873	0.191498	0.0481623
	DPY19L4	brown	0.419984	6.68826e-06	-0.419984	6.68826e-06	0.537355	2.40844e-09	0.721803	1.76141e-18	-0.404479	1.55354e-05	-0.351737	0.000203113	0.117988	0.226137
	EGFL7	brown	-0.701993	3.64787e-17	0.701993	3.64787e-17	-0.663286	7.0076e-15	-0.740772	7.49185e-20	0.690992	1.76744e-16	0.293623	0.00214383	0.0131338	0.893191
	EMC2	brown	0.103045	0.290878	-0.103045	0.290878	0.201827	0.0370968	0.701885	3.70623e-17	-0.0430387	0.659814	-0.0272384	0.780629	0.12085	0.214994
	ERGIC2	brown	0.374755	6.98184e-05	-0.374755	6.98184e-05	0.45982	6.27597e-07	0.614957	1.83115e-12	-0.375749	6.65503e-05	-0.229692	0.0173144	0.0756596	0.438607
	ETNK1	brown	0.496702	5.28473e-08	-0.496702	5.28473e-08	0.624901	6.30182e-13	0.765366	8.09075e-22	-0.491725	7.50801e-08	-0.246851	0.0103696	0.105862	0.277817
	EXOC5	brown	0.221221	0.0220271	-0.221221	0.0220271	0.418439	7.28757e-06	0.674907	1.5712e-15	-0.233811	0.0153568	-0.140826	0.147947	0.16355	0.092326
	EXOSC8	brown	0.000731783	0.994031	-0.000731783	0.994031	0.324092	0.000660542	0.665274	5.45173e-15	0.04167	0.669991	-0.102183	0.294954	0.0978028	0.316246
	FAIM	brown	0.0849189	0.384484	-0.0849189	0.384484	0.28165	0.00329346	0.695036	9.97758e-17	-0.0728774	0.455675	-0.0646854	0.508006	0.150309	0.122264
	FAM208B	brown	0.314433	0.000972411	-0.314433	0.000972411	0.515974	1.28541e-08	0.785004	1.43424e-23	-0.282096	0.00324233	-0.342117	0.00031001	0.0836537	0.391633
	FANCL	brown	0.467498	3.83909e-07	-0.467498	3.83909e-07	0.648948	4.05558e-14	0.799597	5.3931e-25	-0.465822	4.27827e-07	-0.286503	0.00277354	0.0897001	0.358189
	FMR1	brown	0.0258106	0.791861	-0.0258106	0.791861	0.0113574	0.907569	0.442814	1.78789e-06	0.082661	0.397297	-0.110308	0.258017	-0.0433869	0.657234
	FNBP1L	brown	0.211684	0.0286097	-0.211684	0.0286097	0.190152	0.0497882	0.554899	5.57e-10	-0.100876	0.301203	-0.29386	0.00212529	-0.149772	0.12362
	GCH1	brown	-0.0226991	0.816481	0.0226991	0.816481	0.266059	0.00560694	0.481621	1.50572e-07	0.0703813	0.471296	0.103447	0.288987	0.11439	0.240707
	GMCL1	brown	0.402616	1.71429e-05	-0.402616	1.71429e-05	0.550573	8.05504e-10	0.841668	7.31876e-30	-0.390845	3.15104e-05	-0.32914	0.0005369	0.0713143	0.465423
	GNAI1	brown	0.00663219	0.945946	-0.00663219	0.945946	0.223925	0.020416	0.554437	5.79496e-10	0.0321604	0.742271	-0.161826	0.095858	0.00454519	0.962941
	HAT1	brown	0.227657	0.0183587	-0.227657	0.0183587	0.57294	1.12803e-10	0.853864	1.51786e-31	-0.232442	0.0159853	-0.177379	0.0675797	0.1469	0.131069
	HIVEP1	brown	0.0100835	0.917898	-0.0100835	0.917898	0.174698	0.0719026	0.620437	1.02193e-12	0.0360001	0.712774	0.00936425	0.923736	0.174886	0.0715923
	HNRNPH2	brown	0.00927339	0.924474	-0.00927339	0.924474	0.123586	0.204713	0.613631	2.105e-12	0.0279431	0.775103	-0.0328523	0.736927	0.0600482	0.538949
	HSPA13	brown	0.356525	0.000163736	-0.356525	0.000163736	0.460978	5.83205e-07	0.750547	1.31934e-20	-0.319006	0.000811003	-0.086492	0.375707	0.133811	0.169417
	HSPE1	brown	0.622912	7.82373e-13	-0.622912	7.82373e-13	0.799829	5.10762e-25	0.742256	5.78453e-20	-0.648294	4.38379e-14	-0.426929	4.52269e-06	0.0969748	0.32038
	HSPE1-MOB4	brown	0.345572	0.000266743	-0.345572	0.000266743	0.640794	1.05637e-13	0.863732	5.05044e-33	-0.333526	0.000447128	-0.328926	0.000541684	0.149023	0.125531
	IFRD1	brown	-0.0798757	0.413446	0.0798757	0.413446	0.194059	0.0451918	0.515672	1.31517e-08	0.0822822	0.399471	-0.0134526	0.890615	0.0339961	0.728119
	INSIG2	brown	0.0190537	0.845553	-0.0190537	0.845553	0.0924779	0.343437	0.66679	4.49588e-15	0.0396833	0.684871	0.0974278	0.318114	0.109987	0.259413
	ISOC1	brown	0.0312856	0.749045	-0.0312856	0.749045	0.15558	0.109557	0.516251	1.25881e-08	0.0415703	0.670735	-0.00861779	0.929799	0.0491017	0.615492
	ITGB6	brown	-0.00367087	0.970066	0.00367087	0.970066	-0.0253534	0.795466	0.381942	4.91882e-05	0.0249626	0.798552	0.213723	0.0270769	0.075099	0.442016
	KCTD3	brown	-0.085963	0.378645	0.085963	0.378645	0.167528	0.084567	0.523879	7.01472e-09	0.1576	0.104968	-0.191533	0.0481212	0.113971	0.242447
	KLHL7	brown	0.571399	1.29773e-10	-0.571399	1.29773e-10	0.684929	4.09438e-16	0.737319	1.35832e-19	-0.582003	4.87281e-11	-0.27198	0.00459741	0.140734	0.148212
	LACTB2	brown	0.429312	3.94653e-06	-0.429312	3.94653e-06	0.409826	1.1672e-05	0.693979	1.15954e-16	-0.381609	5.0003e-05	-0.131053	0.178461	0.075794	0.437792
	LOC100272216	brown	0.0459134	0.63864	-0.0459134	0.63864	-0.0986586	0.312009	-0.310616	0.00112898	-0.017014	0.861913	-0.178931	0.0651767	-0.0678497	0.487431
	LRIF1	brown	0.506065	2.68824e-08	-0.506065	2.68824e-08	0.611108	2.73968e-12	0.807262	8.62091e-26	-0.490521	8.16654e-08	-0.256747	0.00759592	0.16074	0.098137
	LSM5	brown	0.582565	4.62138e-11	-0.582565	4.62138e-11	0.671741	2.37709e-15	0.833055	9.32457e-29	-0.567788	1.79739e-10	-0.419561	6.84739e-06	0.0155557	0.873646
	MAGOH	brown	0.333673	0.000444379	-0.333673	0.000444379	0.571612	1.27295e-10	0.803831	1.97845e-25	-0.336658	0.000391729	-0.166185	0.0871265	0.0168142	0.863519
	MAP4K3	brown	-0.0159685	0.870322	0.0159685	0.870322	0.129621	0.183294	0.693576	1.22773e-16	0.0945571	0.33265	-0.113874	0.24285	0.0604349	0.536334
	2025-03-07	brown	0.0230951	0.813337	-0.0230951	0.813337	0.258798	0.0071109	0.797676	8.43345e-25	0.0376907	0.699916	-0.0664956	0.496181	0.130962	0.178764
	MED28	brown	0.305751	0.00136179	-0.305751	0.00136179	0.489174	8.96871e-08	0.642399	8.76955e-14	-0.341007	0.000325229	-0.0479935	0.623497	0.0481582	0.622305
	MEX3C	brown	0.254657	0.00811991	-0.254657	0.00811991	0.365859	0.000106506	0.811381	3.11023e-26	-0.193565	0.045753	-0.120294	0.217128	0.103814	0.287271
	MICU2	brown	-0.121404	0.212882	0.121404	0.212882	0.093249	0.339411	0.580499	5.61103e-11	0.158855	0.102195	0.195363	0.0437388	0.0771498	0.429616
	MREG	brown	0.133084	0.171766	-0.133084	0.171766	0.231354	0.0165002	0.546226	1.16084e-09	-0.0996376	0.307208	0.0569737	0.559966	0.0829781	0.395482
	MRPL13	brown	0.660538	9.88417e-15	-0.660538	9.88417e-15	0.76674	6.18037e-22	0.765948	7.21969e-22	-0.66811	3.79803e-15	-0.313885	0.000993596	0.072408	0.45859
	MRPL19	brown	0.49054	8.15575e-08	-0.49054	8.15575e-08	0.644371	6.96581e-14	0.832041	1.24632e-28	-0.464552	4.64236e-07	-0.323219	0.000684382	0.0723804	0.458762
	MRS2	brown	0.325901	0.000613491	-0.325901	0.000613491	0.558104	4.22327e-10	0.796061	1.2238e-24	-0.292185	0.0022595	-0.269464	0.00500468	0.0578671	0.553818
	MSH2	brown	0.504442	3.02688e-08	-0.504442	3.02688e-08	0.741849	6.21151e-20	0.763092	1.25824e-21	-0.512074	1.72336e-08	-0.406169	1.42003e-05	0.0724418	0.45838
	MTFR1	brown	0.659721	1.09402e-14	-0.659721	1.09402e-14	0.787753	7.88558e-24	0.784917	1.46142e-23	-0.666351	4.75469e-15	-0.434469	2.92829e-06	0.0716757	0.463159
	MYBL1	brown	0.144467	0.137644	-0.144467	0.137644	0.310377	0.00113952	0.56842	1.6983e-10	-0.109726	0.260552	-0.0491297	0.615291	0.0740792	0.448257
	NAV2	brown	0.0600929	0.538647	-0.0600929	0.538647	0.0388266	0.691325	0.352799	0.000193692	0.00978754	0.9203	-0.112001	0.250737	0.0145701	0.881591
	NBEA	brown	0.00161392	0.986837	-0.00161392	0.986837	0.0414304	0.671779	0.33935	0.00034923	0.00715475	0.941694	-0.0501504	0.607959	0.10385	0.287103
	NEK4	brown	0.324418	0.000651809	-0.324418	0.000651809	0.455918	8.02002e-07	0.749845	1.49855e-20	-0.305417	0.00137928	-0.186718	0.0541402	0.179937	0.0636553
	NMD3	brown	0.387476	3.73507e-05	-0.387476	3.73507e-05	0.530718	4.1012e-09	0.826743	5.50101e-28	-0.368939	9.21464e-05	-0.194824	0.0443339	0.112413	0.248989
	NNT	brown	0.338633	0.000360114	-0.338633	0.000360114	0.564059	2.50556e-10	0.661345	8.9373e-15	-0.346011	0.000261671	-0.258441	0.00719326	0.0193717	0.843008
	NOTCH2NL	brown	0.0736068	0.451164	-0.0736068	0.451164	-0.119834	0.218904	-0.39727	2.26669e-05	-0.0782828	0.422852	-0.195051	0.0440822	-0.0168242	0.863438
	NRAS	brown	0.570636	1.39066e-10	-0.570636	1.39066e-10	0.740008	8.55366e-20	0.761314	1.77085e-21	-0.593696	1.58693e-11	-0.36411	0.000115559	0.136003	0.162474
	NRBF2	brown	-0.045211	0.643787	0.045211	0.643787	0.201855	0.0370698	0.676051	1.35119e-15	0.0475474	0.626731	0.215448	0.0258353	0.113407	0.2448
	NUDT21	brown	0.56789	1.78098e-10	-0.56789	1.78098e-10	0.643326	7.87156e-14	0.784796	1.50002e-23	-0.555942	5.09185e-10	-0.312674	0.0010419	-0.0166967	0.864464
	NUP37	brown	0.535478	2.80292e-09	-0.535478	2.80292e-09	0.821386	2.34697e-27	0.767223	5.6201e-22	-0.579667	6.06473e-11	-0.324511	0.000649356	0.0372836	0.703005
	OCLN	brown	0.029361	0.764017	-0.029361	0.764017	0.0244451	0.802642	0.461094	5.78939e-07	0.0340385	0.727794	0.0870582	0.372578	0.0803919	0.410425
	OXR1	brown	0.159022	0.101831	-0.159022	0.101831	0.114221	0.24141	0.508129	2.30982e-08	-0.104066	0.286097	-0.183663	0.0582708	0.0307393	0.753286
	PAIP1	brown	0.710987	9.51052e-18	-0.710987	9.51052e-18	0.762701	1.35675e-21	0.737971	1.21484e-19	-0.685317	3.88219e-16	-0.475685	2.24298e-07	0.0282139	0.772982
	PAQR3	brown	0.346099	0.000260657	-0.346099	0.000260657	0.377526	6.10581e-05	0.731866	3.41112e-19	-0.303979	0.00145691	-0.0821576	0.400187	-0.00242256	0.980243
	PAXIP1	brown	0.416367	8.17156e-06	-0.416367	8.17156e-06	0.614413	1.9391e-12	0.783225	2.10245e-23	-0.4129	9.88046e-06	-0.355978	0.00016785	0.0273994	0.779366
	PCMTD2	brown	0.289014	0.00253461	-0.289014	0.00253461	0.284532	0.00297501	0.698705	5.89053e-17	-0.194117	0.0451259	-0.114816	0.238948	0.127684	0.18998
	PLEKHF2	brown	0.0884039	0.365206	-0.0884039	0.365206	0.191004	0.0487536	0.646655	5.32415e-14	0.0176405	0.856882	0.02827	0.772543	-0.0454369	0.64213
	PNMA1	brown	0.117077	0.229765	-0.117077	0.229765	0.394281	2.64436e-05	0.64101	1.03026e-13	-0.168142	0.0834178	-0.0208218	0.831424	0.193858	0.045419
	PPID	brown	0.241926	0.0120553	-0.241926	0.0120553	0.463929	4.83171e-07	0.648314	4.37365e-14	-0.281414	0.00332083	-0.0111157	0.909527	0.129584	0.183418
	PPP2R3C	brown	-0.191741	0.0478744	0.191741	0.0478744	0.0776718	0.426492	0.623871	7.05005e-13	0.202701	0.0362675	0.336174	0.000399843	0.169005	0.0818215
	PROCR	brown	0.0704213	0.471043	-0.0704213	0.471043	0.159001	0.101877	0.520008	9.45451e-09	-0.0590317	0.545854	0.0942683	0.334135	-0.00204207	0.983345
	PSMC6	brown	0.39819	2.16112e-05	-0.39819	2.16112e-05	0.54503	1.28242e-09	0.826955	5.18861e-28	-0.393906	2.69569e-05	-0.198095	0.04082	0.0595198	0.542534
	PTBP2	brown	0.143365	0.140701	-0.143365	0.140701	0.38003	5.40363e-05	0.673652	1.85254e-15	-0.0935027	0.338093	-0.208407	0.0312264	0.0829181	0.395825
	PTPLB	brown	0.0948013	0.331397	-0.0948013	0.331397	0.145547	0.134695	0.396482	2.36109e-05	-0.0586181	0.548676	-0.181514	0.0613295	0.096237	0.324093
	RANBP6	brown	0.00627153	0.948881	-0.00627153	0.948881	0.125602	0.197366	0.594608	1.45125e-11	0.0434335	0.656889	0.0879623	0.367615	0.0680339	0.486247
	RPAP3	brown	0.465187	4.45694e-07	-0.465187	4.45694e-07	0.649875	3.63083e-14	0.86803	1.05452e-33	-0.467627	3.80712e-07	-0.26087	0.00664905	0.0210542	0.829571
	RPRD1A	brown	0.358924	0.000146788	-0.358924	0.000146788	0.489263	8.9136e-08	0.754185	6.77153e-21	-0.339133	0.000352487	-0.208234	0.0313706	0.0869091	0.3734
	RRN3	brown	0.245616	0.0107718	-0.245616	0.0107718	0.274879	0.00416505	0.778179	6.10188e-23	-0.174586	0.0720876	-0.197458	0.0414849	-0.113546	0.244222
	RTCA	brown	0.470864	3.08314e-07	-0.470864	3.08314e-07	0.652989	2.49626e-14	0.794436	1.77355e-24	-0.505808	2.73938e-08	-0.136043	0.16235	0.116441	0.232323
	SACS	brown	-0.0730243	0.454764	0.0730243	0.454764	0.196802	0.0421796	0.623645	7.2259e-13	0.102554	0.293194	-0.0854828	0.381324	-0.0234344	0.810645
	SEC23A	brown	0.403656	1.62273e-05	-0.403656	1.62273e-05	0.499185	4.42617e-08	0.754773	6.07319e-21	-0.411646	1.05772e-05	-0.20701	0.0324022	0.151701	0.118802
	SERPINI1	brown	-0.0375079	0.701303	0.0375079	0.701303	0.172409	0.0757672	0.415217	8.70522e-06	0.0447965	0.646833	0.0406672	0.677486	0.0901007	0.356038
	SGPP1	brown	0.193694	0.0456052	-0.193694	0.0456052	0.250328	0.00930753	0.641406	9.84148e-14	-0.161654	0.0962157	-0.032404	0.740388	0.144984	0.136224
	SLBP	brown	0.561059	3.26377e-10	-0.561059	3.26377e-10	0.69494	1.01145e-16	0.76234	1.45455e-21	-0.557918	4.29206e-10	-0.181208	0.0617746	0.088921	0.362396
	SLC25A32	brown	0.190741	0.0490707	-0.190741	0.0490707	0.34004	0.000339031	0.715534	4.72556e-18	-0.139141	0.152906	-0.152679	0.116416	0.11981	0.218996
	SLC38A6	brown	0.0576786	0.555113	-0.0576786	0.555113	0.118047	0.2259	0.463388	5.00208e-07	-0.0875696	0.369766	0.354158	0.000182224	0.123552	0.204838
	SLC39A6	brown	0.506828	2.54189e-08	-0.506828	2.54189e-08	0.562555	2.86164e-10	0.841443	7.83662e-30	-0.472567	2.75704e-07	-0.306275	0.00133479	-0.00835129	0.931965
	SLMO2	brown	0.412521	1.00866e-05	-0.412521	1.00866e-05	0.541892	1.66252e-09	0.866305	1.99018e-33	-0.373045	7.57931e-05	-0.222584	0.0212021	0.0917834	0.347089
	SMC2	brown	0.411317	1.07679e-05	-0.411317	1.07679e-05	0.788568	6.5925e-24	0.807638	7.86306e-26	-0.456849	7.5665e-07	-0.339973	0.000340017	0.17594	0.0698729
	SNX7	brown	0.174966	0.0714617	-0.174966	0.0714617	0.122625	0.208283	0.467012	3.96184e-07	-0.12895	0.185592	0.1401	0.150067	0.0602945	0.537283
	SOAT1	brown	0.359784	0.000141119	-0.359784	0.000141119	0.423964	5.35056e-06	0.646878	5.18544e-14	-0.386787	3.8664e-05	0.0645819	0.508686	0.155578	0.109561
	SPAG16	brown	0.223063	0.0209179	-0.223063	0.0209179	0.34838	0.00023577	0.605974	4.64995e-12	-0.215989	0.0254565	-0.277784	0.00376853	0.0857073	0.380071
	SS18L1	brown	0.242102	0.0119914	-0.242102	0.0119914	0.256932	0.00755095	0.531813	3.75943e-09	-0.189594	0.0504741	-0.208604	0.0310639	0.00185732	0.984852
	TAF1A	brown	0.453006	9.61196e-07	-0.453006	9.61196e-07	0.540915	1.80151e-09	0.705423	2.19778e-17	-0.445508	1.52031e-06	-0.278858	0.00363078	0.00219998	0.982057
	TAF1D	brown	0.293603	0.00214541	-0.293603	0.00214541	0.392061	2.96226e-05	0.61253	2.36215e-12	-0.253352	0.008463	-0.301201	0.00161822	0.0585813	0.548928
	TBL1XR1	brown	0.345417	0.000268556	-0.345417	0.000268556	0.419962	6.69616e-06	0.678541	9.70732e-16	-0.335187	0.000416905	-0.18907	0.0511268	0.0588949	0.546787
	TDG	brown	0.283544	0.00308093	-0.283544	0.00308093	0.62786	4.55397e-13	0.781191	3.24129e-23	-0.292853	0.00220513	-0.231221	0.0165641	0.086886	0.373528
	THAP9-AS1	brown	0.243478	0.0115001	-0.243478	0.0115001	0.329578	0.000527247	0.725725	9.37043e-19	-0.178701	0.0655284	-0.187397	0.0532557	-0.0357668	0.714555
	TMEM135	brown	0.220411	0.0225303	-0.220411	0.0225303	0.283994	0.00303229	0.693131	1.3076e-16	-0.153345	0.114813	-0.169937	0.0801267	0.0760895	0.436002
	TMEM14A	brown	0.579681	6.0565e-11	-0.579681	6.0565e-11	0.765165	8.4142e-22	0.697268	7.24748e-17	-0.587645	2.85184e-11	-0.509413	2.10067e-08	0.0386358	0.692765
	TMEM14B	brown	0.365622	0.000107693	-0.365622	0.000107693	0.541475	1.72054e-09	0.791391	3.52341e-24	-0.309879	0.00116176	-0.227683	0.0183453	0.0305013	0.755136
	TMEM251	brown	0.260781	0.00666829	-0.260781	0.00666829	0.367876	9.6886e-05	0.664657	5.89502e-15	-0.273669	0.00434089	0.0971929	0.319288	0.0733575	0.452704
	TMEM38B	brown	0.289244	0.00251373	-0.289244	0.00251373	0.496858	5.2264e-08	0.688723	2.4262e-16	-0.32441	0.000652027	0.0830868	0.394861	0.0452501	0.6435
	TPD52	brown	0.658961	1.20203e-14	-0.658961	1.20203e-14	0.730791	4.07967e-19	0.746736	2.62114e-20	-0.62705	4.97898e-13	-0.406292	1.41073e-05	-0.0158409	0.871349
	TPRKB	brown	0.47739	2.00192e-07	-0.47739	2.00192e-07	0.690792	1.81766e-16	0.814795	1.31062e-26	-0.450976	1.08944e-06	-0.313877	0.00099391	0.013963	0.886492
	TRMT13	brown	0.171002	0.0782254	-0.171002	0.0782254	0.230046	0.017138	0.761922	1.57621e-21	-0.0836903	0.391425	-0.157452	0.105299	0.00729538	0.94055
	TVP23B	brown	0.242717	0.0117696	-0.242717	0.0117696	0.272827	0.00446703	0.664309	6.1594e-15	-0.183414	0.0586185	-0.163102	0.0932334	0.107273	0.271425
	UBA2	brown	0.333638	0.000445039	-0.333638	0.000445039	0.55901	3.90351e-10	0.740201	8.27257e-20	-0.317238	0.000870229	-0.234495	0.0150514	0.0690245	0.479907
	UBE2V2	brown	0.465022	4.50448e-07	-0.465022	4.50448e-07	0.715768	4.55692e-18	0.785347	1.33177e-23	-0.471184	3.01927e-07	-0.274362	0.00423938	0.101227	0.299518
	UNG	brown	0.442984	1.7697e-06	-0.442984	1.7697e-06	0.766499	6.48108e-22	0.764184	1.01842e-21	-0.451836	1.03325e-06	-0.34653	0.000255777	0.0382172	0.695929
	UPF3B	brown	0.373098	7.56041e-05	-0.373098	7.56041e-05	0.603616	5.91017e-12	0.6251	6.16577e-13	-0.36	0.000139727	-0.397073	2.29001e-05	0.00954508	0.922268
	USP32P2	brown	-0.0823957	0.398819	0.0823957	0.398819	0.0603917	0.536626	0.4284	4.15835e-06	0.10994	0.259619	0.0942349	0.334307	0.42517	4.99791e-06
	VCPKMT	brown	0.00147773	0.987947	-0.00147773	0.987947	0.158016	0.104043	0.682036	6.06973e-16	0.0584668	0.549711	-0.0694278	0.477339	-0.0255412	0.793985
	ZBTB10	brown	0.389219	3.42148e-05	-0.389219	3.42148e-05	0.517657	1.13137e-08	0.776189	9.21925e-23	-0.352321	0.000197883	-0.194146	0.045093	0.0504688	0.60568
	ZNF226	brown	0.187799	0.0527379	-0.187799	0.0527379	0.378265	5.89014e-05	0.585655	3.44871e-11	-0.190331	0.0495693	-0.00683352	0.944307	0.128669	0.186557
	ZNF267	brown	0.381254	5.08828e-05	-0.381254	5.08828e-05	0.347459	0.000245541	0.683832	4.75567e-16	-0.363579	0.00011845	0.0665618	0.495751	0.0639204	0.513047
	ZNF281	brown	0.382638	4.75271e-05	-0.382638	4.75271e-05	0.404984	1.51246e-05	0.645974	5.76979e-14	-0.332555	0.000465726	-0.276336	0.0039617	0.112763	0.247507
	EIF1AY	grey	-0.100483	0.303103	0.100483	0.303103	0.0503077	0.606832	0.188041	0.0524274	0.0513257	0.599564	0.138795	0.153941	0.941409	2.25643e-51
	XIST	grey	0.101904	0.296281	-0.101904	0.296281	-0.0918366	0.346809	-0.00790653	0.93558	-0.0300689	0.7585	-0.056354	0.564249	-0.941409	2.25643e-51
	A2M	turquoise	-0.783788	1.86342e-23	0.783788	1.86342e-23	-0.807416	8.30129e-26	-0.383503	4.55371e-05	0.853411	1.76401e-31	0.51221	1.70597e-08	0.0263827	0.787356
	AADAC	turquoise	-0.306173	0.00134003	0.306173	0.00134003	-0.125464	0.197863	-0.0918668	0.346649	0.312628	0.00104378	0.0280563	0.774216	-0.00646918	0.947272
	AASS	turquoise	-0.389943	3.29848e-05	0.389943	3.29848e-05	-0.200691	0.0381989	0.0478441	0.624579	0.34673	0.000253546	0.294194	0.00209941	0.139954	0.150498
	ABCA3	turquoise	-0.768515	4.35349e-22	0.768515	4.35349e-22	-0.706712	1.81324e-17	-0.402752	1.70206e-05	0.786922	9.45623e-24	0.561943	3.02009e-10	-0.00397237	0.967608
	ABCA4	turquoise	0.438483	2.31337e-06	-0.438483	2.31337e-06	0.174337	0.0725025	-0.0102126	0.91685	-0.412268	1.02262e-05	-0.272348	0.00454031	-0.312228	0.00106025
	ABCA8	turquoise	-0.889573	1.62414e-37	0.889573	1.62414e-37	-0.742525	5.51877e-20	-0.280591	0.00341797	0.943796	2.70245e-52	0.480151	1.66313e-07	0.0728171	0.456049
	ABCB1	turquoise	-0.503302	3.28852e-08	0.503302	3.28852e-08	-0.318312	0.000833808	-0.00516753	0.957871	0.501966	3.62309e-08	0.210648	0.0294162	0.0514936	0.598369
	ABCB1	turquoise	-0.2342	0.0151825	0.2342	0.0151825	-0.178032	0.0665597	0.0621491	0.524816	0.23939	0.0130132	0.079303	0.416814	-0.0521505	0.593704
	ABCC3	turquoise	0.736769	1.49214e-19	-0.736769	1.49214e-19	0.336236	0.000398799	0.202397	0.0365537	-0.721595	1.82101e-18	-0.218284	0.0238994	-0.0505347	0.605208
	ABCG1	turquoise	-0.638436	1.38596e-13	0.638436	1.38596e-13	-0.561828	3.05066e-10	-0.170397	0.079302	0.651816	2.87615e-14	0.720105	2.30741e-18	-0.0171449	0.860861
	ABCG2	turquoise	-0.679764	8.24237e-16	0.679764	8.24237e-16	-0.455189	8.39358e-07	-0.0898395	0.35744	0.712324	7.75321e-18	0.3726	7.74267e-05	0.0786639	0.42059
	ABHD11	turquoise	0.696743	7.81494e-17	-0.696743	7.81494e-17	0.53032	4.23262e-09	0.254445	0.00817476	-0.716476	4.0814e-18	-0.439802	2.13958e-06	-0.206106	0.033183
	ABLIM1	turquoise	-0.635274	1.98738e-13	0.635274	1.98738e-13	-0.42247	5.8197e-06	-0.31179	0.00107856	0.683233	5.15975e-16	0.0935666	0.337761	0.0343826	0.725151
	ABLIM3	turquoise	-0.645911	5.81254e-14	0.645911	5.81254e-14	-0.523774	7.07188e-09	-0.335734	0.000407366	0.635014	2.0468e-13	0.363372	0.000119591	0.0101164	0.917631
	AC128677.4	turquoise	0.528052	5.06294e-09	-0.528052	5.06294e-09	0.370185	8.68675e-05	0.1497	0.123802	-0.572218	1.20469e-10	-0.00418485	0.965877	0.0405373	0.678459
	ACAD8	turquoise	0.570921	1.3552e-10	-0.570921	1.3552e-10	0.314911	0.000954237	0.490369	8.2533e-08	-0.518213	1.08452e-08	-0.190675	0.0491514	-0.141907	0.144827
	ACADL	turquoise	-0.890724	9.66081e-38	0.890724	9.66081e-38	-0.711328	9.02839e-18	-0.375395	6.76953e-05	0.917386	8.21516e-44	0.445461	1.52461e-06	0.0466106	0.633547
	ACKR1	turquoise	-0.68086	7.11352e-16	0.68086	7.11352e-16	-0.603263	6.12542e-12	-0.292853	0.00220512	0.712324	7.75361e-18	0.387896	3.65722e-05	0.00858933	0.93003
	ACKR3	turquoise	-0.206722	0.0326496	0.206722	0.0326496	0.0774854	0.427606	0.220862	0.0222493	0.196969	0.0420017	-0.0338403	0.729317	-0.0082964	0.932411
	ACKR4	turquoise	-0.799556	5.44514e-25	0.799556	5.44514e-25	-0.66183	8.41222e-15	-0.315537	0.000930951	0.857933	3.84958e-32	0.434729	2.88419e-06	0.100508	0.302983
	ACOT13	turquoise	0.516964	1.19258e-08	-0.516964	1.19258e-08	0.591581	1.95043e-11	0.362112	0.000126776	-0.554388	5.81953e-10	-0.391588	3.03435e-05	0.0686989	0.481986
	ACSL1	turquoise	-0.386746	3.87433e-05	0.386746	3.87433e-05	-0.306316	0.0013327	0.0260258	0.790166	0.352335	0.000197761	0.361478	0.000130541	0.00911938	0.925724
	ACSL4	turquoise	-0.386731	3.87717e-05	0.386731	3.87717e-05	-0.294458	0.00207919	0.210082	0.0298644	0.424845	5.09053e-06	0.407019	1.35702e-05	0.121657	0.211926
	ACTG2	turquoise	-0.611096	2.743e-12	0.611096	2.743e-12	-0.604804	5.23856e-12	-0.342837	0.000300483	0.624371	6.67685e-13	0.310399	0.00113858	0.0534823	0.584297
	ACVR1	turquoise	0.343887	0.0002871	-0.343887	0.0002871	0.167487	0.0846444	0.603506	5.97615e-12	-0.275615	0.0040612	-0.0873853	0.370778	-0.0474139	0.627701
	ADAMTS1	turquoise	-0.726094	8.82472e-19	0.726094	8.82472e-19	-0.545108	1.27412e-09	-0.165658	0.0881461	0.756188	4.66763e-21	0.304124	0.00144892	0.057632	0.555433
	ADAMTS8	turquoise	-0.86413	4.3788e-33	0.86413	4.3788e-33	-0.727108	7.48057e-19	-0.433628	3.07529e-06	0.909353	8.67539e-42	0.435944	2.68628e-06	0.0517807	0.596328
	ADAMTS9	turquoise	-0.521608	8.3607e-09	0.521608	8.3607e-09	-0.351936	0.000201317	-0.291142	0.00234685	0.470397	3.17892e-07	0.0704539	0.470837	0.102002	0.295815
	ADAMTSL3	turquoise	-0.863307	5.87975e-33	0.863307	5.87975e-33	-0.618386	1.27289e-12	-0.133381	0.170803	0.916811	1.16425e-43	0.43059	3.66691e-06	0.0659811	0.499527
	ADCY7	turquoise	-0.284817	0.00294515	0.284817	0.00294515	-0.235315	0.0146914	0.295167	0.00202568	0.324122	0.000659725	0.556489	4.85708e-10	0.145617	0.134504
	ADD3	turquoise	-0.34372	0.000289188	0.34372	0.000289188	-0.342376	0.000306553	-0.201168	0.0377328	0.398439	2.13326e-05	0.147428	0.129675	-0.00584462	0.952357
	ADH1B	turquoise	-0.861537	1.10139e-32	0.861537	1.10139e-32	-0.797943	7.92743e-25	-0.343632	0.000290297	0.934766	5.33285e-49	0.522621	7.73226e-09	-0.00909278	0.92594
	ADI1	turquoise	-0.217608	0.0243498	0.217608	0.0243498	-0.214777	0.0263123	0.0716415	0.463373	0.266892	0.0054539	0.149587	0.12409	0.0417732	0.669222
	ADIRF	turquoise	-0.847259	1.29161e-30	0.847259	1.29161e-30	-0.762409	1.43515e-21	-0.422507	5.80769e-06	0.889322	1.81739e-37	0.441418	1.94342e-06	-0.00811428	0.933891
	ADORA2B	turquoise	0.490439	8.21351e-08	-0.490439	8.21351e-08	0.284932	0.00293311	0.202159	0.0367799	-0.518192	1.08622e-08	-0.237696	0.0136895	-0.0604713	0.536088
	ADRB2	turquoise	-0.803389	2.19908e-25	0.803389	2.19908e-25	-0.838356	1.98193e-29	-0.510706	1.90841e-08	0.890449	1.09429e-37	0.47474	2.38829e-07	-0.0743701	0.446472
	AGBL2	turquoise	-0.291031	0.0023563	0.291031	0.0023563	-0.19208	0.0474731	-0.10744	0.270678	0.227025	0.0186941	0.0650803	0.505414	-0.000623977	0.994911
	AGER	turquoise	-0.906254	4.66894e-41	0.906254	4.66894e-41	-0.728964	5.51771e-19	-0.449207	1.21422e-06	0.944048	2.14906e-52	0.522203	7.98575e-09	0.05472	0.575616
	AGO3	turquoise	0.0610142	0.532428	-0.0610142	0.532428	0.0651237	0.505129	-0.255219	0.00797593	-0.0967425	0.321546	-0.264661	0.00587244	0.0407072	0.677187
	AGR2	turquoise	0.557504	4.44902e-10	-0.557504	4.44902e-10	0.2783	0.00370172	0.172746	0.0751887	-0.55663	4.79838e-10	-0.269729	0.00496037	-0.0708465	0.468363
	AGT	turquoise	0.358154	0.000152039	-0.358154	0.000152039	0.28637	0.00278677	0.193652	0.0456529	-0.377459	6.12587e-05	-0.306595	0.00131853	-0.116726	0.231173
	AGTR1	turquoise	-0.892963	3.45906e-38	0.892963	3.45906e-38	-0.651418	3.01713e-14	-0.249396	0.00958242	0.919374	2.40888e-44	0.473299	2.62703e-07	0.12615	0.195405
	AGTR2	turquoise	-0.692863	1.35816e-16	0.692863	1.35816e-16	-0.475435	2.28052e-07	-0.200912	0.0379816	0.700949	4.25026e-17	0.421952	5.99135e-06	0.141554	0.145841
	AHCY	turquoise	0.708085	1.47557e-17	-0.708085	1.47557e-17	0.717448	3.50589e-18	0.500927	3.9053e-08	-0.763391	1.18758e-21	-0.381382	5.05653e-05	-0.0615253	0.528993
	AHNAK	turquoise	-0.819676	3.69152e-27	0.819676	3.69152e-27	-0.728738	5.72727e-19	-0.409295	1.20108e-05	0.857515	4.44135e-32	0.473435	2.60364e-07	0.0163391	0.86734
	AHNAK2	turquoise	0.550603	8.03447e-10	-0.550603	8.03447e-10	0.41717	7.81792e-06	0.241871	0.0120755	-0.58769	2.83932e-11	-0.285666	0.00285753	0.0222782	0.819826
	AHSA2	turquoise	-0.453809	9.14541e-07	0.453809	9.14541e-07	-0.461071	5.79783e-07	0.0552055	0.572228	0.535831	2.72426e-09	0.158349	0.103307	-0.00980629	0.920147
	AIM2	turquoise	0.496356	5.41629e-08	-0.496356	5.41629e-08	0.256979	0.0075397	0.00801947	0.934662	-0.529385	4.5579e-09	-0.0275809	0.777942	0.0683111	0.484469
	AK1	turquoise	-0.720315	2.23188e-18	0.720315	2.23188e-18	-0.767278	5.55958e-22	-0.547243	1.06621e-09	0.74566	3.17516e-20	0.451273	1.06967e-06	-0.0712206	0.466011
	AK4	turquoise	0.663852	6.52531e-15	-0.663852	6.52531e-15	0.66992	3.00917e-15	0.31154	0.0010891	-0.722773	1.50826e-18	-0.446486	1.43298e-06	-0.015863	0.871171
	AKAP12	turquoise	-0.543233	1.48843e-09	0.543233	1.48843e-09	-0.321689	0.000728111	-0.17897	0.0651158	0.540285	1.89696e-09	0.0871466	0.372091	0.220514	0.0224663
	AKAP2	turquoise	-0.854092	1.40741e-31	0.854092	1.40741e-31	-0.664066	6.35157e-15	-0.329028	0.000539395	0.892245	4.81938e-38	0.445249	1.54434e-06	0.109781	0.260312
	AL928768.3	turquoise	0.165608	0.0882433	-0.165608	0.0882433	-0.0305334	0.754887	-0.0405953	0.678025	-0.175826	0.0700572	0.221553	0.0218234	-0.0648868	0.506683
	ALCAM	turquoise	-0.357665	0.000155467	0.357665	0.000155467	-0.384825	4.26431e-05	-0.179544	0.0642461	0.405304	1.48698e-05	0.0613235	0.530347	-0.149616	0.124016
	ALDH18A1	turquoise	0.802786	2.53969e-25	-0.802786	2.53969e-25	0.752969	8.47341e-21	0.559412	3.76902e-10	-0.823162	1.4587e-27	-0.58741	2.91671e-11	-0.0213445	0.827257
	ALDH1A1	turquoise	-0.686694	3.21263e-16	0.686694	3.21263e-16	-0.444921	1.57516e-06	-0.17629	0.0693094	0.711369	8.97247e-18	0.395705	2.45769e-05	0.0466325	0.633387
	ALDH1A2	turquoise	-0.549193	9.05108e-10	0.549193	9.05108e-10	-0.317127	0.000874104	-0.162244	0.0949916	0.494977	5.97232e-08	0.288966	0.00253899	0.15201	0.118045
	ALDH1A3	turquoise	0.286262	0.00279746	-0.286262	0.00279746	0.109056	0.263493	0.090623	0.353245	-0.315348	0.000937923	-0.139281	0.15249	-0.0724106	0.458574
	ALDH2	turquoise	-0.734714	2.11464e-19	0.734714	2.11464e-19	-0.728573	5.88424e-19	-0.475352	2.29314e-07	0.778875	5.27704e-23	0.507317	2.4522e-08	-0.00935505	0.923811
	ALDOA	turquoise	0.714153	5.85239e-18	-0.714153	5.85239e-18	0.539593	2.00736e-09	0.13386	0.169258	-0.775678	1.02428e-22	-0.329982	0.000518487	-0.103214	0.290081
	AMACR	turquoise	0.330645	0.000504391	-0.330645	0.000504391	0.328443	0.000552611	0.32655	0.000597387	-0.313925	0.000992005	-0.193173	0.0462017	-0.150952	0.120656
	AMIGO2	turquoise	0.19811	0.0408043	-0.19811	0.0408043	-0.0539966	0.580682	0.318732	0.000819916	-0.10784	0.268886	0.0772813	0.428828	-0.0426888	0.66241
	AMOTL2	turquoise	-0.630708	3.3207e-13	0.630708	3.3207e-13	-0.553006	6.55001e-10	-0.246389	0.0105184	0.712132	7.98499e-18	0.265888	0.00563891	0.0553019	0.571556
	ANGPT1	turquoise	-0.826666	5.6193e-28	0.826666	5.6193e-28	-0.674753	1.6034e-15	-0.3609	0.000134062	0.88459	1.44227e-36	0.361701	0.000129206	-0.00124983	0.989806
	ANGPTL4	turquoise	0.420104	6.64344e-06	-0.420104	6.64344e-06	0.286256	0.00279813	0.160646	0.0983359	-0.436029	2.67295e-06	-0.323625	0.00067319	-0.054777	0.575218
	ANKRD27	turquoise	-0.148775	0.126168	0.148775	0.126168	0.15623	0.108063	0.40393	1.59936e-05	0.151271	0.119864	0.0498968	0.609776	0.0312833	0.749063
	ANKRD36B	turquoise	0.233651	0.0154292	-0.233651	0.0154292	0.0267677	0.784328	-0.185655	0.0555498	-0.233323	0.0155782	-0.245852	0.0106939	-0.0350318	0.720175
	ANKRD46	turquoise	-0.30572	0.00136341	0.30572	0.00136341	-0.224932	0.0198421	0.326212	0.000605736	0.413158	9.74286e-06	0.0520407	0.594483	-0.0837382	0.391153
	ANKS1A	turquoise	-0.788947	6.06425e-24	0.788947	6.06425e-24	-0.551163	7.66198e-10	-0.146953	0.130927	0.831982	1.26761e-28	0.334807	0.000423656	0.0417944	0.669064
	ANO1	turquoise	-0.226463	0.0189965	0.226463	0.0189965	-0.314727	0.000961184	0.073888	0.449433	0.324539	0.000648605	0.144174	0.138452	-0.0219404	0.822512
	ANPEP	turquoise	-0.131115	0.178253	0.131115	0.178253	-0.0636626	0.514751	0.152485	0.116888	0.136563	0.160736	0.240054	0.0127562	0.0324069	0.740365
	ANXA1	turquoise	-0.427468	4.38585e-06	0.427468	4.38585e-06	-0.468799	3.52817e-07	0.00437828	0.964301	0.462818	5.18744e-07	0.391994	2.97225e-05	0.116254	0.233079
	ANXA10	turquoise	0.238851	0.0132253	-0.238851	0.0132253	0.249248	0.00962668	0.0629011	0.519803	-0.222688	0.02114	-0.297135	0.00188357	0.0576612	0.555233
	ANXA3	turquoise	-0.63639	1.75093e-13	0.63639	1.75093e-13	-0.518308	1.07666e-08	-0.109307	0.26239	0.703732	2.82395e-17	0.380983	5.15668e-05	0.0836057	0.391906
	ANXA8	turquoise	-0.631512	3.03535e-13	0.631512	3.03535e-13	-0.440652	2.03424e-06	-0.45507	8.45582e-07	0.647407	4.87051e-14	0.157829	0.104459	-0.0809707	0.407052
	AOC1	turquoise	0.416091	8.29674e-06	-0.416091	8.29674e-06	0.297377	0.00186678	-0.0405738	0.678186	-0.425225	4.98238e-06	-0.324413	0.00065194	-0.0334773	0.732109
	AOC3	turquoise	-0.870638	3.96678e-34	0.870638	3.96678e-34	-0.831622	1.40415e-28	-0.43817	2.35653e-06	0.929994	1.91673e-47	0.55969	3.67883e-10	0.0441385	0.65168
	APOBEC3A	turquoise	-0.269792	0.00494989	0.269792	0.00494989	-0.0733099	0.452998	0.113682	0.24365	0.268877	0.00510424	0.300966	0.00163256	0.138055	0.156168
	APOL3	turquoise	-0.671576	2.42857e-15	0.671576	2.42857e-15	-0.668851	3.45347e-15	-0.482673	1.4019e-07	0.723865	1.26568e-18	0.559533	3.72962e-10	0.0349711	0.720639
	APOLD1	turquoise	-0.673336	1.93074e-15	0.673336	1.93074e-15	-0.449972	1.15868e-06	-0.174142	0.0728276	0.650638	3.31351e-14	0.211836	0.0284927	0.103184	0.290221
	AQP1	turquoise	-0.663622	6.71701e-15	0.663622	6.71701e-15	-0.777109	7.62184e-23	-0.409517	1.18681e-05	0.724252	1.18917e-18	0.482678	1.40142e-07	-0.0479945	0.62349
	AQP4	turquoise	-0.747772	2.17786e-20	0.747772	2.17786e-20	-0.536804	2.51827e-09	-0.133027	0.171952	0.772842	1.82796e-22	0.451537	1.05246e-06	0.167464	0.0846878
	AQP5	turquoise	0.232473	0.0159708	-0.232473	0.0159708	-0.134578	0.166962	-0.290369	0.00241355	-0.169519	0.0808839	-0.117526	0.227969	-0.309347	0.00118592
	ARAP2	turquoise	-0.625415	5.95705e-13	0.625415	5.95705e-13	-0.496025	5.54497e-08	-0.0972517	0.318994	0.709346	1.22004e-17	0.363859	0.000116919	0.12949	0.183739
	ARAP3	turquoise	-0.846122	1.84828e-30	0.846122	1.84828e-30	-0.75576	5.05529e-21	-0.576119	8.42774e-11	0.885661	9.09918e-37	0.381613	4.99938e-05	0.00194461	0.98414
	AREG	turquoise	0.0175799	0.857368	-0.0175799	0.857368	-0.042723	0.662155	0.222825	0.0210586	0.0242866	0.803896	0.0807791	0.408167	0.19418	0.0450554
	ARGLU1	turquoise	-0.600481	8.10506e-12	0.600481	8.10506e-12	-0.505961	2.70889e-08	-0.0349781	0.720586	0.68847	2.5129e-16	0.267338	0.00537354	0.0243385	0.803485
	ARHGAP29	turquoise	-0.65368	2.29571e-14	0.65368	2.29571e-14	-0.552654	6.74965e-10	-0.0766868	0.432398	0.743536	4.62175e-20	0.276388	0.0039547	-0.000545054	0.995554
	ARHGAP6	turquoise	-0.860378	1.65326e-32	0.860378	1.65326e-32	-0.716562	4.02704e-18	-0.268784	0.00512009	0.919625	2.05872e-44	0.517881	1.11228e-08	0.0734623	0.452056
	ARHGAP8	turquoise	0.563536	2.62428e-10	-0.563536	2.62428e-10	0.392604	2.88135e-05	0.424642	5.14945e-06	-0.485039	1.19288e-07	-0.384613	4.30953e-05	-0.201811	0.0371119
	ARHGEF3	turquoise	-0.651487	2.99227e-14	0.651487	2.99227e-14	-0.644904	6.54346e-14	-0.0877738	0.368646	0.709907	1.1206e-17	0.563864	2.54937e-10	0.0367184	0.707301
	ARHGEF6	turquoise	-0.827321	4.69017e-28	0.827321	4.69017e-28	-0.77423	1.37799e-22	-0.360854	0.000134349	0.88372	2.09044e-36	0.65249	2.65136e-14	0.0225472	0.817688
	ARL14	turquoise	0.224244	0.0202326	-0.224244	0.0202326	0.115422	0.236464	-0.0656994	0.501364	-0.253913	0.00831394	-0.0771481	0.429626	0.0706125	0.469837
	ARMCX1	turquoise	-0.614505	1.92028e-12	0.614505	1.92028e-12	-0.411072	1.09117e-05	0.194821	0.0443378	0.692762	1.37767e-16	0.346718	0.00025368	0.0756097	0.43891
	ARNT2	turquoise	-0.361793	0.000128658	0.361793	0.000128658	-0.361281	0.000131731	-0.169152	0.0815528	0.410519	1.12429e-05	0.281797	0.00327646	0.0195212	0.841812
	ARNTL2	turquoise	0.56686	1.95299e-10	-0.56686	1.95299e-10	0.592577	1.77015e-11	0.343215	0.0002956	-0.628916	4.05225e-13	-0.200593	0.0382947	0.163328	0.0927751
	ARSE	turquoise	0.419669	6.80626e-06	-0.419669	6.80626e-06	0.130515	0.180266	0.0295192	0.762783	-0.365271	0.000109473	-0.304659	0.00141975	-0.263281	0.00614532
	ASAP2	turquoise	-0.397042	2.29359e-05	0.397042	2.29359e-05	-0.187943	0.0525526	0.0257726	0.792161	0.448665	1.25507e-06	-0.0452151	0.643757	0.0223496	0.819258
	ASPA	turquoise	-0.858212	3.49835e-32	0.858212	3.49835e-32	-0.676597	1.25702e-15	-0.271621	0.00465366	0.883537	2.25918e-36	0.459775	6.2938e-07	0.0928474	0.341504
	ASPN	turquoise	0.229204	0.0175604	-0.229204	0.0175604	-0.0706844	0.469383	0.171782	0.0768559	-0.127353	0.191143	-0.0395683	0.685736	-0.0933707	0.338778
	ASRGL1	turquoise	-0.19234	0.0471678	0.19234	0.0471678	-0.135785	0.163154	-0.201117	0.037782	0.18991	0.0500844	0.104165	0.285635	0.00980094	0.920191
	ASS1	turquoise	0.201766	0.0371552	-0.201766	0.0371552	0.0883165	0.365681	-0.144032	0.138845	-0.21901	0.0234244	-0.215373	0.0258881	-0.136404	0.161226
	ATF1	turquoise	-0.183146	0.0589957	0.183146	0.0589957	-0.00279411	0.977213	0.509862	2.03193e-08	0.278668	0.00365483	0.0283512	0.771907	-0.010366	0.915606
	ATF3	turquoise	-0.516851	1.20282e-08	0.516851	1.20282e-08	-0.333953	0.000439175	-0.196559	0.0424393	0.524676	6.5934e-09	0.264989	0.0058091	0.0310971	0.750508
	ATHL1	turquoise	0.175555	0.070497	-0.175555	0.070497	-0.00760232	0.938054	-0.182919	0.0593155	-0.161022	0.0975414	-0.145672	0.134357	0.169292	0.081298
	ATIC	turquoise	0.766192	6.88331e-22	-0.766192	6.88331e-22	0.772733	1.86843e-22	0.507967	2.33752e-08	-0.804256	1.78669e-25	-0.407826	1.29968e-05	0.0104138	0.915218
	ATP1B1	turquoise	0.502535	3.47685e-08	-0.502535	3.47685e-08	0.27957	0.0035419	0.101878	0.296404	-0.478981	1.79945e-07	-0.431312	3.51717e-06	-0.0302158	0.757357
	ATXN7	turquoise	-0.523626	7.15361e-09	0.523626	7.15361e-09	-0.597724	1.06691e-11	-0.438522	2.30806e-06	0.585086	3.64083e-11	0.211208	0.0289773	0.0826046	0.39762
	AZGP1	turquoise	0.0472208	0.629104	-0.0472208	0.629104	-0.21132	0.0288908	-0.0807514	0.408328	-0.00720041	0.941323	0.191367	0.0483183	-0.134698	0.166579
	AZGP1	turquoise	0.179884	0.0637339	-0.179884	0.0637339	-0.111429	0.253183	-0.0996576	0.307111	-0.160012	0.0996901	0.110489	0.257232	-0.138992	0.153349
	AZIN1	turquoise	0.555968	5.08055e-10	-0.555968	5.08055e-10	0.55629	4.94128e-10	0.671973	2.30649e-15	-0.534923	2.93106e-09	-0.351114	0.000208842	-0.0622822	0.523927
	B3GALNT1	turquoise	-0.439948	2.12113e-06	0.439948	2.12113e-06	-0.171269	0.0777548	0.364698	0.000112437	0.507016	2.50702e-08	0.265214	0.00576606	0.048309	0.621213
	B3GNT2	turquoise	-0.235402	0.0146541	0.235402	0.0146541	-0.0734173	0.452334	0.130303	0.180981	0.260391	0.00675345	0.190387	0.0495006	0.172066	0.0763608
	B3GNT3	turquoise	0.68837	2.54817e-16	-0.68837	2.54817e-16	0.405889	1.44134e-05	0.0466801	0.63304	-0.71161	8.64797e-18	-0.434647	2.89808e-06	-0.0474801	0.62722
	BAALC	turquoise	-0.402042	1.76689e-05	0.402042	1.76689e-05	-0.42665	4.59493e-06	-0.263019	0.00619836	0.464991	4.5135e-07	0.249035	0.00969079	-0.179031	0.0650238
	BACE2	turquoise	0.376095	6.54455e-05	-0.376095	6.54455e-05	0.329972	0.000518688	-0.0328657	0.736823	-0.430462	3.69402e-06	-0.40269	1.7076e-05	-0.0787817	0.419892
	BAG3	turquoise	0.00564424	0.953988	-0.00564424	0.953988	-0.0429401	0.660544	0.0821072	0.400478	0.00991197	0.91929	-0.0602295	0.537723	-0.00961829	0.921673
	BAMBI	turquoise	-0.000701057	0.994282	0.000701057	0.994282	0.00481394	0.960751	0.0176143	0.857092	0.0430966	0.659385	0.149585	0.124094	-0.167131	0.0853173
	BANK1	turquoise	-0.235512	0.0146062	0.235512	0.0146062	-0.346218	0.000259299	0.11608	0.233783	0.313885	0.000993572	0.415902	8.38362e-06	0.129431	0.183942
	BASP1	turquoise	0.514191	1.47054e-08	-0.514191	1.47054e-08	0.549817	8.58678e-10	0.181223	0.0617528	-0.565534	2.19821e-10	-0.286662	0.0027578	0.0171624	0.860721
	BAX	turquoise	0.293305	0.00216893	-0.293305	0.00216893	0.34012	0.000337879	0.184897	0.0565726	-0.385095	4.20739e-05	-0.0460006	0.638002	0.0719671	0.461338
	BBX	turquoise	-0.246368	0.0105252	0.246368	0.0105252	-0.219647	0.0230146	-0.297446	0.00186201	0.252267	0.00875802	-0.0917135	0.347458	0.0362768	0.710663
	BCHE	turquoise	-0.806048	1.15878e-25	0.806048	1.15878e-25	-0.684311	4.45515e-16	-0.226912	0.0187545	0.856054	7.29163e-32	0.430226	3.74447e-06	-0.00413273	0.966302
	BDKRB2	turquoise	0.305657	0.00136671	-0.305657	0.00136671	0.2783	0.00370183	0.183261	0.0588337	-0.338074	0.000368804	-0.36254	0.000124291	0.0484224	0.620393
	BEAN1	turquoise	0.51233	1.69069e-08	-0.51233	1.69069e-08	0.190922	0.0488526	0.235189	0.0147464	-0.513843	1.50944e-08	-0.122551	0.20856	-0.0673999	0.490329
	BET1	turquoise	0.585491	3.50329e-11	-0.585491	3.50329e-11	0.554214	5.90688e-10	0.717402	3.53123e-18	-0.578213	6.94355e-11	-0.28161	0.00329814	0.0153082	0.87564
	BEX4	turquoise	-0.532203	3.64422e-09	0.532203	3.64422e-09	-0.481935	1.47404e-07	0.0153483	0.875317	0.601344	7.43253e-12	0.323432	0.000678499	-0.0476671	0.625863
	BGN	turquoise	0.170733	0.0787025	-0.170733	0.0787025	-0.124063	0.202959	-0.132684	0.173069	-0.126121	0.195506	0.00514268	0.958073	-0.116232	0.233166
	BHLHE40	turquoise	0.361419	0.0001309	-0.361419	0.0001309	0.172683	0.0752959	0.139472	0.151922	-0.383259	4.60891e-05	-0.192248	0.0472767	0.0861512	0.377599
	BIK	turquoise	0.661506	8.7597e-15	-0.661506	8.7597e-15	0.579344	6.2498e-11	0.183061	0.0591148	-0.683	5.32565e-16	-0.416589	8.07233e-06	-0.0605859	0.535314
	BIRC3	turquoise	0.167656	0.0843268	-0.167656	0.0843268	0.0738206	0.449848	0.272234	0.00455797	-0.131709	0.176279	0.179981	0.0635896	0.129748	0.182862
	BLNK	turquoise	0.473889	2.52674e-07	-0.473889	2.52674e-07	0.242247	0.0119388	0.37066	8.49307e-05	-0.461086	5.79221e-07	0.0857426	0.379874	-0.0402814	0.680378
	BLOC1S5-TXNDC5	turquoise	0.498606	4.61342e-08	-0.498606	4.61342e-08	0.407887	1.29541e-05	0.1678	0.084056	-0.55544	5.3165e-10	-0.204357	0.0347387	0.0449837	0.645457
	BMP2	turquoise	-0.657892	1.37167e-14	0.657892	1.37167e-14	-0.598821	9.5673e-12	-0.260799	0.00666448	0.741171	6.99013e-20	0.350443	0.000215169	0.0546386	0.576186
	BMP5	turquoise	-0.486311	1.09312e-07	0.486311	1.09312e-07	-0.331793	0.000480809	0.164186	0.0910491	0.540575	1.85236e-09	0.341352	0.000320417	0.196108	0.0429257
	BPIFA1	turquoise	0.24914	0.00965924	-0.24914	0.00965924	0.246564	0.0104619	0.0121671	0.901012	-0.31968	0.000789388	-0.124092	0.202851	0.122597	0.208387
	BST2	turquoise	0.00914951	0.92548	-0.00914951	0.92548	-0.224962	0.0198254	-0.18571	0.0554763	0.019113	0.845078	0.304829	0.00141057	0.0114372	0.906922
	BTBD3	turquoise	-0.344721	0.000276855	0.344721	0.000276855	-0.0619428	0.526195	0.370486	8.5633e-05	0.368146	9.56616e-05	0.0232517	0.812095	0.148416	0.127094
	BTN3A2	turquoise	-0.366585	0.000102943	0.366585	0.000102943	-0.299995	0.00169314	0.0392941	0.6878	0.413071	9.78908e-06	0.389968	3.29438e-05	0.142253	0.14384
	BTN3A2	turquoise	-0.534152	3.11825e-09	0.534152	3.11825e-09	-0.548026	9.98441e-10	-0.326267	0.00060438	0.594972	1.40019e-11	0.511929	1.74214e-08	0.0854622	0.38144
	BTN3A3	turquoise	-0.517199	1.17149e-08	0.517199	1.17149e-08	-0.440079	2.10463e-06	0.11015	0.258703	0.608641	3.53674e-12	0.50699	2.51174e-08	0.105292	0.280428
	BZW1	turquoise	0.626281	5.41796e-13	-0.626281	5.41796e-13	0.662006	8.22862e-15	0.705693	2.11117e-17	-0.639974	1.16132e-13	-0.36787	9.69134e-05	0.174821	0.0716997
	BZW2	turquoise	0.801914	3.12491e-25	-0.801914	3.12491e-25	0.632524	2.71009e-13	0.28453	0.00297524	-0.829316	2.6915e-28	-0.571698	1.26302e-10	-0.0831895	0.394275
	C10orf10	turquoise	-0.530812	4.07083e-09	0.530812	4.07083e-09	-0.557107	4.6044e-10	-0.289227	0.00251521	0.599314	9.10784e-12	0.402382	1.73558e-05	-0.0411948	0.673539
	C14orf132	turquoise	-0.858905	2.75593e-32	0.858905	2.75593e-32	-0.717824	3.30532e-18	-0.327194	0.000581806	0.907422	2.49303e-41	0.429096	3.99565e-06	0.0094656	0.922913
	C16orf45	turquoise	-0.522185	7.9968e-09	0.522185	7.9968e-09	-0.44725	1.368e-06	-0.23822	0.013477	0.533271	3.34632e-09	0.130329	0.180893	0.0639357	0.512945
	C1GALT1	turquoise	0.635818	1.8684e-13	-0.635818	1.8684e-13	0.464741	4.58664e-07	0.45816	6.96856e-07	-0.612642	2.33467e-12	-0.286771	0.00274709	0.0473679	0.628035
	C1R	turquoise	-0.0883528	0.365484	0.0883528	0.365484	-0.221494	0.0218597	-0.186234	0.0547782	0.0431792	0.658772	0.350581	0.000213856	0.0914216	0.349001
	C1S	turquoise	-0.0332375	0.733957	0.0332375	0.733957	-0.149723	0.123744	-0.0667379	0.49461	0.0179921	0.85406	0.291834	0.00228855	0.101558	0.29793
	C1orf106	turquoise	0.78017	4.02092e-23	-0.78017	4.02092e-23	0.572193	1.2074e-10	0.329289	0.00053359	-0.76159	1.67983e-21	-0.420048	6.66424e-06	0.0047735	0.96108
	C1orf115	turquoise	-0.777048	7.71928e-23	0.777048	7.71928e-23	-0.579188	6.34145e-11	-0.384772	4.2755e-05	0.834932	5.42278e-29	0.276518	0.00393693	-0.0471608	0.62954
	C20orf24	turquoise	0.744413	3.95946e-20	-0.744413	3.95946e-20	0.742861	5.20342e-20	0.453945	9.06844e-07	-0.821437	2.31524e-27	-0.352164	0.000199275	0.0380615	0.697107
	C3orf14	turquoise	0.716189	4.26798e-18	-0.716189	4.26798e-18	0.604605	5.34578e-12	0.51917	1.00811e-08	-0.686466	3.31547e-16	-0.416137	8.27604e-06	-0.0986032	0.312282
	C4BPA	turquoise	-0.624139	6.84716e-13	0.624139	6.84716e-13	-0.694927	1.01337e-16	-0.393628	2.73437e-05	0.702262	3.50691e-17	0.427461	4.38742e-06	-0.14971	0.123776
	C4BPB	turquoise	0.324479	0.000650202	-0.324479	0.000650202	0.166431	0.0866519	0.0589267	0.54657	-0.343543	0.000291416	-0.108275	0.26695	-0.0259064	0.791106
	C5	turquoise	-0.231096	0.0166242	0.231096	0.0166242	-0.192311	0.0472025	-0.0917562	0.347233	0.287314	0.00269426	0.0996168	0.30731	-0.0637172	0.51439
	C6	turquoise	-0.341983	0.000311803	0.341983	0.000311803	-0.351067	0.000209277	-0.255764	0.00783845	0.303145	0.00150377	0.086088	0.37795	0.0183482	0.851204
	C7	turquoise	-0.740103	8.41401e-20	0.740103	8.41401e-20	-0.739401	9.49866e-20	-0.329898	0.000520283	0.78282	2.29231e-23	0.479482	1.73976e-07	-0.0384693	0.694023
	C8orf44-SGK3	turquoise	-0.407538	1.31985e-05	0.407538	1.31985e-05	-0.326616	0.000595769	0.0488022	0.617651	0.427264	4.43696e-06	0.516693	1.21728e-08	0.162136	0.0952145
	CA2	turquoise	-0.72657	8.16739e-19	0.72657	8.16739e-19	-0.494244	6.28982e-08	-0.0827003	0.397072	0.753017	8.39875e-21	0.37617	6.5207e-05	0.0832742	0.393792
	CA4	turquoise	-0.900336	9.92676e-40	0.900336	9.92676e-40	-0.723805	1.27793e-18	-0.393407	2.76555e-05	0.943785	2.73009e-52	0.514527	1.43376e-08	0.0401386	0.68145
	CA9	turquoise	0.284579	0.00297012	-0.284579	0.00297012	0.159569	0.100642	-0.259338	0.00698787	-0.316442	0.000898189	-0.30026	0.00167641	-0.118381	0.224582
	CACNA2D2	turquoise	-0.77313	1.72386e-22	0.77313	1.72386e-22	-0.77788	6.49399e-23	-0.517992	1.10294e-08	0.8437	3.92752e-30	0.427549	4.36552e-06	-0.0538948	0.581397
	CADM1	turquoise	-0.605721	4.77161e-12	0.605721	4.77161e-12	-0.61862	1.24156e-12	-0.346482	0.000256314	0.691153	1.72789e-16	0.383169	4.62955e-05	0.0225404	0.817742
	CALCA	turquoise	0.19738	0.041567	-0.19738	0.041567	0.197399	0.0415473	-0.00543161	0.95572	-0.180143	0.0633473	-0.184823	0.0566733	0.0177248	0.856205
	CALCRL	turquoise	-0.751514	1.10638e-20	0.751514	1.10638e-20	-0.582131	4.81434e-11	-0.127242	0.191531	0.818744	4.71626e-27	0.379725	5.48495e-05	0.179591	0.0641755
	CALU	turquoise	0.669293	3.26248e-15	-0.669293	3.26248e-15	0.647073	5.06729e-14	0.489018	9.06672e-08	-0.717009	3.75534e-18	-0.428038	4.24533e-06	0.089993	0.356616
	CAMK2N1	turquoise	-0.672166	2.2493e-15	0.672166	2.2493e-15	-0.61149	2.63296e-12	-0.222391	0.0213167	0.730821	4.05894e-19	0.362461	0.000124747	0.0574283	0.556834
	CAND1	turquoise	0.437618	2.43453e-06	-0.437618	2.43453e-06	0.440667	2.03234e-06	0.55645	4.87342e-10	-0.389258	3.4147e-05	-0.329412	0.000530883	-0.00284862	0.976769
	CAPN3	turquoise	-0.721675	1.79793e-18	0.721675	1.79793e-18	-0.680308	7.6618e-16	-0.30367	0.00147412	0.736041	1.68894e-19	0.507875	2.35345e-08	0.0229401	0.814567
	CAPZA2	turquoise	-0.246319	0.0105412	0.246319	0.0105412	-0.10916	0.263035	0.421095	6.28607e-06	0.264088	0.00598438	0.385591	4.10467e-05	0.0638361	0.513604
	CASK	turquoise	0.626346	5.37964e-13	-0.626346	5.37964e-13	0.551218	7.62626e-10	0.48748	1.00849e-07	-0.638288	1.40964e-13	-0.357526	0.000156459	-0.0801232	0.411996
	CASP1	turquoise	-0.616892	1.49218e-12	0.616892	1.49218e-12	-0.570816	1.3682e-10	-0.19025	0.0496678	0.639884	1.17339e-13	0.70891	1.30303e-17	0.0481208	0.622575
	CAT	turquoise	-0.872838	1.71025e-34	0.872838	1.71025e-34	-0.70978	1.14239e-17	-0.299915	0.00169822	0.90106	6.90181e-40	0.489283	8.90107e-08	0.0352074	0.718831
	CATSPERB	turquoise	0.320251	0.000771519	-0.320251	0.000771519	0.21076	0.0293282	0.0027862	0.977278	-0.318342	0.00083279	-0.238514	0.0133591	0.0717748	0.462539
	CAV1	turquoise	-0.873472	1.33827e-34	0.873472	1.33827e-34	-0.729672	4.90973e-19	-0.380608	5.2524e-05	0.914841	3.77752e-43	0.466628	4.06154e-07	0.0602882	0.537325
	CAV2	turquoise	-0.778337	5.90435e-23	0.778337	5.90435e-23	-0.681483	6.54048e-16	-0.266674	0.00549362	0.839082	1.59608e-29	0.426301	4.6871e-06	0.0823161	0.399276
	CBFA2T3	turquoise	-0.781235	3.21142e-23	0.781235	3.21142e-23	-0.618311	1.28323e-12	-0.21165	0.0286354	0.835688	4.35177e-29	0.459361	6.46078e-07	-0.0351987	0.718897
	CCDC102B	turquoise	-0.672959	2.02845e-15	0.672959	2.02845e-15	-0.469883	3.28743e-07	-0.117759	0.227042	0.6976	6.90933e-17	0.309012	0.00120142	0.127913	0.189181
	CCDC109B	turquoise	0.306352	0.00133087	-0.306352	0.00133087	0.231304	0.0165242	0.344625	0.000278015	-0.362654	0.000123639	0.312089	0.00106604	0.249747	0.00947819
	CCDC6	turquoise	0.416642	8.04866e-06	-0.416642	8.04866e-06	0.391046	3.11917e-05	0.466081	4.20759e-07	-0.431076	3.56559e-06	-0.330256	0.000512604	0.0361924	0.711307
	CCDC68	turquoise	-0.683508	4.97027e-16	0.683508	4.97027e-16	-0.597074	1.13799e-11	-0.113335	0.245102	0.791601	3.36244e-24	0.362013	0.000127357	0.0365677	0.708448
	CCDC69	turquoise	-0.705843	2.06452e-17	0.705843	2.06452e-17	-0.667278	4.22434e-15	-0.233943	0.0152974	0.730384	4.36434e-19	0.600789	7.85857e-12	0.174978	0.0714411
	CCL14	turquoise	-0.770362	3.01244e-22	0.770362	3.01244e-22	-0.695035	9.97868e-17	-0.456744	7.61664e-07	0.780219	3.97958e-23	0.378507	5.82109e-05	-0.0194175	0.842642
	CCL19	turquoise	0.389099	3.44214e-05	-0.389099	3.44214e-05	0.164409	0.0906038	0.0323152	0.741074	-0.382557	4.77181e-05	0.0767016	0.432309	0.0358291	0.714079
	CCL2	turquoise	-0.211952	0.0284043	0.211952	0.0284043	-0.212076	0.0283092	-0.121401	0.212894	0.219246	0.0232721	0.371516	8.15404e-05	0.0531095	0.586923
	CCL20	turquoise	0.14022	0.149716	-0.14022	0.149716	0.0861463	0.377626	0.0590079	0.546017	-0.190414	0.0494681	0.133437	0.170623	0.0541628	0.579517
	CCL21	turquoise	-0.243545	0.0114765	0.243545	0.0114765	-0.149218	0.12503	-0.0637905	0.513905	0.200897	0.0379964	0.21846	0.023784	0.21945	0.0231407
	CCL4	turquoise	-0.352319	0.000197901	0.352319	0.000197901	-0.276239	0.00397492	-0.204911	0.0342397	0.347807	0.000241812	0.563189	2.706e-10	0.111875	0.251275
	CCL5	turquoise	-0.254123	0.00825888	0.254123	0.00825888	-0.235455	0.014631	-0.181094	0.061941	0.253739	0.00836008	0.601295	7.46975e-12	0.113277	0.245348
	CCND3	turquoise	-0.656314	1.66528e-14	0.656314	1.66528e-14	-0.601126	7.59742e-12	-0.313784	0.000997522	0.723388	1.3667e-18	0.321523	0.000732997	-0.0515495	0.597972
	CCNE1	turquoise	0.630124	3.54367e-13	-0.630124	3.54367e-13	0.701726	3.79378e-17	0.26517	0.00577456	-0.708289	1.43108e-17	-0.41916	7.00196e-06	0.0401095	0.681668
	CCNL1	turquoise	-0.456699	7.63798e-07	0.456699	7.63798e-07	-0.216755	0.024927	0.00146743	0.988031	0.469908	3.28213e-07	0.107157	0.271948	0.0569949	0.55982
	CCR7	turquoise	0.196498	0.0425054	-0.196498	0.0425054	-0.0619135	0.526391	-0.129745	0.18287	-0.150749	0.121162	0.233223	0.0156242	-0.00182525	0.985113
	CCRL2	turquoise	-0.66776	3.97208e-15	0.66776	3.97208e-15	-0.703442	2.94753e-17	-0.418907	7.10083e-06	0.701595	3.86753e-17	0.668836	3.45997e-15	0.0862597	0.376996
	CCT2	turquoise	0.550377	8.1896e-10	-0.550377	8.1896e-10	0.572283	1.19761e-10	0.421948	5.99295e-06	-0.53113	3.96914e-09	-0.461138	5.7731e-07	0.0144436	0.882612
	CCT5	turquoise	0.719009	2.74348e-18	-0.719009	2.74348e-18	0.787965	7.52676e-24	0.403934	1.59899e-05	-0.754245	6.6976e-21	-0.471401	2.97661e-07	-0.0451901	0.643941
	CCZ1	turquoise	0.704972	2.35003e-17	-0.704972	2.35003e-17	0.649383	3.85039e-14	0.705923	2.04015e-17	-0.693534	1.23519e-16	-0.348624	0.000233245	0.0429	0.660842
	CD207	turquoise	0.160243	0.0991952	-0.160243	0.0991952	-0.133071	0.17181	0.00630383	0.948618	-0.11746	0.228234	0.143803	0.139481	-0.196105	0.0429286
	CD24	turquoise	0.652211	2.74231e-14	-0.652211	2.74231e-14	0.639716	1.19639e-13	0.41803	7.45469e-06	-0.655805	1.77226e-14	-0.440538	2.04807e-06	-0.0737448	0.450314
	CD27	turquoise	0.295172	0.0020253	-0.295172	0.0020253	0.0949131	0.330824	0.0298826	0.759951	-0.32682	0.000590803	0.235681	0.0145334	-0.0413594	0.672309
	CD2AP	turquoise	0.529051	4.67961e-09	-0.529051	4.67961e-09	0.478632	1.84206e-07	0.665793	5.10442e-15	-0.472247	2.81565e-07	-0.243282	0.0115689	0.132325	0.174246
	CD302	turquoise	-0.776475	8.68997e-23	0.776475	8.68997e-23	-0.826442	5.97604e-28	-0.307531	0.00127198	0.863518	5.45231e-33	0.57898	6.46534e-11	-0.0312063	0.749661
	CD34	turquoise	-0.84042	1.06815e-29	0.84042	1.06815e-29	-0.704398	2.55902e-17	-0.406536	1.39253e-05	0.852355	2.49827e-31	0.396057	2.41338e-05	0.00487209	0.960277
	CD36	turquoise	-0.906322	4.50267e-41	0.906322	4.50267e-41	-0.683654	4.87242e-16	-0.259632	0.00692169	0.914223	5.43458e-43	0.558029	4.25104e-10	0.0534366	0.584619
	CD38	turquoise	0.396055	2.41364e-05	-0.396055	2.41364e-05	0.430444	3.69774e-06	0.206676	0.0326895	-0.441161	1.97351e-06	-0.0195692	0.841428	0.185265	0.0560738
	CD46	turquoise	0.496503	5.36004e-08	-0.496503	5.36004e-08	0.311966	0.00107117	0.5157	1.31239e-08	-0.427224	4.44732e-06	-0.310833	0.00111952	0.075066	0.442218
	CD69	turquoise	-0.497981	4.82418e-08	0.497981	4.82418e-08	-0.50475	2.95952e-08	-0.101333	0.299009	0.568808	1.64011e-10	0.600943	7.73781e-12	0.0849504	0.384308
	CD79A	turquoise	0.42273	5.73557e-06	-0.42273	5.73557e-06	0.213781	0.0270343	-0.112045	0.250552	-0.443735	1.69171e-06	-0.0529678	0.587923	-0.0310722	0.750702
	CD83	turquoise	-0.61585	1.6663e-12	0.61585	1.6663e-12	-0.65923	1.16271e-14	-0.535346	2.83283e-09	0.646344	5.52329e-14	0.55346	6.30085e-10	-0.0576558	0.55527
	CD9	turquoise	-0.383991	4.44482e-05	0.383991	4.44482e-05	-0.243067	0.0116449	0.195794	0.0432669	0.40537	1.48177e-05	0.227998	0.01818	0.0517672	0.596424
	CD93	turquoise	-0.893082	3.27356e-38	0.893082	3.27356e-38	-0.746541	2.71399e-20	-0.397659	2.22143e-05	0.93113	8.36336e-48	0.440522	2.05e-06	0.0544227	0.577696
	CD97	turquoise	-0.796404	1.1311e-24	0.796404	1.1311e-24	-0.751917	1.0277e-20	-0.46579	4.28711e-07	0.810826	3.57319e-26	0.684898	4.11133e-16	0.0866683	0.374731
	CDA	turquoise	0.328822	0.000544004	-0.328822	0.000544004	0.238023	0.0135568	0.0509952	0.60192	-0.366669	0.000102541	-0.128962	0.18555	-0.0329703	0.736016
	CDC25B	turquoise	-0.0466858	0.632999	0.0466858	0.632999	-0.0374303	0.701891	0.0331873	0.734343	0.0409004	0.67574	0.063414	0.516398	-0.0330601	0.735324
	CDC42EP3	turquoise	0.162422	0.0946248	-0.162422	0.0946248	-0.0798487	0.413604	0.262996	0.0062029	-0.108423	0.266293	0.131932	0.175542	0.00357193	0.970872
	CDCP1	turquoise	0.569956	1.47878e-10	-0.569956	1.47878e-10	0.515239	1.35887e-08	0.435912	2.69123e-06	-0.621976	8.65812e-13	-0.182629	0.0597264	-0.0184897	0.85007
	CDH1	turquoise	0.713648	6.32637e-18	-0.713648	6.32637e-18	0.517868	1.11338e-08	0.540121	1.92256e-09	-0.687662	2.81077e-16	-0.377972	5.9747e-05	-0.0317151	0.745717
	CDH13	turquoise	-0.695418	9.4478e-17	0.695418	9.4478e-17	-0.545129	1.27189e-09	0.00811912	0.933852	0.782717	2.3432e-23	0.419188	6.99099e-06	0.066984	0.493016
	CDH19	turquoise	-0.795547	1.37654e-24	0.795547	1.37654e-24	-0.63749	1.5444e-13	-0.305477	0.00137612	0.852778	2.17388e-31	0.373361	7.46554e-05	0.00985272	0.919771
	CDH3	turquoise	0.719238	2.64618e-18	-0.719238	2.64618e-18	0.541454	1.72355e-09	0.334505	0.000429083	-0.749009	1.74314e-20	-0.341267	0.000321598	-0.0224162	0.818729
	CDH5	turquoise	-0.906775	3.53195e-41	0.906775	3.53195e-41	-0.705039	2.32677e-17	-0.290107	0.00243656	0.949812	8.28996e-55	0.475432	2.28094e-07	0.0982078	0.314236
	CDK4	turquoise	0.613265	2.18729e-12	-0.613265	2.18729e-12	0.467259	3.89905e-07	0.29817	0.00181253	-0.613262	2.18797e-12	-0.28345	0.00309122	-0.0357452	0.714719
	CDKN1A	turquoise	-0.361928	0.00012786	0.361928	0.00012786	-0.315033	0.000949663	-0.287047	0.00272009	0.297796	0.0018379	0.274096	0.00427808	0.0248234	0.799651
	CDKN1C	turquoise	-0.650377	3.41881e-14	0.650377	3.41881e-14	-0.578962	6.47605e-11	-0.289239	0.00251415	0.716798	3.88146e-18	0.299794	0.00170597	0.00665477	0.945762
	CDKN2A	turquoise	0.50554	2.7936e-08	-0.50554	2.7936e-08	0.576665	8.01353e-11	0.339716	0.000343787	-0.5612	3.22353e-10	-0.326617	0.000595752	0.0890735	0.361571
	CDO1	turquoise	-0.80582	1.2249e-25	0.80582	1.2249e-25	-0.619497	1.13035e-12	-0.136185	0.161906	0.875918	5.13036e-35	0.430184	3.75354e-06	0.0566297	0.562342
	CEACAM5	turquoise	0.606478	4.41643e-12	-0.606478	4.41643e-12	0.403126	1.66881e-05	0.143503	0.140316	-0.58335	4.29172e-11	-0.220598	0.0224136	-0.0942992	0.333976
	CEACAM6	turquoise	0.23472	0.0149518	-0.23472	0.0149518	-0.0792637	0.417045	0.0514657	0.598568	-0.178053	0.0665274	0.0603538	0.536882	0.0296309	0.761912
	CEBPD	turquoise	-0.644311	7.01484e-14	0.644311	7.01484e-14	-0.605301	4.98015e-12	-0.192385	0.047116	0.688522	2.49479e-16	0.381919	4.92453e-05	0.0752789	0.440921
	CEMIP	turquoise	0.502104	3.58688e-08	-0.502104	3.58688e-08	0.40997	1.15813e-05	0.417376	7.72918e-06	-0.515463	1.33611e-08	-0.156637	0.107138	0.10539	0.279976
	CES1	turquoise	-0.71123	9.16464e-18	0.71123	9.16464e-18	-0.520333	9.22195e-09	-0.3809	5.17766e-05	0.70735	1.64799e-17	0.379849	5.45158e-05	-0.00622383	0.949269
	CETN2	turquoise	0.179039	0.0650108	-0.179039	0.0650108	0.116518	0.232012	0.19271	0.0467371	-0.204103	0.0349691	-0.198982	0.0399075	-0.0216546	0.824787
	CFB	turquoise	0.522656	7.71148e-09	-0.522656	7.71148e-09	0.25725	0.00747432	-0.0205408	0.833666	-0.575114	9.24393e-11	-0.129122	0.184998	0.0261918	0.788858
	CFD	turquoise	-0.82757	4.37707e-28	0.82757	4.37707e-28	-0.799853	5.07917e-25	-0.499081	4.45935e-08	0.841037	8.86456e-30	0.618957	1.19767e-12	0.0670592	0.492529
	CH25H	turquoise	-0.0506979	0.604042	0.0506979	0.604042	-0.136115	0.162124	0.115305	0.236941	0.0664683	0.496359	0.265173	0.00577397	0.0540788	0.580106
	CHGB	turquoise	0.264817	0.0058422	-0.264817	0.0058422	0.261016	0.00661746	0.234987	0.0148344	-0.280254	0.00345837	-0.18834	0.0520475	0.0333881	0.732796
	CHI3L1	turquoise	0.511431	1.80813e-08	-0.511431	1.80813e-08	0.28107	0.00336108	0.101924	0.296186	-0.531335	3.90515e-09	-0.0567531	0.561489	-0.0145925	0.881411
	CHI3L2	turquoise	-0.606029	4.62407e-12	0.606029	4.62407e-12	-0.577135	7.67314e-11	-0.32803	0.000562094	0.644106	7.18539e-14	0.40225	1.74769e-05	-0.11874	0.223169
	CHIA	turquoise	-0.45899	6.6137e-07	0.45899	6.6137e-07	-0.450137	1.14699e-06	-0.201157	0.0377432	0.50575	2.75101e-08	0.325909	0.000613311	-0.0465712	0.633835
	CHL1	turquoise	0.162658	0.0941408	-0.162658	0.0941408	0.174464	0.0722913	0.340271	0.000335686	-0.161229	0.0971058	-0.269396	0.00501606	0.153492	0.114461
	CHN1	turquoise	-0.682842	5.44167e-16	0.682842	5.44167e-16	-0.567852	1.78707e-10	-0.19591	0.0431408	0.722604	1.54985e-18	0.329262	0.000534191	0.134094	0.168508
	CHPT1	turquoise	-0.491703	7.51958e-08	0.491703	7.51958e-08	-0.41073	1.11155e-05	-0.138187	0.155768	0.584539	3.83461e-11	0.282079	0.00324421	-0.00828808	0.932478
	CHRDL1	turquoise	-0.824882	9.15521e-28	0.824882	9.15521e-28	-0.75438	6.53207e-21	-0.207056	0.0323631	0.89706	4.9711e-39	0.559821	3.63695e-10	-0.002492	0.979676
	CHST15	turquoise	0.391043	3.11957e-05	-0.391043	3.11957e-05	0.20332	0.0356894	0.237114	0.0139289	-0.409713	1.17429e-05	-0.144345	0.13798	0.0208474	0.83122
	CHSY1	turquoise	-0.327136	0.000583183	0.327136	0.000583183	-0.113543	0.244233	0.1642	0.091021	0.32315	0.000686297	0.195114	0.0440127	0.156877	0.106593
	CIB1	turquoise	0.380751	5.21589e-05	-0.380751	5.21589e-05	0.219897	0.0228553	-0.00544882	0.95558	-0.455224	8.37505e-07	-0.108017	0.268099	-0.0384992	0.693797
	CILP	turquoise	0.467321	3.8834e-07	-0.467321	3.8834e-07	0.200604	0.038284	-0.0252584	0.796216	-0.528067	5.05682e-09	-0.124875	0.199995	-0.0446459	0.647941
	CISD1	turquoise	0.52874	4.79573e-09	-0.52874	4.79573e-09	0.612273	2.42662e-12	0.513908	1.50206e-08	-0.577971	7.101e-11	-0.268684	0.00513725	-0.068324	0.484386
	CIT	turquoise	0.351341	0.000206739	-0.351341	0.000206739	0.167018	0.0855316	0.0908906	0.351819	-0.317507	0.000860992	-0.200597	0.0382904	-0.242465	0.0118599
	CITED1	turquoise	0.0504495	0.605817	-0.0504495	0.605817	-0.0911807	0.350278	-0.194905	0.0442442	-0.0647313	0.507704	-0.0604254	0.536398	-0.170649	0.0788515
	CITED2	turquoise	-0.462009	5.46221e-07	0.462009	5.46221e-07	-0.433942	3.01967e-06	0.201096	0.037803	0.524694	6.58406e-09	0.437542	2.44546e-06	0.129502	0.1837
	CKAP2	turquoise	0.498947	4.50241e-08	-0.498947	4.50241e-08	0.363019	0.000121568	0.130333	0.180879	-0.539927	1.95332e-09	0.0179092	0.854725	0.0506553	0.604346
	CKAP4	turquoise	0.590338	2.20015e-11	-0.590338	2.20015e-11	0.563445	2.64547e-10	0.158968	0.101948	-0.653759	2.27385e-14	-0.44407	1.65806e-06	-0.0176322	0.856948
	CKB	turquoise	-0.356989	0.000160326	0.356989	0.000160326	-0.307657	0.00126585	-0.209557	0.0302857	0.344036	0.000285237	0.175251	0.0709942	-0.0397605	0.68429
	CKLF	turquoise	0.558538	4.06719e-10	-0.558538	4.06719e-10	0.367526	9.84952e-05	0.496285	5.44364e-08	-0.543978	1.39945e-09	0.0119117	0.903079	-0.0321564	0.742302
	CKMT1A	turquoise	0.480103	1.66851e-07	-0.480103	1.66851e-07	0.498903	4.5166e-08	0.233411	0.0155381	-0.481924	1.47508e-07	-0.489264	8.91274e-08	-0.0471616	0.629535
	CLDN10	turquoise	0.464214	4.74431e-07	-0.464214	4.74431e-07	0.215607	0.0257237	0.134385	0.167576	-0.469489	3.37312e-07	-0.134622	0.166823	-0.195055	0.0440784
	CLDN18	turquoise	-0.866964	1.5634e-33	0.866964	1.5634e-33	-0.685379	3.8491e-16	-0.394961	2.55366e-05	0.898454	2.52126e-39	0.527316	5.36414e-09	0.0672774	0.49112
	CLDN22	turquoise	-0.793148	2.37454e-24	0.793148	2.37454e-24	-0.648214	4.42581e-14	-0.372216	7.88612e-05	0.854058	1.42329e-31	0.344317	0.000281766	0.0846565	0.385961
	CLDN3	turquoise	0.702351	3.4612e-17	-0.702351	3.4612e-17	0.54873	9.41108e-10	0.371069	8.32915e-05	-0.704159	2.65129e-17	-0.376296	6.48118e-05	-0.13913	0.152939
	CLDN4	turquoise	0.702367	3.45312e-17	-0.702367	3.45312e-17	0.458881	6.65937e-07	0.419157	7.00311e-06	-0.701324	4.02389e-17	-0.374992	6.90266e-05	-0.175154	0.0711527
	CLDN5	turquoise	-0.879116	1.41924e-35	0.879116	1.41924e-35	-0.715432	4.80116e-18	-0.482108	1.45677e-07	0.902265	3.74392e-40	0.39916	2.05469e-05	0.05404	0.580378
	CLDN7	turquoise	0.624551	6.54664e-13	-0.624551	6.54664e-13	0.587902	2.78221e-11	0.425615	4.87329e-06	-0.654548	2.06597e-14	-0.411751	1.05173e-05	0.156772	0.10683
	CLDN8	turquoise	0.190403	0.0494811	-0.190403	0.0494811	0.15907	0.101725	0.214001	0.0268733	-0.187767	0.0527786	-0.214358	0.0266142	-0.127792	0.189604
	CLEC3B	turquoise	-0.902791	2.86036e-40	0.902791	2.86036e-40	-0.794911	1.5918e-24	-0.485106	1.18738e-07	0.936467	1.39277e-49	0.544219	1.3718e-09	0.0330321	0.73554
	CLEC5A	turquoise	0.280671	0.00340838	-0.280671	0.00340838	0.0420474	0.667179	0.177515	0.0673671	-0.279705	0.00352533	0.248743	0.00977933	-0.147034	0.130714
	CLIC2	turquoise	-0.450051	1.15305e-06	0.450051	1.15305e-06	-0.539995	1.94241e-09	-0.213688	0.0271029	0.504564	2.99998e-08	0.510259	1.97284e-08	-0.0267501	0.784466
	CLIC3	turquoise	-0.781605	2.96919e-23	0.781605	2.96919e-23	-0.756644	4.28606e-21	-0.505793	2.74245e-08	0.810327	4.04683e-26	0.506901	2.52835e-08	0.049201	0.614777
	CLIC5	turquoise	-0.858872	2.78746e-32	0.858872	2.78746e-32	-0.695976	8.72411e-17	-0.356991	0.000160312	0.911634	2.4177e-42	0.471135	3.02904e-07	0.110223	0.258387
	CLK4	turquoise	-0.357329	0.000157866	0.357329	0.000157866	-0.476158	2.17345e-07	0.0503846	0.606282	0.4538	9.15033e-07	0.16044	0.0987744	0.0162577	0.867994
	CLU	turquoise	-0.602317	6.73955e-12	0.602317	6.73955e-12	-0.610925	2.79235e-12	-0.242433	0.0118712	0.670973	2.62612e-15	0.324099	0.000660351	-0.145721	0.134223
	CMAHP	turquoise	-0.319658	0.000790085	0.319658	0.000790085	-0.390037	3.28278e-05	-0.0386363	0.692761	0.383632	4.52462e-05	0.242299	0.0119198	0.0203356	0.835304
	CNIH4	turquoise	0.580971	5.36858e-11	-0.580971	5.36858e-11	0.573085	1.11322e-10	0.729765	4.83518e-19	-0.565809	2.14513e-10	-0.169531	0.0808625	0.0696839	0.475711
	CNN1	turquoise	-0.689868	2.06859e-16	0.689868	2.06859e-16	-0.678641	9.57966e-16	-0.454642	8.68416e-07	0.717408	3.52809e-18	0.300334	0.00167175	0.070758	0.468919
	COBL	turquoise	-0.479571	1.72934e-07	0.479571	1.72934e-07	-0.444277	1.6375e-06	-0.0644175	0.509768	0.54309	1.50616e-09	0.149172	0.125148	-0.0343547	0.725365
	COCH	turquoise	0.537319	2.4153e-09	-0.537319	2.4153e-09	0.598417	9.95932e-12	0.353291	0.000189466	-0.587462	2.90211e-11	-0.208378	0.0312512	0.0592026	0.544691
	COL10A1	turquoise	0.781609	2.96654e-23	-0.781609	2.96654e-23	0.406276	1.41193e-05	0.360775	0.00013484	-0.728605	5.85388e-19	-0.338954	0.000355191	-0.0987093	0.311759
	COL11A1	turquoise	0.751762	1.0572e-20	-0.751762	1.0572e-20	0.500635	3.98831e-08	0.336945	0.000386975	-0.75972	2.39985e-21	-0.27616	0.00398586	-0.0634212	0.51635
	COL15A1	turquoise	0.298685	0.0017781	-0.298685	0.0017781	0.281377	0.00332513	0.421964	5.98732e-06	-0.32909	0.000538014	-0.188	0.0524807	0.0746058	0.445029
	COL16A1	turquoise	0.120614	0.215898	-0.120614	0.215898	0.0696845	0.475707	0.0248483	0.799454	-0.162785	0.0938807	-0.128863	0.185889	0.0472641	0.628789
	COL18A1	turquoise	0.294941	0.00204263	-0.294941	0.00204263	0.149953	0.123162	0.169097	0.081654	-0.310032	0.00115489	-0.238369	0.0134174	-0.0938208	0.336445
	COL1A1	turquoise	0.711445	8.86878e-18	-0.711445	8.86878e-18	0.480955	1.57518e-07	0.184434	0.0572051	-0.76691	5.97786e-22	-0.342098	0.000310256	0.0312106	0.749627
	COL1A2	turquoise	0.62868	4.1594e-13	-0.62868	4.1594e-13	0.440772	2.01974e-06	0.254856	0.00806863	-0.672712	2.09478e-15	-0.331447	0.000487809	0.0758744	0.437304
	COL21A1	turquoise	-0.394618	2.59897e-05	0.394618	2.59897e-05	-0.390294	3.24042e-05	0.0236935	0.808592	0.440138	2.09734e-06	0.0889976	0.361982	-0.126429	0.194408
	COL3A1	turquoise	0.709597	1.17459e-17	-0.709597	1.17459e-17	0.540444	1.87244e-09	0.320907	0.000751431	-0.762182	1.49941e-21	-0.309655	0.00117191	0.0976111	0.3172
	COL4A1	turquoise	-0.101336	0.298994	0.101336	0.298994	-0.0045912	0.962566	0.0818677	0.401858	0.108085	0.267794	-0.110117	0.258847	0.15375	0.113846
	COL4A2	turquoise	-0.441711	1.90974e-06	0.441711	1.90974e-06	-0.319009	0.000810895	-0.25157	0.00895217	0.444293	1.63594e-06	0.154471	0.112141	0.142573	0.142932
	COL4A4	turquoise	-0.431724	3.43455e-06	0.431724	3.43455e-06	-0.384469	4.34043e-05	-0.330783	0.000501493	0.477529	1.98342e-07	0.0114945	0.906458	0.112861	0.247097
	COL4A5	turquoise	-0.611968	2.50499e-12	0.611968	2.50499e-12	-0.428183	4.21017e-06	-0.173429	0.0740261	0.62464	6.4837e-13	0.174191	0.0727456	0.0283621	0.771822
	COL5A1	turquoise	0.577494	7.42187e-11	-0.577494	7.42187e-11	0.386074	4.0069e-05	0.249812	0.00945901	-0.612778	2.30177e-12	-0.261232	0.00657111	0.0411011	0.674239
	COL5A2	turquoise	0.64471	6.69473e-14	-0.64471	6.69473e-14	0.505616	2.77806e-08	0.395536	2.47908e-05	-0.672975	2.02403e-15	-0.325967	0.000611843	0.112766	0.247496
	COL6A3	turquoise	0.470287	3.20186e-07	-0.470287	3.20186e-07	0.271218	0.0047175	0.195483	0.043606	-0.496654	5.30275e-08	-0.148938	0.125749	0.118311	0.224856
	COL9A2	turquoise	0.263361	0.00612906	-0.263361	0.00612906	0.0672693	0.491172	0.0167278	0.864213	-0.235843	0.014464	-0.161731	0.0960557	-0.0345832	0.723612
	COMP	turquoise	0.579563	6.12387e-11	-0.579563	6.12387e-11	0.202943	0.0360406	0.15723	0.105798	-0.554018	6.00695e-10	-0.209157	0.0306108	-0.125226	0.198724
	COPG1	turquoise	0.489541	8.74333e-08	-0.489541	8.74333e-08	0.40352	1.63446e-05	-0.0513516	0.59938	-0.543732	1.42832e-09	-0.365398	0.000108825	-0.0198656	0.839058
	COX20	turquoise	0.0370534	0.704754	-0.0370534	0.704754	-0.0810649	0.406505	-0.331094	0.000495043	-0.00227585	0.981439	-0.257358	0.00744844	9.14391e-06	0.999925
	COX7A1	turquoise	-0.826395	6.05333e-28	0.826395	6.05333e-28	-0.774625	1.27112e-22	-0.464405	4.6866e-07	0.874336	9.55867e-35	0.468618	3.5699e-07	0.0417598	0.669322
	CP	turquoise	0.763195	1.23339e-21	-0.763195	1.23339e-21	0.456392	7.78624e-07	0.200475	0.0384113	-0.738616	1.08747e-19	-0.442824	1.78682e-06	-0.149105	0.125319
	CPA3	turquoise	-0.649575	3.76317e-14	0.649575	3.76317e-14	-0.713626	6.34809e-18	-0.263634	0.00607442	0.724042	1.23022e-18	0.510268	1.97157e-08	-0.0590726	0.545576
	CPB2	turquoise	-0.799698	5.26753e-25	0.799698	5.26753e-25	-0.667505	4.10372e-15	-0.349529	0.00022408	0.8636	5.29528e-33	0.421913	6.00472e-06	0.0157191	0.87233
	CPD	turquoise	0.575078	9.27513e-11	-0.575078	9.27513e-11	0.495908	5.5914e-08	0.485472	1.158e-07	-0.616152	1.61392e-12	-0.222711	0.0211264	0.0560697	0.566219
	CPE	turquoise	0.0475405	0.626782	-0.0475405	0.626782	0.0331349	0.734747	0.204203	0.034878	-0.026464	0.786716	-0.138198	0.155736	0.0321859	0.742074
	CPM	turquoise	-0.404733	1.53276e-05	0.404733	1.53276e-05	-0.448802	1.2446e-06	-0.0110032	0.910439	0.481971	1.47039e-07	0.315247	0.000941686	0.107103	0.272191
	CR2	turquoise	0.386974	3.83043e-05	-0.386974	3.83043e-05	0.117913	0.226432	0.191379	0.0483043	-0.344208	0.00028311	-0.0472472	0.628912	-0.0590571	0.545682
	CRABP2	turquoise	0.684438	4.37839e-16	-0.684438	4.37839e-16	0.350904	0.000210807	0.201951	0.0369781	-0.676126	1.33787e-15	-0.316329	0.000902224	-0.051599	0.597619
	CRBN	turquoise	-0.669209	3.29797e-15	0.669209	3.29797e-15	-0.656955	1.53934e-14	-0.48929	8.89691e-08	0.729008	5.47775e-19	0.291726	0.00229753	0.0381519	0.696423
	CRIM1	turquoise	-0.759171	2.66313e-21	0.759171	2.66313e-21	-0.670085	2.94585e-15	-0.250766	0.00918081	0.841795	7.04091e-30	0.320363	0.000768055	0.00513518	0.958134
	CRISP3	turquoise	0.122169	0.209994	-0.122169	0.209994	0.0605098	0.535828	0.0571972	0.558425	-0.0915981	0.348068	-0.154664	0.111687	0.0646405	0.508301
	CRISPLD2	turquoise	-0.483193	1.35324e-07	0.483193	1.35324e-07	-0.352976	0.000192159	-0.112012	0.250693	0.46716	3.9242e-07	0.248887	0.00973546	0.110226	0.258375
	CRLF1	turquoise	0.387942	3.64866e-05	-0.387942	3.64866e-05	0.179684	0.0640346	0.10397	0.286545	-0.343706	0.000289362	-0.19243	0.0470635	0.0060851	0.950399
	CRTAC1	turquoise	-0.781427	3.08298e-23	0.781427	3.08298e-23	-0.731222	3.79719e-19	-0.497129	5.12648e-08	0.812036	2.63833e-26	0.566344	2.0452e-10	-0.0245255	0.802006
	CRY1	turquoise	-0.30261	0.00153449	0.30261	0.00153449	-0.0222421	0.820112	0.411624	1.059e-05	0.346297	0.00025841	0.16319	0.0930543	0.107783	0.26914
	CRYAB	turquoise	-0.851516	3.28787e-31	0.851516	3.28787e-31	-0.733164	2.74527e-19	-0.444284	1.63682e-06	0.894632	1.58468e-38	0.399903	1.97659e-05	-0.00388046	0.968357
	CRYZ	turquoise	0.256984	0.00753847	-0.256984	0.00753847	0.155893	0.108836	0.489831	8.56848e-08	-0.189897	0.0501012	-0.0619928	0.525861	-0.0394096	0.68693
	CSF3	turquoise	-0.507131	2.48586e-08	0.507131	2.48586e-08	-0.408545	1.2505e-05	-0.391678	3.02058e-05	0.494314	6.25892e-08	0.275478	0.00408028	-0.04399	0.652776
	CSF3R	turquoise	-0.699574	5.19277e-17	0.699574	5.19277e-17	-0.626328	5.39016e-13	-0.402339	1.73949e-05	0.684736	4.20389e-16	0.643211	7.9774e-14	0.0538258	0.581882
	CSGALNACT1	turquoise	-0.458688	6.74109e-07	0.458688	6.74109e-07	-0.31042	0.00113762	-0.0788034	0.419764	0.470206	3.21887e-07	0.0524724	0.591424	0.168061	0.0835678
	CSRP1	turquoise	-0.713174	6.80536e-18	0.713174	6.80536e-18	-0.763703	1.11798e-21	-0.561085	3.25619e-10	0.765248	8.27899e-22	0.354084	0.00018283	0.0150715	0.877548
	CSRP2	turquoise	-0.276324	0.0039633	0.276324	0.0039633	0.18794	0.0525564	0.230467	0.0169307	0.213009	0.0276054	-0.0570473	0.559459	0.170281	0.0795093
	CST1	turquoise	0.520102	9.38664e-09	-0.520102	9.38664e-09	0.112119	0.250237	0.030241	0.75716	-0.479106	1.78439e-07	-0.0754326	0.439986	-0.121134	0.213912
	CSTA	turquoise	-0.39922	2.04823e-05	0.39922	2.04823e-05	-0.271398	0.00468892	-0.255254	0.00796701	0.361407	0.000130971	0.418899	7.10411e-06	-0.151545	0.119187
	CTC-425F1.4	turquoise	0.191244	0.0484654	-0.191244	0.0484654	0.0987607	0.311507	-0.44543	1.52749e-06	-0.236556	0.0141618	-0.199731	0.0391507	-0.00485966	0.960379
	CTGF	turquoise	-0.489844	8.56081e-08	0.489844	8.56081e-08	-0.490069	8.42779e-08	-0.113839	0.242999	0.598475	9.90246e-12	0.331738	0.000481922	-0.0446943	0.647585
	CTNNAL1	turquoise	-0.822572	1.70941e-27	0.822572	1.70941e-27	-0.604939	5.16738e-12	-0.199024	0.0398651	0.870397	4.34649e-34	0.396598	2.34693e-05	0.0919523	0.346199
	CTSE	turquoise	0.0456542	0.640537	-0.0456542	0.640537	-0.110946	0.255257	-0.0577625	0.554536	-0.082057	0.400767	0.258974	0.00707074	0.0153393	0.87539
	CTSK	turquoise	0.332839	0.000460214	-0.332839	0.000460214	0.0660995	0.498756	0.0184001	0.850789	-0.350856	0.000211252	0.1237	0.204293	0.0869121	0.373384
	CX3CR1	turquoise	-0.564658	2.37609e-10	0.564658	2.37609e-10	-0.711681	8.55472e-18	-0.267517	0.00534169	0.683433	5.02128e-16	0.478397	1.87132e-07	-0.124313	0.202041
	CXADR	turquoise	-0.0939277	0.335892	0.0939277	0.335892	-0.140432	0.149093	-0.0675318	0.489478	0.209139	0.0306251	-0.328305	0.000555754	-0.136557	0.160752
	CXCL1	turquoise	-0.156704	0.106986	0.156704	0.106986	-0.121025	0.214327	-0.00231474	0.981122	0.138928	0.153542	0.222137	0.0214697	0.0390423	0.689698
	CXCL10	turquoise	0.429855	3.82533e-06	-0.429855	3.82533e-06	0.441823	1.89703e-06	0.238274	0.0134555	-0.44513	1.55539e-06	0.104335	0.284845	0.0836251	0.391796
	CXCL11	turquoise	0.1991	0.0397877	-0.1991	0.0397877	0.263951	0.00601138	0.354965	0.000175716	-0.178497	0.0658416	0.18162	0.0611745	0.122883	0.207321
	CXCL12	turquoise	-0.664343	6.13351e-15	0.664343	6.13351e-15	-0.594791	1.42534e-11	-0.282733	0.00317041	0.647424	4.86073e-14	0.603783	5.81087e-12	0.0784554	0.421827
	CXCL13	turquoise	0.628235	4.36952e-13	-0.628235	4.36952e-13	0.501608	3.71789e-08	0.246189	0.0105835	-0.648071	4.50158e-14	-0.159793	0.10016	0.112987	0.246564
	CXCL14	turquoise	0.458663	6.75137e-07	-0.458663	6.75137e-07	0.153544	0.114338	0.131855	0.175796	-0.417515	7.67031e-06	-0.18211	0.0604685	-0.166837	0.0858754
	CXCL2	turquoise	-0.551043	7.74008e-10	0.551043	7.74008e-10	-0.512769	1.63605e-08	-0.250983	0.00911866	0.581265	5.22223e-11	0.393962	2.68804e-05	0.0703825	0.471288
	CXCL3	turquoise	-0.62511	6.15927e-13	0.62511	6.15927e-13	-0.424696	5.1338e-06	-0.106525	0.274804	0.617268	1.4338e-12	0.461791	5.53828e-07	0.082574	0.397796
	CXCL5	turquoise	-0.127406	0.190957	0.127406	0.190957	-0.0607718	0.53406	0.198347	0.0405584	0.142956	0.141851	0.267731	0.00530358	0.00847035	0.930997
	CXCL6	turquoise	0.158087	0.103886	-0.158087	0.103886	0.192224	0.047304	0.325261	0.000629781	-0.223977	0.0203859	-0.100662	0.302235	0.0316998	0.745836
	CXCL8	turquoise	0.0757757	0.437903	-0.0757757	0.437903	0.133029	0.171944	0.163013	0.0934143	-0.127831	0.18947	0.00322862	0.973671	0.0738222	0.449838
	CXCL9	turquoise	0.349543	0.000223942	-0.349543	0.000223942	0.411828	1.04737e-05	0.168833	0.0821389	-0.364866	0.000111562	0.10963	0.260973	0.146727	0.131528
	CXCR4	turquoise	0.012979	0.894443	-0.012979	0.894443	-0.030665	0.753864	0.0678057	0.487714	-0.0195492	0.841588	0.363544	0.000118639	0.182876	0.0593756
	CYAT1	turquoise	0.396725	2.33162e-05	-0.396725	2.33162e-05	0.270633	0.00481166	0.117897	0.226495	-0.456912	7.53661e-07	0.0873005	0.371244	0.0475109	0.626997
	CYB5A	turquoise	-0.658001	1.35346e-14	0.658001	1.35346e-14	-0.633414	2.4522e-13	-0.262508	0.00630288	0.698151	6.38091e-17	0.476563	2.11551e-07	-0.00543324	0.955707
	CYBRD1	turquoise	-0.652778	2.56094e-14	0.652778	2.56094e-14	-0.578393	6.82835e-11	-0.116905	0.230454	0.729273	5.24396e-19	0.404826	1.52517e-05	0.0898865	0.357187
	CYCS	turquoise	0.707572	1.59399e-17	-0.707572	1.59399e-17	0.743268	4.8443e-20	0.565823	2.14238e-10	-0.721163	1.95058e-18	-0.497788	4.89124e-08	0.0879894	0.367467
	CYP1B1	turquoise	0.299815	0.0017046	-0.299815	0.0017046	0.171562	0.07724	0.137372	0.158244	-0.36574	0.000107102	0.111055	0.254789	0.0948057	0.331374
	CYP24A1	turquoise	0.44098	1.99488e-06	-0.44098	1.99488e-06	0.471918	2.87726e-07	0.299268	0.00173983	-0.473033	2.67362e-07	-0.314652	0.000964038	0.186658	0.0542196
	CYP26B1	turquoise	-0.280992	0.00337035	0.280992	0.00337035	-0.0468355	0.631908	0.25564	0.00786958	0.225181	0.0197022	0.204656	0.0344688	0.182983	0.0592251
	CYP27B1	turquoise	0.524878	6.49044e-09	-0.524878	6.49044e-09	0.291544	0.00231285	0.223256	0.0208049	-0.518441	1.06576e-08	-0.133725	0.169692	-0.0637462	0.514198
	CYP3A5	turquoise	-0.410161	1.14625e-05	0.410161	1.14625e-05	-0.391773	3.00596e-05	-0.338633	0.000360113	0.472515	2.7664e-07	0.0787624	0.420007	0.0292277	0.765057
	CYP4B1	turquoise	-0.803158	2.32392e-25	0.803158	2.32392e-25	-0.739808	8.85385e-20	-0.348115	0.000238548	0.85555	8.63984e-32	0.496708	5.28245e-08	-0.0173842	0.858939
	CYP51A1	turquoise	-0.249443	0.00956851	0.249443	0.00956851	0.0252908	0.79596	0.333359	0.00045028	0.231237	0.0165564	0.0744577	0.445935	0.133375	0.170821
	CYR61	turquoise	-0.382374	4.8151e-05	0.382374	4.8151e-05	-0.414522	9.04316e-06	-0.0813115	0.405074	0.445518	1.51937e-06	0.308572	0.00122199	0.0160407	0.869741
	DAAM1	turquoise	-0.330448	0.00050854	0.330448	0.00050854	-0.333427	0.000449002	0.0710366	0.467166	0.433291	3.13617e-06	-0.00164616	0.986574	0.0620506	0.525474
	DACH1	turquoise	-0.789194	5.74274e-24	0.789194	5.74274e-24	-0.54888	9.2926e-10	-0.299152	0.00174735	0.829535	2.53155e-28	0.288599	0.0025728	0.0396376	0.685214
	DAP	turquoise	0.661258	9.0353e-15	-0.661258	9.0353e-15	0.385371	4.14991e-05	0.236319	0.0142613	-0.63577	1.87868e-13	-0.353875	0.000184555	-0.145138	0.135805
	DCLK1	turquoise	0.419043	7.0474e-06	-0.419043	7.0474e-06	0.311892	0.00107425	0.262383	0.00632891	-0.44697	1.39147e-06	-0.210139	0.0298197	-0.0294677	0.763185
	DCN	turquoise	-0.640181	1.13394e-13	0.640181	1.13394e-13	-0.705393	2.20761e-17	-0.183112	0.059043	0.703575	2.89041e-17	0.580443	5.64032e-11	0.0896614	0.358398
	DCTN1	turquoise	-0.403357	1.64854e-05	0.403357	1.64854e-05	-0.168243	0.0832301	0.0367819	0.706818	0.378799	5.73874e-05	0.166448	0.08662	0.031659	0.746152
	DDHD2	turquoise	-0.16864	0.0824943	0.16864	0.0824943	0.0423328	0.665055	0.29088	0.0023693	0.230146	0.0170887	-0.108761	0.264794	0.0715434	0.463987
	DDIT4	turquoise	0.390581	3.19357e-05	-0.390581	3.19357e-05	0.273286	0.00439784	0.154112	0.112988	-0.456322	7.82006e-07	-0.284315	0.00299808	0.102455	0.293664
	DDX3Y	turquoise	-0.273605	0.00435038	0.273605	0.00435038	-0.0890065	0.361933	-0.0128634	0.895378	0.220262	0.0226243	0.122404	0.209112	0.915205	3.04599e-43
	DDX60	turquoise	-0.0610617	0.532108	0.0610617	0.532108	-0.11216	0.25006	0.336367	0.000396588	0.132628	0.173253	0.286561	0.00276781	0.198388	0.0405161
	DEFB4A	turquoise	0.0907014	0.352827	-0.0907014	0.352827	-0.0639564	0.512809	-0.303669	0.00147415	-0.136457	0.161061	0.136748	0.160162	-0.113832	0.243027
	DEPTOR	turquoise	0.447269	1.36647e-06	-0.447269	1.36647e-06	0.0687029	0.481961	0.0763999	0.434127	-0.398751	2.09894e-05	-0.2374	0.0138109	-0.213234	0.0274376
	DFNA5	turquoise	0.375325	6.79264e-05	-0.375325	6.79264e-05	0.309419	0.00118265	0.273287	0.00439776	-0.422255	5.89062e-06	0.0274941	0.778623	0.00604418	0.950732
	DHCR24	turquoise	-0.571868	1.2437e-10	0.571868	1.2437e-10	-0.486084	1.11032e-07	-0.277361	0.00382408	0.546258	1.15775e-09	0.361195	0.000132259	0.0140261	0.885982
	DHRS2	turquoise	0.202723	0.036247	-0.202723	0.036247	0.196142	0.0428888	0.200876	0.0380172	-0.204844	0.0342993	-0.106402	0.275357	0.162869	0.0937075
	DHRS9	turquoise	0.104247	0.285254	-0.104247	0.285254	0.0741441	0.447859	0.0287742	0.768599	-0.169418	0.0810673	0.0994096	0.308322	0.1123	0.249466
	DIRAS3	turquoise	-0.166225	0.0870483	0.166225	0.0870483	-0.183556	0.0584202	0.27152	0.00466951	0.203704	0.0353346	0.0202452	0.836026	0.0872134	0.371723
	DIXDC1	turquoise	-0.744677	3.77901e-20	0.744677	3.77901e-20	-0.671726	2.3819e-15	-0.140538	0.148785	0.822947	1.54566e-27	0.428915	4.03739e-06	0.0463491	0.635456
	DKK2	turquoise	-0.696162	8.49492e-17	0.696162	8.49492e-17	-0.572174	1.20948e-10	-0.0627792	0.520614	0.752753	8.81644e-21	0.460134	6.15256e-07	0.125132	0.199063
	DKK3	turquoise	-0.599708	8.75658e-12	0.599708	8.75658e-12	-0.63839	1.39335e-13	-0.0620475	0.525495	0.710591	1.01004e-17	0.453852	9.12111e-07	0.0189923	0.846044
	DLC1	turquoise	-0.782758	2.32307e-23	0.782758	2.32307e-23	-0.777009	7.78087e-23	-0.497741	4.90751e-08	0.852013	2.79483e-31	0.395589	2.4724e-05	0.0199512	0.838375
	DLK1	turquoise	0.137264	0.158576	-0.137264	0.158576	0.0488366	0.617403	0.0547906	0.575123	-0.121392	0.212931	-0.117182	0.229346	-0.182285	0.060217
	DMBT1	turquoise	-0.486711	1.06342e-07	0.486711	1.06342e-07	-0.48072	1.60035e-07	-0.357634	0.000155685	0.478913	1.80769e-07	0.308405	0.00122988	-0.0707425	0.469017
	DMXL1	turquoise	-0.576857	7.87231e-11	0.576857	7.87231e-11	-0.515955	1.28733e-08	0.173962	0.0731272	0.654899	1.97944e-14	0.459497	6.4055e-07	0.0479141	0.624072
	DNAJB1	turquoise	-0.187873	0.0526431	0.187873	0.0526431	-0.0988785	0.310927	0.00219872	0.982068	0.185417	0.0558688	0.124645	0.200832	-0.0262776	0.788183
	DNAJB14	turquoise	-0.319941	0.000781163	0.319941	0.000781163	-0.334209	0.000434461	-0.0501617	0.607878	0.352414	0.000197058	0.175374	0.0707933	0.0222318	0.820195
	DNAJB4	turquoise	-0.626636	5.21103e-13	0.626636	5.21103e-13	-0.311991	0.00107012	0.151823	0.118503	0.682393	5.78334e-16	0.191883	0.0477057	0.101167	0.299804
	DNAJC12	turquoise	0.600116	8.40678e-12	-0.600116	8.40678e-12	0.461546	5.62529e-07	0.286611	0.00276284	-0.579197	6.33594e-11	-0.490239	8.32874e-08	0.018308	0.851527
	DNALI1	turquoise	0.0230727	0.813515	-0.0230727	0.813515	-0.0162767	0.867841	0.0315152	0.747265	-0.0515564	0.597922	-0.0291454	0.765699	0.03556	0.716134
	DNASE1L3	turquoise	-0.813661	1.74951e-26	0.813661	1.74951e-26	-0.619978	1.07363e-12	-0.387661	3.70056e-05	0.807067	9.04091e-26	0.45041	1.12797e-06	0.0753744	0.44034
	DNM3	turquoise	-0.184636	0.0569286	0.184636	0.0569286	-0.186476	0.0544582	0.132934	0.172255	0.225114	0.0197397	0.145825	0.133942	-0.0257882	0.792038
	DOCK4	turquoise	-0.822305	1.83601e-27	0.822305	1.83601e-27	-0.666914	4.42563e-15	-0.118102	0.225683	0.887238	4.5767e-37	0.532423	3.58093e-09	0.0572701	0.557923
	DPEP2	turquoise	-0.866562	1.81169e-33	0.866562	1.81169e-33	-0.763066	1.26458e-21	-0.437814	2.40658e-06	0.868673	8.30375e-34	0.703493	2.92553e-17	0.00580242	0.9527
	DPP4	turquoise	0.317797	0.000851091	-0.317797	0.000851091	0.0228539	0.815252	0.227803	0.0182824	-0.274727	0.00418673	0.0221154	0.82112	-0.0343417	0.725465
	DPT	turquoise	-0.545865	1.19631e-09	0.545865	1.19631e-09	-0.532709	3.50013e-09	-0.15686	0.106632	0.607541	3.96069e-12	0.508295	2.28173e-08	0.132977	0.172113
	DPY19L1	turquoise	0.525561	6.15392e-09	-0.525561	6.15392e-09	0.352811	0.000193585	0.479913	1.69e-07	-0.521653	8.33191e-09	-0.176382	0.0691631	0.0692297	0.478599
	DPYSL2	turquoise	-0.810693	3.69376e-26	0.810693	3.69376e-26	-0.818539	4.97592e-27	-0.329457	0.000529901	0.890547	1.04698e-37	0.505904	2.72008e-08	0.0257427	0.792396
	DPYSL3	turquoise	0.18701	0.0537584	-0.18701	0.0537584	0.0407592	0.676797	0.0755439	0.439309	-0.187164	0.0535578	-0.0989923	0.310368	-0.0556724	0.568978
	DSG2	turquoise	0.708654	1.35453e-17	-0.708654	1.35453e-17	0.603028	6.27234e-12	0.525462	6.20145e-09	-0.699984	4.8926e-17	-0.422022	5.96787e-06	0.0798847	0.413394
	DUOX1	turquoise	-0.895009	1.32621e-38	0.895009	1.32621e-38	-0.660153	1.03687e-14	-0.467531	3.83094e-07	0.860486	1.59197e-32	0.493933	6.42929e-08	0.1208	0.215185
	DUSP1	turquoise	-0.61612	1.61942e-12	0.61612	1.61942e-12	-0.609114	3.3684e-12	-0.3946	2.60146e-05	0.659374	1.14214e-14	0.379048	5.6694e-05	0.110261	0.258221
	DUSP5	turquoise	0.276086	0.00399597	-0.276086	0.00399597	0.254681	0.00811362	0.20934	0.0304621	-0.303366	0.00149119	-0.143193	0.141184	0.0843809	0.387515
	ECHDC3	turquoise	-0.36324	0.000120324	0.36324	0.000120324	-0.0676421	0.488767	-0.0688903	0.480764	0.336458	0.000395065	0.112205	0.249869	-0.0283979	0.771542
	ECM1	turquoise	0.339297	0.000350013	-0.339297	0.000350013	0.0563264	0.56444	-0.121703	0.21175	-0.359184	0.000145054	-0.0752886	0.440861	-0.0436136	0.655557
	ECM2	turquoise	-0.677978	1.04642e-15	0.677978	1.04642e-15	-0.684648	4.25453e-16	-0.197131	0.0418301	0.76974	3.41127e-22	0.442873	1.78153e-06	0.0568936	0.560519
	EDN1	turquoise	-0.62795	4.50913e-13	0.62795	4.50913e-13	-0.516589	1.22694e-08	-0.362392	0.000125148	0.675763	1.40364e-15	0.240712	0.0125061	0.174169	0.0727815
	EDNRA	turquoise	-0.576223	8.34719e-11	0.576223	8.34719e-11	-0.638143	1.43326e-13	-0.147514	0.129447	0.636611	1.70729e-13	0.333647	0.000444868	0.0647409	0.507641
	EDNRB	turquoise	-0.907103	2.96142e-41	0.907103	2.96142e-41	-0.69658	7.99982e-17	-0.243499	0.0114928	0.96338	7.65966e-62	0.457805	7.12614e-07	0.0540918	0.580014
	EEF1A2	turquoise	0.480388	1.63667e-07	-0.480388	1.63667e-07	0.25905	0.00705321	0.230445	0.0169413	-0.479671	1.71778e-07	-0.239264	0.0130627	-0.142287	0.143743
	EFCAB1	turquoise	-0.464097	4.77988e-07	0.464097	4.77988e-07	-0.312153	0.00106338	-0.0833738	0.393225	0.413943	9.33388e-06	0.207907	0.0316433	0.00791654	0.935499
	EFEMP1	turquoise	-0.73484	2.07038e-19	0.73484	2.07038e-19	-0.732393	3.12392e-19	-0.210932	0.0291927	0.809296	5.2266e-26	0.463638	4.92262e-07	0.0185707	0.849422
	EFHC1	turquoise	-0.188291	0.0521094	0.188291	0.0521094	-0.0392822	0.687889	0.128012	0.188839	0.173273	0.0742906	-0.0430497	0.659732	0.0273059	0.7801
	EFNA4	turquoise	0.712506	7.5394e-18	-0.712506	7.5394e-18	0.606318	4.4892e-12	0.50523	2.85759e-08	-0.730019	4.63606e-19	-0.51289	1.6213e-08	-0.0770646	0.430128
	EFNB2	turquoise	-0.664143	6.29041e-15	0.664143	6.29041e-15	-0.644002	7.27362e-14	-0.408367	1.26248e-05	0.707324	1.65438e-17	0.282747	0.00316882	-0.0212167	0.828275
	EGFL6	turquoise	-0.567427	1.85641e-10	0.567427	1.85641e-10	-0.417147	7.82758e-06	-0.164306	0.0908099	0.545344	1.24937e-09	0.324904	0.000639023	0.149324	0.12476
	EGLN3	turquoise	0.612635	2.33655e-12	-0.612635	2.33655e-12	0.528431	4.91395e-09	0.299556	0.0017212	-0.6175	1.39895e-12	-0.315291	0.000940043	-0.0904622	0.354103
	EGR2	turquoise	-0.549283	8.98276e-10	0.549283	8.98276e-10	-0.476047	2.18959e-07	-0.103568	0.288422	0.56002	3.57432e-10	0.523169	7.41128e-09	0.0119968	0.90239
	EGR3	turquoise	-0.452933	9.65553e-07	0.452933	9.65553e-07	-0.33865	0.000359851	0.0163247	0.867456	0.452354	1.00074e-06	0.262341	0.0063375	0.0609562	0.532818
	EHF	turquoise	0.388867	3.48261e-05	-0.388867	3.48261e-05	0.299305	0.00173741	0.243564	0.0114698	-0.408892	1.22736e-05	-0.419337	6.93337e-06	-0.112472	0.24874
	EIF2S3	turquoise	0.319727	0.000787905	-0.319727	0.000787905	0.294531	0.00207362	-0.00105996	0.991355	-0.3626	0.000123946	-0.15993	0.0998642	-0.181305	0.0616325
	EIF4EBP1	turquoise	0.58796	2.76687e-11	-0.58796	2.76687e-11	0.677955	1.04963e-15	0.254974	0.00803831	-0.66033	1.0143e-14	-0.424187	5.2836e-06	-0.0592954	0.544059
	EIF5A	turquoise	0.349723	0.000222163	-0.349723	0.000222163	0.379924	5.43178e-05	0.0609251	0.533027	-0.388911	3.47489e-05	-0.245658	0.0107577	0.067624	0.488884
	ELF3	turquoise	0.447029	1.38654e-06	-0.447029	1.38654e-06	0.310738	0.00112365	0.131131	0.1782	-0.430545	3.67639e-06	-0.398205	2.15936e-05	-0.0830391	0.395134
	ELF5	turquoise	-0.264413	0.00592059	0.264413	0.00592059	-0.219484	0.0231191	-0.0659903	0.499467	0.267148	0.00540767	0.205221	0.0339628	-0.0474248	0.627622
	ELMO3	turquoise	0.605497	4.88206e-12	-0.605497	4.88206e-12	0.360971	0.000133629	0.286011	0.00282265	-0.604393	5.4623e-12	-0.333798	0.000442047	-0.0695021	0.476866
	ELOVL6	turquoise	0.428494	4.13603e-06	-0.428494	4.13603e-06	0.460862	5.87504e-07	0.531138	3.96683e-09	-0.472691	2.73449e-07	-0.195991	0.0430524	0.139959	0.150482
	ELP5	turquoise	0.156867	0.106616	-0.156867	0.106616	0.18456	0.0570319	0.0847954	0.385179	-0.18856	0.0517679	-0.00870068	0.929126	-0.0148334	0.879468
	ELTD1	turquoise	-0.706633	1.8347e-17	0.706633	1.8347e-17	-0.514071	1.48378e-08	-0.0707624	0.468892	0.719774	2.43144e-18	0.33245	0.00046778	0.149242	0.12497
	EMCN	turquoise	-0.865725	2.45975e-33	0.865725	2.45975e-33	-0.727633	6.86554e-19	-0.311962	0.00107133	0.924183	1.0829e-45	0.405381	1.48088e-05	0.0988311	0.31116
	EMILIN1	turquoise	-0.089214	0.36081	0.089214	0.36081	-0.179193	0.064777	-0.0686981	0.481991	0.0680161	0.486362	0.257325	0.00745645	0.0702638	0.472038
	EML1	turquoise	-0.774268	1.3675e-22	0.774268	1.3675e-22	-0.606122	4.58027e-12	-0.0947254	0.331786	0.853835	1.53246e-31	0.410862	1.10367e-05	0.0712789	0.465645
	EML4	turquoise	0.433842	3.03733e-06	-0.433842	3.03733e-06	0.404982	1.51257e-05	0.599071	9.33137e-12	-0.410153	1.14675e-05	-0.194948	0.044197	0.0364833	0.709091
	EMP1	turquoise	-0.547299	1.06119e-09	0.547299	1.06119e-09	-0.489662	8.67002e-08	-0.0579341	0.553359	0.591538	1.95856e-11	0.280512	0.00342744	0.058173	0.551721
	EMP2	turquoise	-0.844687	2.89271e-30	0.844687	2.89271e-30	-0.757392	3.72497e-21	-0.432391	3.30431e-06	0.902382	3.5272e-40	0.425495	4.90671e-06	0.0360487	0.712403
	ENAH	turquoise	0.440972	1.99587e-06	-0.440972	1.99587e-06	0.393071	2.81336e-05	0.453393	9.38446e-07	-0.41011	1.14942e-05	-0.450032	1.15442e-06	0.0113974	0.907244
	ENC1	turquoise	0.477289	2.01548e-07	-0.477289	2.01548e-07	0.0335009	0.731928	-0.111036	0.254871	-0.410631	1.11755e-05	-0.315381	0.000936695	-0.108146	0.267521
	ENO1	turquoise	0.825694	7.33667e-28	-0.825694	7.33667e-28	0.698249	6.29179e-17	0.339185	0.0003517	-0.875206	6.79421e-35	-0.365669	0.000107454	-0.0739834	0.448846
	ENO2	turquoise	0.49133	7.71808e-08	-0.49133	7.71808e-08	0.37874	5.7553e-05	0.188731	0.0515529	-0.540729	1.82916e-09	-0.192333	0.047176	0.00357481	0.970849
	ENPP2	turquoise	-0.37969	5.49427e-05	0.37969	5.49427e-05	-0.332961	0.000457858	-0.0142479	0.884191	0.420726	6.41697e-06	0.213749	0.0270581	-0.04041	0.679414
	ENPP4	turquoise	-0.261572	0.00649866	0.261572	0.00649866	-0.198881	0.0400104	0.395776	2.44872e-05	0.351111	0.000208871	0.266844	0.00546264	0.123596	0.204675
	EOGT	turquoise	-0.655256	1.8953e-14	0.655256	1.8953e-14	-0.442902	1.77846e-06	0.183262	0.0588326	0.711992	8.15785e-18	0.423098	5.61805e-06	0.107441	0.270672
	EPAS1	turquoise	-0.853038	1.99535e-31	0.853038	1.99535e-31	-0.748046	2.07309e-20	-0.411993	1.03799e-05	0.903436	2.05133e-40	0.458708	6.7325e-07	0.104042	0.286208
	EPB41L2	turquoise	-0.793867	2.01815e-24	0.793867	2.01815e-24	-0.637614	1.52265e-13	-0.187252	0.0534442	0.849742	5.84492e-31	0.508969	2.17074e-08	0.0607913	0.533928
	EPB41L3	turquoise	-0.501289	3.80467e-08	0.501289	3.80467e-08	-0.173184	0.0744406	0.215002	0.026152	0.49333	6.70831e-08	0.512661	1.64939e-08	0.261805	0.00644943
	EPCAM	turquoise	0.752967	8.47744e-21	-0.752967	8.47744e-21	0.577933	7.12623e-11	0.652437	2.66846e-14	-0.66976	3.07222e-15	-0.460925	5.85174e-07	-0.0586046	0.548769
	EPHA2	turquoise	-0.0269575	0.782836	0.0269575	0.782836	-0.1456	0.134552	-0.0892596	0.360564	0.0698337	0.474761	-0.0361505	0.711627	-0.00975341	0.920577
	EPHX3	turquoise	0.566297	2.05376e-10	-0.566297	2.05376e-10	0.439379	2.19399e-06	0.247862	0.0100505	-0.555303	5.37964e-10	-0.372066	7.94279e-05	-0.0508155	0.603202
	EPS8	turquoise	0.152043	0.117964	-0.152043	0.117964	-0.0554502	0.570524	0.250361	0.00929794	-0.109981	0.259439	-0.166483	0.086553	-0.103894	0.286898
	EREG	turquoise	0.379332	5.59121e-05	-0.379332	5.59121e-05	0.203621	0.0354115	0.286336	0.0027901	-0.349837	0.000221041	-0.0370797	0.704554	0.0485007	0.619828
	ERO1L	turquoise	0.690028	2.02282e-16	-0.690028	2.02282e-16	0.65291	2.52016e-14	0.392734	2.86232e-05	-0.736655	1.52121e-19	-0.388721	3.50846e-05	0.0678133	0.487666
	ESRP1	turquoise	0.74793	2.11676e-20	-0.74793	2.11676e-20	0.779721	4.41909e-23	0.554812	5.6117e-10	-0.756711	4.23271e-21	-0.604292	5.51875e-12	0.0329435	0.736223
	ETS2	turquoise	-0.656413	1.6451e-14	0.656413	1.6451e-14	-0.458882	6.65906e-07	-0.115638	0.235581	0.708487	1.389e-17	0.192706	0.0467412	-0.00732983	0.94027
	F2R	turquoise	-0.248912	0.00972817	0.248912	0.00972817	-0.243858	0.0113674	0.137024	0.159313	0.326451	0.000599828	0.281559	0.00330395	0.140755	0.148152
	F2RL1	turquoise	0.644996	6.4734e-14	-0.644996	6.4734e-14	0.4518	1.03549e-06	0.433634	3.07426e-06	-0.579763	6.01069e-11	-0.418539	7.24728e-06	-0.0344609	0.72455
	F3	turquoise	-0.373504	7.41463e-05	0.373504	7.41463e-05	-0.318434	0.000829761	0.0265459	0.786072	0.394011	2.68131e-05	0.192309	0.0472051	0.240392	0.0126271
	F5	turquoise	0.457533	7.24885e-07	-0.457533	7.24885e-07	0.395547	2.47777e-05	0.339786	0.000342762	-0.47609	2.18327e-07	-0.256496	0.00765712	0.204132	0.0349434
	F8	turquoise	-0.71457	5.48706e-18	0.71457	5.48706e-18	-0.611695	2.5773e-12	-0.174015	0.0730386	0.749358	1.63682e-20	0.344484	0.00027972	0.0162085	0.86839
	FA2H	turquoise	0.5621	2.97844e-10	-0.5621	2.97844e-10	0.510032	2.00639e-08	0.367764	9.73972e-05	-0.568524	1.68241e-10	-0.377519	6.10805e-05	0.0613897	0.529903
	FABP4	turquoise	-0.890758	9.51275e-38	0.890758	9.51275e-38	-0.716039	4.36847e-18	-0.413966	9.32248e-06	0.900243	1.03974e-39	0.532759	3.48612e-09	0.0318978	0.744302
	FABP5	turquoise	-0.70703	1.72902e-17	0.70703	1.72902e-17	-0.508953	2.17337e-08	-0.21041	0.0296036	0.706455	1.88436e-17	0.559131	3.86237e-10	0.0560151	0.566598
	FABP6	turquoise	0.0957465	0.326577	-0.0957465	0.326577	0.044376	0.649929	0.0546851	0.57586	-0.150792	0.121054	-0.09513	0.329716	-0.0753966	0.440205
	FAH	turquoise	0.115703	0.235315	-0.115703	0.235315	0.0452885	0.643219	0.0491573	0.615092	-0.160044	0.0996203	0.0353618	0.717649	-0.140109	0.15004
	FAM107A	turquoise	-0.91693	1.08372e-43	0.91693	1.08372e-43	-0.74625	2.85858e-20	-0.469452	3.38125e-07	0.954283	6.93936e-57	0.465902	4.25638e-07	0.0274074	0.779303
	FAM118A	turquoise	0.127748	0.189759	-0.127748	0.189759	0.100742	0.301848	0.0139994	0.886197	-0.122639	0.20823	-0.00474739	0.961293	0.0225794	0.817432
	FAM13A	turquoise	0.272432	0.00452748	-0.272432	0.00452748	-0.0366972	0.707462	0.0506586	0.604323	-0.245937	0.0106659	-0.197762	0.0411661	-0.125977	0.196021
	FAM13B	turquoise	-0.644401	6.94143e-14	0.644401	6.94143e-14	-0.645914	5.81076e-14	-0.0863826	0.376314	0.741788	6.2777e-20	0.345949	0.000262375	-0.0946411	0.332218
	FAM171A1	turquoise	-0.483219	1.35081e-07	0.483219	1.35081e-07	-0.216202	0.025308	-0.246353	0.0105301	0.488709	9.26269e-08	0.0179737	0.854207	0.0301571	0.757813
	FAM189A2	turquoise	-0.844529	3.03828e-30	0.844529	3.03828e-30	-0.746484	2.74165e-20	-0.429929	3.80902e-06	0.895433	1.08422e-38	0.448487	1.26882e-06	0.0275661	0.778058
	FAM3C	turquoise	0.531991	3.7065e-09	-0.531991	3.7065e-09	0.344971	0.00027385	0.5217	8.30191e-09	-0.496628	5.31256e-08	-0.265327	0.00574462	-0.00926679	0.924527
	FAM47E	turquoise	0.0209723	0.830223	-0.0209723	0.830223	-0.0304604	0.755454	0.0938445	0.336322	-0.0268261	0.783869	0.0681607	0.485433	0.0946669	0.332086
	FAM49A	turquoise	-0.691142	1.73074e-16	0.691142	1.73074e-16	-0.533165	3.37487e-09	-0.0552798	0.57171	0.715288	4.90938e-18	0.670674	2.72973e-15	0.0855869	0.380743
	FAM60A	turquoise	0.659432	1.13389e-14	-0.659432	1.13389e-14	0.60033	8.22876e-12	0.312989	0.00102914	-0.647519	4.80633e-14	-0.498263	4.72801e-08	-0.0131278	0.893239
	FAM69A	turquoise	0.667129	4.30552e-15	-0.667129	4.30552e-15	0.489046	9.04872e-08	0.272219	0.00456033	-0.666402	4.72395e-15	-0.256238	0.00772057	-0.0243776	0.803176
	FAP	turquoise	0.746937	2.52883e-20	-0.746937	2.52883e-20	0.51154	1.79342e-08	0.423308	5.55195e-06	-0.74283	5.23173e-20	-0.253164	0.00851356	-0.0294979	0.762949
	FAS	turquoise	-0.348675	0.00023272	0.348675	0.00023272	-0.331557	0.000485575	0.177366	0.0676008	0.395699	2.4584e-05	0.470928	3.07027e-07	0.154499	0.112074
	FAT1	turquoise	0.498652	4.5985e-08	-0.498652	4.5985e-08	0.459557	6.38128e-07	0.371187	8.28261e-05	-0.458765	6.70836e-07	-0.472549	2.7602e-07	-0.123957	0.203347
	FAT4	turquoise	-0.67382	1.81231e-15	0.67382	1.81231e-15	-0.683458	5.00434e-16	-0.119136	0.221617	0.775064	1.16189e-22	0.38973	3.33416e-05	0.00611536	0.950152
	FBLN1	turquoise	-0.760651	2.0103e-21	0.760651	2.0103e-21	-0.734824	2.07567e-19	-0.523057	7.47561e-09	0.742186	5.8558e-20	0.568091	1.74925e-10	0.0684002	0.483898
	FBLN2	turquoise	-0.0773052	0.428685	0.0773052	0.428685	-0.191222	0.0484925	-0.0632547	0.517454	0.0281042	0.773841	0.181125	0.0618958	0.0238214	0.807579
	FBLN5	turquoise	-0.838651	1.81519e-29	0.838651	1.81519e-29	-0.77233	2.02733e-22	-0.382115	4.87705e-05	0.910978	3.50329e-42	0.50834	2.27413e-08	0.0658167	0.500599
	FBN1	turquoise	0.108439	0.26622	-0.108439	0.26622	-0.0642025	0.511185	0.16915	0.0815566	-0.0933409	0.338934	0.0595078	0.542615	0.0874675	0.370326
	FBXO3	turquoise	-0.302694	0.00152961	0.302694	0.00152961	-0.206265	0.0330451	0.472976	2.68367e-07	0.386211	3.97939e-05	0.187672	0.0529005	-0.0333508	0.733084
	FCGBP	turquoise	0.265208	0.00576726	-0.265208	0.00576726	-0.195831	0.0432264	-0.221607	0.0217909	-0.212922	0.0276702	0.132191	0.174685	-0.290736	0.00238168
	FCN1	turquoise	-0.457117	7.44043e-07	0.457117	7.44043e-07	-0.471673	2.92393e-07	-0.0913687	0.349281	0.468166	3.67626e-07	0.659965	1.06137e-14	-0.0519966	0.594796
	FCN3	turquoise	-0.858463	3.20981e-32	0.858463	3.20981e-32	-0.686244	3.41807e-16	-0.379239	5.61684e-05	0.891027	8.42018e-38	0.517148	1.17597e-08	0.0580322	0.552686
	FERMT1	turquoise	0.673646	1.85417e-15	-0.673646	1.85417e-15	0.517799	1.11925e-08	0.344217	0.000282995	-0.67654	1.26659e-15	-0.463331	5.02022e-07	0.0137561	0.888163
	FERMT2	turquoise	-0.779883	4.27133e-23	0.779883	4.27133e-23	-0.548263	9.78742e-10	-0.116033	0.233974	0.815731	1.03092e-26	0.373643	7.36516e-05	0.186161	0.0548748
	FGF13	turquoise	0.232132	0.0161307	-0.232132	0.0161307	0.204297	0.0347931	0.355848	0.00016884	-0.218785	0.0235711	-0.15517	0.110507	-0.175856	0.0700096
	FGF9	turquoise	-0.396966	2.30265e-05	0.396966	2.30265e-05	-0.327602	0.000572097	-0.059872	0.540143	0.470011	3.26016e-07	0.250479	0.00926387	-0.00731843	0.940363
	FGFR3	turquoise	-0.322656	0.000700182	0.322656	0.000700182	-0.361233	0.000132024	-0.142576	0.142924	0.415537	8.55322e-06	0.065345	0.503681	-0.194595	0.0445897
	FGFR4	turquoise	-0.862131	8.92974e-33	0.862131	8.92974e-33	-0.647573	4.77585e-14	-0.374946	6.91802e-05	0.888742	2.3548e-37	0.42124	6.23504e-06	0.0472454	0.628926
	FGG	turquoise	-0.11508	0.237864	0.11508	0.237864	0.0920115	0.345887	0.12096	0.214574	0.0835578	0.392178	0.0259445	0.790806	0.149024	0.125529
	FHL1	turquoise	-0.908204	1.63091e-41	0.908204	1.63091e-41	-0.755196	5.61429e-21	-0.322449	0.000706067	0.963455	6.89437e-62	0.515983	1.28459e-08	0.0714534	0.464551
	FHL2	turquoise	0.728697	5.7662e-19	-0.728697	5.7662e-19	0.513958	1.49646e-08	0.378387	5.85527e-05	-0.744694	3.76798e-20	-0.364772	0.000112053	0.0769927	0.430559
	FHL5	turquoise	-0.852943	2.05903e-31	0.852943	2.05903e-31	-0.687075	3.04818e-16	-0.352948	0.000192405	0.885688	8.994e-37	0.35578	0.000169359	0.0955586	0.327531
	FHOD3	turquoise	0.280567	0.0034208	-0.280567	0.0034208	0.0555786	0.56963	-0.007069	0.942392	-0.296507	0.0019279	-0.125538	0.197599	-0.00482439	0.960666
	FIGF	turquoise	-0.892376	4.53725e-38	0.892376	4.53725e-38	-0.750178	1.41089e-20	-0.419046	7.04639e-06	0.953292	2.08537e-56	0.496803	5.24669e-08	0.0369893	0.705241
	FILIP1L	turquoise	-0.487017	1.04124e-07	0.487017	1.04124e-07	-0.569524	1.53763e-10	-0.149255	0.124936	0.527279	5.37982e-09	0.33195	0.000477672	0.079709	0.414425
	FKBP11	turquoise	0.614562	1.90885e-12	-0.614562	1.90885e-12	0.495112	5.91563e-08	0.187719	0.052841	-0.661456	8.81454e-15	-0.272413	0.00453031	0.00651647	0.946887
	FKBP1B	turquoise	-0.578909	6.50837e-11	0.578909	6.50837e-11	-0.383427	4.57086e-05	-0.0631647	0.518051	0.615131	1.79778e-12	0.290711	0.00238385	0.094256	0.334198
	FLRT3	turquoise	-0.642979	8.19658e-14	0.642979	8.19658e-14	-0.57721	7.62009e-11	-0.349149	0.000227891	0.694421	1.08905e-16	0.292794	0.00220982	0.114766	0.239156
	FLVCR2	turquoise	-0.494184	6.31625e-08	0.494184	6.31625e-08	-0.395368	2.50065e-05	0.147734	0.128872	0.504418	3.03214e-08	0.606083	4.59857e-12	0.0735197	0.451702
	FMO2	turquoise	-0.812424	2.39294e-26	0.812424	2.39294e-26	-0.748832	1.7998e-20	-0.487338	1.01846e-07	0.858904	2.75688e-32	0.43402	3.00585e-06	-0.0273223	0.779971
	FMO3	turquoise	-0.436054	2.66895e-06	0.436054	2.66895e-06	-0.294182	0.00210037	0.135384	0.164414	0.501554	3.73235e-08	0.31905	0.000809572	-0.0683431	0.484263
	FNDC3B	turquoise	0.296042	0.00196134	-0.296042	0.00196134	0.154427	0.112245	-0.0308492	0.752433	-0.309002	0.00120185	-0.160839	0.0979283	0.107876	0.268726
	FOLR1	turquoise	-0.580325	5.70274e-11	0.580325	5.70274e-11	-0.680109	7.86994e-16	-0.379794	5.46626e-05	0.666189	4.85387e-15	0.337778	0.000373495	-0.0542352	0.579009
	FOS	turquoise	-0.442677	1.80258e-06	0.442677	1.80258e-06	-0.47101	3.05387e-07	-0.215736	0.0256328	0.511013	1.8653e-08	0.248535	0.00984279	-0.0011767	0.990403
	FOSB	turquoise	-0.646616	5.34896e-14	0.646616	5.34896e-14	-0.555461	5.30695e-10	-0.294399	0.00208372	0.694802	1.03157e-16	0.348946	0.000229942	-0.0340914	0.727387
	FOXA1	turquoise	0.627017	4.99701e-13	-0.627017	4.99701e-13	0.576825	7.89595e-11	0.384438	4.34725e-05	-0.633118	2.53527e-13	-0.423824	5.39282e-06	-0.0628343	0.520247
	FOXF1	turquoise	-0.887209	4.63642e-37	0.887209	4.63642e-37	-0.730813	4.06418e-19	-0.381528	5.02021e-05	0.944479	1.44835e-52	0.436476	2.60367e-06	0.104885	0.282303
	FOXF2	turquoise	-0.723354	1.37404e-18	0.723354	1.37404e-18	-0.71892	2.78255e-18	-0.338399	0.00036372	0.803897	1.94749e-25	0.35839	0.000150416	0.0511717	0.600661
	FOXO3	turquoise	-0.684582	4.29293e-16	0.684582	4.29293e-16	-0.607244	4.08313e-12	-0.511187	1.84131e-08	0.705606	2.13871e-17	0.249521	0.00954518	-0.08328	0.39376
	FRY	turquoise	-0.790803	4.0183e-24	0.790803	4.0183e-24	-0.719041	2.72965e-18	-0.197656	0.0412769	0.868814	7.87604e-34	0.400783	1.88762e-05	-0.0607189	0.534417
	FSTL1	turquoise	-0.148547	0.126757	0.148547	0.126757	-0.256374	0.00768725	-0.0533987	0.584886	0.188346	0.0520398	0.048487	0.619926	0.0722919	0.459313
	FUT8	turquoise	0.671076	2.59146e-15	-0.671076	2.59146e-15	0.393522	2.74926e-05	0.310267	0.00114442	-0.675239	1.50416e-15	-0.114302	0.241072	0.0642303	0.511002
	FXYD1	turquoise	-0.861943	9.54351e-33	0.861943	9.54351e-33	-0.809377	5.12336e-26	-0.485985	1.11791e-07	0.891924	5.58807e-38	0.517822	1.11722e-08	0.0114664	0.906686
	FXYD6	turquoise	-0.87226	2.1365e-34	0.87226	2.1365e-34	-0.73327	2.69697e-19	-0.397756	2.21028e-05	0.91705	1.00773e-43	0.559671	3.68488e-10	0.0485768	0.619278
	FYCO1	turquoise	-0.459292	6.48915e-07	0.459292	6.48915e-07	-0.549765	8.62445e-10	0.0858689	0.379169	0.552855	6.63479e-10	0.301361	0.00160852	-0.0283279	0.77209
	FYN	turquoise	-0.755966	4.86479e-21	0.755966	4.86479e-21	-0.631595	3.0074e-13	-0.278617	0.00366125	0.821514	2.26808e-27	0.472801	2.71473e-07	0.15201	0.118045
	FZD1	turquoise	-0.115488	0.236192	0.115488	0.236192	-0.202118	0.0368191	0.104962	0.281945	0.152207	0.117564	0.275472	0.00408111	-0.06042	0.536434
	FZD4	turquoise	-0.862854	6.90988e-33	0.862854	6.90988e-33	-0.769762	3.39661e-22	-0.569804	1.49932e-10	0.894954	1.36108e-38	0.364586	0.00011303	0.0496209	0.611757
	FZD6	turquoise	-0.112378	0.249136	0.112378	0.249136	0.08929	0.3604	0.407166	1.34642e-05	0.164735	0.0899574	-0.211933	0.0284184	0.0488154	0.617556
	FZD7	turquoise	-0.252028	0.00882426	0.252028	0.00882426	-0.188125	0.0523203	0.0901949	0.355533	0.291538	0.00231334	0.198913	0.0399778	-0.108937	0.264018
	G0S2	turquoise	-0.287878	0.00264035	0.287878	0.00264035	-0.300699	0.00164905	-0.119269	0.221099	0.284614	0.00296644	0.409502	1.18773e-05	0.00845591	0.931114
	GABARAPL1	turquoise	-0.709721	1.15269e-17	0.709721	1.15269e-17	-0.517956	1.10595e-08	-0.30039	0.00166824	0.735785	1.76406e-19	0.245457	0.0108243	0.135358	0.164494
	GABBR1	turquoise	0.564613	2.38568e-10	-0.564613	2.38568e-10	0.544562	1.33326e-09	0.301016	0.0016295	-0.573295	1.09208e-10	-0.0907876	0.352368	0.0950641	0.330052
	GABRP	turquoise	0.202169	0.0367702	-0.202169	0.0367702	0.0945698	0.332585	-0.154825	0.111312	-0.171699	0.0769998	-0.202236	0.0367071	-0.0631433	0.518193
	GADD45A	turquoise	0.384902	4.24791e-05	-0.384902	4.24791e-05	0.236105	0.0143521	0.241288	0.0122904	-0.435619	2.73788e-06	-0.0911207	0.350597	0.141104	0.147138
	GADD45B	turquoise	-0.628805	4.1025e-13	0.628805	4.1025e-13	-0.589561	2.37172e-11	-0.387275	3.77294e-05	0.674007	1.76854e-15	0.3	0.00169283	0.00825331	0.932761
	GALE	turquoise	0.682873	5.41819e-16	-0.682873	5.41819e-16	0.497951	4.83458e-08	0.24129	0.0122895	-0.692853	1.36004e-16	-0.35333	0.000189136	-0.0664358	0.49657
	GALNT10	turquoise	0.346414	0.000257082	-0.346414	0.000257082	-0.115273	0.237074	-0.0336264	0.730962	-0.306899	0.00130327	-0.0545931	0.576504	-0.25786	0.00732927
	GALNT14	turquoise	0.492977	6.87661e-08	-0.492977	6.87661e-08	0.39622	2.39327e-05	0.0241538	0.804947	-0.543674	1.4351e-09	-0.187049	0.0537078	0.0181157	0.853069
	GALNT2	turquoise	0.476601	2.1102e-07	-0.476601	2.1102e-07	0.432532	3.27746e-06	0.404801	1.52721e-05	-0.508722	2.21074e-08	-0.19796	0.0409597	-0.00897642	0.926885
	GALNT6	turquoise	0.491327	7.71988e-08	-0.491327	7.71988e-08	0.246153	0.0105953	0.0266666	0.785122	-0.519294	9.9861e-09	-0.139048	0.153183	-0.129049	0.185252
	GALNT7	turquoise	0.75028	1.3849e-20	-0.75028	1.3849e-20	0.534541	3.02242e-09	0.543485	1.45781e-09	-0.736484	1.56631e-19	-0.336	0.000402809	-0.117381	0.228551
	GAPDH	turquoise	0.806999	9.19316e-26	-0.806999	9.19316e-26	0.794877	1.60427e-24	0.308447	0.00122791	-0.896414	6.7862e-39	-0.470628	3.13131e-07	0.014518	0.882012
	GAS6	turquoise	-0.807328	8.4819e-26	0.807328	8.4819e-26	-0.820921	2.6556e-27	-0.538352	2.2211e-09	0.855221	9.65152e-32	0.501439	3.76355e-08	-0.0211179	0.829063
	GATA6	turquoise	-0.8101	4.28146e-26	0.8101	4.28146e-26	-0.647222	4.97839e-14	-0.218998	0.0234322	0.849194	6.97014e-31	0.470594	3.13818e-07	0.0580352	0.552665
	GBP1	turquoise	-0.139335	0.152329	0.139335	0.152329	-0.00312838	0.974488	0.0659543	0.499702	0.147384	0.12979	0.422722	5.73811e-06	0.234096	0.0152288
	GCA	turquoise	-0.114363	0.240819	0.114363	0.240819	-0.0902041	0.355484	0.45457	8.72326e-07	0.167495	0.0846285	0.342957	0.000298925	0.155854	0.108924
	GCNT3	turquoise	0.592915	1.71284e-11	-0.592915	1.71284e-11	0.448251	1.28717e-06	0.287776	0.00265	-0.588301	2.67772e-11	-0.348445	0.000235092	0.0540474	0.580326
	GDE1	turquoise	0.304426	0.0014324	-0.304426	0.0014324	0.163881	0.0916598	0.35171	0.000203358	-0.28188	0.00326703	-0.015768	0.871936	-0.0329928	0.735843
	GDF10	turquoise	-0.786023	1.15022e-23	0.786023	1.15022e-23	-0.646006	5.74781e-14	-0.389226	3.42013e-05	0.82834	3.53482e-28	0.448262	1.28631e-06	0.117783	0.226946
	GDF15	turquoise	0.577305	7.55325e-11	-0.577305	7.55325e-11	0.345742	0.000264771	0.181968	0.0606725	-0.591779	1.91315e-11	-0.238198	0.0134861	-0.100391	0.303545
	GEM	turquoise	-0.0932442	0.339436	0.0932442	0.339436	-0.173562	0.0738006	0.0117175	0.904652	0.164677	0.0900715	-0.0175358	0.857722	0.0862759	0.376906
	GFOD1	turquoise	-0.830624	1.86312e-28	0.830624	1.86312e-28	-0.711205	9.19947e-18	-0.53596	2.696e-09	0.871555	2.79889e-34	0.3257	0.000618573	-0.0849307	0.384418
	GFPT1	turquoise	0.793474	2.20585e-24	-0.793474	2.20585e-24	0.762658	1.368e-21	0.62201	8.62681e-13	-0.819786	3.58618e-27	-0.486113	1.10812e-07	0.0510784	0.601326
	GGCT	turquoise	0.761366	1.7533e-21	-0.761366	1.7533e-21	0.624312	6.72004e-13	0.498037	4.80493e-08	-0.771241	2.52553e-22	-0.482573	1.41149e-07	-0.0982189	0.314181
	GGTLC1	turquoise	-0.618358	1.27676e-12	0.618358	1.27676e-12	-0.734785	2.08968e-19	-0.486348	1.09035e-07	0.698591	5.98793e-17	0.468069	3.69956e-07	-0.0875086	0.370101
	GHR	turquoise	-0.790614	4.19077e-24	0.790614	4.19077e-24	-0.574893	9.43376e-11	-0.111645	0.252259	0.838169	2.0954e-29	0.481579	1.51001e-07	0.0138067	0.887754
	GIMAP4	turquoise	-0.702441	3.41577e-17	0.702441	3.41577e-17	-0.61411	2.00178e-12	-0.300149	0.00168338	0.757598	3.5837e-21	0.665984	4.98157e-15	0.0809694	0.40706
	GIMAP6	turquoise	-0.803982	1.90816e-25	0.803982	1.90816e-25	-0.683512	4.96746e-16	-0.192105	0.0474441	0.873044	1.58001e-34	0.624473	6.60272e-13	0.0429865	0.660201
	GJA1	turquoise	-0.389159	3.43181e-05	0.389159	3.43181e-05	-0.379662	5.50174e-05	-0.0946745	0.332047	0.432605	3.26354e-06	0.140811	0.147988	-0.0975327	0.317591
	GLB1L2	turquoise	0.586095	3.30738e-11	-0.586095	3.30738e-11	0.306748	0.00131082	0.0110049	0.910426	-0.595508	1.32832e-11	-0.430225	3.74485e-06	-0.207658	0.0318528
	GLYR1	turquoise	-0.20905	0.0306976	0.20905	0.0306976	-0.304636	0.00142097	0.0413671	0.672252	0.282252	0.00322456	0.394609	2.60026e-05	-0.0434084	0.657075
	GMDS	turquoise	0.550389	8.18144e-10	-0.550389	8.18144e-10	0.596433	1.21245e-11	0.175856	0.0700094	-0.58616	3.28667e-11	-0.497277	5.07257e-08	-0.0495185	0.612493
	GMFG	turquoise	-0.793872	2.01595e-24	0.793872	2.01595e-24	-0.746797	2.59312e-20	-0.384956	4.23649e-05	0.813226	1.95389e-26	0.789396	5.49129e-24	0.0773125	0.428641
	GMPS	turquoise	0.630288	3.47953e-13	-0.630288	3.47953e-13	0.636956	1.64155e-13	0.150923	0.120728	-0.671738	2.37817e-15	-0.515674	1.31495e-08	-0.0665219	0.49601
	GNG11	turquoise	-0.77494	1.19182e-22	0.77494	1.19182e-22	-0.692749	1.38016e-16	-0.348855	0.000230869	0.825365	8.02733e-28	0.398118	2.16914e-05	0.0749863	0.442704
	GNL3	turquoise	0.642438	8.73016e-14	-0.642438	8.73016e-14	0.702853	3.21502e-17	0.632076	2.84968e-13	-0.667974	3.86483e-15	-0.523427	7.26491e-09	0.03392	0.728704
	GNLY	turquoise	-0.361257	0.000131878	0.361257	0.000131878	-0.211286	0.0289168	0.0183791	0.850957	0.351812	0.000202436	0.403667	1.62179e-05	0.166722	0.0860957
	GOLM1	turquoise	0.818101	5.57932e-27	-0.818101	5.57932e-27	0.571108	1.33248e-10	0.374038	7.2267e-05	-0.826524	5.84235e-28	-0.410702	1.11323e-05	-0.017937	0.854502
	GOT1	turquoise	0.558905	3.93915e-10	-0.558905	3.93915e-10	0.533782	3.21211e-09	0.278022	0.00373767	-0.579889	5.94023e-11	-0.330414	0.000509257	0.0516593	0.597191
	GPC3	turquoise	-0.759892	2.3226e-21	0.759892	2.3226e-21	-0.548549	9.55537e-10	-0.30893	0.00120524	0.785809	1.20477e-23	0.342039	0.00031105	0.0535755	0.583641
	GPD1L	turquoise	-0.578503	6.75899e-11	0.578503	6.75899e-11	-0.668089	3.80835e-15	-0.231086	0.0166291	0.663814	6.55631e-15	0.314671	0.000963329	-0.0292196	0.765121
	GPI	turquoise	0.683037	5.29925e-16	-0.683037	5.29925e-16	0.69742	7.09053e-17	0.275538	0.00407189	-0.768988	3.96272e-22	-0.32646	0.000599616	-0.050917	0.602477
	GPM6A	turquoise	-0.889224	1.8988e-37	0.889224	1.8988e-37	-0.656112	1.70689e-14	-0.237188	0.0138982	0.939262	1.41101e-50	0.465034	4.50095e-07	0.052786	0.589207
	GPM6B	turquoise	-0.849582	6.15369e-31	0.849582	6.15369e-31	-0.654132	2.17309e-14	-0.226871	0.0187764	0.912374	1.58528e-42	0.396234	2.39143e-05	0.0222361	0.820161
	GPR126	turquoise	-0.504339	3.04965e-08	0.504339	3.04965e-08	-0.361306	0.00013158	0.0364726	0.709172	0.588358	2.66303e-11	0.211039	0.0291096	0.221634	0.0217744
	GPR144	turquoise	0.234121	0.0152176	-0.234121	0.0152176	0.116341	0.232728	-0.316071	0.000911504	-0.288543	0.00257796	-0.141127	0.147073	-0.0795617	0.415291
	GPR171	turquoise	-0.0101104	0.91768	0.0101104	0.91768	-0.0129473	0.894699	0.11236	0.249213	0.035829	0.71408	0.0596484	0.54166	0.157468	0.105264
	GPR37	turquoise	0.564197	2.47527e-10	-0.564197	2.47527e-10	0.465084	4.48639e-07	0.418568	7.23566e-06	-0.516925	1.19605e-08	-0.342895	0.000299732	-0.0924759	0.343448
	GPR56	turquoise	0.503331	3.28175e-08	-0.503331	3.28175e-08	0.305847	0.00135683	0.101636	0.29756	-0.487848	9.83186e-08	-0.404789	1.52821e-05	-0.174116	0.0728701
	GPR87	turquoise	0.508482	2.25031e-08	-0.508482	2.25031e-08	0.442873	1.78159e-06	0.440688	2.02988e-06	-0.530563	4.15208e-09	-0.341528	0.000318001	-0.0784432	0.421899
	GPRASP1	turquoise	-0.685514	3.77872e-16	0.685514	3.77872e-16	-0.573361	1.08546e-10	-0.124963	0.199675	0.765974	7.18313e-22	0.225555	0.0194942	-0.0315667	0.746866
	GPRC5A	turquoise	-0.658595	1.25772e-14	0.658595	1.25772e-14	-0.602351	6.71642e-12	-0.352237	0.000198631	0.70835	1.41788e-17	0.235533	0.0145974	0.141375	0.146356
	GPX1	turquoise	0.162215	0.0950523	-0.162215	0.0950523	-0.175553	0.0705007	-0.121908	0.210977	-0.192851	0.0465736	0.402491	1.72562e-05	-0.0779573	0.424789
	GPX2	turquoise	0.379059	5.66647e-05	-0.379059	5.66647e-05	0.454157	8.94986e-07	-0.0708709	0.468209	-0.43126	3.52784e-06	-0.458491	6.82492e-07	0.0219974	0.822059
	GPX3	turquoise	-0.848132	9.79e-31	0.848132	9.79e-31	-0.740483	7.87713e-20	-0.4961	5.51549e-08	0.868276	9.62519e-34	0.490354	8.26227e-08	0.0441227	0.651796
	GPX7	turquoise	0.355911	0.000168355	-0.355911	0.000168355	0.292069	0.00226906	0.217698	0.0242894	-0.32983	0.000521752	-0.202616	0.0363472	-0.158653	0.102636
	GRAMD3	turquoise	0.347016	0.000250381	-0.347016	0.000250381	0.0972837	0.318834	0.5264	5.76355e-09	-0.244831	0.0110341	-0.232578	0.015922	-0.134334	0.167739
	GREM1	turquoise	0.7849	1.46674e-23	-0.7849	1.46674e-23	0.661853	8.38727e-15	0.50479	2.9509e-08	-0.78508	1.41075e-23	-0.354243	0.000181528	0.04415	0.651595
	GRK5	turquoise	-0.914925	3.59416e-43	0.914925	3.59416e-43	-0.731673	3.52269e-19	-0.427712	4.32515e-06	0.957271	2.15501e-58	0.4531	9.5564e-07	0.0630859	0.518575
	GSAP	turquoise	-0.5338	3.20755e-09	0.5338	3.20755e-09	-0.578022	7.06769e-11	-0.0392285	0.688294	0.606015	4.63062e-12	0.515781	1.30432e-08	0.00476022	0.961189
	GSK3B	turquoise	0.0303413	0.75638	-0.0303413	0.75638	0.157638	0.104885	-0.229287	0.017518	-0.0876927	0.369091	-0.310317	0.0011422	-0.00901227	0.926594
	GSPT2	turquoise	-0.2654	0.00573069	0.2654	0.00573069	-0.368773	9.28711e-05	0.176276	0.0693327	0.345658	0.000265739	0.254695	0.00811015	0.000766217	0.99375
	GSTA1	turquoise	0.0431171	0.659233	-0.0431171	0.659233	0.0485216	0.619677	-0.0141483	0.884995	-0.0530634	0.587248	-0.0859255	0.378854	-0.0286535	0.769543
	GSTA4	turquoise	-0.570958	1.35065e-10	0.570958	1.35065e-10	-0.26392	0.00601757	-0.0995227	0.307769	0.543783	1.42231e-09	0.15368	0.114013	-0.024208	0.804518
	GZMA	turquoise	-0.0790408	0.418361	0.0790408	0.418361	-0.0354847	0.71671	0.190262	0.0496537	0.12405	0.203006	0.475116	2.32934e-07	0.12158	0.212217
	GZMB	turquoise	0.00887468	0.927712	-0.00887468	0.927712	0.0863873	0.376288	0.00173278	0.985867	-0.0245575	0.801753	0.33773	0.000374254	0.228467	0.0179368
	H1F0	turquoise	0.666717	4.53826e-15	-0.666717	4.53826e-15	0.579461	6.18195e-11	0.308525	0.00122421	-0.667064	4.34167e-15	-0.434504	2.92232e-06	0.0373555	0.702459
	H2AFJ	turquoise	-0.680727	7.24221e-16	0.680727	7.24221e-16	-0.549329	8.94798e-10	-0.0468939	0.631483	0.763831	1.09061e-21	0.299823	0.00170408	0.0642545	0.510842
	H2BFS	turquoise	0.593405	1.63268e-11	-0.593405	1.63268e-11	0.593452	1.62517e-11	0.354318	0.000180917	-0.60467	5.3109e-12	-0.366446	0.000103619	0.187275	0.0534137
	HABP2	turquoise	0.345678	0.000265511	-0.345678	0.000265511	0.0534803	0.584311	-0.0385473	0.693434	-0.305364	0.00138211	0.0301148	0.758143	-0.211711	0.0285888
	HAL	turquoise	0.178028	0.0665667	-0.178028	0.0665667	0.148601	0.126617	-0.0145667	0.881619	-0.159378	0.101057	-0.223333	0.0207598	-0.0095331	0.922365
	HAS2	turquoise	-0.220782	0.0222989	0.220782	0.0222989	-0.0585404	0.549207	0.0847501	0.385434	0.1832	0.058919	0.136582	0.160676	0.168837	0.0821301
	HBA1	turquoise	-0.788326	6.95226e-24	0.788326	6.95226e-24	-0.703925	2.7448e-17	-0.471223	3.01156e-07	0.828627	3.26308e-28	0.555137	5.45698e-10	0.0996393	0.3072
	HBB	turquoise	-0.789486	5.38273e-24	0.789486	5.38273e-24	-0.690135	1.9928e-16	-0.422313	5.87143e-06	0.835457	4.6546e-29	0.543139	1.50012e-09	0.0727544	0.456437
	HBEGF	turquoise	-0.746368	2.79918e-20	0.746368	2.79918e-20	-0.553019	6.54275e-10	-0.261807	0.00644912	0.757138	3.90714e-21	0.477266	2.01856e-07	0.0441768	0.651398
	HBG1	turquoise	-0.577469	7.43961e-11	0.577469	7.43961e-11	-0.526242	5.83508e-09	-0.453246	9.47016e-07	0.592411	1.79903e-11	0.428269	4.18961e-06	-0.0693584	0.47778
	HCAR3	turquoise	-0.537376	2.40431e-09	0.537376	2.40431e-09	-0.368153	9.56294e-05	-0.0633796	0.516625	0.541843	1.66922e-09	0.370187	8.68586e-05	0.143039	0.141618
	HDAC4	turquoise	-0.441366	1.94946e-06	0.441366	1.94946e-06	-0.260163	0.00680351	0.332304	0.000470638	0.468186	3.67162e-07	0.216386	0.0251811	0.0372797	0.703034
	HEBP2	turquoise	0.618929	1.20128e-12	-0.618929	1.20128e-12	0.599189	9.22244e-12	0.501728	3.68574e-08	-0.610676	2.86544e-12	-0.488948	9.1109e-08	0.010829	0.911852
	HEG1	turquoise	-0.865157	3.02298e-33	0.865157	3.02298e-33	-0.738596	1.09117e-19	-0.365654	0.000107532	0.91644	1.45624e-43	0.455127	8.42569e-07	0.0909441	0.351535
	HEY1	turquoise	-0.677227	1.15637e-15	0.677227	1.15637e-15	-0.553889	6.07369e-10	-0.30383	0.0014652	0.735752	1.77385e-19	0.154963	0.110988	-0.0163468	0.867278
	HHEX	turquoise	-0.514911	1.39286e-08	0.514911	1.39286e-08	-0.43675	2.56209e-06	0.103953	0.286626	0.597007	1.14552e-11	0.527787	5.16945e-09	0.147132	0.130454
	HHIPL2	turquoise	0.379858	5.44917e-05	-0.379858	5.44917e-05	0.290806	0.00237568	0.0237303	0.8083	-0.432718	3.24237e-06	-0.192493	0.0469899	0.0311818	0.749851
	HHLA2	turquoise	0.283875	0.00304509	-0.283875	0.00304509	-0.0652709	0.504165	-0.0271545	0.781288	-0.223552	0.0206321	-0.0844987	0.38685	-0.177855	0.0668357
	HIGD1B	turquoise	-0.903921	1.59553e-40	0.903921	1.59553e-40	-0.757125	3.91668e-21	-0.475918	2.20848e-07	0.936925	9.63803e-50	0.482591	1.40981e-07	0.0135462	0.889858
	HIRA	turquoise	0.376348	6.46504e-05	-0.376348	6.46504e-05	0.407529	1.32048e-05	0.366476	0.000103473	-0.414219	9.19411e-06	-0.233687	0.0154131	0.0977247	0.316634
	HIST1H1C	turquoise	0.43824	2.34681e-06	-0.43824	2.34681e-06	0.330993	0.000497132	0.129195	0.18475	-0.43798	2.38317e-06	-0.251629	0.00893568	0.116599	0.231687
	HIST1H2AC	turquoise	0.399925	1.97427e-05	-0.399925	1.97427e-05	0.322325	0.000709638	0.300138	0.00168407	-0.39938	2.03124e-05	-0.295064	0.00203336	0.184966	0.0564788
	HIST1H2BC	turquoise	0.60805	3.75857e-12	-0.60805	3.75857e-12	0.54376	1.42494e-09	0.327544	0.000573465	-0.626968	5.02409e-13	-0.344378	0.00028102	0.220912	0.0222179
	HIST1H2BD	turquoise	0.735666	1.79984e-19	-0.735666	1.79984e-19	0.6057	4.78203e-12	0.342253	0.000308188	-0.743419	4.71777e-20	-0.416202	8.24638e-06	0.0832835	0.39374
	HIST1H2BE	turquoise	0.630066	3.5666e-13	-0.630066	3.5666e-13	0.582476	4.66046e-11	0.384438	4.34725e-05	-0.643006	8.17042e-14	-0.386735	3.87645e-05	0.139245	0.152597
	HIST1H2BG	turquoise	0.481107	1.55903e-07	-0.481107	1.55903e-07	0.39637	2.37478e-05	0.175081	0.0712723	-0.453271	9.45555e-07	-0.271501	0.00467264	0.0321991	0.741972
	HIST1H2BH	turquoise	0.583728	4.14116e-11	-0.583728	4.14116e-11	0.583275	4.32212e-11	0.334502	0.000429135	-0.598226	1.01503e-11	-0.391405	3.06276e-05	0.156598	0.107225
	HIST1H2BK	turquoise	0.539477	2.02639e-09	-0.539477	2.02639e-09	0.516361	1.24835e-08	0.272883	0.00445853	-0.541167	1.7646e-09	-0.393637	2.73313e-05	0.182295	0.0602033
	HIST2H2AA3	turquoise	0.637403	1.55982e-13	-0.637403	1.55982e-13	0.51943	9.88269e-09	0.272071	0.00458331	-0.67238	2.18754e-15	-0.279417	0.00356086	0.179222	0.0647326
	HIST2H2BE	turquoise	0.354198	0.000181894	-0.354198	0.000181894	0.333087	0.000455463	0.128896	0.185775	-0.373423	7.44323e-05	-0.264284	0.00594583	0.237968	0.0135789
	HK2	turquoise	0.130597	0.17999	-0.130597	0.17999	0.195097	0.044032	0.164359	0.0907031	-0.179443	0.0643981	0.218494	0.0237617	-0.011407	0.907167
	HLA-E	turquoise	-0.730507	4.2761e-19	0.730507	4.2761e-19	-0.750007	1.45535e-20	-0.412163	1.02847e-05	0.794864	1.60885e-24	0.633245	2.49917e-13	0.0455325	0.641429
	HLF	turquoise	-0.742242	5.79941e-20	0.742242	5.79941e-20	-0.793926	1.9914e-24	-0.397133	2.28292e-05	0.812419	2.3956e-26	0.41434	9.13332e-06	-0.0967192	0.321663
	HLX	turquoise	-0.747051	2.47766e-20	0.747051	2.47766e-20	-0.595211	1.36762e-11	-0.243828	0.0113778	0.767896	4.92055e-22	0.489884	8.53719e-08	0.045968	0.63824
	HMBOX1	turquoise	-0.534235	3.09756e-09	0.534235	3.09756e-09	-0.456542	7.7135e-07	-0.423767	5.41029e-06	0.553057	6.52145e-10	0.15359	0.114228	0.1323	0.174328
	HMGA1	turquoise	0.7385	1.1093e-19	-0.7385	1.1093e-19	0.78811	7.29065e-24	0.277928	0.00374975	-0.811334	3.14644e-26	-0.498508	4.64601e-08	-0.0226005	0.817264
	HMGA2	turquoise	0.436239	2.64016e-06	-0.436239	2.64016e-06	0.292163	0.00226127	0.14012	0.150007	-0.409048	1.21714e-05	-0.260506	0.00672821	-0.076482	0.433632
	HMGB3	turquoise	0.815396	1.12357e-26	-0.815396	1.12357e-26	0.7703	3.05032e-22	0.4447	1.59629e-06	-0.837184	2.80485e-29	-0.585998	3.338e-11	0.0208565	0.831147
	HMGB3P1	turquoise	0.66364	6.70165e-15	-0.66364	6.70165e-15	0.604106	5.62401e-12	0.154035	0.113169	-0.685405	3.83574e-16	-0.499495	4.32886e-08	-0.0243581	0.80333
	HMGCR	turquoise	-0.307134	0.00129155	0.307134	0.00129155	0.0305753	0.754561	0.488378	9.47752e-08	0.324456	0.000650797	0.118117	0.225624	0.0726829	0.456881
	HN1	turquoise	0.76839	4.46245e-22	-0.76839	4.46245e-22	0.815429	1.11399e-26	0.388998	3.45976e-05	-0.832822	9.97127e-29	-0.438651	2.29058e-06	0.107857	0.268811
	HOMER1	turquoise	-0.20972	0.0301546	0.20972	0.0301546	-0.167798	0.0840608	0.0644425	0.509604	0.299922	0.00169779	-0.0214897	0.8261	0.0155703	0.873528
	HOXA5	turquoise	-0.818393	5.17001e-27	0.818393	5.17001e-27	-0.691502	1.64538e-16	-0.391792	3.00298e-05	0.852213	2.61761e-31	0.378404	5.85045e-05	0.152279	0.117389
	HOXB2	turquoise	0.193883	0.0453909	-0.193883	0.0453909	0.161838	0.0958329	0.036852	0.706285	-0.214137	0.0267746	-0.0980891	0.314824	-0.114593	0.239869
	HOXB7	turquoise	0.431401	3.49919e-06	-0.431401	3.49919e-06	0.458923	6.64159e-07	0.177463	0.0674492	-0.442903	1.77838e-06	-0.36965	8.90978e-05	-0.0714669	0.464466
	HOXC6	turquoise	0.376888	6.29782e-05	-0.376888	6.29782e-05	0.424008	5.33711e-06	0.0743033	0.446882	-0.390353	3.23079e-05	-0.430577	3.66959e-06	-0.0506325	0.604509
	HPCAL1	turquoise	-0.727834	6.64344e-19	0.727834	6.64344e-19	-0.693095	1.31432e-16	-0.363969	0.000116323	0.770495	2.93339e-22	0.51401	1.49068e-08	-0.0258875	0.791255
	HPGD	turquoise	-0.494818	6.03994e-08	0.494818	6.03994e-08	-0.586613	3.14776e-11	-0.157088	0.106116	0.595182	1.37154e-11	0.431064	3.56806e-06	-0.00857431	0.930152
	HPN	turquoise	0.338276	0.000365638	-0.338276	0.000365638	0.145269	0.135449	0.226994	0.0187109	-0.337336	0.000380586	-0.153752	0.113842	0.0361723	0.71146
	HPRT1	turquoise	0.754231	6.7147e-21	-0.754231	6.7147e-21	0.739924	8.67867e-20	0.583855	4.0916e-11	-0.7851	1.40482e-23	-0.44619	1.45885e-06	-0.0519767	0.594937
	HPS5	turquoise	-0.65717	1.49911e-14	0.65717	1.49911e-14	-0.391934	2.9814e-05	0.0511661	0.600701	0.705804	2.07638e-17	0.391175	3.09881e-05	0.0874966	0.370166
	HSD17B11	turquoise	-0.446089	1.46779e-06	0.446089	1.46779e-06	-0.481526	1.51543e-07	-0.119367	0.220718	0.499089	4.45673e-08	0.457663	7.18998e-07	0.201521	0.0373906
	HSD17B4	turquoise	-0.691606	1.62144e-16	0.691606	1.62144e-16	-0.649223	3.92476e-14	-0.260209	0.00679341	0.713556	6.41671e-18	0.503544	3.2314e-08	-0.00843039	0.931322
	HSD17B6	turquoise	-0.729456	5.08804e-19	0.729456	5.08804e-19	-0.691061	1.75042e-16	-0.28425	0.0030049	0.78581	1.2045e-23	0.486624	1.06984e-07	-0.017041	0.861696
	HSPA2	turquoise	-0.32889	0.000542483	0.32889	0.000542483	-0.126406	0.194492	-0.0244078	0.802937	0.35304	0.000191612	-0.021989	0.822126	0.0864907	0.375715
	HSPB1	turquoise	0.362642	0.000123704	-0.362642	0.000123704	0.12347	0.205143	0.0668293	0.494017	-0.398958	2.07644e-05	-0.00743618	0.939405	-0.157559	0.10506
	HSPB8	turquoise	-0.795555	1.37405e-24	0.795555	1.37405e-24	-0.657166	1.49994e-14	-0.317587	0.000858232	0.841259	8.28752e-30	0.480368	1.63889e-07	0.00308508	0.974841
	HSPH1	turquoise	0.320969	0.000749558	-0.320969	0.000749558	0.283109	0.00312865	0.23397	0.0152855	-0.339129	0.000352545	-0.205514	0.0337034	0.0327927	0.737386
	HTR2B	turquoise	0.249362	0.00959279	-0.249362	0.00959279	-0.00631364	0.948538	0.0994499	0.308125	-0.209644	0.0302156	0.0543147	0.578452	-0.14359	0.140073
	HYAL1	turquoise	-0.776899	7.95978e-23	0.776899	7.95978e-23	-0.675946	1.37007e-15	-0.457695	7.17529e-07	0.816999	7.43067e-27	0.327014	0.00058612	0.0071753	0.941527
	HYAL2	turquoise	-0.765083	8.54987e-22	0.765083	8.54987e-22	-0.656714	1.58545e-14	-0.281767	0.00327996	0.812514	2.3392e-26	0.392473	2.90066e-05	0.0601106	0.538527
	HYOU1	turquoise	0.706218	1.95215e-17	-0.706218	1.95215e-17	0.619475	1.13314e-12	0.343057	0.00029763	-0.715341	4.86956e-18	-0.397574	2.23125e-05	-0.0796222	0.414935
	ICAM2	turquoise	-0.816644	8.1462e-27	0.816644	8.1462e-27	-0.751434	1.12247e-20	-0.435587	2.74299e-06	0.883161	2.64919e-36	0.546183	1.16505e-09	0.0115099	0.906333
	ICAM3	turquoise	0.171702	0.076994	-0.171702	0.076994	-0.128807	0.186082	-0.115769	0.235046	-0.159651	0.100466	0.339783	0.000342793	-0.0673787	0.490465
	ICAM4	turquoise	-0.418513	7.25808e-06	0.418513	7.25808e-06	-0.462382	5.33395e-07	-0.292838	0.00220634	0.451365	1.06365e-06	0.291147	0.00234647	-0.14514	0.135801
	ID1	turquoise	-0.61081	2.82578e-12	0.61081	2.82578e-12	-0.537646	2.35216e-09	-0.31665	0.000890806	0.660589	9.82137e-15	0.213692	0.0270995	0.171816	0.0767955
	ID2	turquoise	-0.672647	2.11262e-15	0.672647	2.11262e-15	-0.507938	2.34254e-08	-0.257767	0.00735121	0.687656	2.81317e-16	0.507228	2.46823e-08	0.0362248	0.71106
	ID2	turquoise	-0.364858	0.000111606	0.364858	0.000111606	-0.252818	0.00860693	0.084774	0.385299	0.40062	1.90381e-05	0.350725	0.000212494	0.0395944	0.685539
	ID3	turquoise	-0.685917	3.5751e-16	0.685917	3.5751e-16	-0.536272	2.62901e-09	-0.18475	0.0567722	0.732307	3.16904e-19	0.283679	0.00306632	0.11639	0.23253
	ID4	turquoise	-0.79666	1.06627e-24	0.79666	1.06627e-24	-0.730656	4.17204e-19	-0.294671	0.00206299	0.8609	1.37742e-32	0.339482	0.000347256	0.00469505	0.96172
	IDI1	turquoise	-0.490826	7.9944e-08	0.490826	7.9944e-08	-0.0594303	0.543141	0.0602818	0.537368	0.463417	4.9926e-07	0.134306	0.167829	0.136279	0.161614
	IDO1	turquoise	0.0837819	0.390905	-0.0837819	0.390905	-0.0117449	0.904429	-0.0667602	0.494465	-0.0720946	0.460542	0.246372	0.0105239	0.0581397	0.551949
	IER2	turquoise	-0.445275	1.54188e-06	0.445275	1.54188e-06	-0.494343	6.24578e-08	-0.316484	0.000896698	0.481654	1.50234e-07	0.3074	0.00127844	-0.0362793	0.710645
	IER3	turquoise	0.295093	0.00203121	-0.295093	0.00203121	0.267929	0.00526861	0.194612	0.0445709	-0.329355	0.000532135	-0.174246	0.072653	0.00416044	0.966076
	IER5	turquoise	-0.154226	0.112719	0.154226	0.112719	-0.189886	0.0501147	0.177658	0.0671431	0.184501	0.0571131	0.289123	0.00252468	0.159676	0.100413
	IFI16	turquoise	0.189841	0.0501698	-0.189841	0.0501698	-0.0493636	0.613607	-0.029696	0.761404	-0.208473	0.0311723	0.157226	0.105808	0.00718274	0.941466
	IFI27	turquoise	-0.192381	0.0471202	0.192381	0.0471202	-0.284189	0.00301147	-0.201136	0.0377637	0.23995	0.0127963	0.169642	0.0806616	0.0777012	0.426316
	IFI35	turquoise	0.0612114	0.531101	-0.0612114	0.531101	-0.0417992	0.669028	-0.0233193	0.811559	-0.0529762	0.587864	0.280439	0.00343614	0.140553	0.14874
	IFI44	turquoise	-0.026875	0.783484	0.026875	0.783484	-0.155409	0.109953	0.149348	0.1247	0.108911	0.264134	0.12437	0.201833	0.12031	0.217065
	IFI44L	turquoise	0.0252641	0.796171	-0.0252641	0.796171	-0.106035	0.277026	0.0699026	0.474324	0.050307	0.606837	0.0950129	0.330314	0.111379	0.253397
	IFI6	turquoise	0.3369	0.000387719	-0.3369	0.000387719	0.189007	0.0512053	-0.119282	0.221049	-0.344804	0.000275848	-0.0687994	0.481344	0.0337131	0.730295
	IFIT1	turquoise	-0.231086	0.016629	0.231086	0.016629	-0.270661	0.00480714	0.128473	0.187237	0.315418	0.000935353	0.266745	0.00548072	0.0693246	0.477995
	IFITM1	turquoise	0.291875	0.00228512	-0.291875	0.00228512	0.0547083	0.575698	0.031985	0.743628	-0.255985	0.00778339	0.00182818	0.985089	0.147554	0.129343
	IFITM1	turquoise	0.221394	0.0219208	-0.221394	0.0219208	-0.000173916	0.998581	-0.0018397	0.984995	-0.184014	0.0577844	0.00765047	0.937662	0.180965	0.0621302
	IFNGR1	turquoise	-0.599145	9.26282e-12	0.599145	9.26282e-12	-0.64545	6.13677e-14	-0.0617622	0.527404	0.672724	2.09152e-15	0.468699	3.55126e-07	0.0648083	0.507198
	IFT57	turquoise	-0.448688	1.25331e-06	0.448688	1.25331e-06	-0.347555	0.000244511	0.0920261	0.34581	0.462225	5.38754e-07	0.296106	0.00195671	0.15974	0.100273
	IGF2BP2	turquoise	-0.103144	0.290412	0.103144	0.290412	-0.0754856	0.439664	-0.168134	0.0834315	0.106909	0.273065	-0.0181294	0.852959	0.0141799	0.884741
	IGFBP2	turquoise	0.430002	3.79321e-06	-0.430002	3.79321e-06	0.331574	0.000485227	0.032587	0.738974	-0.468797	3.52862e-07	-0.338023	0.00036961	-0.213307	0.0273837
	IGFBP3	turquoise	0.727346	7.19568e-19	-0.727346	7.19568e-19	0.589515	2.38232e-11	0.388511	3.54572e-05	-0.750931	1.23042e-20	-0.513213	1.58259e-08	0.0342259	0.726354
	IGH	turquoise	0.497978	4.82521e-08	-0.497978	4.82521e-08	0.34369	0.000289562	0.104964	0.281938	-0.533632	3.25115e-09	0.0535605	0.583747	0.0161327	0.869
	IGHA1	turquoise	0.539361	2.04579e-09	-0.539361	2.04579e-09	0.411495	1.06647e-05	0.162582	0.094296	-0.573711	1.05129e-10	-0.00665089	0.945794	0.037661	0.700141
	IGHD	turquoise	0.217435	0.0244654	-0.217435	0.0244654	0.117529	0.22796	-0.0779647	0.424745	-0.291154	0.00234586	-0.0136408	0.889094	0.0143946	0.883007
	IGHM	turquoise	0.51845	1.06503e-08	-0.51845	1.06503e-08	0.369753	8.86644e-05	0.177395	0.0675556	-0.555246	5.40638e-10	0.030033	0.758779	0.0470156	0.630597
	IGJ	turquoise	-0.0019105	0.984418	0.0019105	0.984418	-0.0843732	0.387558	0.0761922	0.435381	-0.00690574	0.94372	0.23889	0.0132099	0.0663138	0.497363
	IGK	turquoise	0.516103	1.27293e-08	-0.516103	1.27293e-08	0.339983	0.000339868	0.0792416	0.417175	-0.541338	1.73995e-09	-0.0616802	0.527954	-0.00818955	0.933279
	IGK	turquoise	0.506136	2.67427e-08	-0.506136	2.67427e-08	0.358662	0.000148559	0.123475	0.205125	-0.557782	4.34312e-10	-0.00606608	0.950554	0.0577728	0.554466
	IGKC	turquoise	0.48527	1.1741e-07	-0.48527	1.1741e-07	0.316984	0.000879058	0.0622034	0.524453	-0.531967	3.71364e-09	0.0246095	0.801342	0.064504	0.509199
	IGKC	turquoise	0.489112	9.00766e-08	-0.489112	9.00766e-08	0.35374	0.000185683	0.119477	0.220289	-0.534911	2.93373e-09	0.0209854	0.830119	0.0287768	0.768579
	IGKV1-17	turquoise	0.50045	4.04185e-08	-0.50045	4.04185e-08	0.363167	0.000120735	0.169701	0.0805534	-0.551587	7.39139e-10	0.0555952	0.569514	0.0232138	0.812396
	IGKV1-37	turquoise	0.500111	4.14145e-08	-0.500111	4.14145e-08	0.360641	0.000135671	0.15394	0.113396	-0.54999	8.46231e-10	0.0277868	0.776328	0.067122	0.492123
	IGKV1OR2-108	turquoise	0.507917	2.34608e-08	-0.507917	2.34608e-08	0.363745	0.000117538	0.160124	0.0994484	-0.562488	2.87867e-10	0.0204661	0.834262	0.0677846	0.48785
	IGLC1	turquoise	0.439874	2.13049e-06	-0.439874	2.13049e-06	0.268813	0.00511514	0.0612039	0.531151	-0.48372	1.30546e-07	0.0732911	0.453113	-0.00941406	0.923331
	IGLC1	turquoise	0.512132	1.7159e-08	-0.512132	1.7159e-08	0.40615	1.42149e-05	0.23323	0.0156211	-0.55464	5.695e-10	0.0347537	0.722305	0.0926129	0.342731
	IGLJ3	turquoise	0.540179	1.91348e-09	-0.540179	1.91348e-09	0.43109	3.56257e-06	0.129839	0.18255	-0.59014	2.24285e-11	-0.0220149	0.82192	0.0562267	0.565131
	IGLJ3	turquoise	0.488251	9.56175e-08	-0.488251	9.56175e-08	0.434284	2.95996e-06	0.138878	0.153692	-0.535929	2.70289e-09	-0.0731185	0.454181	0.0589619	0.54633
	IGLL3P	turquoise	0.432199	3.34134e-06	-0.432199	3.34134e-06	0.290641	0.00238991	0.050483	0.605578	-0.506013	2.69843e-08	0.024803	0.799812	0.0285124	0.770646
	IGLL5	turquoise	0.460547	5.99383e-07	-0.460547	5.99383e-07	0.315055	0.000948828	0.114015	0.242266	-0.502845	3.39943e-08	0.0689487	0.480391	0.0631577	0.518097
	IGLV1-44	turquoise	0.498984	4.49043e-08	-0.498984	4.49043e-08	0.364589	0.000113012	0.0988032	0.311297	-0.55036	8.20168e-10	0.00554239	0.954818	0.0447164	0.647422
	IGLV4-60	turquoise	0.367255	9.97595e-05	-0.367255	9.97595e-05	0.282979	0.00314297	0.0489562	0.61654	-0.404516	1.55049e-05	-0.00128704	0.989503	0.0302451	0.757129
	IL11RA	turquoise	-0.705717	2.10364e-17	0.705717	2.10364e-17	-0.504314	3.05513e-08	-0.0707684	0.468854	0.747986	2.09548e-20	0.388356	3.57353e-05	0.0116178	0.905459
	IL13RA2	turquoise	0.129212	0.184691	-0.129212	0.184691	0.207076	0.032346	0.0367378	0.707153	-0.190264	0.0496512	-0.199588	0.0392942	-0.106107	0.276699
	IL17RB	turquoise	0.22662	0.0189118	-0.22662	0.0189118	0.222467	0.0212718	0.0575683	0.555871	-0.239909	0.0128121	-0.000398897	0.996746	-0.111969	0.250876
	IL18R1	turquoise	-0.685362	3.85836e-16	0.685362	3.85836e-16	-0.571371	1.30108e-10	-0.248307	0.00991276	0.74477	3.71745e-20	0.36083	0.000134495	0.042471	0.664027
	IL1RL1	turquoise	-0.559288	3.81009e-10	0.559288	3.81009e-10	-0.410822	1.10606e-05	-0.268207	0.00522001	0.561114	3.24791e-10	0.310741	0.00112354	0.088226	0.366175
	IL20RA	turquoise	-0.611492	2.63248e-12	0.611492	2.63248e-12	-0.45928	6.49394e-07	-0.0571879	0.558489	0.64236	8.80957e-14	0.295483	0.00200221	0.0449999	0.645338
	IL33	turquoise	-0.75049	1.33307e-20	0.75049	1.33307e-20	-0.651443	3.00832e-14	-0.109397	0.261995	0.827469	4.50198e-28	0.412055	1.03452e-05	0.0642673	0.510758
	IL37	turquoise	0.300505	0.00166107	-0.300505	0.00166107	0.0635095	0.515765	-0.0608417	0.533589	-0.334033	0.000437697	-0.0686543	0.482271	-0.0206618	0.8327
	IL6	turquoise	-0.434809	2.87077e-06	0.434809	2.87077e-06	-0.240793	0.0124755	-0.126608	0.193772	0.400277	1.93824e-05	0.267954	0.00526432	0.13153	0.17687
	IL7R	turquoise	-0.674449	1.66889e-15	0.674449	1.66889e-15	-0.6623	7.9311e-15	-0.504003	3.12529e-08	0.704077	2.68362e-17	0.585777	3.4091e-11	0.175649	0.0703455
	INHBB	turquoise	0.356812	0.000161619	-0.356812	0.000161619	0.25035	0.0093013	0.249014	0.00969723	-0.395676	2.46126e-05	-0.172739	0.0752011	-0.0390812	0.689404
	INPP1	turquoise	-0.644873	6.56734e-14	0.644873	6.56734e-14	-0.491831	7.45203e-08	-0.303815	0.001466	0.662056	8.17764e-15	0.333883	0.00044048	0.0794384	0.416016
	INPP4B	turquoise	0.36043	0.000136997	-0.36043	0.000136997	0.268706	0.00513352	0.289006	0.00253533	-0.395737	2.45355e-05	-0.0970729	0.319888	0.176812	0.068477
	INPP5A	turquoise	-0.829709	2.41095e-28	0.829709	2.41095e-28	-0.708615	1.36248e-17	-0.296214	0.00194895	0.888787	2.30833e-37	0.330878	0.000499508	-0.0503367	0.606625
	IQCJ-SCHIP1	turquoise	-0.53932	2.05263e-09	0.53932	2.05263e-09	-0.288756	0.00255833	0.176071	0.0696627	0.602535	6.59272e-12	0.124107	0.202796	0.195512	0.0435747
	IRAK1	turquoise	0.783618	1.93252e-23	-0.783618	1.93252e-23	0.672221	2.23308e-15	0.339405	0.000348395	-0.837213	2.78113e-29	-0.48025	1.65206e-07	-0.127578	0.190353
	IRAK3	turquoise	-0.566818	1.96033e-10	0.566818	1.96033e-10	-0.523076	7.46496e-09	-0.217608	0.0243498	0.569164	1.58829e-10	0.370071	8.73378e-05	-0.0641903	0.511266
	IRF1	turquoise	-0.44267	1.80336e-06	0.44267	1.80336e-06	-0.358379	0.000150489	-0.26239	0.00632744	0.461367	5.68989e-07	0.584492	3.85197e-11	0.0663144	0.497358
	IRF7	turquoise	0.434431	2.93483e-06	-0.434431	2.93483e-06	0.208463	0.0311805	0.166291	0.086922	-0.395215	2.52047e-05	0.0247982	0.79985	0.0203264	0.835378
	IRS2	turquoise	-0.417536	7.66132e-06	0.417536	7.66132e-06	-0.293043	0.00218988	-0.207151	0.0322825	0.465943	4.24517e-07	-0.0134538	0.890605	0.150636	0.121444
	ISG15	turquoise	0.389304	3.4067e-05	-0.389304	3.4067e-05	0.343055	0.000297657	0.214225	0.0267104	-0.349266	0.000226714	-0.123079	0.20659	0.0947816	0.331498
	ISG20	turquoise	0.178749	0.0654548	-0.178749	0.0654548	0.244769	0.0110554	0.0505436	0.605144	-0.177022	0.0681432	-0.0410859	0.674353	0.192913	0.0465016
	ISLR	turquoise	0.315611	0.000928227	-0.315611	0.000928227	-0.0236717	0.808765	-0.0165877	0.86534	-0.287514	0.00267504	0.0461981	0.636558	-0.0834786	0.392629
	ISYNA1	turquoise	0.314224	0.000980417	-0.314224	0.000980417	0.239137	0.0131123	-0.02265	0.816871	-0.325343	0.00062766	-0.240401	0.0126236	-0.0352657	0.718384
	ITGA2	turquoise	0.494794	6.05016e-08	-0.494794	6.05016e-08	0.120746	0.215394	-0.029287	0.764594	-0.457658	7.19216e-07	-0.26919	0.00505097	0.0396466	0.685146
	ITGA6	turquoise	-0.370732	8.46399e-05	0.370732	8.46399e-05	-0.162336	0.094802	0.0747625	0.44407	0.415224	8.70167e-06	0.0610216	0.532378	0.0436599	0.655215
	ITGA8	turquoise	-0.702722	3.27772e-17	0.702722	3.27772e-17	-0.713075	6.90971e-18	-0.589226	2.44965e-11	0.71365	6.32435e-18	0.335949	0.000403682	0.0500273	0.608841
	ITGAV	turquoise	0.534632	3.00037e-09	-0.534632	3.00037e-09	0.378686	5.77046e-05	0.447261	1.36711e-06	-0.542419	1.59186e-09	-0.143805	0.139474	0.0654319	0.503112
	ITIH5	turquoise	-0.879516	1.20513e-35	0.879516	1.20513e-35	-0.771681	2.31128e-22	-0.440831	2.01271e-06	0.898855	2.07035e-39	0.497632	4.94591e-08	0.013073	0.893683
	ITK	turquoise	-0.307062	0.00129512	0.307062	0.00129512	-0.174367	0.0724522	0.206502	0.032839	0.333658	0.000444668	0.503528	3.23498e-08	0.198329	0.0405777
	ITM2A	turquoise	-0.855593	8.51679e-32	0.855593	8.51679e-32	-0.75461	6.25978e-21	-0.390305	3.23864e-05	0.912622	1.37493e-42	0.547959	1.00406e-09	0.0790419	0.418354
	ITPKB	turquoise	-0.641751	9.45498e-14	0.641751	9.45498e-14	-0.620275	1.03991e-12	-0.359106	0.000145572	0.681442	6.57682e-16	0.352277	0.000198272	-0.0639749	0.512687
	ITPKC	turquoise	-0.190101	0.04985	0.190101	0.04985	-0.0945439	0.332718	-0.343295	0.00029458	0.155705	0.109268	-0.00154481	0.9874	-0.0194293	0.842548
	JAM2	turquoise	-0.901019	7.04382e-40	0.901019	7.04382e-40	-0.790669	4.13946e-24	-0.358275	0.000151202	0.950592	3.71504e-55	0.500526	4.01954e-08	0.0584805	0.549617
	JAM3	turquoise	-0.735439	1.87061e-19	0.735439	1.87061e-19	-0.618289	1.28612e-12	-0.368787	9.28096e-05	0.766509	6.46773e-22	0.371697	8.08377e-05	0.0243698	0.803238
	JMJD1C	turquoise	-0.366137	0.000105129	0.366137	0.000105129	-0.27259	0.00450321	0.207811	0.031724	0.435124	2.81842e-06	0.182707	0.0596158	0.106446	0.275161
	JUN	turquoise	-0.500388	4.05967e-08	0.500388	4.05967e-08	-0.45423	8.90923e-07	-0.257768	0.00735097	0.536472	2.58681e-09	0.324193	0.000657825	-0.056956	0.560088
	JUNB	turquoise	-0.340036	0.000339099	0.340036	0.000339099	-0.421688	6.08061e-06	-0.388479	3.5515e-05	0.348345	0.000236141	0.255793	0.0078313	0.0428689	0.661073
	JUND	turquoise	-0.494392	6.22447e-08	0.494392	6.22447e-08	-0.477142	2.03536e-07	-0.321371	0.000737498	0.501255	3.81405e-08	0.366726	0.000102268	0.0440522	0.652317
	JUP	turquoise	0.417504	7.67489e-06	-0.417504	7.67489e-06	0.407973	1.28949e-05	0.102888	0.291618	-0.447484	1.34869e-06	-0.427375	4.40899e-06	-0.0453431	0.642818
	KAL1	turquoise	-0.805435	1.34456e-25	0.805435	1.34456e-25	-0.750079	1.43637e-20	-0.25115	0.00907089	0.882339	3.7439e-36	0.482934	1.37731e-07	-0.0888838	0.362598
	KANK1	turquoise	-0.63539	1.96156e-13	0.63539	1.96156e-13	-0.530978	4.01735e-09	-0.0760889	0.436006	0.696979	7.55446e-17	0.252293	0.00875079	-0.0591251	0.545218
	KANK3	turquoise	-0.828863	3.05559e-28	0.828863	3.05559e-28	-0.714057	5.9392e-18	-0.534713	2.98103e-09	0.881391	5.5619e-36	0.412581	1.00537e-05	-0.00539955	0.955981
	KAT2B	turquoise	-0.693097	1.31405e-16	0.693097	1.31405e-16	-0.636328	1.76318e-13	0.0130751	0.893666	0.775031	1.16985e-22	0.550325	8.22555e-10	0.0558191	0.567958
	KCNJ15	turquoise	-0.563305	2.67844e-10	0.563305	2.67844e-10	-0.64552	6.08664e-14	-0.322755	0.00069737	0.616793	1.50793e-12	0.427633	4.34471e-06	-0.11464	0.239674
	KCNJ2	turquoise	-0.171826	0.0767779	0.171826	0.0767779	-0.203268	0.0357381	-0.0821295	0.400349	0.177198	0.0678653	0.159098	0.101664	0.0533205	0.585436
	KCNK1	turquoise	0.556429	4.88244e-10	-0.556429	4.88244e-10	0.377175	6.2108e-05	0.172469	0.0756647	-0.577921	7.13432e-11	-0.4122	1.02641e-05	-0.0727127	0.456696
	KCNK3	turquoise	-0.87361	1.26876e-34	0.87361	1.26876e-34	-0.712481	7.56866e-18	-0.519415	9.89407e-09	0.895353	1.12624e-38	0.369414	9.00972e-05	0.0482074	0.621949
	KCNK5	turquoise	0.483847	1.29421e-07	-0.483847	1.29421e-07	0.0733715	0.452617	0.177869	0.0668136	-0.418721	7.17468e-06	-0.133736	0.169658	-0.193308	0.0460461
	KCNN4	turquoise	0.70285	3.21653e-17	-0.70285	3.21653e-17	0.342381	0.000306483	0.171491	0.0773647	-0.711275	9.10147e-18	-0.27034	0.00485944	-0.0342203	0.726397
	KCTD12	turquoise	-0.682657	5.57935e-16	0.682657	5.57935e-16	-0.650112	3.52935e-14	-0.287183	0.00270686	0.707367	1.64379e-17	0.559339	3.79332e-10	0.0216626	0.824724
	KCTD9	turquoise	-0.444699	1.59636e-06	0.444699	1.59636e-06	-0.160236	0.0992097	0.333025	0.000456645	0.495171	5.89104e-08	0.131007	0.178613	0.13946	0.151956
	KDELR1	turquoise	0.542186	1.62279e-09	-0.542186	1.62279e-09	0.404134	1.58217e-05	0.203201	0.0357997	-0.605084	5.09178e-12	-0.231579	0.0163924	0.00598545	0.95121
	KDELR2	turquoise	0.820314	3.11971e-27	-0.820314	3.11971e-27	0.622058	8.58162e-13	0.430874	3.60723e-06	-0.818118	5.55412e-27	-0.515401	1.34236e-08	-0.00654812	0.94663
	KDELR3	turquoise	0.746723	2.6272e-20	-0.746723	2.6272e-20	0.492361	7.18056e-08	0.376385	6.45318e-05	-0.753424	7.79322e-21	-0.347153	0.000248868	0.0188329	0.847321
	KDM5D	turquoise	-0.164386	0.0906507	0.164386	0.0906507	-0.0397776	0.684162	-0.0623406	0.523537	0.112211	0.249846	0.0950689	0.330028	0.906149	4.93847e-41
	KDR	turquoise	-0.306635	0.00131652	0.306635	0.00131652	-0.363046	0.000121414	0.165591	0.0882763	0.353087	0.000191209	0.295438	0.00200555	0.201648	0.0372683
	KIAA0355	turquoise	-0.568874	1.63027e-10	0.568874	1.63027e-10	-0.350377	0.000215809	0.101444	0.298479	0.629498	3.79911e-13	0.243148	0.011616	0.0799537	0.412989
	KIAA0754	turquoise	-0.617436	1.40842e-12	0.617436	1.40842e-12	-0.620317	1.03523e-12	-0.38287	4.69865e-05	0.684454	4.36896e-16	0.225277	0.0196487	0.00921768	0.924926
	KIAA0907	turquoise	0.581982	4.88227e-11	-0.581982	4.88227e-11	0.625211	6.09192e-13	0.502988	3.36434e-08	-0.580291	5.7213e-11	-0.520567	9.05795e-09	0.0633186	0.51703
	KIAA1324	turquoise	0.116466	0.232223	-0.116466	0.232223	0.0298683	0.760062	0.0881198	0.366754	-0.0836912	0.39142	-0.107568	0.270101	-0.20197	0.0369599
	KIAA1462	turquoise	-0.858635	3.02526e-32	0.858635	3.02526e-32	-0.727954	6.51381e-19	-0.310257	0.00114483	0.917949	5.82287e-44	0.454817	8.58991e-07	0.0439931	0.652753
	KIT	turquoise	-0.364157	0.000115309	0.364157	0.000115309	-0.170289	0.0794941	0.0524382	0.591666	0.414248	9.17964e-06	0.0614287	0.529641	0.166398	0.0867156
	KL	turquoise	-0.812948	2.09632e-26	0.812948	2.09632e-26	-0.646763	5.25657e-14	-0.246567	0.0104609	0.88932	1.81872e-37	0.423253	5.56929e-06	0.127377	0.191059
	KLF10	turquoise	-0.591098	2.04409e-11	0.591098	2.04409e-11	-0.4977	4.92218e-08	-0.164759	0.0899094	0.646409	5.48134e-14	0.207293	0.0321617	0.0793665	0.41644
	KLF11	turquoise	-0.686833	3.15161e-16	0.686833	3.15161e-16	-0.544954	1.29057e-09	-0.0341256	0.727124	0.746499	2.7347e-20	0.439175	2.22059e-06	0.0656104	0.501945
	KLF2	turquoise	-0.842655	5.41514e-30	0.842655	5.41514e-30	-0.781803	2.84671e-23	-0.413691	9.46345e-06	0.899781	1.30906e-39	0.514809	1.40368e-08	-0.0012296	0.989971
	KLF4	turquoise	-0.808197	6.85402e-26	0.808197	6.85402e-26	-0.599211	9.20228e-12	-0.284714	0.00295592	0.844439	3.12481e-30	0.426811	4.55303e-06	0.0605624	0.535473
	KLF6	turquoise	-0.684351	4.43091e-16	0.684351	4.43091e-16	-0.557128	4.59601e-10	-0.325847	0.000614866	0.703079	3.10962e-17	0.442283	1.84556e-06	0.127573	0.190369
	KLF9	turquoise	-0.774262	1.36918e-22	0.774262	1.36918e-22	-0.647974	4.554e-14	-0.287843	0.00264365	0.820907	2.66536e-27	0.313876	0.000993942	0.0667236	0.494702
	KLK11	turquoise	-0.289566	0.0024847	0.289566	0.0024847	-0.265687	0.0056765	-0.376565	6.39724e-05	0.313932	0.000991756	-0.0131291	0.893229	-0.159164	0.10152
	KLK6	turquoise	0.360373	0.000137352	-0.360373	0.000137352	0.279238	0.00358313	-0.0676867	0.48848	-0.348676	0.00023271	-0.320177	0.000773797	-0.0358752	0.713727
	KLRC1	turquoise	-0.0324575	0.739975	0.0324575	0.739975	0.0790281	0.418436	0.237676	0.0136978	-0.00606883	0.950531	0.290208	0.0024277	0.347479	0.000245323
	KLRF1	turquoise	-0.545143	1.27043e-09	0.545143	1.27043e-09	-0.457332	7.34082e-07	-0.0294238	0.763527	0.622583	8.10785e-13	0.358315	0.000150929	-0.0653579	0.503596
	KRT14	turquoise	0.200851	0.0380419	-0.200851	0.0380419	0.21248	0.0280026	-0.0922138	0.344823	-0.23874	0.0132693	-0.242743	0.01176	-0.117316	0.22881
	KRT15	turquoise	0.556371	4.907e-10	-0.556371	4.907e-10	0.479019	1.79485e-07	0.28511	0.0029146	-0.607355	4.03678e-12	-0.237566	0.0137425	-0.162469	0.0945287
	KRT16	turquoise	0.342739	0.000301767	-0.342739	0.000301767	0.279341	0.00357027	0.108613	0.265447	-0.354124	0.000182499	-0.319322	0.000800817	-0.116139	0.233546
	KRT18	turquoise	0.606532	4.3921e-12	-0.606532	4.3921e-12	0.48851	9.39127e-08	0.240092	0.0127417	-0.571054	1.33901e-10	-0.459294	6.48826e-07	0.0502143	0.607501
	KRT19	turquoise	0.627741	4.61422e-13	-0.627741	4.61422e-13	0.453608	9.26027e-07	0.344164	0.000283656	-0.639372	1.24463e-13	-0.353881	0.000184505	-0.021286	0.827723
	KRT23	turquoise	0.221234	0.0220192	-0.221234	0.0220192	0.0547935	0.575102	-0.0293575	0.764044	-0.221548	0.0218267	-0.243137	0.0116203	-0.240698	0.0125113
	KRT6A	turquoise	0.385959	4.02991e-05	-0.385959	4.02991e-05	0.412511	1.00919e-05	0.124658	0.200783	-0.41741	7.71491e-06	-0.270474	0.00483743	-0.0250542	0.797828
	KRT6A	turquoise	0.333191	0.000453473	-0.333191	0.000453473	0.314487	0.000970327	-0.049974	0.609223	-0.370127	8.71072e-05	-0.249895	0.00943438	-0.0993972	0.308383
	KRT6B	turquoise	0.353127	0.000190862	-0.353127	0.000190862	0.33442	0.000430621	0.083499	0.392513	-0.36335	0.000119716	-0.340831	0.000327694	-0.0393793	0.687158
	KRT7	turquoise	0.306293	0.00133386	-0.306293	0.00133386	0.223837	0.0204663	0.254695	0.00811011	-0.276943	0.00387966	-0.309248	0.00119049	0.0981803	0.314372
	KRT8	turquoise	0.709607	1.17273e-17	-0.709607	1.17273e-17	0.585106	3.63393e-11	0.279688	0.00352735	-0.720571	2.14307e-18	-0.398551	2.12091e-05	0.068042	0.486196
	LAD1	turquoise	0.682526	5.67975e-16	-0.682526	5.67975e-16	0.465402	4.39572e-07	0.134293	0.167871	-0.720514	2.16256e-18	-0.430115	3.7686e-06	-0.0920485	0.345692
	LAGE3	turquoise	0.715885	4.47443e-18	-0.715885	4.47443e-18	0.662976	7.28566e-15	0.243236	0.0115852	-0.765556	7.79605e-22	-0.499273	4.39838e-08	-0.134038	0.168687
	LAMA3	turquoise	-0.530792	4.07731e-09	0.530792	4.07731e-09	-0.394843	2.56916e-05	-0.294503	0.00207576	0.576535	8.11e-11	0.156529	0.107382	0.12541	0.198059
	LAMB1	turquoise	-0.380926	5.171e-05	0.380926	5.171e-05	-0.210387	0.029622	0.110267	0.258194	0.40658	1.38921e-05	0.0900162	0.356491	0.119602	0.219802
	LAMB2	turquoise	-0.664622	5.92099e-15	0.664622	5.92099e-15	-0.677072	1.18044e-15	-0.347747	0.000242447	0.695218	9.72088e-17	0.464125	4.77139e-07	0.0723282	0.459087
	LAMB3	turquoise	0.430872	3.60775e-06	-0.430872	3.60775e-06	0.299475	0.00172643	0.303848	0.00146421	-0.427115	4.47503e-06	-0.121866	0.211133	0.041493	0.671312
	LAMC3	turquoise	-0.769814	3.36134e-22	0.769814	3.36134e-22	-0.605652	4.80522e-12	-0.464304	4.71692e-07	0.790482	4.31565e-24	0.365605	0.00010778	-0.00621508	0.949341
	LAMP2	turquoise	0.194918	0.0442297	-0.194918	0.0442297	0.0472347	0.629003	0.46776	3.77452e-07	-0.16804	0.0836067	0.289078	0.00252875	-0.0410518	0.674608
	LAMP3	turquoise	-0.768615	4.26715e-22	0.768615	4.26715e-22	-0.703993	2.71707e-17	-0.412248	1.02373e-05	0.821903	2.04437e-27	0.49793	4.84203e-08	0.0117718	0.904212
	LAP3	turquoise	-0.163198	0.0930372	0.163198	0.0930372	-0.0183628	0.851087	0.154733	0.111527	0.159104	0.101651	0.494285	6.27137e-08	0.183792	0.0580915
	LAPTM4B	turquoise	0.631336	3.09564e-13	-0.631336	3.09564e-13	0.54538	1.24563e-09	0.449967	1.15899e-06	-0.6013	7.46577e-12	-0.423835	5.38956e-06	-0.111532	0.252739
	LBH	turquoise	-0.6001	8.42004e-12	0.6001	8.42004e-12	-0.634572	2.15193e-13	-0.244162	0.0112626	0.699843	4.99352e-17	0.437493	2.45255e-06	0.00206828	0.983131
	LCN2	turquoise	0.407896	1.29484e-05	-0.407896	1.29484e-05	0.244917	0.0110051	0.03889	0.690847	-0.452575	9.87181e-07	-0.220111	0.0227198	0.0261799	0.788951
	LDB2	turquoise	-0.896143	7.72891e-39	0.896143	7.72891e-39	-0.739719	8.99077e-20	-0.292681	0.00221899	0.954185	7.73882e-57	0.453314	9.43018e-07	0.0671923	0.491669
	LDHA	turquoise	0.852511	2.3737e-31	-0.852511	2.3737e-31	0.691727	1.594e-16	0.387138	3.79904e-05	-0.877799	2.41926e-35	-0.486669	1.06653e-07	-0.0231944	0.812549
	LDOC1	turquoise	0.327195	0.00058177	-0.327195	0.00058177	0.0464319	0.634851	-0.108224	0.267175	-0.347536	0.000244709	-0.197767	0.0411606	-0.172845	0.0750193
	LEPR	turquoise	-0.796542	1.09579e-24	0.796542	1.09579e-24	-0.687237	2.98081e-16	-0.201899	0.0370277	0.857614	4.29334e-32	0.375049	6.88359e-05	-1.34736e-06	0.999989
	LEPREL1	turquoise	-0.803231	2.28414e-25	0.803231	2.28414e-25	-0.665036	5.61852e-15	-0.499362	4.37035e-08	0.82504	8.77016e-28	0.334056	0.000437273	-0.0299898	0.759115
	LGALS2	turquoise	-0.191634	0.0480004	0.191634	0.0480004	-0.253316	0.00847263	-0.171756	0.0768998	0.222466	0.0212719	0.378172	5.91702e-05	-0.00784606	0.936072
	LGALS3BP	turquoise	0.376987	6.26769e-05	-0.376987	6.26769e-05	-0.0906231	0.353245	-0.0954943	0.327858	-0.32408	0.000660844	0.0411288	0.674032	-0.0813453	0.404878
	LGALS4	turquoise	0.153847	0.113616	-0.153847	0.113616	-0.0666866	0.494942	-0.148705	0.126349	-0.100598	0.302544	-0.045122	0.644441	-0.0405487	0.678374
	LGALS7	turquoise	0.234917	0.0148654	-0.234917	0.0148654	0.297958	0.00182686	0.11499	0.238233	-0.299627	0.00171662	-0.165643	0.0881765	-0.0157505	0.872077
	LGR4	turquoise	0.681646	6.39807e-16	-0.681646	6.39807e-16	0.485474	1.15786e-07	0.5767	7.98733e-11	-0.589523	2.38038e-11	-0.448887	1.23816e-06	-0.0341669	0.726807
	LGSN	turquoise	0.577039	7.74138e-11	-0.577039	7.74138e-11	0.511754	1.76507e-08	0.285338	0.00289115	-0.537675	2.34668e-09	-0.5159	1.29264e-08	0.116543	0.231912
	LHFP	turquoise	-0.82294	1.54833e-27	0.82294	1.54833e-27	-0.692762	1.37765e-16	-0.193861	0.0454157	0.889085	2.02028e-37	0.421754	6.05825e-06	0.0168086	0.863564
	LIF	turquoise	0.211753	0.0285561	-0.211753	0.0285561	0.147946	0.128317	-0.00162859	0.986717	-0.238687	0.0132902	-0.123627	0.204563	0.119488	0.220245
	LIFR	turquoise	-0.466137	4.19235e-07	0.466137	4.19235e-07	-0.206269	0.0330411	0.192276	0.0472432	0.522714	7.67709e-09	0.1835	0.0584993	0.0589511	0.546404
	LIMCH1	turquoise	-0.791841	3.18603e-24	0.791841	3.18603e-24	-0.723774	1.28431e-18	-0.237245	0.0138746	0.874497	8.9749e-35	0.377578	6.0905e-05	0.0911895	0.350231
	LIMS2	turquoise	-0.867159	1.45492e-33	0.867159	1.45492e-33	-0.753235	8.06947e-21	-0.493712	6.53022e-08	0.900822	7.77867e-40	0.446912	1.39638e-06	-0.0154543	0.874463
	LINC00312	turquoise	-0.809791	4.62299e-26	0.809791	4.62299e-26	-0.716433	4.10881e-18	-0.373227	7.51362e-05	0.892411	4.46564e-38	0.429071	4.00154e-06	-0.00443828	0.963812
	LINC00341	turquoise	-0.80059	4.27192e-25	0.80059	4.27192e-25	-0.668925	3.42085e-15	-0.267834	0.00528535	0.828055	3.82668e-28	0.536793	2.52058e-09	0.0291906	0.765347
	LINC00342	turquoise	0.304612	0.00142227	-0.304612	0.00142227	0.0142439	0.884224	0.139915	0.150612	-0.26748	0.00534819	-0.0917029	0.347514	-0.207015	0.0323986
	LMCD1	turquoise	-0.776517	8.6143e-23	0.776517	8.6143e-23	-0.710062	1.09466e-17	-0.309405	0.00118329	0.860639	1.50914e-32	0.429026	4.01174e-06	-0.0158558	0.871229
	LMO2	turquoise	-0.823738	1.24892e-27	0.823738	1.24892e-27	-0.728408	6.04577e-19	-0.260959	0.00662989	0.870224	4.63915e-34	0.586759	3.10413e-11	0.012081	0.901708
	LMO7	turquoise	-0.666196	4.84944e-15	0.666196	4.84944e-15	-0.57213	1.21432e-10	-0.0400927	0.681794	0.765297	8.20084e-22	0.330218	0.000513414	0.0632675	0.517369
	LOC100293211	turquoise	0.45053	1.11965e-06	-0.45053	1.11965e-06	0.399902	1.97669e-05	0.153209	0.115138	-0.47129	2.99827e-07	-0.0329559	0.736128	-0.0258956	0.791191
	LOC100506558	turquoise	-0.599606	8.84641e-12	0.599606	8.84641e-12	-0.418842	7.12657e-06	-0.134807	0.166235	0.647087	5.05905e-14	0.0722969	0.459282	-0.0541231	0.579795
	LOC100507577	turquoise	-0.659234	1.16216e-14	0.659234	1.16216e-14	-0.734342	2.25181e-19	-0.441882	1.89038e-06	0.752354	9.48701e-21	0.227446	0.0184705	-0.136208	0.161835
	LOC101927458	turquoise	-0.833312	8.66306e-29	0.833312	8.66306e-29	-0.571207	1.32059e-10	-0.191946	0.0476313	0.894275	1.87489e-38	0.320621	0.000760114	0.0980719	0.31491
	LOC101928620	turquoise	0.490323	8.28033e-08	-0.490323	8.28033e-08	0.364612	0.000112892	0.154304	0.112534	-0.547535	1.04048e-09	-0.0446159	0.648162	0.0255326	0.794053
	LOC101928830	turquoise	-0.609709	3.16757e-12	0.609709	3.16757e-12	-0.669442	3.20053e-15	-0.287675	0.00265959	0.65096	3.18816e-14	0.610019	3.06758e-12	0.0312769	0.749113
	LOC101928916	turquoise	-0.0522944	0.592684	0.0522944	0.592684	-0.157122	0.10604	-0.121115	0.213982	0.0566888	0.561933	0.0692599	0.478407	0.012951	0.894669
	LOC101930578	turquoise	-0.771453	2.41992e-22	0.771453	2.41992e-22	-0.622427	8.24634e-13	-0.300633	0.00165315	0.836537	3.39293e-29	0.324836	0.000640803	0.058268	0.551071
	LOC102724229	turquoise	-0.221774	0.0216891	0.221774	0.0216891	-0.0614484	0.529509	0.235852	0.0144603	0.204905	0.0342445	0.178983	0.0650965	-0.0212566	0.827958
	LOC102725271	turquoise	-0.257676	0.00737277	0.257676	0.00737277	-0.30496	0.00140356	-0.14232	0.14365	0.356077	0.000167099	0.0183314	0.851339	-0.141095	0.147165
	LONRF1	turquoise	-0.691562	1.63144e-16	0.691562	1.63144e-16	-0.630221	3.50578e-13	-0.594178	1.51374e-11	0.729307	5.21446e-19	0.236685	0.0141074	-0.0427321	0.662088
	LOX	turquoise	0.325773	0.000616738	-0.325773	0.000616738	0.383222	4.61748e-05	0.413285	9.67555e-06	-0.373426	7.4422e-05	-0.169169	0.0815225	0.124098	0.202831
	LOXL1	turquoise	0.509298	2.11853e-08	-0.509298	2.11853e-08	0.131919	0.175583	0.0744329	0.446087	-0.470081	3.24528e-07	-0.104444	0.284339	-0.041853	0.668627
	LPAR6	turquoise	-0.299514	0.00172393	0.299514	0.00172393	-0.337495	0.000378027	0.182888	0.0593589	0.364951	0.00011112	0.476178	2.17052e-07	-0.0158842	0.871001
	LPGAT1	turquoise	0.557007	4.6444e-10	-0.557007	4.6444e-10	0.6009	7.77154e-12	0.677198	1.16084e-15	-0.57333	1.08852e-10	-0.359564	0.000142547	0.114275	0.241187
	LPL	turquoise	-0.825045	8.75993e-28	0.825045	8.75993e-28	-0.809575	4.87774e-26	-0.446678	1.41634e-06	0.886263	7.00813e-37	0.478552	1.85197e-07	-0.0292287	0.765049
	LPPR1	turquoise	-0.245506	0.0108083	0.245506	0.0108083	-0.248272	0.00992355	-0.132205	0.174642	0.305637	0.00136777	0.165507	0.0884406	-0.0480444	0.623128
	LRIG1	turquoise	-0.270572	0.00482159	0.270572	0.00482159	-0.314001	0.000989072	0.148047	0.128052	0.343317	0.000294299	0.177108	0.0680074	-0.107366	0.271006
	LRRC15	turquoise	0.539888	1.95962e-09	-0.539888	1.95962e-09	0.244652	0.0110949	0.0412711	0.672968	-0.570824	1.36723e-10	-0.104238	0.285298	-0.0408447	0.676157
	LRRC17	turquoise	0.150408	0.122016	-0.150408	0.122016	-0.0407642	0.67676	0.0257362	0.792447	-0.162251	0.0949778	-0.0841399	0.388877	-0.00588129	0.952058
	LRRC32	turquoise	-0.823924	1.18742e-27	0.823924	1.18742e-27	-0.719719	2.45252e-18	-0.508863	2.1879e-08	0.868948	7.49342e-34	0.439453	2.18438e-06	0.04218	0.666192
	LRRC36	turquoise	-0.815292	1.15386e-26	0.815292	1.15386e-26	-0.709077	1.27065e-17	-0.440376	2.0679e-06	0.8543	1.31295e-31	0.451605	1.04807e-06	-0.0319783	0.74368
	LRRN3	turquoise	-0.871842	2.5087e-34	0.871842	2.5087e-34	-0.720647	2.11711e-18	-0.391645	3.02565e-05	0.929791	2.21976e-47	0.495127	5.90944e-08	0.0345182	0.72411
	LSR	turquoise	0.751885	1.03372e-20	-0.751885	1.03372e-20	0.561919	3.02628e-10	0.427349	4.41572e-06	-0.749636	1.5565e-20	-0.401597	1.80874e-05	-0.0243723	0.803218
	LTB	turquoise	0.286288	0.00279494	-0.286288	0.00279494	-0.0142805	0.883929	-0.0807302	0.408452	-0.282137	0.00323762	0.262955	0.00621139	-0.0908417	0.35208
	LTBP1	turquoise	-0.23567	0.0145385	0.23567	0.0145385	-0.280528	0.00342546	-0.070127	0.472903	0.290861	0.00237089	0.00338231	0.972418	-0.0498877	0.609842
	LTBP4	turquoise	-0.718343	3.04674e-18	0.718343	3.04674e-18	-0.641821	9.37838e-14	-0.366845	0.000101695	0.737107	1.40841e-19	0.483333	1.34039e-07	0.0600884	0.538677
	LTF	turquoise	0.144837	0.136627	-0.144837	0.136627	0.183214	0.0588995	0.0992941	0.308887	-0.173915	0.073207	-0.135482	0.164104	0.0538155	0.581954
	LXN	turquoise	-0.00423426	0.965474	0.00423426	0.965474	0.0194223	0.842603	0.232419	0.0159957	-0.00985999	0.919712	0.114724	0.239331	0.231532	0.0164151
	LY6D	turquoise	0.295763	0.00198168	-0.295763	0.00198168	0.264335	0.0059359	0.0413608	0.672299	-0.337301	0.000381164	-0.208292	0.0313218	-0.0223246	0.819457
	LY6E	turquoise	0.221851	0.0216424	-0.221851	0.0216424	-0.147275	0.130077	-0.131484	0.177023	-0.168365	0.0830022	0.0356641	0.715339	-0.151365	0.119631
	LY96	turquoise	0.348301	0.000236592	-0.348301	0.000236592	0.171378	0.0775622	0.268511	0.00516709	-0.39103	3.1217e-05	0.360575	0.000136085	0.130289	0.181026
	LYPD1	turquoise	0.55867	4.02077e-10	-0.55867	4.02077e-10	0.494241	6.29122e-08	0.288651	0.00256796	-0.60838	3.6331e-12	-0.130816	0.179252	-0.0538661	0.581598
	LYVE1	turquoise	-0.816723	7.9803e-27	0.816723	7.9803e-27	-0.564786	2.34938e-10	-0.19456	0.0446284	0.809787	4.62739e-26	0.476995	2.05552e-07	0.115268	0.237092
	LZTFL1	turquoise	-0.469465	3.37828e-07	0.469465	3.37828e-07	-0.308792	0.00121165	0.281802	0.00327592	0.505697	2.76175e-08	0.187369	0.0532918	0.120617	0.215888
	MACF1	turquoise	-0.835535	4.54984e-29	0.835535	4.54984e-29	-0.781581	2.98435e-23	-0.410569	1.12125e-05	0.904997	9.08798e-41	0.421963	5.98778e-06	0.0784253	0.422006
	MAFF	turquoise	-0.567497	1.84491e-10	0.567497	1.84491e-10	-0.477445	1.99458e-07	-0.171422	0.0774851	0.597095	1.13559e-11	0.30502	0.00140035	0.143954	0.139059
	MAGED1	turquoise	0.623576	7.27974e-13	-0.623576	7.27974e-13	0.494281	6.27353e-08	0.395569	2.47494e-05	-0.627494	4.74158e-13	-0.404916	1.51794e-05	-0.0686133	0.482533
	MAGED4	turquoise	0.512546	1.66365e-08	-0.512546	1.66365e-08	0.492977	6.87656e-08	0.362167	0.000126455	-0.545236	1.26068e-09	-0.340582	0.000331224	0.054245	0.578941
	MAL	turquoise	-0.685081	4.00955e-16	0.685081	4.00955e-16	-0.602284	6.76163e-12	-0.262501	0.00630439	0.751749	1.05978e-20	0.401794	1.79006e-05	-0.0853869	0.381861
	MAN1A1	turquoise	-0.262078	0.00639233	0.262078	0.00639233	-0.267655	0.005317	0.420363	6.54836e-06	0.323173	0.000685652	0.514159	1.47404e-08	0.131222	0.177895
	MANSC1	turquoise	-0.164685	0.0900561	0.164685	0.0900561	-0.120253	0.217285	0.198985	0.039905	0.218027	0.02407	-0.0819324	0.401485	0.0098511	0.919784
	MAOA	turquoise	-0.702228	3.52435e-17	0.702228	3.52435e-17	-0.610681	2.86393e-12	-0.281374	0.00332556	0.734941	2.03523e-19	0.307105	0.00129297	0.0471659	0.629503
	MAOB	turquoise	-0.691798	1.57815e-16	0.691798	1.57815e-16	-0.671453	2.46762e-15	-0.369471	8.98565e-05	0.749271	1.6625e-20	0.278675	0.00365391	-0.0651725	0.50481
	MAP1B	turquoise	0.216122	0.0253633	-0.216122	0.0253633	0.101237	0.299471	0.0436997	0.654921	-0.248333	0.00990458	-0.173444	0.0739994	-0.0189161	0.846654
	MAP3K8	turquoise	-0.590388	2.18965e-11	0.590388	2.18965e-11	-0.333988	0.000438539	0.109515	0.261477	0.596233	1.23661e-11	0.373724	7.33653e-05	0.0693522	0.47782
	MAPK13	turquoise	0.575866	8.62613e-11	-0.575866	8.62613e-11	0.589478	2.39089e-11	0.563919	2.53686e-10	-0.605852	4.70801e-12	-0.287076	0.00271728	0.0718048	0.462352
	MARC2	turquoise	-0.752939	8.52072e-21	0.752939	8.52072e-21	-0.639333	1.25028e-13	-0.16625	0.0870009	0.82707	5.02636e-28	0.358125	0.000152246	0.00926572	0.924536
	MARCKSL1	turquoise	0.699129	5.53971e-17	-0.699129	5.53971e-17	0.60421	5.56489e-12	0.218234	0.0239325	-0.711056	9.4107e-18	-0.523157	7.41838e-09	-0.0199677	0.838243
	MATN3	turquoise	-0.343745	0.000288873	0.343745	0.000288873	-0.400447	1.92109e-05	0.0659014	0.500046	0.490084	8.41912e-08	0.177018	0.0681496	-0.0471052	0.629945
	MB	turquoise	0.442896	1.77908e-06	-0.442896	1.77908e-06	0.242214	0.0119506	0.00386053	0.96852	-0.491653	7.54587e-08	-0.160689	0.0982447	0.0751775	0.441538
	MBIP	turquoise	-0.132135	0.174869	0.132135	0.174869	-0.233465	0.0155134	0.186444	0.0545012	0.202329	0.0366189	0.231002	0.0166697	0.0727745	0.456313
	MCAM	turquoise	-0.577063	7.72419e-11	0.577063	7.72419e-11	-0.353842	0.000184832	-0.0827105	0.397013	0.580394	5.66623e-11	0.208157	0.0314341	0.0852762	0.38248
	MCTP1	turquoise	-0.185736	0.0554406	0.185736	0.0554406	-0.222916	0.0210047	0.118535	0.223975	0.234997	0.0148302	0.135391	0.164391	-0.0288029	0.768375
	MCTS1	turquoise	0.759571	2.469e-21	-0.759571	2.469e-21	0.658782	1.22903e-14	0.594227	1.50651e-11	-0.773386	1.63649e-22	-0.369634	8.91675e-05	-0.0798982	0.413314
	MDK	turquoise	0.802207	2.91474e-25	-0.802207	2.91474e-25	0.607109	4.14017e-12	0.343901	0.000286923	-0.805177	1.43113e-25	-0.389858	3.31264e-05	-0.0155821	0.873433
	MDM1	turquoise	0.177978	0.0666434	-0.177978	0.0666434	0.135783	0.16316	0.348824	0.000231195	-0.126199	0.19523	-0.0941592	0.334697	0.051078	0.601329
	MEIS1	turquoise	-0.795552	1.37493e-24	0.795552	1.37493e-24	-0.655676	1.80036e-14	-0.259066	0.00704967	0.850683	4.31223e-31	0.320425	0.000766129	0.0824127	0.398721
	MEIS2	turquoise	-0.673939	1.78434e-15	0.673939	1.78434e-15	-0.365053	0.000110593	-0.0312882	0.749026	0.710384	1.04243e-17	0.154438	0.11222	0.112041	0.250568
	MEIS3P1	turquoise	-0.302223	0.00155711	0.302223	0.00155711	-0.315941	0.0009162	0.115782	0.234995	0.381377	5.05767e-05	0.0976747	0.316883	0.185927	0.0551863
	MET	turquoise	0.381015	5.14854e-05	-0.381015	5.14854e-05	0.111848	0.251391	0.264336	0.00593575	-0.361936	0.00012781	-0.122547	0.208576	-0.0698025	0.474959
	METTL1	turquoise	0.608079	3.74743e-12	-0.608079	3.74743e-12	0.356267	0.000165663	0.164059	0.0913015	-0.591087	2.04622e-11	-0.302327	0.00155099	-0.121785	0.21144
	MFAP2	turquoise	0.615032	1.81665e-12	-0.615032	1.81665e-12	0.406114	1.42418e-05	0.266024	0.0056135	-0.608283	3.66982e-12	-0.249342	0.00959865	-0.0688405	0.481082
	MFAP4	turquoise	-0.848086	9.93425e-31	0.848086	9.93425e-31	-0.797595	8.59395e-25	-0.36215	0.000126557	0.919429	2.32727e-44	0.547666	1.02904e-09	0.0274833	0.778707
	MFAP5	turquoise	-0.134369	0.167627	0.134369	0.167627	-0.181041	0.0620197	0.0218004	0.823626	0.148941	0.125741	0.195307	0.0438004	0.027099	0.781724
	MFHAS1	turquoise	-0.104879	0.282327	0.104879	0.282327	-0.0450697	0.644825	-0.0286498	0.769572	0.139399	0.152137	-0.146244	0.132818	0.0917567	0.34723
	MICAL1	turquoise	-0.580641	5.53689e-11	0.580641	5.53689e-11	-0.480767	1.59537e-07	-0.257638	0.00738172	0.542144	1.62833e-09	0.616137	1.61659e-12	0.0695344	0.476661
	MID1IP1	turquoise	-0.572421	1.18261e-10	0.572421	1.18261e-10	-0.620094	1.06027e-12	-0.267077	0.00542055	0.629588	3.7611e-13	0.377533	6.10382e-05	-0.112849	0.247147
	MIF	turquoise	0.855744	8.09626e-32	-0.855744	8.09626e-32	0.715209	4.96992e-18	0.353938	0.000184036	-0.89927	1.68737e-39	-0.469326	3.40908e-07	-0.0605002	0.535893
	MIR21	turquoise	0.718395	3.02212e-18	-0.718395	3.02212e-18	0.539712	1.98797e-09	0.4761	2.18181e-07	-0.725495	9.72724e-19	-0.307274	0.00128462	0.0649172	0.506484
	MIR22	turquoise	-0.770967	2.66822e-22	0.770967	2.66822e-22	-0.617259	1.43527e-12	-0.22167	0.021752	0.815123	1.20497e-26	0.367222	9.99132e-05	0.0324785	0.739812
	MIR4691	turquoise	0.629758	3.69076e-13	-0.629758	3.69076e-13	0.516775	1.2098e-08	0.29635	0.00193917	-0.656696	1.58899e-14	-0.277008	0.00387095	-0.0623019	0.523795
	MIR4784	turquoise	0.684444	4.37483e-16	-0.684444	4.37483e-16	0.660647	9.74984e-15	0.309186	0.00119335	-0.723183	1.41241e-18	-0.324194	0.000657795	-0.0303522	0.756295
	MIR6732	turquoise	-0.12674	0.193305	0.12674	0.193305	-0.169214	0.0814405	-0.302582	0.00153612	0.107719	0.269426	0.13238	0.174066	0.0134007	0.891034
	MIR6787	turquoise	0.693537	1.23466e-16	-0.693537	1.23466e-16	0.507685	2.38664e-08	0.219107	0.0233618	-0.765114	8.49843e-22	-0.158805	0.102304	0.0208705	0.831035
	MIR6872	turquoise	-0.433622	3.07638e-06	0.433622	3.07638e-06	-0.471886	2.88336e-07	-0.354629	0.000178401	0.452688	9.80257e-07	0.24627	0.010557	0.187859	0.0526607
	MIR6883	turquoise	-0.722165	1.66254e-18	0.722165	1.66254e-18	-0.726437	8.34616e-19	-0.620175	1.05114e-12	0.753421	7.79809e-21	0.264245	0.00595345	-0.0522439	0.593042
	MKL2	turquoise	-0.341886	0.000313111	0.341886	0.000313111	-0.415889	8.38976e-06	0.111657	0.252207	0.418247	7.36553e-06	0.0206062	0.833144	-0.103969	0.286547
	MMD	turquoise	0.358248	0.000151387	-0.358248	0.000151387	0.378232	5.89953e-05	0.430071	3.77813e-06	-0.42432	5.24394e-06	0.0755906	0.439026	0.161222	0.0971195
	MME	turquoise	-0.589098	2.47998e-11	0.589098	2.47998e-11	-0.476209	2.16612e-07	-0.165805	0.0878617	0.643839	7.41385e-14	0.295486	0.00200198	0.0626391	0.521547
	MMP1	turquoise	0.677377	1.13347e-15	-0.677377	1.13347e-15	0.546521	1.13261e-09	0.378245	5.89595e-05	-0.663304	6.99143e-15	-0.211196	0.0289869	0.0695461	0.476587
	MMP10	turquoise	0.377103	6.23245e-05	-0.377103	6.23245e-05	0.32023	0.000772154	0.216708	0.0249594	-0.372819	7.66175e-05	-0.196005	0.0430369	-0.0996576	0.307111
	MMP11	turquoise	0.651227	3.08726e-14	-0.651227	3.08726e-14	0.336065	0.000401697	0.230222	0.0170514	-0.646015	5.7419e-14	-0.183871	0.0579821	-0.0204795	0.834155
	MMP12	turquoise	0.740219	8.2466e-20	-0.740219	8.2466e-20	0.655064	1.94015e-14	0.361341	0.000131372	-0.762474	1.4174e-21	-0.189905	0.0500909	0.00461319	0.962386
	MMP13	turquoise	0.518658	1.04829e-08	-0.518658	1.04829e-08	0.236873	0.0140289	0.268625	0.00514754	-0.488206	9.59169e-08	-0.168315	0.0830947	-0.0975659	0.317425
	MMP2	turquoise	0.0117199	0.904632	-0.0117199	0.904632	-0.242343	0.0119039	-0.0952687	0.329008	-0.0133844	0.891166	0.265112	0.00578561	0.085088	0.383535
	MMP28	turquoise	-0.573276	1.09398e-10	0.573276	1.09398e-10	-0.641904	9.28859e-14	-0.232219	0.0160896	0.629304	3.88177e-13	0.434776	2.87629e-06	-0.0673785	0.490467
	MMP7	turquoise	0.462944	5.14584e-07	-0.462944	5.14584e-07	0.281008	0.00336847	0.199832	0.0390492	-0.47966	1.71904e-07	-0.125151	0.198995	-0.0619173	0.526366
	MMP9	turquoise	0.656599	1.60799e-14	-0.656599	1.60799e-14	0.539163	2.07897e-09	0.276272	0.00397051	-0.685326	3.87745e-16	-0.151541	0.119198	-0.0395197	0.686101
	MMRN1	turquoise	-0.582024	4.86291e-11	0.582024	4.86291e-11	-0.435253	2.79726e-06	0.0427101	0.662251	0.61017	3.01987e-12	0.29209	0.0022673	0.0461629	0.636815
	MMRN2	turquoise	-0.871646	2.70332e-34	0.871646	2.70332e-34	-0.721955	1.7192e-18	-0.364653	0.000112673	0.927788	9.22131e-47	0.391727	3.01308e-05	0.0222135	0.82034
	MOAP1	turquoise	-0.489919	8.51641e-08	0.489919	8.51641e-08	-0.430678	3.64826e-06	0.0750487	0.442323	0.539696	1.99047e-09	0.284575	0.00297056	-0.050771	0.60352
	MOXD1	turquoise	0.194549	0.0446405	-0.194549	0.0446405	-0.0598247	0.540464	0.143966	0.139026	-0.144079	0.138713	0.066032	0.499196	-0.144887	0.136492
	MPDZ	turquoise	-0.670201	2.90194e-15	0.670201	2.90194e-15	-0.400034	1.9631e-05	-0.171898	0.0766528	0.685145	3.97482e-16	0.180752	0.0624439	0.162593	0.0942727
	MPHOSPH8	turquoise	-0.235316	0.0146912	0.235316	0.0146912	-0.17258	0.0754738	0.0431499	0.658989	0.270682	0.00480368	0.129632	0.183256	0.158157	0.103731
	MPZL2	turquoise	0.353028	0.000191717	-0.353028	0.000191717	0.0261211	0.789415	0.367386	9.91469e-05	-0.291865	0.00228601	-0.0979881	0.315325	-0.159279	0.101272
	MRC1	turquoise	-0.679689	8.32539e-16	0.679689	8.32539e-16	-0.741346	6.7806e-20	-0.255466	0.00791335	0.71096	9.54943e-18	0.690899	1.79073e-16	0.0201456	0.836822
	MRGBP	turquoise	0.674997	1.55288e-15	-0.674997	1.55288e-15	0.648795	4.13036e-14	0.495707	5.6714e-08	-0.682386	5.78837e-16	-0.381458	5.0375e-05	0.0220977	0.821261
	MRPL12	turquoise	0.760518	2.06182e-21	-0.760518	2.06182e-21	0.705535	2.1613e-17	0.255251	0.0079679	-0.798486	6.98904e-25	-0.462206	5.39402e-07	-0.0557034	0.568762
	MRPL17	turquoise	0.732439	3.09979e-19	-0.732439	3.09979e-19	0.683368	5.0663e-16	0.47498	2.35045e-07	-0.757048	3.97333e-21	-0.395622	2.46816e-05	0.0564678	0.563461
	MRPL3	turquoise	0.794042	1.93953e-24	-0.794042	1.93953e-24	0.827691	4.23268e-28	0.654048	2.19565e-14	-0.820325	3.11063e-27	-0.58009	5.8299e-11	0.0386416	0.692721
	MRPS17	turquoise	0.759332	2.58351e-21	-0.759332	2.58351e-21	0.727852	6.62323e-19	0.60054	8.05721e-12	-0.762532	1.40159e-21	-0.415418	8.60966e-06	0.0139359	0.886711
	MS4A1	turquoise	0.34785	0.000241355	-0.34785	0.000241355	0.166159	0.0871764	0.080626	0.409058	-0.324502	0.000649579	-0.00545627	0.955519	-0.0241014	0.805362
	MSLN	turquoise	-0.0507768	0.603478	0.0507768	0.603478	-0.102382	0.294008	-0.00657537	0.946408	0.0760512	0.436234	-0.0178818	0.854945	0.081639	0.403178
	MSMO1	turquoise	-0.455604	8.17904e-07	0.455604	8.17904e-07	-0.211732	0.028573	0.0632013	0.517808	0.437134	2.50491e-06	0.33153	0.000486129	0.183575	0.0583939
	MT1E	turquoise	-0.549039	9.16903e-10	0.549039	9.16903e-10	-0.485443	1.16026e-07	-0.275439	0.00408577	0.523826	7.04347e-09	0.249032	0.00969162	0.0102996	0.916145
	MT1F	turquoise	-0.305037	0.00139942	0.305037	0.00139942	-0.228545	0.0178966	-0.0994578	0.308087	0.241221	0.0123152	0.182905	0.0593344	0.000412274	0.996637
	MT1H	turquoise	-0.420564	6.47508e-06	0.420564	6.47508e-06	-0.296735	0.00191174	-0.177585	0.0672567	0.361558	0.000130059	0.225253	0.019662	0.0865833	0.375201
	MT1HL1	turquoise	-0.466918	3.98596e-07	0.466918	3.98596e-07	-0.364329	0.00011439	-0.290645	0.00238955	0.412994	9.83008e-06	0.213187	0.0274732	0.0190506	0.845578
	MT1M	turquoise	-0.785672	1.24116e-23	0.785672	1.24116e-23	-0.601892	7.03379e-12	-0.289016	0.00253448	0.790197	4.59794e-24	0.421525	6.13643e-06	0.0395817	0.685635
	MT1X	turquoise	-0.372442	7.80141e-05	0.372442	7.80141e-05	-0.269282	0.00503535	-0.213169	0.0274862	0.315223	0.000942582	0.158054	0.103959	-0.00894296	0.927157
	MT2A	turquoise	-0.429175	3.9776e-06	0.429175	3.9776e-06	-0.248385	0.0098886	-0.161824	0.0958627	0.379219	5.62241e-05	0.22013	0.0227076	0.0815735	0.403557
	MTCL1	turquoise	0.409132	1.21163e-05	-0.409132	1.21163e-05	0.402025	1.76848e-05	0.214495	0.026515	-0.412566	1.00618e-05	-0.286874	0.00273702	0.0722328	0.459681
	MTUS1	turquoise	-0.16236	0.0947531	0.16236	0.0947531	-0.154226	0.112719	0.109502	0.261532	0.181107	0.0619229	-0.0589425	0.546463	0.0799363	0.413091
	MUC16	turquoise	0.550619	8.02329e-10	-0.550619	8.02329e-10	0.448104	1.2988e-06	0.289114	0.00252546	-0.5859	3.36927e-11	-0.337884	0.000371811	0.0489678	0.616457
	MUC4	turquoise	0.428277	4.18764e-06	-0.428277	4.18764e-06	0.387444	3.74107e-05	0.231446	0.0164559	-0.44558	1.51377e-06	-0.198809	0.0400836	0.118409	0.22447
	MUC5B	turquoise	0.416655	8.04293e-06	-0.416655	8.04293e-06	0.229306	0.0175087	0.0167059	0.86439	-0.45235	1.00098e-06	-0.227985	0.018187	0.0113033	0.908007
	MX1	turquoise	0.0619141	0.526387	-0.0619141	0.526387	-0.0998884	0.305986	-0.0338228	0.729452	-0.00017794	0.998549	0.10816	0.26746	-0.0249889	0.798344
	MX2	turquoise	0.42432	5.2441e-06	-0.42432	5.2441e-06	0.156932	0.10647	0.0942931	0.334007	-0.389843	3.3152e-05	-0.11944	0.220434	0.0534517	0.584513
	MXRA5	turquoise	0.58285	4.49912e-11	-0.58285	4.49912e-11	0.363502	0.000118869	0.20357	0.0354578	-0.603783	5.81071e-12	-0.254333	0.00820387	-0.000574911	0.995311
	MXRA7	turquoise	-0.466588	4.07199e-07	0.466588	4.07199e-07	-0.531769	3.77265e-09	-0.111763	0.251752	0.521671	8.32041e-09	0.305953	0.00135135	-0.000582352	0.99525
	MYBPC1	turquoise	0.169138	0.0815792	-0.169138	0.0815792	0.131377	0.17738	-0.207755	0.0317712	-0.168775	0.082245	-0.0708284	0.468477	-0.0142846	0.883896
	MYC	turquoise	-0.0282625	0.772601	0.0282625	0.772601	0.0822974	0.399384	0.100761	0.301758	0.00441103	0.964034	-0.037513	0.701264	0.0832869	0.39372
	MYH10	turquoise	-0.756987	4.01896e-21	0.756987	4.01896e-21	-0.672202	2.23882e-15	-0.452995	9.61859e-07	0.827129	4.94511e-28	0.318988	0.000811584	0.03432	0.725631
	MYH11	turquoise	-0.784587	1.56936e-23	0.784587	1.56936e-23	-0.76389	1.07816e-21	-0.423065	5.62841e-06	0.831358	1.51357e-28	0.381459	5.03741e-05	-0.0111651	0.909127
	MYL9	turquoise	-0.722389	1.6041e-18	0.722389	1.6041e-18	-0.769112	3.86623e-22	-0.501564	3.72984e-08	0.746608	2.68211e-20	0.440413	2.0633e-06	0.0228721	0.815107
	MYLIP	turquoise	-0.526053	5.92193e-09	0.526053	5.92193e-09	-0.478471	1.86208e-07	-0.0437257	0.654728	0.621399	9.21485e-13	0.219412	0.0231652	-0.00307708	0.974906
	MYLK	turquoise	-0.711457	8.85175e-18	0.711457	8.85175e-18	-0.73763	1.28791e-19	-0.459028	6.59812e-07	0.767381	5.44742e-22	0.377545	6.10033e-05	-0.0102424	0.916609
	MYO1D	turquoise	0.288509	0.00258114	-0.288509	0.00258114	0.109387	0.262036	0.419767	6.76941e-06	-0.233982	0.0152799	-0.0930534	0.340429	-0.133103	0.171705
	MYO6	turquoise	0.328752	0.000545599	-0.328752	0.000545599	0.219207	0.023297	0.472699	2.7332e-07	-0.24175	0.0121198	-0.210192	0.0297774	0.0378747	0.698522
	MZB1	turquoise	0.400848	1.88123e-05	-0.400848	1.88123e-05	0.284224	0.00300768	-0.0702302	0.47225	-0.477154	2.03375e-07	-0.0143768	0.883151	0.0559897	0.566774
	NACC2	turquoise	-0.639688	1.20025e-13	0.639688	1.20025e-13	-0.534562	3.01741e-09	-0.0149367	0.878635	0.673028	2.01008e-15	0.311397	0.00109521	-0.0497414	0.610892
	NAP1L3	turquoise	-0.22821	0.0180698	0.22821	0.0180698	-0.055204	0.572238	0.444849	1.58202e-06	0.247442	0.010182	0.153242	0.115061	-0.0687963	0.481364
	NARF	turquoise	0.765034	8.63148e-22	-0.765034	8.63148e-22	0.611013	2.76691e-12	0.384411	4.35311e-05	-0.783721	1.89035e-23	-0.348784	0.000231595	-0.103844	0.287131
	NCALD	turquoise	-0.67916	8.93741e-16	0.67916	8.93741e-16	-0.71939	2.58352e-18	-0.334204	0.000434554	0.751198	1.17187e-20	0.281632	0.00329557	-0.0943642	0.333641
	NDN	turquoise	-0.59454	1.46097e-11	0.59454	1.46097e-11	-0.631721	2.96538e-13	-0.232492	0.0159617	0.643419	7.78688e-14	0.472377	2.79164e-07	-0.142108	0.144254
	NDNF	turquoise	-0.707355	1.64682e-17	0.707355	1.64682e-17	-0.745971	3.0042e-20	-0.290403	0.00241062	0.778552	5.64513e-23	0.420934	6.34273e-06	0.04977	0.610687
	NDRG1	turquoise	0.346052	0.000261197	-0.346052	0.000261197	0.339305	0.000349892	0.0902837	0.355058	-0.338422	0.000363376	-0.398525	2.1238e-05	-0.166864	0.0858244
	NDRG4	turquoise	-0.577064	7.72368e-11	0.577064	7.72368e-11	-0.342588	0.000303744	-0.281316	0.00333225	0.628263	4.3556e-13	0.200337	0.0385471	0.00388982	0.968281
	NDUFA4L2	turquoise	-0.411268	1.07963e-05	0.411268	1.07963e-05	-0.3133	0.00101669	-0.331912	0.000478419	0.396265	2.3877e-05	0.119058	0.221924	-0.114077	0.242005
	NDUFS6	turquoise	0.539948	1.95003e-09	-0.539948	1.95003e-09	0.5754	9.00464e-11	0.292052	0.0022705	-0.542977	1.5203e-09	-0.320179	0.000773752	-0.0733726	0.45261
	NEDD4L	turquoise	-0.733898	2.42684e-19	0.733898	2.42684e-19	-0.591347	1.99526e-11	-0.252376	0.00872795	0.799946	4.96985e-25	0.267881	0.00527721	-0.0238772	0.807137
	NEDD9	turquoise	-0.711361	8.98294e-18	0.711361	8.98294e-18	-0.69428	1.11105e-16	-0.280673	0.0034081	0.815193	1.18367e-26	0.279814	0.0035119	0.0805546	0.409475
	NEK7	turquoise	-0.622308	8.35304e-13	0.622308	8.35304e-13	-0.549426	8.8751e-10	-0.0115556	0.905963	0.728452	6.0025e-19	0.381052	5.13926e-05	0.171764	0.0768869
	NELFCD	turquoise	0.578098	7.01781e-11	-0.578098	7.01781e-11	0.639064	1.28952e-13	0.503655	3.20544e-08	-0.579085	6.4028e-11	-0.423437	5.51185e-06	0.00726337	0.94081
	NELL1	turquoise	0.338193	0.000366936	-0.338193	0.000366936	0.189003	0.0512106	0.206659	0.0327035	-0.309672	0.00117111	-0.285572	0.00286712	-0.223829	0.0204713
	NES	turquoise	-0.69322	1.29128e-16	0.69322	1.29128e-16	-0.617701	1.36935e-12	-0.637514	1.54029e-13	0.701599	3.86481e-17	0.245626	0.0107685	-0.0189342	0.84651
	NET1	turquoise	0.669846	3.03836e-15	-0.669846	3.03836e-15	0.552991	6.55839e-10	0.552299	6.95674e-10	-0.649648	3.7306e-14	-0.467799	3.76485e-07	-0.0291278	0.765837
	NFAT5	turquoise	-0.158338	0.103331	0.158338	0.103331	-0.217034	0.0247371	-0.460273	6.09877e-07	0.159804	0.100136	-0.165746	0.087976	-0.0252449	0.796323
	NFE2L3	turquoise	0.585262	3.58027e-11	-0.585262	3.58027e-11	0.365482	0.000108402	0.3967	2.33463e-05	-0.548977	9.21745e-10	-0.125982	0.196003	0.0519609	0.595049
	NFIB	turquoise	-0.395115	2.53352e-05	0.395115	2.53352e-05	-0.304466	0.00143022	-0.0121816	0.900894	0.442363	1.83681e-06	0.0891727	0.361034	-0.00145398	0.988141
	NFIL3	turquoise	-0.302341	0.00155016	0.302341	0.00155016	-0.0557071	0.568737	0.123841	0.203775	0.248706	0.00979042	0.174234	0.0726739	0.206967	0.0324394
	NFKBIA	turquoise	-0.643809	7.43972e-14	0.643809	7.43972e-14	-0.627498	4.73955e-13	-0.446081	1.46854e-06	0.673934	1.78541e-15	0.408788	1.23427e-05	0.114208	0.241463
	NID1	turquoise	-0.467349	3.87636e-07	0.467349	3.87636e-07	-0.347582	0.000244219	-0.0128708	0.895318	0.512277	1.69739e-08	0.13023	0.181226	0.13883	0.153836
	NID2	turquoise	0.0636531	0.514814	-0.0636531	0.514814	0.0653678	0.503531	0.133301	0.171061	-0.106064	0.276895	-0.0287398	0.768868	0.106042	0.276994
	NINJ2	turquoise	-0.556556	4.82889e-10	0.556556	4.82889e-10	-0.58817	2.71168e-11	-0.220348	0.02257	0.606063	4.6078e-12	0.477438	1.99544e-07	-0.100962	0.30079
	NKG7	turquoise	-0.470352	3.18826e-07	0.470352	3.18826e-07	-0.334631	0.000426811	-0.191908	0.0476763	0.489003	9.07586e-08	0.538475	2.19899e-09	0.100891	0.301133
	NLGN4X	turquoise	-0.269008	0.00508192	0.269008	0.00508192	-0.0182409	0.852064	0.217295	0.0245599	0.284655	0.00296207	0.199259	0.0396267	0.0594948	0.542703
	NLRP2	turquoise	0.197019	0.0419486	-0.197019	0.0419486	0.164021	0.0913774	0.274794	0.00417718	-0.208081	0.0314981	-0.146748	0.131471	-0.091835	0.346817
	NME1	turquoise	0.861465	1.12965e-32	-0.861465	1.12965e-32	0.813679	1.74159e-26	0.425203	4.98858e-06	-0.91072	4.05064e-42	-0.541256	1.7518e-09	-0.0104683	0.914776
	NME1-NME2	turquoise	0.790126	4.67109e-24	-0.790126	4.67109e-24	0.689063	2.31398e-16	0.313101	0.00102462	-0.850997	3.89427e-31	-0.407286	1.3378e-05	0.00604186	0.950751
	NME4	turquoise	0.662892	7.36319e-15	-0.662892	7.36319e-15	0.48437	1.2488e-07	0.0769251	0.430965	-0.692769	1.37627e-16	-0.527684	5.21157e-09	-0.0657481	0.501047
	NME5	turquoise	-0.376317	6.47457e-05	0.376317	6.47457e-05	-0.384987	4.23013e-05	-0.203555	0.0354722	0.331475	0.000487246	0.113996	0.242344	-0.0151362	0.877026
	NMNAT2	turquoise	0.495625	5.70471e-08	-0.495625	5.70471e-08	0.236156	0.0143305	0.233877	0.0153273	-0.490507	8.1747e-08	-0.0794465	0.415968	0.0280799	0.774031
	NMU	turquoise	0.556128	5.01063e-10	-0.556128	5.01063e-10	0.563756	2.57386e-10	0.366535	0.000103185	-0.564327	2.4468e-10	-0.383328	4.59329e-05	0.0820505	0.400804
	NOTCH1	turquoise	-0.727389	7.14517e-19	0.727389	7.14517e-19	-0.570604	1.39472e-10	-0.248454	0.00986765	0.744909	3.62738e-20	0.368196	9.5436e-05	-0.00973232	0.920748
	NOTCH4	turquoise	-0.84856	8.53972e-31	0.84856	8.53972e-31	-0.717983	3.22394e-18	-0.488866	9.16286e-08	0.892721	3.86917e-38	0.365029	0.000110717	0.085042	0.383793
	NOX4	turquoise	0.546612	1.12403e-09	-0.546612	1.12403e-09	0.342483	0.000305136	0.491063	7.86369e-08	-0.486356	1.08976e-07	-0.171874	0.0766951	0.0174351	0.85853
	NPDC1	turquoise	-0.650604	3.32728e-14	0.650604	3.32728e-14	-0.702639	3.31771e-17	-0.515877	1.29493e-08	0.671045	2.60176e-15	0.386291	3.9636e-05	-0.0123477	0.89955
	NPM3	turquoise	0.765516	7.85596e-22	-0.765516	7.85596e-22	0.740187	8.29227e-20	0.345878	0.000263192	-0.820993	2.60584e-27	-0.552382	6.90753e-10	-0.115661	0.235486
	NPR1	turquoise	-0.83565	4.4003e-29	0.83565	4.4003e-29	-0.762613	1.38003e-21	-0.629751	3.69371e-13	0.849135	7.10472e-31	0.435233	2.80049e-06	0.0579343	0.553358
	NPR3	turquoise	-0.647426	4.85986e-14	0.647426	4.85986e-14	-0.600764	7.8781e-12	-0.373329	7.47719e-05	0.708899	1.30533e-17	0.244935	0.0109992	0.0418952	0.668313
	NPTX1	turquoise	0.285749	0.00284913	-0.285749	0.00284913	0.221505	0.0218532	0.170435	0.0792341	-0.232375	0.0160163	-0.246982	0.0103279	-0.0579998	0.552908
	NPTX2	turquoise	0.310452	0.00113623	-0.310452	0.00113623	0.318004	0.000844094	0.208112	0.0314722	-0.374757	6.98112e-05	-0.153966	0.113332	-0.167703	0.0842383
	NPY1R	turquoise	-0.334376	0.000431427	0.334376	0.000431427	-0.111102	0.254586	0.15678	0.106812	0.359281	0.000144411	0.216241	0.0252809	0.0160576	0.869605
	NQO1	turquoise	0.6095	3.23673e-12	-0.6095	3.23673e-12	0.589892	2.2971e-11	0.240931	0.0124235	-0.632565	2.69779e-13	-0.506378	2.62718e-08	-0.0277039	0.776978
	NR1D2	turquoise	-0.0845443	0.386593	0.0845443	0.386593	-0.111939	0.251004	0.075709	0.438307	0.14889	0.125871	-0.0935141	0.338034	-0.0405211	0.678581
	NR2F1	turquoise	-0.599477	8.96151e-12	0.599477	8.96151e-12	-0.63871	1.34303e-13	-0.165317	0.0888127	0.701334	4.01811e-17	0.367132	0.000100337	0.0138021	0.887791
	NR2F2	turquoise	-0.577581	7.3626e-11	0.577581	7.3626e-11	-0.513613	1.5358e-08	-0.126377	0.194596	0.655221	1.90335e-14	0.275352	0.00409798	0.0486399	0.618823
	NR3C2	turquoise	-0.620411	1.0248e-12	0.620411	1.0248e-12	-0.641518	9.71466e-14	-0.105418	0.27985	0.705385	2.21032e-17	0.293927	0.00212014	-0.0963192	0.323678
	NR4A1	turquoise	-0.522343	7.89993e-09	0.522343	7.89993e-09	-0.464946	4.52653e-07	-0.530445	4.19113e-09	0.514706	1.4146e-08	0.187085	0.053661	-0.00918211	0.925215
	NR4A2	turquoise	-0.437742	2.41687e-06	0.437742	2.41687e-06	-0.292409	0.00224108	-0.121327	0.213175	0.442879	1.78088e-06	0.0568697	0.560684	0.16946	0.0809913
	NRGN	turquoise	-0.672395	2.18305e-15	0.672395	2.18305e-15	-0.697949	6.5698e-17	-0.510112	1.99448e-08	0.663472	6.84496e-15	0.516084	1.27476e-08	-0.0362972	0.710509
	NRIP1	turquoise	0.359599	0.000142321	-0.359599	0.000142321	0.219419	0.0231607	0.319186	0.000805168	-0.349755	0.00022185	-0.0668904	0.493622	0.157738	0.104661
	NRN1	turquoise	-0.719491	2.54272e-18	0.719491	2.54272e-18	-0.466362	4.13184e-07	-0.174779	0.0717693	0.761711	1.64113e-21	0.32731	0.000579019	-0.00498746	0.959337
	NT5DC2	turquoise	0.334454	0.00043001	-0.334454	0.00043001	0.287419	0.00268417	0.138496	0.154836	-0.359987	0.000139808	-0.295207	0.0020227	-0.126042	0.195789
	NT5E	turquoise	0.433629	3.07509e-06	-0.433629	3.07509e-06	0.0678813	0.487228	0.360455	0.00013684	-0.340767	0.000328598	-0.0373848	0.702237	-0.19025	0.0496683
	NTRK2	turquoise	-0.596232	1.23675e-11	0.596232	1.23675e-11	-0.49776	4.90114e-08	-0.316779	0.000886271	0.616975	1.47914e-12	0.233796	0.0153637	-0.0811268	0.406145
	NUAK1	turquoise	-0.370995	8.35884e-05	0.370995	8.35884e-05	-0.337886	0.000371781	-0.350778	0.000211994	0.395398	2.49683e-05	0.130498	0.180321	-0.0979978	0.315277
	NUCB2	turquoise	0.228676	0.0178293	-0.228676	0.0178293	0.225061	0.0197697	0.30323	0.00149888	-0.224456	0.0201116	-0.203064	0.0359276	-0.046606	0.63358
	NUP107	turquoise	0.506496	2.60467e-08	-0.506496	2.60467e-08	0.537008	2.47698e-09	0.389342	3.40015e-05	-0.481195	1.54978e-07	-0.464741	4.58653e-07	-0.0202416	0.836055
	NUPR1	turquoise	-0.370919	8.38913e-05	0.370919	8.38913e-05	-0.332694	0.00046302	-0.276783	0.00390112	0.354611	0.000178538	0.373483	7.42196e-05	-0.0954483	0.328092
	NUTF2	turquoise	0.488251	9.56136e-08	-0.488251	9.56136e-08	0.436264	2.63636e-06	0.125939	0.196159	-0.5205	9.10429e-09	-0.294582	0.00206972	0.00355936	0.970975
	NXF3	turquoise	-0.560483	3.43248e-10	0.560483	3.43248e-10	-0.520585	9.04523e-09	-0.383549	4.54321e-05	0.604574	5.36263e-12	0.329494	0.00052909	0.0403582	0.679802
	OAS1	turquoise	0.446282	1.45077e-06	-0.446282	1.45077e-06	0.414002	9.30382e-06	0.252498	0.00869453	-0.47543	2.28129e-07	-0.0757709	0.437932	0.279903	0.00350104
	OAS3	turquoise	0.436243	2.63952e-06	-0.436243	2.63952e-06	0.457602	7.21767e-07	0.333947	0.000439286	-0.457599	7.21878e-07	-0.126934	0.192618	0.240376	0.0126333
	OAT	turquoise	0.471239	3.00837e-07	-0.471239	3.00837e-07	0.392555	2.88849e-05	0.52999	4.34487e-09	-0.412305	1.02057e-05	-0.408447	1.25711e-05	0.0637934	0.513886
	OGN	turquoise	-0.672088	2.27227e-15	0.672088	2.27227e-15	-0.576116	8.43013e-11	-0.16866	0.0824568	0.675384	1.47553e-15	0.424845	5.09069e-06	0.106549	0.274693
	OLFM4	turquoise	0.188389	0.0519851	-0.188389	0.0519851	0.212355	0.028097	0.0873997	0.370699	-0.219814	0.0229078	-0.0690272	0.47989	-0.0732286	0.4535
	OLFML1	turquoise	-0.820407	3.04377e-27	0.820407	3.04377e-27	-0.727753	6.73223e-19	-0.272666	0.00449168	0.851721	3.07563e-31	0.583602	4.19047e-11	0.0755723	0.439137
	OLFML2A	turquoise	-0.746454	2.75638e-20	0.746454	2.75638e-20	-0.601753	7.13298e-12	-0.383253	4.61043e-05	0.806939	9.32938e-26	0.302327	0.00155099	-0.00518949	0.957692
	OLFML2B	turquoise	0.207173	0.0322638	-0.207173	0.0322638	0.137633	0.157449	0.163997	0.0914258	-0.24354	0.0114784	-0.0223331	0.819389	0.104533	0.283929
	OPN3	turquoise	0.0217777	0.823808	-0.0217777	0.823808	0.0741466	0.447844	0.195018	0.0441189	-0.0173892	0.858899	-0.186466	0.0544722	0.213126	0.0275179
	OR7E14P	turquoise	0.488559	9.35977e-08	-0.488559	9.35977e-08	0.4174	7.71921e-06	0.438192	2.35345e-06	-0.467458	3.84922e-07	-0.276792	0.00389997	-0.0132094	0.89258
	ORM1	turquoise	0.00421851	0.965602	-0.00421851	0.965602	-0.0794287	0.416073	-0.0058902	0.951986	0.00691835	0.943617	0.199988	0.0388938	-0.0694137	0.477428
	ORM1	turquoise	0.099449	0.308129	-0.099449	0.308129	0.0196617	0.840688	0.017453	0.858387	-0.0995033	0.307864	0.144759	0.136841	-0.0894323	0.359632
	OSBPL1A	turquoise	-0.500649	3.9842e-08	0.500649	3.9842e-08	-0.421505	6.14351e-06	-0.0917731	0.347144	0.555266	5.39676e-10	0.195992	0.0430517	-0.0195682	0.841437
	OSBPL3	turquoise	0.493192	6.77373e-08	-0.493192	6.77373e-08	0.336336	0.000397117	0.415217	8.70511e-06	-0.516657	1.22063e-08	-0.159233	0.101371	0.0863666	0.376402
	OSMR	turquoise	0.389711	3.33735e-05	-0.389711	3.33735e-05	0.241465	0.0122249	0.454395	8.81845e-07	-0.373344	7.4716e-05	-0.0921581	0.345116	0.130776	0.179387
	OSTM1	turquoise	-0.526617	5.66642e-09	0.526617	5.66642e-09	-0.33864	0.000359995	0.272923	0.00445254	0.550904	7.83201e-10	0.604821	5.22956e-12	0.0910212	0.351125
	P2RY14	turquoise	-0.780741	3.56467e-23	0.780741	3.56467e-23	-0.659951	1.06318e-14	-0.168313	0.0830987	0.847813	1.08348e-30	0.449543	1.1895e-06	0.158552	0.102858
	P4HA1	turquoise	0.648332	4.36431e-14	-0.648332	4.36431e-14	0.593625	1.59804e-11	0.386119	3.99778e-05	-0.702618	3.32791e-17	-0.380234	5.34989e-05	-0.0857785	0.379673
	P4HB	turquoise	0.640503	1.09249e-13	-0.640503	1.09249e-13	0.477889	1.93615e-07	0.201605	0.0373101	-0.695428	9.43502e-17	-0.192217	0.047313	-0.0350078	0.720359
	PAEP	turquoise	0.424801	5.10316e-06	-0.424801	5.10316e-06	0.259455	0.00696146	0.136369	0.161334	-0.45165	1.04511e-06	-0.154822	0.111317	0.126847	0.192926
	PAFAH1B3	turquoise	0.773518	1.59322e-22	-0.773518	1.59322e-22	0.785654	1.246e-23	0.468461	3.60655e-07	-0.813731	1.71894e-26	-0.436059	2.66818e-06	-0.0283162	0.772182
	PALLD	turquoise	-0.354594	0.000178676	0.354594	0.000178676	-0.379175	5.63452e-05	-0.326473	0.000599292	0.364361	0.000114218	0.11876	0.22309	0.00920179	0.925055
	PALMD	turquoise	-0.78234	2.53969e-23	0.78234	2.53969e-23	-0.63221	2.8073e-13	-0.274336	0.00424306	0.850922	3.99044e-31	0.27923	0.00358407	-0.0222456	0.820085
	PAPSS2	turquoise	-0.693483	1.24413e-16	0.693483	1.24413e-16	-0.7006	4.47276e-17	-0.365589	0.000107861	0.742995	5.08243e-20	0.433856	3.03482e-06	-0.0686093	0.482559
	PBX1	turquoise	-0.562424	2.89483e-10	0.562424	2.89483e-10	-0.407549	1.31912e-05	-0.316998	0.000878591	0.607236	4.08669e-12	-0.0018206	0.985151	-0.031793	0.745114
	PCDH12	turquoise	-0.818752	4.70598e-27	0.818752	4.70598e-27	-0.666416	4.71527e-15	-0.468562	3.58288e-07	0.848335	9.17598e-31	0.398804	2.09314e-05	0.0555125	0.57009
	PCDH17	turquoise	-0.785097	1.40555e-23	0.785097	1.40555e-23	-0.644138	7.15848e-14	-0.458897	6.65261e-07	0.815723	1.03309e-26	0.246009	0.0106423	0.14311	0.141416
	PCDHGA1	turquoise	-0.742249	5.79197e-20	0.742249	5.79197e-20	-0.826373	6.08978e-28	-0.581445	5.13495e-11	0.789026	5.95885e-24	0.371885	8.01152e-05	-0.0314241	0.747972
	PCF11	turquoise	-0.575864	8.6282e-11	0.575864	8.6282e-11	-0.580411	5.65705e-11	-0.0753907	0.44024	0.680806	7.16575e-16	0.236879	0.0140264	-0.0191882	0.844476
	PCOLCE	turquoise	0.106672	0.274135	-0.106672	0.274135	-0.0566579	0.562147	-0.166396	0.0867191	-0.181931	0.0607249	0.135624	0.163659	0.174359	0.0724643
	PCOLCE2	turquoise	-0.732762	2.93688e-19	0.732762	2.93688e-19	-0.534809	2.9581e-09	-0.170868	0.0784627	0.721421	1.87207e-18	0.550462	8.13069e-10	0.0464661	0.634602
	PCP4	turquoise	0.453765	9.17029e-07	-0.453765	9.17029e-07	0.455107	8.43615e-07	0.249915	0.00942857	-0.459717	6.31708e-07	-0.312766	0.00103815	0.0329675	0.736038
	PCSK1N	turquoise	0.488911	9.13432e-08	-0.488911	9.13432e-08	0.328024	0.00056224	0.151127	0.120221	-0.50935	2.11041e-08	-0.184728	0.0568029	-0.0895392	0.359056
	PCSK5	turquoise	-0.519745	9.64707e-09	0.519745	9.64707e-09	-0.451456	1.05769e-06	0.0668337	0.493989	0.561411	3.1645e-10	0.240307	0.0126594	0.0891652	0.361074
	PCYOX1	turquoise	-0.657554	1.43005e-14	0.657554	1.43005e-14	-0.558902	3.94019e-10	-0.240192	0.0127032	0.695557	9.26231e-17	0.293631	0.0021432	0.131454	0.177123
	PDE2A	turquoise	-0.792398	2.81165e-24	0.792398	2.81165e-24	-0.687453	2.89328e-16	-0.461588	5.61028e-07	0.74712	2.44727e-20	0.408413	1.25938e-05	0.0620689	0.525352
	PDE8B	turquoise	-0.638115	1.43793e-13	0.638115	1.43793e-13	-0.450462	1.12437e-06	-0.518816	1.03573e-08	0.610612	2.88443e-12	0.0657218	0.501218	0.0643934	0.509927
	PDGFC	turquoise	0.329382	0.000531534	-0.329382	0.000531534	0.0174589	0.85834	0.101638	0.297547	-0.294583	0.00206968	0.0155169	0.873959	-0.0627982	0.520487
	PDGFD	turquoise	0.271634	0.00465155	-0.271634	0.00465155	0.0774264	0.427959	0.261276	0.00656171	-0.214916	0.0262127	-0.0768911	0.43117	-0.0155704	0.873528
	PDGFRL	turquoise	0.490053	8.43699e-08	-0.490053	8.43699e-08	0.426139	4.73046e-06	0.472667	2.73885e-07	-0.476389	2.14019e-07	-0.242233	0.0119436	0.0853701	0.381955
	PDIA3	turquoise	0.604464	5.42297e-12	-0.604464	5.42297e-12	0.466531	4.08698e-07	0.206771	0.0326074	-0.621597	9.01968e-13	-0.369012	9.1829e-05	0.0652874	0.504058
	PDIA4	turquoise	0.783011	2.20084e-23	-0.783011	2.20084e-23	0.678068	1.03395e-15	0.452827	9.71893e-07	-0.80851	6.34584e-26	-0.42766	4.33791e-06	-0.131748	0.176148
	PDK4	turquoise	-0.741617	6.46742e-20	0.741617	6.46742e-20	-0.508616	2.22828e-08	-0.0896267	0.358584	0.763519	1.15847e-21	0.29048	0.00240388	0.117363	0.22862
	PDLIM1	turquoise	-0.704453	2.53841e-17	0.704453	2.53841e-17	-0.647792	4.65338e-14	-0.361008	0.0001334	0.721665	1.80058e-18	0.410605	1.1191e-05	0.0556024	0.569465
	PDLIM2	turquoise	-0.837299	2.71135e-29	0.837299	2.71135e-29	-0.738098	1.18874e-19	-0.268453	0.00517727	0.871414	2.95444e-34	0.58502	3.66369e-11	0.119186	0.221424
	PDLIM3	turquoise	-0.531645	3.81009e-09	0.531645	3.81009e-09	-0.448196	1.29153e-06	-0.0250557	0.797817	0.578147	6.9857e-11	0.259334	0.00698882	0.0372695	0.703112
	PDP1	turquoise	0.341694	0.000315722	-0.341694	0.000315722	0.191508	0.0481508	0.0742141	0.447429	-0.320995	0.00074878	-0.273444	0.00437423	0.0107618	0.912396
	PDZD2	turquoise	-0.836001	3.97046e-29	0.836001	3.97046e-29	-0.720646	2.11749e-18	-0.289763	0.00246702	0.919935	1.69485e-44	0.408718	1.23895e-05	-0.0124617	0.898627
	PDZK1IP1	turquoise	0.172738	0.0752023	-0.172738	0.0752023	-0.119933	0.218519	-0.0812564	0.405394	-0.18433	0.0573474	0.0850166	0.383936	-0.0181125	0.853095
	PDZRN3	turquoise	-0.578627	6.68107e-11	0.578627	6.68107e-11	-0.388033	3.63197e-05	0.139052	0.153172	0.632797	2.62847e-13	0.33246	0.000467589	-0.000862522	0.992965
	PECAM1	turquoise	-0.909082	1.00728e-41	0.909082	1.00728e-41	-0.785599	1.26095e-23	-0.435176	2.80982e-06	0.952049	8.01712e-56	0.569501	1.54086e-10	0.0747735	0.444003
	PEG3	turquoise	-0.341917	0.000312702	0.341917	0.000312702	-0.164402	0.0906172	0.175762	0.0701611	0.382938	4.68276e-05	0.000466914	0.996192	-0.0656003	0.502011
	PELI1	turquoise	-0.0470159	0.630594	0.0470159	0.630594	-0.129321	0.184317	0.199435	0.0394481	0.0947222	0.331803	0.0780695	0.424121	0.132695	0.173035
	PENK	turquoise	-0.487873	9.81474e-08	0.487873	9.81474e-08	-0.363594	0.000118364	-0.0614631	0.52941	0.537724	2.33737e-09	0.185323	0.0559956	-0.0852509	0.382622
	PER3	turquoise	-0.512996	1.60853e-08	0.512996	1.60853e-08	-0.466482	4.10006e-07	-0.0635618	0.515419	0.577294	7.56101e-11	0.259882	0.00686592	-0.106971	0.272787
	PERP	turquoise	0.61555	1.72006e-12	-0.61555	1.72006e-12	0.625646	5.80886e-13	0.460635	5.96025e-07	-0.624153	6.83682e-13	-0.472511	2.76717e-07	-0.0223276	0.819433
	PFKFB3	turquoise	-0.223985	0.0203813	0.223985	0.0203813	-0.199069	0.0398194	0.151901	0.118312	0.264384	0.00592637	0.10119	0.299693	0.0535555	0.583782
	PFKP	turquoise	0.722673	1.53275e-18	-0.722673	1.53275e-18	0.744692	3.76904e-20	0.450259	1.13841e-06	-0.784545	1.58329e-23	-0.44992	1.16236e-06	0.0693992	0.477521
	PGC	turquoise	-0.751097	1.19366e-20	0.751097	1.19366e-20	-0.640322	1.11565e-13	-0.362014	0.00012735	0.784458	1.61341e-23	0.425101	5.0174e-06	0.0621719	0.524664
	PGK1	turquoise	0.67181	2.35574e-15	-0.67181	2.35574e-15	0.687836	2.74378e-16	0.526099	5.90072e-09	-0.722822	1.49651e-18	-0.278743	0.00364534	-0.0348427	0.721623
	PHACTR1	turquoise	-0.627235	4.87904e-13	0.627235	4.87904e-13	-0.591256	2.01299e-11	-0.612542	2.35934e-12	0.626075	5.5419e-13	0.338441	0.000363077	-0.00342794	0.972046
	PHACTR2	turquoise	-0.676198	1.32521e-15	0.676198	1.32521e-15	-0.604072	5.64326e-12	-0.35775	0.000154866	0.763661	1.12704e-21	0.222776	0.0210874	0.101435	0.298522
	PHLDA2	turquoise	0.706616	1.83956e-17	-0.706616	1.83956e-17	0.433644	3.07244e-06	0.436173	2.65046e-06	-0.697281	7.23408e-17	-0.256882	0.00756313	0.0269034	0.783261
	PID1	turquoise	-0.80282	2.5195e-25	0.80282	2.5195e-25	-0.69856	6.0154e-17	-0.212464	0.0280146	0.827029	5.08381e-28	0.574209	1.00443e-10	0.0236472	0.808959
	PIEZO1	turquoise	-0.506687	2.5683e-08	0.506687	2.5683e-08	-0.440659	2.03331e-06	-0.323102	0.000687636	0.510627	1.91968e-08	0.238166	0.0134989	0.0170227	0.861843
	PIEZO2	turquoise	-0.52351	7.2183e-09	0.52351	7.2183e-09	-0.449107	1.22163e-06	-0.428872	4.04748e-06	0.497317	5.05837e-08	0.15389	0.113514	0.0528917	0.58846
	PIGA	turquoise	-0.235168	0.0147553	0.235168	0.0147553	-0.296832	0.00190485	0.0800254	0.412569	0.316606	0.000892376	0.158942	0.102004	-0.115967	0.234244
	PIK3CA	turquoise	-0.130712	0.179603	0.130712	0.179603	0.0227092	0.816401	0.422528	5.80088e-06	0.178979	0.0651028	-0.0663436	0.497168	0.266143	0.00559147
	PIK3R1	turquoise	-0.678597	9.63595e-16	0.678597	9.63595e-16	-0.649034	4.01423e-14	-0.355563	0.000171026	0.714476	5.56757e-18	0.284949	0.00293136	-0.0688598	0.480958
	PIP	turquoise	0.253621	0.00839136	-0.253621	0.00839136	-0.00506819	0.95868	-0.156224	0.108077	-0.27783	0.00376253	-0.0706859	0.469374	-0.135954	0.162626
	PIP5K1B	turquoise	-0.83689	3.05821e-29	0.83689	3.05821e-29	-0.648277	4.39299e-14	-0.202507	0.0364504	0.881268	5.85529e-36	0.492313	7.20466e-08	0.064849	0.506931
	PKD2	turquoise	-0.376052	6.5582e-05	0.376052	6.5582e-05	-0.421078	6.29197e-06	0.174105	0.0728887	0.482284	1.43948e-07	0.250742	0.0091879	-0.0243935	0.80305
	PKIG	turquoise	-0.779224	4.90528e-23	0.779224	4.90528e-23	-0.600791	7.8567e-12	-0.318776	0.00081848	0.816042	9.51581e-27	0.524836	6.51168e-09	0.102903	0.291547
	PLA1A	turquoise	-0.566099	2.09039e-10	0.566099	2.09039e-10	-0.443148	1.75243e-06	-0.328644	0.000548028	0.606715	4.31044e-12	0.36329	0.000120047	0.0172975	0.859635
	PLA2G16	turquoise	-0.197353	0.0415961	0.197353	0.0415961	-0.165185	0.0890714	-0.0409865	0.675096	0.23135	0.016502	0.196344	0.0426705	-0.0748465	0.443557
	PLA2G1B	turquoise	-0.764111	1.03288e-21	0.764111	1.03288e-21	-0.705233	2.26064e-17	-0.329216	0.000535202	0.829548	2.52208e-28	0.458006	7.0367e-07	-0.0511217	0.601017
	PLA2G4A	turquoise	0.479069	1.7888e-07	-0.479069	1.7888e-07	0.362706	0.000123343	0.378925	5.70371e-05	-0.454537	8.74105e-07	-0.465707	4.31008e-07	0.114909	0.238566
	PLA2G4C	turquoise	-0.687113	3.03223e-16	0.687113	3.03223e-16	-0.541336	1.74022e-09	-0.194824	0.0443347	0.71783	3.30258e-18	0.457637	7.20165e-07	0.0921443	0.345189
	PLAC8	turquoise	-0.524086	6.90242e-09	0.524086	6.90242e-09	-0.615222	1.78057e-12	-0.360044	0.000139446	0.566987	1.93096e-10	0.438896	2.25764e-06	-0.0129201	0.894919
	PLAGL1	turquoise	-0.658738	1.23572e-14	0.658738	1.23572e-14	-0.506469	2.60989e-08	-0.126981	0.192454	0.718164	3.1335e-18	0.307233	0.00128664	0.0851315	0.383291
	PLAT	turquoise	0.245665	0.0107554	-0.245665	0.0107554	-0.0608297	0.53367	0.113453	0.244611	-0.216745	0.024934	-0.0344444	0.724677	-0.0800085	0.412668
	PLAU	turquoise	0.67613	1.33723e-15	-0.67613	1.33723e-15	0.453538	9.30008e-07	0.343547	0.000291375	-0.707673	1.56988e-17	-0.173993	0.0730757	-0.0314401	0.747848
	PLCB4	turquoise	-0.656975	1.53546e-14	0.656975	1.53546e-14	-0.437096	2.51054e-06	-0.0512215	0.600306	0.71155	8.72717e-18	0.264754	0.00585441	-0.036521	0.708803
	PLEKHA1	turquoise	-0.535461	2.80669e-09	0.535461	2.80669e-09	-0.421438	6.16644e-06	-0.188626	0.0516845	0.590935	2.07653e-11	0.124003	0.203177	0.109732	0.260529
	PLEKHB1	turquoise	-0.0218924	0.822894	0.0218924	0.822894	-0.00899329	0.926748	-0.083221	0.394096	0.0201389	0.836875	-0.116857	0.230649	-0.0587536	0.547751
	PLEKHS1	turquoise	0.194691	0.0444825	-0.194691	0.0444825	0.184379	0.0572804	0.0802321	0.411359	-0.228367	0.0179886	-0.135311	0.164643	0.043282	0.658011
	PLK2	turquoise	-0.148266	0.127485	0.148266	0.127485	-0.0737994	0.449978	0.260957	0.0066302	0.20492	0.0342311	0.00403163	0.967125	0.115582	0.235811
	PLLP	turquoise	-0.770421	2.97709e-22	0.770421	2.97709e-22	-0.755994	4.83965e-21	-0.435652	2.73266e-06	0.834946	5.40203e-29	0.369495	8.97535e-05	-0.130508	0.180287
	PLN	turquoise	-0.437069	2.5146e-06	0.437069	2.5146e-06	-0.446253	1.45337e-06	-0.037164	0.703913	0.490734	8.04605e-08	0.248117	0.00997135	0.0637852	0.51394
	PLOD2	turquoise	0.717043	3.73552e-18	-0.717043	3.73552e-18	0.670929	2.64118e-15	0.380512	5.27735e-05	-0.752162	9.82597e-21	-0.442748	1.79493e-06	-0.0178262	0.855391
	PLS1	turquoise	0.50432	3.05381e-08	-0.50432	3.05381e-08	0.358471	0.00014986	0.45568	8.14038e-07	-0.452212	1.00956e-06	-0.339656	0.000344671	0.00900174	0.92668
	PLSCR4	turquoise	-0.714943	5.17909e-18	0.714943	5.17909e-18	-0.695936	8.77344e-17	-0.127457	0.190779	0.81774	6.12873e-27	0.470934	3.0692e-07	0.119857	0.218814
	PLTP	turquoise	0.219498	0.02311	-0.219498	0.02311	-0.0182518	0.851977	-0.0873638	0.370896	-0.290951	0.00236315	0.0857462	0.379853	-0.114848	0.238816
	PLVAP	turquoise	0.206544	0.0328027	-0.206544	0.0328027	0.165063	0.0893102	-0.00888529	0.927626	-0.27899	0.0036141	-0.202946	0.0360378	0.0160877	0.869362
	PMAIP1	turquoise	0.597475	1.09365e-11	-0.597475	1.09365e-11	0.486319	1.09253e-07	0.512394	1.68263e-08	-0.604778	5.25242e-12	-0.232918	0.0157641	0.0519476	0.595143
	PMEPA1	turquoise	0.434252	2.96558e-06	-0.434252	2.96558e-06	0.120685	0.215625	0.112718	0.247699	-0.395621	2.46833e-05	-0.285408	0.00288389	-0.0892559	0.360584
	PMM1	turquoise	-0.568635	1.66574e-10	0.568635	1.66574e-10	-0.522957	7.53401e-09	-0.188947	0.0512808	0.612299	2.41996e-12	0.260775	0.00666969	-0.0551831	0.572384
	PMP22	turquoise	-0.752547	9.15654e-21	0.752547	9.15654e-21	-0.787015	9.26637e-24	-0.308031	0.00124776	0.82147	2.29521e-27	0.61684	1.5005e-12	0.12366	0.204442
	PNMAL1	turquoise	0.252275	0.00875563	-0.252275	0.00875563	0.135943	0.162659	0.314365	0.000975016	-0.253282	0.00848179	-0.0271836	0.78106	0.0341298	0.727092
	PNPLA6	turquoise	-0.760391	2.11242e-21	0.760391	2.11242e-21	-0.707645	1.57663e-17	-0.575347	9.04859e-11	0.719796	2.42302e-18	0.61908	1.18198e-12	-0.0255947	0.793563
	PODXL	turquoise	-0.760934	1.9043e-21	0.760934	1.9043e-21	-0.582168	4.79744e-11	-0.206594	0.0327603	0.828846	3.06989e-28	0.247361	0.0102075	-0.0239882	0.806258
	PODXL2	turquoise	0.468371	3.62782e-07	-0.468371	3.62782e-07	0.269671	0.00496996	0.0130597	0.89379	-0.472958	2.68687e-07	-0.380097	5.38584e-05	-0.178626	0.0656423
	PON2	turquoise	0.241987	0.0120331	-0.241987	0.0120331	0.150322	0.122232	0.383172	4.62894e-05	-0.230296	0.0170146	-0.0982969	0.313795	0.163338	0.092754
	PON3	turquoise	0.138184	0.155776	-0.138184	0.155776	-0.0847622	0.385366	0.0389171	0.690642	-0.112009	0.250705	0.0888752	0.362645	0.0197662	0.839853
	POSTN	turquoise	0.615219	1.78117e-12	-0.615219	1.78117e-12	0.49981	4.23206e-08	0.400698	1.89606e-05	-0.622779	7.93723e-13	-0.268194	0.00522217	0.02439	0.803078
	PPAP2B	turquoise	-0.807312	8.51606e-26	0.807312	8.51606e-26	-0.710194	1.07287e-17	-0.454786	8.6067e-07	0.858021	3.73516e-32	0.452729	9.77818e-07	0.0365129	0.708865
	PPAP2C	turquoise	0.81619	9.15943e-27	-0.81619	9.15943e-27	0.591263	2.0115e-11	0.427648	4.34093e-06	-0.812058	2.62404e-26	-0.512052	1.72628e-08	-0.156641	0.107128
	PPARG	turquoise	-0.611099	2.74219e-12	0.611099	2.74219e-12	-0.485361	1.16686e-07	-0.116546	0.2319	0.590761	2.11184e-11	0.587992	2.75826e-11	0.151326	0.119729
	PPARGC1A	turquoise	-0.198998	0.0398911	0.198998	0.0398911	0.0350383	0.720125	0.0871107	0.372289	0.241453	0.0122291	-0.151042	0.120432	0.122559	0.208529
	PPAT	turquoise	0.735106	1.97915e-19	-0.735106	1.97915e-19	0.782326	2.54708e-23	0.486377	1.08815e-07	-0.759378	2.56108e-21	-0.517508	1.14424e-08	0.0841024	0.389089
	PPBP	turquoise	-0.591998	1.87285e-11	0.591998	1.87285e-11	-0.556928	4.67614e-10	-0.269681	0.00496831	0.648464	4.29643e-14	0.416655	8.04298e-06	-0.0304053	0.755882
	PPDPF	turquoise	0.275516	0.00407494	-0.275516	0.00407494	0.0588386	0.547172	-0.116517	0.232018	-0.305463	0.00137687	-0.0192461	0.844013	-0.0697837	0.475078
	PPM1D	turquoise	-0.609462	3.24956e-12	0.609462	3.24956e-12	-0.323531	0.000675778	0.212139	0.0282613	0.685845	3.61077e-16	0.343371	0.000293611	0.0594636	0.542915
	PPP1R14B	turquoise	0.819051	4.3512e-27	-0.819051	4.3512e-27	0.727532	6.9805e-19	0.401949	1.77558e-05	-0.857202	4.94077e-32	-0.466793	4.01849e-07	-0.0794126	0.416168
	PPP1R14D	turquoise	0.395429	2.49287e-05	-0.395429	2.49287e-05	0.180576	0.0627046	-0.0415922	0.670571	-0.403846	1.60645e-05	-0.137312	0.15843	0.0506207	0.604594
	PPP1R15A	turquoise	-0.733776	2.47705e-19	0.733776	2.47705e-19	-0.620954	9.66738e-13	-0.408013	1.28674e-05	0.76174	1.63208e-21	0.439781	2.14229e-06	-0.0312553	0.749281
	PPP1R3C	turquoise	-0.552394	6.90079e-10	0.552394	6.90079e-10	-0.598007	1.03735e-11	-0.305961	0.00135094	0.604705	5.2916e-12	0.321029	0.000747756	0.0454286	0.642191
	PPP1R9A	turquoise	0.107983	0.268247	-0.107983	0.268247	-0.0326826	0.738237	-0.0887354	0.363403	-0.0640775	0.51201	-0.204197	0.034884	-0.113375	0.244936
	PRDX4	turquoise	0.797044	9.75984e-25	-0.797044	9.75984e-25	0.696195	8.4544e-17	0.486855	1.05293e-07	-0.834187	6.73042e-29	-0.367801	9.72265e-05	-0.0347025	0.722697
	PRELP	turquoise	-0.710004	1.10435e-17	0.710004	1.10435e-17	-0.798236	7.40735e-25	-0.530855	4.05693e-09	0.788607	6.53644e-24	0.49114	7.82121e-08	-0.0617892	0.527224
	PRF1	turquoise	-0.538736	2.15273e-09	0.538736	2.15273e-09	-0.438466	2.31568e-06	-0.149934	0.123211	0.598632	9.74894e-12	0.570079	1.46247e-10	0.0673672	0.49054
	PRKAR2B	turquoise	-0.281512	0.00330948	0.281512	0.00330948	-0.312025	0.00106868	0.18761	0.0529805	0.360387	0.000137265	0.274291	0.00424965	-0.0467069	0.632845
	PRKCZ	turquoise	-0.562567	2.85869e-10	0.562567	2.85869e-10	-0.454888	8.55206e-07	-0.409188	1.20803e-05	0.592403	1.80057e-11	0.170785	0.078609	-0.00656723	0.946474
	PROM1	turquoise	0.295022	0.00203652	-0.295022	0.00203652	0.274132	0.00427275	0.292457	0.00223719	-0.302379	0.00154794	-0.253784	0.00834799	-0.142188	0.144026
	PROS1	turquoise	-0.651174	3.10705e-14	0.651174	3.10705e-14	-0.570248	1.4403e-10	-0.0386908	0.69235	0.680969	7.00983e-16	0.498893	4.51977e-08	0.144125	0.138586
	PRPS2	turquoise	0.563424	2.65038e-10	-0.563424	2.65038e-10	0.554964	5.53868e-10	0.645031	6.44675e-14	-0.564681	2.3713e-10	-0.175414	0.0707274	0.0225878	0.817365
	PRR15L	turquoise	0.233654	0.015428	-0.233654	0.015428	0.060032	0.539059	0.0484191	0.620417	-0.214534	0.0264871	-0.275886	0.00402358	-0.13446	0.167339
	PRRC1	turquoise	0.411389	1.07259e-05	-0.411389	1.07259e-05	0.276602	0.00392552	-0.110845	0.255692	-0.433755	3.05275e-06	-0.468652	3.56196e-07	-0.132785	0.17274
	PRRG1	turquoise	-0.43706	2.51592e-06	0.43706	2.51592e-06	-0.261063	0.00660741	0.26534	0.0057422	0.510187	1.98346e-08	0.198128	0.0407851	0.0825945	0.397678
	PRSS2	turquoise	0.427618	4.34842e-06	-0.427618	4.34842e-06	0.306945	0.00130095	0.112138	0.250155	-0.447617	1.33783e-06	-0.108955	0.263937	0.0209505	0.830398
	PRSS23	turquoise	0.200954	0.0379408	-0.200954	0.0379408	0.231334	0.0165095	0.333326	0.000450916	-0.200507	0.0383792	-0.247391	0.0101982	0.149601	0.124053
	PRSS8	turquoise	0.295684	0.00198744	-0.295684	0.00198744	-0.0686387	0.482371	0.0499047	0.60972	-0.233315	0.0155821	-0.107722	0.269414	-0.0814195	0.404449
	PSCA	turquoise	0.148963	0.125683	-0.148963	0.125683	0.179593	0.0641713	-0.0408557	0.676075	-0.223132	0.0208777	-0.236661	0.0141176	0.106227	0.276155
	PSENEN	turquoise	0.489255	8.91887e-08	-0.489255	8.91887e-08	0.46548	4.37354e-07	0.236217	0.0143046	-0.582188	4.78877e-11	-0.190674	0.0491527	0.0694945	0.476914
	PSMB9	turquoise	0.013632	0.889165	-0.013632	0.889165	0.0354195	0.717208	0.0411064	0.674199	-0.00909195	0.925947	0.403837	1.60723e-05	0.185705	0.0554826
	PTGDS	turquoise	-0.785327	1.33744e-23	0.785327	1.33744e-23	-0.766317	6.7165e-22	-0.538492	2.1959e-09	0.820625	2.87266e-27	0.616895	1.49173e-12	0.0588372	0.547181
	PTGS2	turquoise	-0.1307	0.179644	0.1307	0.179644	-0.143985	0.138974	0.144801	0.136726	0.18711	0.053628	-0.0983741	0.313414	0.0409361	0.675473
	PTK6	turquoise	0.497499	4.99319e-08	-0.497499	4.99319e-08	0.314685	0.000962783	0.416524	8.10137e-06	-0.465219	4.44776e-07	-0.242928	0.0116944	0.0422522	0.665655
	PTN	turquoise	-0.623926	7.00806e-13	0.623926	7.00806e-13	-0.559503	3.73934e-10	-0.474046	2.50054e-07	0.665089	5.58074e-15	0.102176	0.294985	-0.0842982	0.387982
	PTPLA	turquoise	-0.466453	4.10767e-07	0.466453	4.10767e-07	-0.195904	0.0431468	0.0642669	0.51076	0.462358	5.34188e-07	0.221939	0.0215887	0.240525	0.0125767
	PTPN13	turquoise	-0.479582	1.72813e-07	0.479582	1.72813e-07	-0.511327	1.8222e-08	0.0474161	0.627685	0.556522	4.84308e-10	0.378271	5.88834e-05	-0.14141	0.146256
	PTPRB	turquoise	-0.826504	5.87537e-28	0.826504	5.87537e-28	-0.699247	5.44547e-17	-0.251347	0.00901512	0.902578	3.19131e-40	0.358992	0.000146328	0.0755616	0.439202
	PTPRE	turquoise	-0.396472	2.3623e-05	0.396472	2.3623e-05	-0.565447	2.21535e-10	0.0590224	0.545918	0.523802	7.05659e-09	0.354527	0.000179217	0.0584692	0.549694
	PTPRG	turquoise	-0.259673	0.00691256	0.259673	0.00691256	-0.226268	0.0191027	0.277948	0.00374725	0.316498	0.000896206	0.0913563	0.349347	-0.0499459	0.609424
	PTPRM	turquoise	-0.768139	4.68949e-22	0.768139	4.68949e-22	-0.658296	1.30502e-14	-0.328883	0.000542643	0.80633	1.08197e-25	0.387857	3.66429e-05	0.118709	0.223289
	PTPRZ1	turquoise	0.152314	0.117302	-0.152314	0.117302	0.114151	0.241698	0.121194	0.21368	-0.169053	0.0817344	-0.194684	0.0444896	-0.126028	0.19584
	PTRF	turquoise	-0.811679	2.88611e-26	0.811679	2.88611e-26	-0.784075	1.75204e-23	-0.492256	7.23358e-08	0.824877	9.17014e-28	0.503762	3.18058e-08	0.0751527	0.44169
	PTTG1	turquoise	0.68931	2.23586e-16	-0.68931	2.23586e-16	0.756458	4.43739e-21	0.12661	0.193767	-0.773552	1.58234e-22	-0.466566	4.07772e-07	-0.026158	0.789124
	PTX3	turquoise	-0.396475	2.36193e-05	0.396475	2.36193e-05	-0.198652	0.0402451	0.0294276	0.763497	0.348414	0.00023542	0.280383	0.00344291	0.0871832	0.37189
	PVRL3	turquoise	-0.214761	0.0263237	0.214761	0.0263237	-0.178455	0.0659054	0.288153	0.00261438	0.290548	0.00239796	0.17039	0.0793138	0.0351611	0.719185
	PXDC1	turquoise	-0.66317	7.11057e-15	0.66317	7.11057e-15	-0.435918	2.69034e-06	-0.140051	0.150211	0.710229	1.06713e-17	0.301568	0.00159604	0.0572151	0.558302
	PXDN	turquoise	0.150963	0.120627	-0.150963	0.120627	0.156278	0.107953	0.0860786	0.378002	-0.164385	0.0906517	-0.269502	0.00499827	-0.0277362	0.776724
	PYCR1	turquoise	0.765205	8.34799e-22	-0.765205	8.34799e-22	0.623262	7.53255e-13	0.0381199	0.696665	-0.811262	3.20396e-26	-0.567484	1.84708e-10	-0.0118351	0.903699
	QPCT	turquoise	0.488054	9.69246e-08	-0.488054	9.69246e-08	0.420263	6.58475e-06	0.444236	1.64153e-06	-0.498929	4.50823e-08	-0.0650645	0.505518	0.00378207	0.969159
	QPRT	turquoise	0.483014	1.36977e-07	-0.483014	1.36977e-07	0.470421	3.17395e-07	0.221349	0.0219486	-0.513693	1.52653e-08	-0.320333	0.000768982	0.0464956	0.634386
	RAB11FIP1	turquoise	-0.627458	4.76035e-13	0.627458	4.76035e-13	-0.548725	9.41434e-10	-0.132333	0.174218	0.667849	3.92718e-15	0.327519	0.00057406	0.0846246	0.38614
	RAB15	turquoise	0.515232	1.35952e-08	-0.515232	1.35952e-08	0.496717	5.27905e-08	0.285372	0.00288765	-0.527213	5.40789e-09	-0.344776	0.000276182	0.0620483	0.52549
	RAB21	turquoise	-0.0771349	0.429706	0.0771349	0.429706	-0.0815277	0.403822	0.278263	0.00370658	0.135911	0.162759	0.00340828	0.972206	-0.0395721	0.685707
	RAB25	turquoise	0.750229	1.3978e-20	-0.750229	1.3978e-20	0.651887	2.8515e-14	0.450082	1.1509e-06	-0.778027	6.29879e-23	-0.549056	9.15624e-10	-0.0152543	0.876074
	RAB38	turquoise	0.433812	3.04251e-06	-0.433812	3.04251e-06	0.217432	0.0244679	0.341582	0.000317253	-0.433142	3.16346e-06	-0.0823796	0.398911	-0.031323	0.748756
	RAI14	turquoise	0.367959	9.65053e-05	-0.367959	9.65053e-05	0.211339	0.0288762	0.268608	0.00515045	-0.314176	0.000982296	-0.217353	0.0245207	-0.053895	0.581396
	RAI2	turquoise	-0.861795	1.00563e-32	0.861795	1.00563e-32	-0.784827	1.49019e-23	-0.344247	0.00028263	0.92548	4.52702e-46	0.522632	7.72564e-09	0.0438321	0.653942
	RALGAPA1	turquoise	-0.273826	0.00431773	0.273826	0.00431773	-0.116572	0.231795	0.48746	1.00989e-07	0.364355	0.000114252	0.10327	0.28982	0.1897	0.0503436
	RAMP1	turquoise	0.624202	6.80056e-13	-0.624202	6.80056e-13	0.309279	0.00118905	0.134616	0.166841	-0.58466	3.791e-11	-0.3067	0.00131324	-0.189059	0.0511404
	RAMP2	turquoise	-0.888759	2.33697e-37	0.888759	2.33697e-37	-0.757776	3.46544e-21	-0.46066	5.95101e-07	0.933724	1.19248e-48	0.466393	4.12355e-07	0.00580754	0.952659
	RAMP3	turquoise	-0.846077	1.87453e-30	0.846077	1.87453e-30	-0.717626	3.40995e-18	-0.474795	2.3795e-07	0.884405	1.56125e-36	0.480773	1.59462e-07	0.0663867	0.496889
	RAPGEF4	turquoise	-0.611734	2.56685e-12	0.611734	2.56685e-12	-0.331226	0.000492317	0.182134	0.0604331	0.678335	9.97882e-16	0.227789	0.0182897	0.0319073	0.744229
	RAPGEF5	turquoise	-0.631361	3.08705e-13	0.631361	3.08705e-13	-0.712215	7.88419e-18	-0.421768	6.05345e-06	0.719944	2.36693e-18	0.199543	0.0393394	-0.0981373	0.314585
	RARRES1	turquoise	0.203534	0.0354911	-0.203534	0.0354911	0.279567	0.00354225	0.181442	0.0614336	-0.256766	0.00759129	-0.0498412	0.610176	0.171118	0.07802
	RARRES2	turquoise	-0.462034	5.45338e-07	0.462034	5.45338e-07	-0.549633	8.72078e-10	-0.271957	0.00460103	0.538389	2.21433e-09	0.469919	3.27981e-07	-0.107991	0.268212
	RASGRP1	turquoise	0.12163	0.212025	-0.12163	0.212025	-0.0646114	0.508492	0.0775319	0.427328	-0.0728746	0.455692	0.219961	0.0228146	0.0822543	0.399631
	RASIP1	turquoise	-0.88895	2.14664e-37	0.88895	2.14664e-37	-0.690543	1.88223e-16	-0.422931	5.67103e-06	0.923974	1.24447e-45	0.359806	0.000140974	0.0398768	0.683416
	RASL12	turquoise	-0.830018	2.21044e-28	0.830018	2.21044e-28	-0.74665	2.66209e-20	-0.409054	1.21673e-05	0.875474	6.11351e-35	0.429225	3.96626e-06	0.0847154	0.385629
	RASSF2	turquoise	-0.724569	1.12997e-18	0.724569	1.12997e-18	-0.683987	4.65656e-16	-0.304668	0.00141925	0.77991	4.24756e-23	0.622705	8.00179e-13	0.0742639	0.447123
	RBP1	turquoise	-0.294843	0.00204999	0.294843	0.00204999	-0.128309	0.187805	-0.175305	0.0709054	0.263254	0.00615075	0.101209	0.299602	-0.112632	0.248063
	RBP4	turquoise	-0.652794	2.55573e-14	0.652794	2.55573e-14	-0.522899	7.56781e-09	-0.25068	0.00920552	0.653609	2.31559e-14	0.532183	3.65014e-09	0.114948	0.238406
	RCAN2	turquoise	-0.608491	3.5919e-12	0.608491	3.5919e-12	-0.696355	8.26248e-17	-0.297645	0.00184828	0.675218	1.50832e-15	0.415665	8.49371e-06	-0.00239942	0.980431
	RCBTB1	turquoise	-0.204834	0.0343082	0.204834	0.0343082	-0.0131762	0.892848	0.600645	7.97274e-12	0.242264	0.0119323	0.184288	0.057406	0.0886852	0.363676
	RCBTB2	turquoise	-0.569612	1.52541e-10	0.569612	1.52541e-10	-0.486783	1.0582e-07	0.162766	0.0939186	0.60317	6.18274e-12	0.538807	2.14034e-09	-0.0335706	0.731392
	RCN1	turquoise	0.562701	2.82492e-10	-0.562701	2.82492e-10	0.368451	9.42965e-05	0.148667	0.126446	-0.579054	6.42116e-11	-0.33655	0.000393516	0.00126886	0.989651
	RCN3	turquoise	0.481179	1.55143e-07	-0.481179	1.55143e-07	0.203596	0.035434	-0.0934259	0.338492	-0.528779	4.78094e-09	-0.157082	0.106131	-0.0774978	0.427532
	RCOR1	turquoise	-0.244808	0.0110421	0.244808	0.0110421	-0.0465902	0.633696	0.504532	3.00715e-08	0.25699	0.00753701	0.152615	0.116571	0.0398754	0.683426
	REEP1	turquoise	-0.829293	2.70932e-28	0.829293	2.70932e-28	-0.615958	1.64748e-12	-0.442311	1.84251e-06	0.822538	1.72509e-27	0.320375	0.000767676	0.163159	0.0931164
	REG1A	turquoise	0.147381	0.129798	-0.147381	0.129798	0.105453	0.279689	-0.165941	0.0875967	-0.170081	0.0798674	-0.175503	0.0705815	0.0604593	0.536169
	RERGL	turquoise	-0.350067	0.000218798	0.350067	0.000218798	-0.34148	0.000318654	-0.254457	0.00817164	0.402183	1.75383e-05	0.156899	0.106544	-0.00358018	0.970805
	RETN	turquoise	-0.64422	7.0905e-14	0.64422	7.0905e-14	-0.599856	8.62861e-12	-0.269496	0.00499937	0.650297	3.45191e-14	0.605534	4.86359e-12	-0.0162962	0.867685
	REV3L	turquoise	-0.662288	7.94286e-15	0.662288	7.94286e-15	-0.443104	1.75708e-06	0.164939	0.0895538	0.72859	5.86857e-19	0.325222	0.000630771	0.0352111	0.718802
	RFTN1	turquoise	-0.653729	2.28231e-14	0.653729	2.28231e-14	-0.717055	3.72843e-18	-0.383751	4.498e-05	0.743672	4.51222e-20	0.460312	6.08382e-07	0.0115132	0.906307
	RGCC	turquoise	-0.862199	8.71693e-33	0.862199	8.71693e-33	-0.756393	4.49209e-21	-0.4151	8.76128e-06	0.93524	3.68005e-49	0.44522	1.54698e-06	0.0243252	0.803591
	RGN	turquoise	-0.7309	4.00586e-19	0.7309	4.00586e-19	-0.683597	4.91073e-16	-0.614212	1.98041e-12	0.754977	5.84793e-21	0.319584	0.000792454	-0.00455791	0.962837
	RGS1	turquoise	0.199574	0.039308	-0.199574	0.039308	0.205842	0.0334145	0.329816	0.000522069	-0.198972	0.0399174	0.22135	0.0219479	0.117564	0.227818
	RGS13	turquoise	-0.577255	7.58789e-11	0.577255	7.58789e-11	-0.500522	4.02073e-08	0.0160979	0.86928	0.655875	1.75717e-14	0.433169	3.15843e-06	-0.0428189	0.661444
	RGS16	turquoise	-0.31924	0.000803451	0.31924	0.000803451	-0.325677	0.00061916	-0.297366	0.00186749	0.311056	0.00110982	0.400568	1.90899e-05	-0.0306049	0.754331
	RGS17	turquoise	0.701221	4.08506e-17	-0.701221	4.08506e-17	0.393022	2.82042e-05	0.322183	0.000713729	-0.685889	3.58926e-16	-0.237557	0.0137463	-0.104544	0.283879
	RGS2	turquoise	-0.477062	2.04629e-07	0.477062	2.04629e-07	-0.399712	1.99633e-05	-0.140768	0.148115	0.486276	1.09574e-07	0.290823	0.00237418	0.133934	0.169021
	RGS5	turquoise	-0.610649	2.87352e-12	0.610649	2.87352e-12	-0.61916	1.17192e-12	-0.307899	0.00125413	0.658901	1.21105e-14	0.229606	0.0173577	0.0851694	0.383079
	RHOB	turquoise	-0.575786	8.68996e-11	0.575786	8.68996e-11	-0.642475	8.69194e-14	-0.331618	0.000484341	0.648921	4.06871e-14	0.233521	0.0154881	0.0856147	0.380587
	RHOBTB1	turquoise	-0.403184	1.66369e-05	0.403184	1.66369e-05	-0.24071	0.0125065	0.123571	0.204768	0.472115	2.84016e-07	0.0295754	0.762345	0.0305409	0.754828
	RIN2	turquoise	-0.520087	9.39759e-09	0.520087	9.39759e-09	-0.588158	2.71486e-11	-0.060549	0.535563	0.624511	6.57524e-13	0.313416	0.00101207	-0.054024	0.58049
	RNASE4	turquoise	-0.540502	1.86348e-09	0.540502	1.86348e-09	-0.447053	1.38453e-06	-0.0164328	0.866586	0.593994	1.54122e-11	0.348547	0.000234042	-0.00614473	0.949913
	RND1	turquoise	-0.366828	0.000101779	0.366828	0.000101779	-0.296586	0.00192227	-0.248088	0.00998035	0.362504	0.0001245	0.300535	0.00165919	0.0755179	0.439467
	RND3	turquoise	-0.262537	0.00629696	0.262537	0.00629696	-0.0490097	0.616155	0.111379	0.253398	0.268282	0.00520686	0.125072	0.19928	0.0924359	0.343658
	RNF128	turquoise	-0.362064	0.000127056	0.362064	0.000127056	-0.447547	1.34352e-06	-0.131624	0.176559	0.434803	2.87168e-06	0.282249	0.0032249	-0.0922749	0.344502
	RNF38	turquoise	-0.598489	9.88824e-12	0.598489	9.88824e-12	-0.450966	1.09008e-06	0.0598076	0.54058	0.667102	4.32072e-15	0.387896	3.65725e-05	0.0689801	0.480191
	ROBO1	turquoise	-0.0747713	0.444017	0.0747713	0.444017	0.0323335	0.740933	0.233073	0.0156931	0.146006	0.133455	0.0466228	0.633458	0.00742759	0.939475
	RPA3	turquoise	0.775979	9.62541e-23	-0.775979	9.62541e-23	0.746401	2.78255e-20	0.397261	2.26773e-05	-0.824842	9.25544e-28	-0.433147	3.16258e-06	0.036889	0.706003
	RPH3AL	turquoise	-0.201418	0.0374902	0.201418	0.0374902	-0.180765	0.0624248	0.233077	0.0156911	0.231535	0.0164133	0.0561644	0.565562	0.00182083	0.985149
	RPL23AP32	turquoise	-0.767208	5.63681e-22	0.767208	5.63681e-22	-0.652775	2.56182e-14	-0.387997	3.63864e-05	0.811741	2.84177e-26	0.313602	0.00100468	-0.0268767	0.783471
	RPL26L1	turquoise	0.446007	1.47511e-06	-0.446007	1.47511e-06	0.425647	4.86443e-06	0.428098	4.2308e-06	-0.447682	1.3326e-06	-0.232587	0.0159175	0.0483944	0.620596
	RPS4Y1	turquoise	-0.169214	0.0814403	0.169214	0.0814403	-0.0453429	0.64282	-0.0266402	0.78533	0.119625	0.219713	0.0806587	0.408868	0.934917	4.74171e-49
	RPS6KA3	turquoise	0.333403	0.00044945	-0.333403	0.00044945	0.140167	0.149871	0.504904	2.92652e-08	-0.257259	0.00747221	-0.00101051	0.991758	0.0306754	0.753782
	RRAS	turquoise	-0.756378	4.50439e-21	0.756378	4.50439e-21	-0.766248	6.80758e-22	-0.51383	1.51098e-08	0.794254	1.84857e-24	0.564203	2.47394e-10	0.0853752	0.381926
	RSAD2	turquoise	-0.170882	0.0784368	0.170882	0.0784368	-0.12235	0.209312	0.213535	0.0272153	0.232454	0.0159796	0.250003	0.00940257	0.127543	0.190476
	RTEL1-TNFRSF6B	turquoise	0.252446	0.00870873	-0.252446	0.00870873	0.136126	0.16209	0.0706436	0.469641	-0.270792	0.00478592	0.0279892	0.774742	0.0454415	0.642097
	RTN1	turquoise	-0.697615	6.89384e-17	0.697615	6.89384e-17	-0.644107	7.18492e-14	-0.172604	0.075432	0.75912	2.68926e-21	0.735123	1.97335e-19	0.0124016	0.899114
	RUFY2	turquoise	-0.691186	1.72006e-16	0.691186	1.72006e-16	-0.61732	1.42594e-12	-0.433025	3.18505e-06	0.734663	2.13317e-19	0.225325	0.0196219	0.0210546	0.829567
	RYR1	turquoise	0.174197	0.072735	-0.174197	0.072735	0.0379505	0.697948	0.146685	0.131639	-0.180408	0.0629523	0.149627	0.123989	-0.0140625	0.885688
	S100A14	turquoise	0.266147	0.00559063	-0.266147	0.00559063	0.0684538	0.483554	-0.142141	0.14416	-0.263217	0.00615812	-0.25348	0.00842869	-0.104705	0.283131
	S100A2	turquoise	0.536105	2.66461e-09	-0.536105	2.66461e-09	0.496167	5.48929e-08	0.272497	0.00451753	-0.598335	1.00415e-11	-0.399479	2.02078e-05	-0.0244203	0.802838
	S100A3	turquoise	-0.577484	7.4287e-11	0.577484	7.4287e-11	-0.484301	1.25466e-07	-0.366921	0.000101334	0.600247	8.29708e-12	0.288096	0.00261975	-0.0391383	0.688974
	S100A4	turquoise	-0.624968	6.25596e-13	0.624968	6.25596e-13	-0.673157	1.97655e-15	-0.396253	2.38908e-05	0.654452	2.09019e-14	0.543412	1.46664e-09	0.0165127	0.865943
	S100A7	turquoise	0.151036	0.120446	-0.151036	0.120446	0.0747763	0.443986	-0.0902128	0.355438	-0.133698	0.169778	-0.0973138	0.318683	-0.0721937	0.459925
	S100A9	turquoise	0.10227	0.294538	-0.10227	0.294538	-0.0456948	0.64024	-0.158116	0.103822	-0.149869	0.123375	0.27866	0.00365581	-0.0278533	0.775806
	S100P	turquoise	0.554754	5.63947e-10	-0.554754	5.63947e-10	0.487257	1.02414e-07	0.159075	0.101714	-0.568923	1.62312e-10	-0.404446	1.55624e-05	0.0886215	0.364022
	S1PR1	turquoise	-0.874685	8.34071e-35	0.874685	8.34071e-35	-0.715035	5.106e-18	-0.325901	0.000613511	0.943074	5.18744e-52	0.436036	2.67176e-06	0.0469775	0.630874
	SAA1	turquoise	0.185458	0.0558136	-0.185458	0.0558136	0.141654	0.145553	-0.15046	0.121886	-0.259195	0.0070203	-0.086747	0.374296	-0.0432024	0.6586
	SACM1L	turquoise	-0.701682	3.81836e-17	0.701682	3.81836e-17	-0.578462	6.78488e-11	-0.0117415	0.904458	0.765988	7.16334e-22	0.451817	1.03446e-06	0.0318716	0.744505
	SAR1B	turquoise	0.665253	5.46624e-15	-0.665253	5.46624e-15	0.524433	6.71906e-09	0.553282	6.39704e-10	-0.672954	2.02971e-15	-0.214791	0.0263021	0.0512944	0.599787
	SASH1	turquoise	-0.849756	5.81941e-31	0.849756	5.81941e-31	-0.753313	7.95397e-21	-0.594233	1.5056e-11	0.894687	1.54405e-38	0.372401	7.81657e-05	0.02439	0.803078
	SATB1	turquoise	-0.620869	9.75586e-13	0.620869	9.75586e-13	-0.566758	1.97087e-10	-0.487128	1.03332e-07	0.632076	2.84982e-13	0.272791	0.00447258	0.109194	0.262888
	SCEL	turquoise	-0.457369	7.32365e-07	0.457369	7.32365e-07	-0.423785	5.40465e-06	0.0710275	0.467224	0.534423	3.05128e-09	0.299251	0.00174091	0.185902	0.05522
	SCG5	turquoise	0.601361	7.41988e-12	-0.601361	7.41988e-12	0.57726	7.58458e-11	0.379098	5.65551e-05	-0.634917	2.06953e-13	-0.442669	1.80349e-06	0.0154946	0.874138
	SCGB1A1	turquoise	-0.579208	6.32954e-11	0.579208	6.32954e-11	-0.526708	5.6259e-09	-0.278637	0.00365881	0.606476	4.41718e-12	0.315101	0.000947132	0.0450236	0.645164
	SCGB2A1	turquoise	0.138441	0.155002	-0.138441	0.155002	0.110138	0.258759	0.0307094	0.753519	-0.148213	0.127622	-0.160119	0.0994608	0.0397333	0.684494
	SCML1	turquoise	-0.450218	1.14132e-06	0.450218	1.14132e-06	-0.227562	0.0184092	0.153973	0.113317	0.485511	1.1549e-07	0.244878	0.0110183	0.052175	0.593531
	SCN1A	turquoise	-0.65274	2.57253e-14	0.65274	2.57253e-14	-0.528207	5.00157e-09	-0.128199	0.188185	0.662376	7.85627e-15	0.442989	1.76925e-06	0.00461205	0.962396
	SCRN1	turquoise	0.601246	7.50594e-12	-0.601246	7.50594e-12	0.390939	3.13609e-05	0.146943	0.130955	-0.579231	6.31595e-11	-0.46518	4.4588e-07	-0.0320955	0.742773
	SDC1	turquoise	0.489472	8.78496e-08	-0.489472	8.78496e-08	0.089982	0.356674	0.198989	0.0399008	-0.430445	3.69768e-06	-0.163727	0.0919694	-0.250322	0.0093095
	SDC2	turquoise	-0.454692	8.65705e-07	0.454692	8.65705e-07	-0.496774	5.2575e-08	-0.0121111	0.901465	0.547021	1.08618e-09	0.279039	0.00360802	-0.0739015	0.44935
	SDF2L1	turquoise	0.664312	6.15716e-15	-0.664312	6.15716e-15	0.54408	1.38763e-09	0.299484	0.00172583	-0.684396	4.4038e-16	-0.205622	0.0336078	-0.0892412	0.360664
	SDPR	turquoise	-0.811166	3.28219e-26	0.811166	3.28219e-26	-0.653199	2.43359e-14	-0.191145	0.0485841	0.898023	3.11367e-39	0.412765	9.9537e-06	0.0703742	0.47134
	SEC61G	turquoise	0.72229	1.62964e-18	-0.72229	1.62964e-18	0.750278	1.38552e-20	0.64679	5.23968e-14	-0.7471	2.4562e-20	-0.414407	9.10011e-06	0.0894887	0.359328
	SECISBP2L	turquoise	-0.720678	2.10698e-18	0.720678	2.10698e-18	-0.593438	1.6275e-11	-0.287833	0.00264456	0.744238	4.08379e-20	0.354228	0.000181648	0.0788303	0.419605
	SEL1L3	turquoise	0.70062	4.45946e-17	-0.70062	4.45946e-17	0.453622	9.25224e-07	0.343892	0.000287034	-0.72138	1.88432e-18	-0.151352	0.119663	-0.0502977	0.606904
	SELE	turquoise	-0.478765	1.82574e-07	0.478765	1.82574e-07	-0.349011	0.000229282	-0.127406	0.190957	0.499623	4.28914e-08	0.244618	0.0111064	-0.0816483	0.403125
	SELENBP1	turquoise	-0.764645	9.3117e-22	0.764645	9.3117e-22	-0.757553	3.61413e-21	-0.406898	1.36588e-05	0.805103	1.45695e-25	0.436129	2.65726e-06	-0.0826259	0.397498
	SELL	turquoise	0.144802	0.136723	-0.144802	0.136723	-0.0864522	0.375928	0.072731	0.456583	-0.102676	0.292616	0.36122	0.000132102	0.0496434	0.611595
	SELP	turquoise	-0.798834	6.44484e-25	0.798834	6.44484e-25	-0.70634	1.91693e-17	-0.419712	6.7903e-06	0.848017	1.01534e-30	0.40026	1.94006e-05	0.0537519	0.582401
	SEMA3A	turquoise	0.488602	9.33214e-08	-0.488602	9.33214e-08	0.38959	3.35786e-05	0.217676	0.0243039	-0.520385	9.1852e-09	-0.278139	0.00372256	0.118111	0.225649
	SEMA3G	turquoise	-0.794369	1.80074e-24	0.794369	1.80074e-24	-0.675945	1.3704e-15	-0.453392	9.38511e-07	0.837429	2.60893e-29	0.430771	3.62882e-06	0.0416941	0.669811
	SEMA5A	turquoise	-0.863355	5.77962e-33	0.863355	5.77962e-33	-0.781339	3.14119e-23	-0.494258	6.28365e-08	0.907027	3.08479e-41	0.453851	9.12169e-07	0.061569	0.5287
	SEMA6A	turquoise	-0.713175	6.80428e-18	0.713175	6.80428e-18	-0.522584	7.75422e-09	-0.465891	4.25944e-07	0.734283	2.27427e-19	0.234866	0.0148874	0.0187588	0.847915
	SEPP1	turquoise	-0.679282	8.79238e-16	0.679282	8.79238e-16	-0.642858	8.31259e-14	-0.350363	0.00021594	0.746891	2.54976e-20	0.442609	1.80991e-06	-0.0260183	0.790225
	SEPT10	turquoise	-0.606493	4.40974e-12	0.606493	4.40974e-12	-0.415723	8.46635e-06	0.10114	0.299937	0.684103	4.58318e-16	0.263737	0.00605386	0.127141	0.191888
	SERINC1	turquoise	-0.670446	2.81148e-15	0.670446	2.81148e-15	-0.582864	4.49291e-11	0.0378715	0.698546	0.759667	2.42403e-21	0.455347	8.31104e-07	0.113304	0.245233
	SERPINB3	turquoise	0.200075	0.0388068	-0.200075	0.0388068	0.211176	0.0290025	-0.00691004	0.943685	-0.245468	0.0108207	-0.31844	0.000829555	0.0402922	0.680297
	SERPINB3	turquoise	0.20735	0.0321129	-0.20735	0.0321129	0.177071	0.0680657	-0.13574	0.163294	-0.240708	0.0125075	-0.327241	0.00058066	-0.00036997	0.996982
	SERPINB4	turquoise	0.158305	0.103403	-0.158305	0.103403	0.175821	0.0700659	-0.0783788	0.422282	-0.195026	0.0441105	-0.256168	0.007738	-0.0130781	0.893641
	SERPINB6	turquoise	-0.756334	4.54168e-21	0.756334	4.54168e-21	-0.686676	3.2209e-16	-0.45528	8.34609e-07	0.775094	1.1548e-22	0.423144	5.60353e-06	-0.00829351	0.932434
	SERPINE1	turquoise	-0.0746603	0.444695	0.0746603	0.444695	0.0596452	0.541682	0.0694664	0.477093	0.0599277	0.539766	-0.0520623	0.594329	0.0700227	0.473563
	SERPINE2	turquoise	0.540203	1.90964e-09	-0.540203	1.90964e-09	0.535493	2.79946e-09	0.31293	0.00103153	-0.556177	4.98973e-10	-0.371109	8.31359e-05	-0.0240459	0.805801
	SERPINF1	turquoise	0.190041	0.0499234	-0.190041	0.0499234	-0.0163805	0.867007	-0.0163186	0.867504	-0.252095	0.00880548	0.233108	0.0156766	0.0233375	0.811414
	SERPING1	turquoise	-0.769115	3.86369e-22	0.769115	3.86369e-22	-0.677336	1.13971e-15	-0.259562	0.0069374	0.80104	3.84281e-25	0.694345	1.1009e-16	0.160486	0.0986764
	SERPINH1	turquoise	0.602701	6.48286e-12	-0.602701	6.48286e-12	0.349844	0.00022098	0.0906301	0.353208	-0.650926	3.20105e-14	-0.278527	0.0036728	0.0308968	0.752063
	SESN1	turquoise	-0.854547	1.20906e-31	0.854547	1.20906e-31	-0.740419	7.96499e-20	-0.348939	0.000230017	0.900857	7.64588e-40	0.444053	1.65972e-06	-0.0268383	0.783773
	SETBP1	turquoise	-0.740039	8.50709e-20	0.740039	8.50709e-20	-0.630536	3.38493e-13	-0.35411	0.000182618	0.803306	2.24342e-25	0.294946	0.00204223	0.0384932	0.693843
	SEZ6L2	turquoise	0.625028	6.21457e-13	-0.625028	6.21457e-13	0.204121	0.034953	0.134653	0.166725	-0.605525	4.8679e-12	-0.255364	0.00793905	-0.202647	0.0363178
	SFN	turquoise	0.599706	8.75841e-12	-0.599706	8.75841e-12	0.551956	7.1628e-10	0.150474	0.12185	-0.689912	2.05594e-16	-0.373908	7.27205e-05	0.00860818	0.929877
	SFRP1	turquoise	-0.12968	0.183094	0.12968	0.183094	-0.0103705	0.91557	0.0784207	0.422033	0.135575	0.163814	-0.0827678	0.396685	-0.0323455	0.74084
	SFRP4	turquoise	0.406433	1.40018e-05	-0.406433	1.40018e-05	0.0550204	0.573518	0.257267	0.00747033	-0.341508	0.000318271	-0.0840784	0.389224	-0.0912051	0.350149
	SFTPA1	turquoise	-0.559977	3.58765e-10	0.559977	3.58765e-10	-0.656085	1.71258e-14	-0.414095	9.25652e-06	0.62336	7.45269e-13	0.441346	1.95179e-06	-0.0315081	0.747321
	SFTPB	turquoise	-0.583445	4.2532e-11	0.583445	4.2532e-11	-0.700331	4.65173e-17	-0.415224	8.7019e-06	0.656431	1.64157e-14	0.418982	7.07138e-06	0.01473	0.880301
	SFTPC	turquoise	-0.807118	8.92933e-26	0.807118	8.92933e-26	-0.716208	4.25556e-18	-0.444003	1.66475e-06	0.861969	9.4557e-33	0.482769	1.39283e-07	-0.023775	0.807946
	SFTPD	turquoise	-0.782245	2.59163e-23	0.782245	2.59163e-23	-0.702619	3.32754e-17	-0.458262	6.92417e-07	0.823721	1.2545e-27	0.554617	5.70619e-10	0.0231574	0.812843
	SFXN1	turquoise	0.677346	1.13826e-15	-0.677346	1.13826e-15	0.670734	2.70876e-15	0.403156	1.66611e-05	-0.740046	8.49656e-20	-0.390535	3.20101e-05	0.0577164	0.554853
	SGCE	turquoise	-0.486949	1.04611e-07	0.486949	1.04611e-07	-0.200581	0.0383069	0.170244	0.0795745	0.510063	2.00184e-08	0.33799	0.000370138	0.183185	0.0589408
	SGK1	turquoise	-0.680334	7.63528e-16	0.680334	7.63528e-16	-0.563604	2.60859e-10	-0.234544	0.0150294	0.725681	9.43723e-19	0.481388	1.52973e-07	0.101144	0.299914
	SGMS1	turquoise	-0.347664	0.000243341	0.347664	0.000243341	-0.329937	0.000519439	0.307104	0.00129303	0.424734	5.12256e-06	0.341281	0.000321407	0.088481	0.364786
	SH3BP5	turquoise	-0.800667	4.1955e-25	0.800667	4.1955e-25	-0.62797	4.49885e-13	-0.397133	2.28292e-05	0.83223	1.18081e-28	0.324609	0.000646767	0.116732	0.231149
	SH3GLB2	turquoise	0.0502265	0.607413	-0.0502265	0.607413	-0.0368444	0.706342	-0.0496128	0.611816	-0.0823408	0.399134	0.0386885	0.692367	0.0383819	0.694684
	SH3YL1	turquoise	-0.111721	0.251931	0.111721	0.251931	-0.184592	0.0569882	0.123239	0.205996	0.182033	0.060579	-0.0827104	0.397014	-0.143119	0.141393
	SHMT2	turquoise	0.681901	6.18099e-16	-0.681901	6.18099e-16	0.573996	1.02421e-10	0.257754	0.00735438	-0.692527	1.42424e-16	-0.37641	6.44542e-05	-0.0741034	0.448109
	SIK1	turquoise	-0.454728	8.63786e-07	0.454728	8.63786e-07	-0.347028	0.000250249	-0.175103	0.0712355	0.492439	7.14139e-08	-0.0185901	0.849266	0.148229	0.127581
	SIX1	turquoise	0.599008	9.39029e-12	-0.599008	9.39029e-12	0.310452	0.00113619	0.0818292	0.40208	-0.589168	2.46345e-11	-0.314794	0.000958676	-0.177001	0.0681769
	SLC12A7	turquoise	0.38551	4.12128e-05	-0.38551	4.12128e-05	0.225452	0.0195517	-0.0808156	0.407954	-0.380684	5.23301e-05	-0.252034	0.00882257	-0.0773001	0.428715
	SLC12A8	turquoise	0.690617	1.86283e-16	-0.690617	1.86283e-16	0.543179	1.4951e-09	0.133934	0.169022	-0.710624	1.00508e-17	-0.366855	0.000101651	-0.0993167	0.308777
	SLC15A2	turquoise	-0.673209	1.96318e-15	0.673209	1.96318e-15	-0.652889	2.52674e-14	-0.251843	0.00887561	0.720585	2.13818e-18	0.321057	0.000746904	-0.073004	0.45489
	SLC16A7	turquoise	0.317022	0.000877758	-0.317022	0.000877758	0.0961072	0.324749	-0.00969807	0.921026	-0.279576	0.00354113	-0.308538	0.00122362	-0.136339	0.161429
	SLC18A2	turquoise	-0.512236	1.70261e-08	0.512236	1.70261e-08	-0.370316	8.63277e-05	0.131618	0.176578	0.575973	8.54206e-11	0.305846	0.00135688	-0.0927477	0.342025
	SLC19A2	turquoise	-0.359807	0.000140968	0.359807	0.000140968	-0.187726	0.052832	0.108204	0.267264	0.371138	8.30196e-05	0.0121577	0.901087	0.0863323	0.376593
	SLC1A1	turquoise	-0.711078	9.37933e-18	0.711078	9.37933e-18	-0.565543	2.19634e-10	-0.152671	0.116436	0.756759	4.19428e-21	0.46854	3.58811e-07	0.0552856	0.571669
	SLC20A1	turquoise	0.476248	2.16053e-07	-0.476248	2.16053e-07	0.403242	1.65864e-05	0.324689	0.000644653	-0.509806	2.04025e-08	-0.266048	0.00560909	0.0122718	0.900164
	SLC22A18	turquoise	0.485251	1.1757e-07	-0.485251	1.1757e-07	0.0989966	0.310346	-0.124425	0.201632	-0.487793	9.86946e-08	-0.0901363	0.355847	-0.00922964	0.924829
	SLC25A36	turquoise	-0.200149	0.0387335	0.200149	0.0387335	-0.15559	0.109533	-0.300046	0.00168994	0.188185	0.0522446	-0.141831	0.145045	-0.0173997	0.858814
	SLC26A2	turquoise	-0.551804	7.25636e-10	0.551804	7.25636e-10	-0.391019	3.12335e-05	-0.295589	0.00199439	0.570829	1.36652e-10	0.0450209	0.645184	0.0746358	0.444845
	SLC27A2	turquoise	0.416104	8.29087e-06	-0.416104	8.29087e-06	0.368813	9.26963e-05	0.348015	0.000239599	-0.447653	1.33491e-06	-0.245854	0.0106932	0.152615	0.116573
	SLC27A3	turquoise	-0.816661	8.1095e-27	0.816661	8.1095e-27	-0.803582	2.09999e-25	-0.516782	1.20914e-08	0.826968	5.16989e-28	0.546307	1.15297e-09	0.00786174	0.935944
	SLC2A10	turquoise	0.240046	0.0127593	-0.240046	0.0127593	0.114634	0.239699	0.251911	0.00885674	-0.21921	0.023295	-0.194953	0.044191	-0.0391182	0.689125
	SLC2A14	turquoise	-0.367481	9.87009e-05	0.367481	9.87009e-05	-0.182136	0.0604311	-0.125579	0.19745	0.319778	0.000786289	0.312629	0.00104375	0.253095	0.00853209
	SLC2A3	turquoise	-0.441832	1.89607e-06	0.441832	1.89607e-06	-0.214428	0.0265632	-0.045311	0.643053	0.398777	2.09606e-05	0.340573	0.000331351	0.272937	0.00445037
	SLC30A1	turquoise	0.340017	0.000339373	-0.340017	0.000339373	0.180833	0.062325	0.35119	0.000208139	-0.328359	0.000554512	-0.163745	0.0919331	0.0627792	0.520614
	SLC35A1	turquoise	-0.661693	8.55678e-15	0.661693	8.55678e-15	-0.592172	1.84149e-11	-0.0592224	0.544556	0.745264	3.40591e-20	0.503573	3.22441e-08	0.0622934	0.523852
	SLC35F2	turquoise	0.721074	1.9784e-18	-0.721074	1.9784e-18	0.533571	3.26692e-09	0.356551	0.000163543	-0.6918	1.5779e-16	-0.438448	2.31815e-06	-0.129351	0.184216
	SLC35G2	turquoise	-0.145999	0.133476	0.145999	0.133476	0.0867965	0.374022	0.341521	0.000318098	0.146746	0.131476	-0.0760211	0.436417	0.1718	0.0768233
	SLC39A4	turquoise	0.712041	8.09626e-18	-0.712041	8.09626e-18	0.506788	2.54939e-08	0.293713	0.00213677	-0.690574	1.87409e-16	-0.392543	2.89024e-05	-0.093491	0.338154
	SLC39A7	turquoise	0.546267	1.15689e-09	-0.546267	1.15689e-09	0.530025	4.33285e-09	0.240091	0.0127421	-0.596754	1.17463e-11	-0.378517	5.81842e-05	-0.0820322	0.400909
	SLC39A8	turquoise	-0.768223	4.6125e-22	0.768223	4.6125e-22	-0.723944	1.24962e-18	-0.275966	0.00401249	0.826601	5.71961e-28	0.588651	2.58915e-11	0.0307726	0.753028
	SLC44A4	turquoise	0.267521	0.00534093	-0.267521	0.00534093	0.0265165	0.786303	-0.0203522	0.835171	-0.290214	0.00242717	-0.172394	0.075794	-0.119984	0.218322
	SLC6A10P	turquoise	0.531904	3.73229e-09	-0.531904	3.73229e-09	0.630899	3.2507e-13	0.199691	0.0391912	-0.603032	6.26986e-12	-0.456324	7.81948e-07	-0.0943133	0.333903
	SLC6A14	turquoise	-0.191314	0.0483818	0.191314	0.0483818	-0.225819	0.0193487	0.103352	0.289435	0.215967	0.0254712	0.131506	0.176949	0.179718	0.0639829
	SLC6A4	turquoise	-0.714305	5.71625e-18	0.714305	5.71625e-18	-0.602378	6.69816e-12	-0.41798	7.47555e-06	0.781268	3.18891e-23	0.37795	5.98111e-05	0.0502001	0.607603
	SLC6A8	turquoise	0.568311	1.71505e-10	-0.568311	1.71505e-10	0.62392	7.01301e-13	0.141833	0.145038	-0.633545	2.41613e-13	-0.562883	2.78008e-10	-0.0720288	0.460953
	SLC7A5	turquoise	0.647459	4.84103e-14	-0.647459	4.84103e-14	0.723129	1.42463e-18	0.338871	0.00035646	-0.695669	9.11478e-17	-0.519717	9.66751e-09	0.00384029	0.968685
	SLC9A3R1	turquoise	0.417291	7.76557e-06	-0.417291	7.76557e-06	0.258779	0.00711542	-0.1691	0.0816478	-0.468934	3.49741e-07	-0.174077	0.0729361	-0.0997877	0.306476
	SLCO1B3	turquoise	0.340038	0.000339063	-0.340038	0.000339063	0.331965	0.000477364	0.288727	0.00256095	-0.347906	0.000240754	-0.353976	0.000183724	0.0482049	0.621966
	SLCO2A1	turquoise	-0.783929	1.80782e-23	0.783929	1.80782e-23	-0.756231	4.63009e-21	-0.420211	6.60396e-06	0.858749	2.90877e-32	0.504766	2.95606e-08	0.0549732	0.573847
	SLIT2	turquoise	-0.864629	3.65877e-33	0.864629	3.65877e-33	-0.782297	2.56286e-23	-0.4848	1.21257e-07	0.919499	2.22777e-44	0.444823	1.58455e-06	0.0664725	0.496331
	SLK	turquoise	-0.535039	2.9037e-09	0.535039	2.9037e-09	-0.363214	0.000120474	0.242595	0.0118133	0.61915	1.17319e-12	0.159086	0.101691	0.0207028	0.832373
	SLPI	turquoise	-0.662836	7.41546e-15	0.662836	7.41546e-15	-0.668175	3.76665e-15	-0.41156	1.06273e-05	0.679775	8.23017e-16	0.378727	5.75897e-05	0.0747441	0.444183
	SMAD1	turquoise	0.226931	0.0187445	-0.226931	0.0187445	0.137258	0.158596	0.177694	0.0670866	-0.25846	0.00718902	-0.259948	0.00685128	0.040378	0.679654
	SMAD7	turquoise	-0.680215	7.75853e-16	0.680215	7.75853e-16	-0.748911	1.77431e-20	-0.227166	0.0186188	0.79867	6.69574e-25	0.489014	9.06916e-08	0.00379742	0.969034
	SMCO4	turquoise	0.311488	0.00109134	-0.311488	0.00109134	0.142536	0.143037	0.1589	0.102097	-0.311004	0.00111209	0.152989	0.115667	-0.143504	0.140313
	SMPDL3A	turquoise	0.227939	0.0182112	-0.227939	0.0182112	0.11189	0.251213	0.325112	0.000633625	-0.234655	0.0149805	0.0920424	0.345725	0.124801	0.200263
	SMPDL3B	turquoise	0.683371	5.06364e-16	-0.683371	5.06364e-16	0.374543	7.05355e-05	0.394754	2.58091e-05	-0.656967	1.53698e-14	-0.268116	0.00523586	-0.0136728	0.888836
	SMYD3	turquoise	0.600753	7.88734e-12	-0.600753	7.88734e-12	0.552061	7.09924e-10	0.453039	9.59241e-07	-0.59352	1.61441e-11	-0.371908	8.00275e-05	-0.166697	0.0861439
	SNAI2	turquoise	-0.142157	0.144115	0.142157	0.144115	-0.0425495	0.663444	0.181706	0.0610504	0.107786	0.269128	0.0647023	0.507895	0.0588191	0.547304
	SNRPE	turquoise	0.783675	1.90935e-23	-0.783675	1.90935e-23	0.827794	4.11449e-28	0.653815	2.25841e-14	-0.782256	2.58514e-23	-0.495095	5.92282e-08	0.0506074	0.604688
	SNX24	turquoise	-0.387902	3.65608e-05	0.387902	3.65608e-05	-0.351289	0.000207223	0.28959	0.00248248	0.457835	7.1125e-07	0.489489	8.77458e-08	0.119486	0.220254
	SOBP	turquoise	-0.734772	2.09405e-19	0.734772	2.09405e-19	-0.501493	3.74901e-08	-0.145125	0.13584	0.732927	2.85658e-19	0.388648	3.52136e-05	-0.00212648	0.982657
	SOCS2	turquoise	-0.630639	3.34603e-13	0.630639	3.34603e-13	-0.533642	3.24852e-09	-0.0783786	0.422282	0.68134	6.66832e-16	0.450663	1.11058e-06	0.058899	0.546759
	SORD	turquoise	0.705537	2.16071e-17	-0.705537	2.16071e-17	0.747718	2.19875e-20	0.375475	6.74347e-05	-0.775274	1.11286e-22	-0.547968	1.0033e-09	-0.0485726	0.619309
	SORL1	turquoise	0.318963	0.00081238	-0.318963	0.00081238	0.0862808	0.376879	0.118854	0.222721	-0.251703	0.00891473	-0.142255	0.143835	-0.227303	0.0185462
	SOSTDC1	turquoise	-0.808408	6.50839e-26	0.808408	6.50839e-26	-0.643093	8.08798e-14	-0.312896	0.00103289	0.878067	2.17139e-35	0.350216	0.000217354	0.0262957	0.78804
	SOWAHC	turquoise	-0.469582	3.35272e-07	0.469582	3.35272e-07	-0.338249	0.00036606	-0.191919	0.0476628	0.510807	1.8941e-08	0.20229	0.0366553	0.0419676	0.667773
	SOX11	turquoise	0.335509	0.000411273	-0.335509	0.000411273	0.292016	0.00227347	0.270814	0.00478235	-0.336251	0.000398545	-0.238224	0.0134755	-0.159496	0.100801
	SOX17	turquoise	-0.746141	2.91461e-20	0.746141	2.91461e-20	-0.602921	6.34062e-12	-0.250202	0.00934445	0.776521	8.60731e-23	0.386104	4.00072e-05	0.0210456	0.829639
	SOX18	turquoise	-0.591549	1.95643e-11	0.591549	1.95643e-11	-0.544783	1.3091e-09	-0.272982	0.00444362	0.609386	3.27509e-12	0.422814	5.70833e-06	0.0693274	0.477977
	SOX4	turquoise	0.784956	1.44923e-23	-0.784956	1.44923e-23	0.637892	1.47503e-13	0.37553	6.72579e-05	-0.768117	4.71047e-22	-0.552558	6.80482e-10	-0.0548401	0.574777
	SOX9	turquoise	0.4479	1.31499e-06	-0.4479	1.31499e-06	0.259123	0.00703675	0.119054	0.221939	-0.402179	1.75423e-05	-0.441014	1.99081e-06	-0.229289	0.0175172
	SPAG4	turquoise	0.759298	2.60022e-21	-0.759298	2.60022e-21	0.616858	1.49768e-12	0.343874	0.000287259	-0.825869	6.99378e-28	-0.289727	0.00247027	0.0576062	0.55561
	SPANXA1	turquoise	0.264711	0.0058627	-0.264711	0.0058627	0.331317	0.00049046	-0.0638264	0.513668	-0.311003	0.00111215	-0.231569	0.0163973	0.0598093	0.540568
	SPARC	turquoise	-0.334573	0.000427863	0.334573	0.000427863	-0.444037	1.66131e-06	-0.0981609	0.314469	0.38973	3.33421e-05	0.245488	0.0108142	0.0432458	0.658279
	SPARCL1	turquoise	-0.803519	2.13205e-25	0.803519	2.13205e-25	-0.816596	8.24739e-27	-0.419784	6.76299e-06	0.872128	2.24824e-34	0.430752	3.63268e-06	0.000950962	0.992244
	SPIN1	turquoise	-0.0730467	0.454626	0.0730467	0.454626	0.0200653	0.837463	-0.103837	0.287166	0.0504442	0.605855	-0.142201	0.143989	0.062791	0.520535
	SPINK1	turquoise	0.604919	5.17786e-12	-0.604919	5.17786e-12	0.409688	1.17591e-05	0.213441	0.0272845	-0.576945	7.80891e-11	-0.358453	0.00014998	0.0226148	0.81715
	SPINT1	turquoise	0.492975	6.87777e-08	-0.492975	6.87777e-08	0.291075	0.0023526	0.17497	0.0714544	-0.485603	1.14761e-07	-0.269614	0.0049795	0.00280518	0.977123
	SPINT2	turquoise	0.651771	2.89157e-14	-0.651771	2.89157e-14	0.52926	4.60303e-09	0.295637	0.00199087	-0.662962	7.29892e-15	-0.3218	0.000724846	-0.12013	0.21776
	SPOCK1	turquoise	0.511394	1.81303e-08	-0.511394	1.81303e-08	0.378781	5.74393e-05	0.333695	0.000443967	-0.50752	2.41586e-08	-0.227769	0.0183003	0.0136476	0.889039
	SPOCK2	turquoise	-0.860791	1.43095e-32	0.860791	1.43095e-32	-0.701378	3.99184e-17	-0.471951	2.87107e-07	0.896305	7.14903e-39	0.496732	5.27328e-08	0.0694762	0.477031
	SPP1	turquoise	0.897086	4.90792e-39	-0.897086	4.90792e-39	0.651415	3.01826e-14	0.362583	0.000124048	-0.910357	4.96583e-42	-0.406443	1.39942e-05	-0.134036	0.168695
	SPRR1A	turquoise	0.270201	0.00488222	-0.270201	0.00488222	0.254271	0.00822019	0.0882593	0.365994	-0.300441	0.00166509	-0.290462	0.00240542	0.036144	0.711676
	SPRR1B	turquoise	0.330797	0.000501203	-0.330797	0.000501203	0.31389	0.000993399	0.226764	0.018834	-0.382958	4.67806e-05	-0.180573	0.0627082	0.127172	0.191781
	SPRR2B	turquoise	0.0847545	0.385409	-0.0847545	0.385409	0.0373233	0.702704	-0.274806	0.0041754	-0.131009	0.178608	-0.176091	0.0696298	-0.00355363	0.971021
	SPRY2	turquoise	-0.433738	3.05569e-06	0.433738	3.05569e-06	-0.514571	1.42901e-08	0.100011	0.305391	0.525924	5.98174e-09	0.278601	0.00366333	0.098613	0.312234
	SPRY4	turquoise	-0.615384	1.75044e-12	0.615384	1.75044e-12	-0.724388	1.16346e-18	-0.404768	1.52985e-05	0.695778	8.97469e-17	0.30891	0.00120614	-0.0482843	0.621392
	SQRDL	turquoise	-0.211021	0.0291238	0.211021	0.0291238	-0.149959	0.123146	-0.0266763	0.785046	0.196267	0.0427539	0.405963	1.43567e-05	0.110343	0.257865
	SRD5A1	turquoise	0.680523	7.44367e-16	-0.680523	7.44367e-16	0.623603	7.25866e-13	0.541589	1.70451e-09	-0.686193	3.44222e-16	-0.325938	0.000612569	-0.0581239	0.552057
	SRPX	turquoise	-0.825795	7.13615e-28	0.825795	7.13615e-28	-0.696464	8.13477e-17	-0.270083	0.00490168	0.857636	4.2614e-32	0.472083	2.84611e-07	0.0546251	0.57628
	SSFA2	turquoise	-0.629103	3.96911e-13	0.629103	3.96911e-13	-0.463957	4.823e-07	-0.00312263	0.974535	0.707128	1.70379e-17	0.265458	0.00571982	0.141753	0.14527
	SSR4	turquoise	0.774817	1.22218e-22	-0.774817	1.22218e-22	0.442658	1.80469e-06	0.160489	0.0986693	-0.788513	6.67331e-24	-0.287682	0.00265895	-0.0907455	0.352592
	ST6GALNAC2	turquoise	-0.587615	2.85993e-11	0.587615	2.85993e-11	-0.466188	4.17865e-07	-0.437054	2.51683e-06	0.53753	2.37446e-09	0.299797	0.00170578	0.108373	0.266515
	ST6GALNAC5	turquoise	-0.468393	3.62245e-07	0.468393	3.62245e-07	-0.334373	0.000431484	0.0703582	0.471441	0.551465	7.46797e-10	0.319748	0.00078726	0.124169	0.20257
	STARD13	turquoise	-0.893405	2.81616e-38	0.893405	2.81616e-38	-0.761038	1.86695e-21	-0.402771	1.70035e-05	0.941788	1.61992e-51	0.462675	5.23509e-07	0.0758136	0.437673
	STAT1	turquoise	0.470956	3.06473e-07	-0.470956	3.06473e-07	0.559778	3.65055e-10	0.387451	3.73979e-05	-0.490843	7.98543e-08	-0.0190194	0.845828	0.245621	0.0107701
	STEAP1	turquoise	0.675007	1.55081e-15	-0.675007	1.55081e-15	0.652132	2.76845e-14	0.524014	6.94138e-09	-0.737503	1.31622e-19	-0.335571	0.000410202	0.0752768	0.440934
	STEAP3	turquoise	0.533199	3.36584e-09	-0.533199	3.36584e-09	0.23749	0.013774	-0.0990062	0.310299	-0.597101	1.13496e-11	-0.236657	0.0141194	-0.14947	0.124387
	STEAP4	turquoise	0.00427758	0.965121	-0.00427758	0.965121	-0.119303	0.220967	0.222279	0.0213839	0.0677609	0.488003	-0.0549039	0.574331	-0.0327136	0.737997
	STK39	turquoise	0.718862	2.8079e-18	-0.718862	2.8079e-18	0.476675	2.09987e-07	0.566526	2.01227e-10	-0.694956	1.00914e-16	-0.362113	0.00012677	-0.0465757	0.633801
	STT3A	turquoise	0.544357	1.35617e-09	-0.544357	1.35617e-09	0.521791	8.24368e-09	0.191528	0.0481264	-0.572804	1.14213e-10	-0.359202	0.000144935	4.47197e-05	0.999635
	STXBP1	turquoise	-0.52606	5.91872e-09	0.52606	5.91872e-09	-0.589895	2.29641e-11	-0.210629	0.0294314	0.589179	2.46077e-11	0.347289	0.000247392	-0.0686018	0.482607
	SULF1	turquoise	0.809465	5.01279e-26	-0.809465	5.01279e-26	0.657961	1.36004e-14	0.47087	3.0821e-07	-0.8297	2.41704e-28	-0.34478	0.000276143	0.0348603	0.721488
	SULT1A1	turquoise	-0.705818	2.0722e-17	0.705818	2.0722e-17	-0.592746	1.74125e-11	-0.458616	6.77159e-07	0.706425	1.89262e-17	0.316427	0.000898725	0.0385771	0.693208
	SULT1A2	turquoise	-0.64259	8.57702e-14	0.64259	8.57702e-14	-0.534341	3.07144e-09	-0.429604	3.88087e-06	0.643388	7.81434e-14	0.303176	0.00150197	0.0252857	0.796001
	SULT1C2	turquoise	0.373587	7.38508e-05	-0.373587	7.38508e-05	0.0680977	0.485838	0.0453784	0.642559	-0.356908	0.000160911	-0.0491435	0.615191	-0.101757	0.296979
	SYBU	turquoise	-0.333519	0.000447259	0.333519	0.000447259	-0.236423	0.0142177	-0.0951659	0.329532	0.332511	0.000466581	-0.00347202	0.971687	-0.0537764	0.582229
	SYNC	turquoise	-0.789192	5.74428e-24	0.789192	5.74428e-24	-0.664661	5.89192e-15	-0.145637	0.13445	0.825932	6.87301e-28	0.462893	5.16274e-07	0.0380916	0.69688
	SYNE1	turquoise	-0.729299	5.22176e-19	0.729299	5.22176e-19	-0.752568	9.12246e-21	-0.324174	0.000658323	0.818327	5.25944e-27	0.471756	2.90805e-07	-0.00663038	0.94596
	SYNE2	turquoise	-0.343463	0.000292441	0.343463	0.000292441	-0.223344	0.0207533	-0.0221998	0.820449	0.427499	4.37807e-06	-0.0725071	0.457974	0.0687689	0.481539
	SYNGR3	turquoise	0.507933	2.34343e-08	-0.507933	2.34343e-08	0.490477	8.19146e-08	0.27703	0.00386809	-0.555843	5.13518e-10	-0.205881	0.03338	0.140096	0.150079
	SYNM	turquoise	-0.830271	2.05867e-28	0.830271	2.05867e-28	-0.623222	7.56551e-13	-0.411179	1.08487e-05	0.849375	6.5779e-31	0.332878	0.000459471	0.0714256	0.464725
	SYNPO	turquoise	-0.772558	1.936e-22	0.772558	1.936e-22	-0.818662	4.81821e-27	-0.681968	6.12539e-16	0.82342	1.36088e-27	0.350479	0.000214832	-0.0319475	0.743918
	TACC1	turquoise	-0.890957	8.69175e-38	0.890957	8.69175e-38	-0.769277	3.74117e-22	-0.411408	1.07151e-05	0.942428	9.22393e-52	0.483505	1.32476e-07	0.00192763	0.984278
[truncated: 282 more rows]
