# Supplementary material for: LDHA, BIK, and CNIH4 Are Diagnostic Markers of Endoplasmic Reticulum Stress in Lung Cancer Comorbid With Sepsis: Integrating Machine Learning and Single‐Cell Analysis of Immune Signaling
Source: Mediators Inflamm. 2026 Jul 11;2026:2437852. doi: 10.1155/mi/2437852 (PMC13355311; doi:10.1155/mi/2437852)
Supplement: Supplementary file 4 — Supporting Information 4 Table S2B: WGCNA in sepsis. [file MI-2026-2437852-s008.xlsx]

## Sheet: S2B
	Table S2B. WGCNA in sepsis
	probes	moduleColor	GS.Control	p.GS.Control	GS.Treat	p.GS.Treat	MMgreen	p.MMgreen	MMblack	p.MMblack	MMpink	p.MMpink	MMred	p.MMred	MMblue	p.MMblue	MMturquoise	p.MMturquoise	MMbrown	p.MMbrown	MMmagenta	p.MMmagenta	MMgrey	p.MMgrey
	ABCA7	black	-0.0217347	0.82415	0.0217347	0.82415	-0.0464963	0.634381	0.457351	7.33212e-07	0.289902	0.0024547	-0.196753	0.0422319	-0.267631	0.00532142	-0.162853	0.0937415	-0.183806	0.0580726	-0.20969	0.0301786	0.0243478	0.803412
	ABCG1	black	-0.193312	0.0460423	0.193312	0.0460423	0.111935	0.251018	0.763705	1.11751e-21	0.294314	0.00209019	-0.376252	6.49489e-05	-0.284085	0.00302251	-0.292628	0.00222327	-0.43164	3.45122e-06	-0.340376	0.000334179	0.0223839	0.818985
	AC092620.2	black	0.069928	0.474163	-0.069928	0.474163	-0.284939	0.00293244	0.816624	8.18872e-27	0.0796611	0.414707	-0.433624	3.07607e-06	-0.485023	1.19421e-07	-0.0895767	0.358854	-0.11439	0.240708	-0.133803	0.169442	0.0256302	0.793283
	AF001548.5	black	-0.373309	7.48411e-05	0.373309	7.48411e-05	0.0393978	0.687019	0.759284	2.60713e-21	0.105963	0.277357	-0.422609	5.77447e-06	-0.502437	3.50161e-08	-0.439352	2.19744e-06	-0.225504	0.0195225	-0.247712	0.0100973	-0.059649	0.541656
	AF007147	black	-0.411423	1.07064e-05	0.411423	1.07064e-05	-0.110011	0.25931	0.769861	3.33021e-22	0.118489	0.224154	-0.632045	2.85984e-13	-0.728784	5.68409e-19	-0.511014	1.8651e-08	0.0207686	0.831848	-0.157421	0.105368	-0.138767	0.154023
	AF520793	black	-0.161498	0.096541	0.161498	0.096541	0.0478002	0.624898	0.926542	2.19065e-46	0.109601	0.2611	-0.50621	2.65982e-08	-0.444596	1.60634e-06	-0.355885	0.000168555	-0.279338	0.00357066	-0.252792	0.00861422	0.077412	0.428045
	AK026714	black	-0.129474	0.183795	0.129474	0.183795	-0.173911	0.0732126	0.77797	6.37347e-23	0.310582	0.0011305	-0.614167	1.98983e-12	-0.4524	9.97856e-07	-0.232372	0.0160178	-0.089854	0.357362	-0.30731	0.00128286	-0.103392	0.289244
	AK026905	black	-0.296584	0.0019224	0.296584	0.0019224	-0.0620093	0.525751	0.776601	8.46704e-23	0.0602087	0.537863	-0.48906	9.04008e-08	-0.601635	7.21845e-12	-0.416168	8.26189e-06	-0.0534313	0.584656	-0.163531	0.0923644	-0.00572241	0.953352
	AK055910	black	0.203394	0.0356207	-0.203394	0.0356207	0.224571	0.0200463	0.442429	1.82953e-06	0.0361313	0.711773	-0.163098	0.0932409	0.0538243	0.581892	-0.0266913	0.784928	-0.354851	0.000176618	-0.0608355	0.533631	0.449177	1.2164e-06
	AK057978	black	-0.0579556	0.553211	0.0579556	0.553211	0.0578545	0.553905	0.653035	2.48241e-14	0.209286	0.0305055	-0.368648	9.34211e-05	-0.199411	0.039473	-0.182335	0.0601456	-0.507154	2.4817e-08	-0.269393	0.0050166	-0.0154914	0.874164
	AK097453	black	-0.210103	0.0298483	0.210103	0.0298483	-0.0696063	0.476204	0.819712	3.65698e-27	0.162234	0.0950119	-0.500441	4.04441e-08	-0.483056	1.36587e-07	-0.323339	0.000681056	-0.0847116	0.38565	-0.236057	0.0143726	0.0266985	0.784872
	AK128734	black	0.0532794	0.585725	-0.0532794	0.585725	-0.0151031	0.877293	0.510175	1.98525e-08	0.0893135	0.360273	-0.270113	0.00489672	-0.234166	0.0151977	-0.0853454	0.382093	-0.242438	0.0118694	0.0431844	0.658733	0.382722	4.73308e-05
	AKIP1	black	-0.59359	1.60347e-11	0.59359	1.60347e-11	0.0427762	0.66176	0.786645	1.00448e-23	0.255019	0.0080268	-0.741021	7.17424e-20	-0.657781	1.39063e-14	-0.618782	1.22024e-12	-0.0809993	0.406886	-0.296982	0.00189427	-0.149414	0.124531
	ALDH2	black	-0.110016	0.259288	0.110016	0.259288	0.139409	0.152108	0.572263	1.19977e-10	-0.0242328	0.804321	-0.174987	0.0714263	-0.248783	0.00976701	-0.258395	0.00720395	-0.336686	0.000391254	-0.10242	0.293827	0.117832	0.226754
	AMPD2	black	-0.641979	9.20844e-14	0.641979	9.20844e-14	0.213787	0.0270299	0.776204	9.18989e-23	0.337204	0.000382731	-0.680236	7.73614e-16	-0.564755	2.35571e-10	-0.705128	2.29623e-17	-0.217652	0.0243202	-0.366015	0.000105732	-0.0944679	0.333108
	ANP32A-IT1	black	0.441558	1.92729e-06	-0.441558	1.92729e-06	-0.250735	0.00918975	0.631351	3.0906e-13	-0.118548	0.223922	-0.104474	0.284203	-0.0826374	0.397432	0.273648	0.00434399	-0.284589	0.00296909	-0.0113214	0.907861	0.182666	0.0596733
	AOAH	black	0.0113856	0.90734	-0.0113856	0.90734	0.00851498	0.930634	0.758241	3.17537e-21	0.247637	0.0101206	-0.324263	0.000655951	-0.240702	0.0125097	-0.136336	0.161438	-0.523186	7.40132e-09	-0.199652	0.0392305	0.0510071	0.601835
	AOC2	black	-0.176925	0.0682975	0.176925	0.0682975	0.0761568	0.435596	0.747053	2.47685e-20	0.181472	0.0613898	-0.4585	6.82113e-07	-0.253827	0.00833668	-0.27088	0.00477163	-0.239453	0.0129886	-0.188523	0.0518148	-0.0109182	0.911128
	AOC3	black	-0.25628	0.00771021	0.25628	0.00771021	0.284735	0.00295367	0.664636	5.91003e-15	0.154021	0.113204	-0.231864	0.0162568	-0.196418	0.0425912	-0.38383	4.48034e-05	-0.313272	0.00101777	-0.229502	0.0174101	-0.0304046	0.755888
	ARHGEF40	black	0.128703	0.186441	-0.128703	0.186441	-0.226591	0.0189273	0.687973	2.69205e-16	-0.204117	0.0349568	-0.291032	0.00235625	-0.210451	0.0295713	0.100744	0.301842	-0.372438	7.80268e-05	-0.171514	0.077323	-0.00671676	0.945258
	ARSG	black	-0.15899	0.1019	0.15899	0.1019	-0.000835325	0.993187	0.716468	4.08621e-18	0.108684	0.265133	-0.449146	1.21872e-06	-0.131137	0.178179	-0.135926	0.162713	-0.490254	8.3202e-08	-0.346762	0.000253183	-0.176428	0.0690885
	ASGR1	black	0.255133	0.00799782	-0.255133	0.00799782	0.0422606	0.665592	0.40851	1.25288e-05	0.105935	0.277482	-0.188872	0.0513757	-0.034198	0.726568	0.0236166	0.809201	-0.269895	0.00493263	-0.0118356	0.903696	0.315851	0.000919456
	ASPRV1	black	-0.201367	0.0375396	0.201367	0.0375396	-0.160182	0.0993257	0.686022	3.52433e-16	0.450453	1.12496e-06	-0.502719	3.43078e-08	-0.618689	1.2324e-12	-0.354259	0.000181398	0.0464629	0.634625	-0.00663858	0.945894	0.0142818	0.883918
	ATG16L2	black	-0.360312	0.000137741	0.360312	0.000137741	0.0513799	0.599178	0.896091	7.92288e-39	0.22022	0.0226505	-0.590067	2.25875e-11	-0.56161	3.10962e-10	-0.503702	3.19438e-08	-0.211316	0.0288942	-0.254201	0.00823839	-0.0402461	0.680643
	ATHL1	black	-0.208476	0.0311695	0.208476	0.0311695	-0.0475033	0.627052	0.835479	4.62482e-29	0.144823	0.136666	-0.554481	5.77323e-10	-0.405909	1.43988e-05	-0.290121	0.00243531	-0.294165	0.00210168	-0.418195	7.38675e-06	-0.0896459	0.358481
	AZIN1	black	0.182223	0.0603059	-0.182223	0.0603059	0.0545243	0.576985	-0.760045	2.25602e-21	-0.317187	0.00087201	0.393752	2.71709e-05	0.599639	8.81769e-12	0.400531	1.91272e-05	0.0617491	0.527492	0.186677	0.054194	-0.110993	0.255054
	BANP	black	-0.631208	3.14037e-13	0.631208	3.14037e-13	0.260661	0.00669444	0.698764	5.83978e-17	0.36145	0.000130711	-0.625471	5.92077e-13	-0.546043	1.17871e-09	-0.729151	5.35028e-19	-0.207414	0.0320584	-0.329294	0.000533492	-0.0723365	0.459035
	BC032415	black	0.176645	0.068742	-0.176645	0.068742	-0.185967	0.0551322	0.603055	6.25511e-12	-0.129653	0.183184	-0.276619	0.0039233	-0.00975786	0.92054	0.198508	0.0403927	-0.443461	1.71987e-06	-0.269653	0.00497294	-0.0510907	0.601239
	BC052775	black	0.284951	0.00293111	-0.284951	0.00293111	0.000919857	0.992497	0.624658	6.47102e-13	-0.0286226	0.769784	-0.0039826	0.967525	0.0107126	0.912795	0.129094	0.185096	-0.432382	3.30612e-06	-0.179393	0.064474	0.111369	0.253439
	C16orf54	black	-0.404479	1.55355e-05	0.404479	1.55355e-05	0.215997	0.0254508	0.637091	1.61642e-13	0.240101	0.0127384	-0.443668	1.69862e-06	-0.302184	0.00155935	-0.45546	8.25296e-07	-0.134427	0.167442	-0.254215	0.00823471	-0.0406587	0.677549
	CAMK1D	black	-0.353339	0.000189054	0.353339	0.000189054	-0.055237	0.572008	0.808093	7.03223e-26	0.22458	0.020041	-0.551661	7.34465e-10	-0.582556	4.62566e-11	-0.453627	9.2489e-07	-0.0930002	0.340707	-0.258092	0.00727482	-0.0180323	0.853738
	CAMK2G	black	-0.194556	0.0446326	0.194556	0.0446326	-0.0173374	0.859315	0.930423	1.4031e-47	0.138599	0.154528	-0.53303	3.41147e-09	-0.466161	4.18574e-07	-0.350471	0.00021491	-0.263865	0.00602837	-0.31816	0.000838875	-0.0641463	0.511555
	CASS4	black	-0.522193	7.99219e-09	0.522193	7.99219e-09	0.269472	0.00500336	0.824235	1.09171e-27	0.33003	0.000517451	-0.674829	1.58739e-15	-0.450328	1.13362e-06	-0.629295	3.8856e-13	-0.206867	0.0325246	-0.322302	0.000710278	-0.00581138	0.952627
	CD14	black	-0.0322997	0.741194	0.0322997	0.741194	0.143986	0.138972	0.425397	4.93379e-06	0.28086	0.00338594	-0.223232	0.020819	-0.177372	0.0675916	-0.19799	0.0409289	-0.355226	0.000173654	-0.286359	0.00278786	0.169925	0.0801491
	CD302	black	-0.0275073	0.778519	0.0275073	0.778519	0.234092	0.0152307	0.652176	2.75399e-14	0.0333595	0.733017	-0.256481	0.00766096	0.029768	0.760844	-0.149807	0.123531	-0.414805	8.90381e-06	-0.258141	0.00726332	0.167519	0.0845847
	CD33	black	0.0788092	0.41973	-0.0788092	0.41973	0.184616	0.056956	0.472335	2.79942e-07	0.24155	0.0121933	-0.249516	0.00954666	-0.0886094	0.364088	-0.163575	0.0922756	-0.356769	0.000161932	-0.0820095	0.401041	0.277004	0.00387147
	CD46	black	-0.351435	0.000205874	0.351435	0.000205874	0.371828	8.03356e-05	0.607746	3.87812e-12	0.384429	4.34909e-05	-0.412813	9.92773e-06	0.0514101	0.598963	-0.339591	0.000345633	-0.469687	3.32974e-07	-0.479985	1.68184e-07	-0.0810493	0.406596
	CD93	black	-0.0838438	0.390554	0.0838438	0.390554	0.0191717	0.844608	0.454977	8.50473e-07	-0.171574	0.077218	-0.312726	0.00103981	-0.122087	0.210301	-0.0942063	0.334455	-0.172321	0.0759204	-0.103206	0.290119	0.013038	0.893966
	CD97	black	-0.287207	0.00270457	0.287207	0.00270457	-0.0523515	0.59228	0.69859	5.98889e-17	0.257132	0.00750262	-0.427443	4.39203e-06	-0.362931	0.000122061	-0.270502	0.00483295	-0.405047	1.5074e-05	-0.325826	0.000615389	-0.211952	0.0284041
	CDK5R1	black	-0.00232066	0.981073	0.00232066	0.981073	0.0677103	0.488328	0.697615	6.89464e-17	0.0318229	0.744883	-0.297468	0.00186044	-0.0471144	0.629878	-0.0567485	0.561521	-0.347723	0.000242702	-0.238743	0.0132679	-0.0443327	0.650248
	CECR6	black	0.0596408	0.541712	-0.0596408	0.541712	-0.245393	0.0108458	0.688295	2.57456e-16	0.292586	0.00222669	-0.328132	0.000559738	-0.447141	1.37712e-06	-0.0999506	0.305683	-0.0113655	0.907503	-0.0201904	0.836463	0.0989165	0.31074
	CEP19	black	0.0909454	0.351528	-0.0909454	0.351528	-0.09927	0.309005	0.638171	1.42865e-13	0.152475	0.116911	-0.306874	0.00130452	-0.0344561	0.724587	0.0776551	0.426592	-0.329999	0.000518119	-0.281869	0.00326827	-0.124043	0.203033
	CEP63	black	-0.0944307	0.333299	0.0944307	0.333299	0.123787	0.203973	0.72321	1.40635e-18	0.229875	0.0172232	-0.236768	0.0140727	-0.10652	0.274823	-0.166438	0.0866389	-0.471705	2.91779e-07	-0.298999	0.00175736	0.144278	0.138165
	CHCHD7	black	0.449934	1.16134e-06	-0.449934	1.16134e-06	-0.180901	0.0622253	-0.82157	2.23444e-27	-0.329537	0.00052814	0.448981	1.23109e-06	0.587351	2.93309e-11	0.633848	2.33509e-13	0.151778	0.118614	0.197876	0.0410476	-0.0129269	0.894864
	CHST11	black	-0.555348	5.35874e-10	0.555348	5.35874e-10	0.119438	0.22044	0.789588	5.26252e-24	0.303287	0.00149568	-0.578718	6.62498e-11	-0.606309	4.49347e-12	-0.610651	2.87299e-12	-0.157188	0.105892	-0.263685	0.00606431	-0.0510252	0.601705
	CLEC7A	black	-0.132795	0.172708	0.132795	0.172708	0.151508	0.119279	0.778567	5.62719e-23	0.459567	6.37718e-07	-0.504906	2.92602e-08	-0.141729	0.145339	-0.241806	0.0120991	-0.381599	5.00282e-05	-0.416491	8.11609e-06	0.0863033	0.376754
	CLINT1	black	0.255528	0.00789788	-0.255528	0.00789788	-0.00511251	0.958319	-0.762388	1.44093e-21	-0.367288	9.96019e-05	0.444291	1.63609e-06	0.527531	5.2745e-09	0.43069	3.64579e-06	0.0887107	0.363537	0.226843	0.0187916	0.015905	0.870833
	CMTM2	black	0.181548	0.0612801	-0.181548	0.0612801	0.0201522	0.836769	0.574215	1.00387e-10	-0.00723844	0.941013	0.0494621	0.612898	-0.0385405	0.693485	0.0624886	0.52255	-0.291936	0.00228007	-0.0660252	0.49924	0.153605	0.114191
	CNTNAP3	black	0.220082	0.0227376	-0.220082	0.0227376	-0.162287	0.0949029	0.497718	4.91557e-08	-0.145993	0.133492	-0.127687	0.189972	-0.0177972	0.855623	0.174735	0.071842	-0.317194	0.000871772	-0.226806	0.0188117	0.0271238	0.781529
	CNTNAP3	black	0.0771883	0.429386	-0.0771883	0.429386	-0.00271173	0.977885	0.674073	1.75317e-15	-0.191175	0.048549	-0.299294	0.00173815	-0.0273595	0.779679	0.0252947	0.795929	-0.400737	1.89216e-05	-0.270874	0.00477264	0.0694318	0.477313
	COL18A1	black	-0.137648	0.157405	0.137648	0.157405	-0.180073	0.0634518	0.499177	4.42865e-08	0.147849	0.128571	-0.374684	7.00586e-05	-0.342511	0.00030477	-0.118351	0.224701	-0.0748423	0.443583	-0.21303	0.0275898	-0.0223296	0.819417
	COX17	black	0.632037	2.86219e-13	-0.632037	2.86219e-13	-0.0636022	0.515151	-0.713964	6.02519e-18	-0.246205	0.0105784	0.759001	2.75038e-21	0.680914	7.06201e-16	0.683581	4.92099e-16	0.0425626	0.663347	0.298144	0.00181429	0.216928	0.0248093
	CPPED1	black	-0.483994	1.28125e-07	0.483994	1.28125e-07	0.188451	0.051906	0.868184	9.96075e-34	0.216911	0.0248209	-0.626404	5.34562e-13	-0.405886	1.44162e-05	-0.512642	1.65173e-08	-0.355561	0.000171046	-0.386179	3.98577e-05	-0.0716635	0.463235
	CREB5	black	0.233738	0.0153901	-0.233738	0.0153901	-0.479168	1.77685e-07	0.623734	7.15583e-13	-0.0408801	0.675892	-0.303379	0.00149047	-0.376607	6.38442e-05	0.15265	0.116488	-0.0182159	0.852266	-0.0360306	0.712541	-0.0564627	0.563497
	CREBRF	black	-0.0828172	0.396403	0.0828172	0.396403	0.134184	0.168218	0.847557	1.17499e-30	0.34503	0.000273136	-0.351617	0.000204207	-0.177221	0.0678286	-0.222578	0.0212053	-0.399851	1.98192e-05	-0.388416	3.56265e-05	0.0279225	0.775264
	CRISPLD2	black	0.138653	0.154366	-0.138653	0.154366	-0.435374	2.77743e-06	0.767174	5.67479e-22	0.0578539	0.553909	-0.38465	4.30168e-05	-0.436316	2.62825e-06	0.0560819	0.566135	-0.0660593	0.499018	-0.12908	0.185144	-0.0185807	0.849341
	CTB-167B5.2	black	0.244674	0.0110876	-0.244674	0.0110876	0.0470633	0.63025	0.504585	2.99552e-08	0.241698	0.0121388	-0.214883	0.0262365	0.222449	0.0212825	0.174127	0.0728512	-0.367773	9.73584e-05	-0.435609	2.73956e-06	-0.0258222	0.791769
	CTC-510F12.4	black	0.263587	0.00608388	-0.263587	0.00608388	-0.255029	0.0080244	0.541502	1.71666e-09	0.0620138	0.52572	-0.0696987	0.475618	-0.132208	0.174629	0.183029	0.0591594	-0.250602	0.00922819	-0.0624327	0.522922	0.0340298	0.72786
	CXCR2	black	-0.459016	6.60293e-07	0.459016	6.60293e-07	0.12283	0.20752	0.849161	7.04635e-31	0.37672	6.34933e-05	-0.636476	1.73381e-13	-0.459523	6.39511e-07	-0.513026	1.60487e-08	-0.292731	0.00221494	-0.453567	9.28369e-07	-0.191361	0.0483261
	CYP51A1	black	0.376364	6.45999e-05	-0.376364	6.45999e-05	0.00904269	0.926347	-0.694898	1.01755e-16	-0.243014	0.0116636	0.696688	7.87771e-17	0.491674	7.53482e-08	0.440698	2.0286e-06	0.0961009	0.324781	0.385554	4.11222e-05	0.194007	0.0452502
	DAPK1-IT1	black	0.0345508	0.723861	-0.0345508	0.723861	-0.179509	0.0642979	0.611956	2.5082e-12	0.109508	0.261509	-0.329854	0.000521231	-0.390237	3.24972e-05	-0.0941746	0.334618	-0.072692	0.456825	-0.00205333	0.983253	0.144068	0.138744
	DAPK2	black	0.13516	0.165117	-0.13516	0.165117	-0.262737	0.00625586	0.708426	1.40181e-17	-0.149955	0.123157	-0.204431	0.0346712	-0.2777	0.00377956	0.0528993	0.588407	-0.274774	0.00417996	-0.0930289	0.340557	-0.0579405	0.553315
	DDX17	black	-0.0651672	0.504844	0.0651672	0.504844	-0.0622007	0.524471	0.31524	0.000941936	0.00684979	0.944175	-0.284449	0.00298384	-0.300848	0.00163984	-0.161552	0.096428	0.0606353	0.534981	-0.039463	0.686528	0.184069	0.0577079
	DKFZP586I1420	black	-0.39392	2.6938e-05	0.39392	2.6938e-05	0.157893	0.104316	0.765426	7.99679e-22	0.299431	0.00172928	-0.673276	1.94613e-15	-0.559576	3.71573e-10	-0.606756	4.29242e-12	-0.154776	0.111425	-0.260018	0.00683561	0.0272001	0.78093
	DMXL2	black	0.244907	0.0110086	-0.244907	0.0110086	0.042524	0.663634	0.577906	7.14431e-11	0.403338	1.65023e-05	-0.210654	0.0294117	0.0645287	0.509036	0.0750327	0.442421	-0.35914	0.000145343	-0.277802	0.00376624	0.221327	0.021962
	DPEP2	black	-0.439006	2.24297e-06	0.439006	2.24297e-06	0.199344	0.03954	0.87666	3.81844e-35	0.177788	0.0669404	-0.484377	1.24813e-07	-0.453026	9.59978e-07	-0.54777	1.02014e-09	-0.365715	0.000107228	-0.360848	0.000134385	-0.0463451	0.635484
	DPEP3	black	-0.104233	0.285322	0.104233	0.285322	-0.0658011	0.500701	0.673186	1.96896e-15	-0.0142764	0.883962	-0.331962	0.000477432	-0.328504	0.000551221	-0.210682	0.0293891	-0.080119	0.412021	-0.208903	0.0308178	-0.151163	0.120132
	EMR2	black	0.315513	0.00093185	-0.315513	0.00093185	-0.334953	0.000421046	0.641156	1.01303e-13	-0.0671481	0.491955	-0.233323	0.0155783	-0.090479	0.354014	0.284166	0.00301387	-0.383799	4.48726e-05	-0.175939	0.0698745	0.0352647	0.718392
	EMR3	black	-0.445469	1.52392e-06	0.445469	1.52392e-06	0.242263	0.011933	0.787025	9.24623e-24	0.281885	0.00326638	-0.488015	9.71914e-08	-0.51008	1.99924e-08	-0.612051	2.48344e-12	-0.17602	0.0697442	-0.19574	0.0433255	0.0318039	0.74503
	ENPP4	black	0.0938883	0.336096	-0.0938883	0.336096	0.220728	0.0223325	-0.750572	1.31343e-20	-0.184655	0.0569027	0.487011	1.0417e-07	0.627546	4.71426e-13	0.273534	0.00436093	0.00880233	0.9283	0.0985328	0.31263	-0.176846	0.0684225
	ERGIC1	black	-0.400479	1.91794e-05	0.400479	1.91794e-05	0.00596001	0.951417	0.673988	1.77273e-15	0.226106	0.0191912	-0.448356	1.27894e-06	-0.464929	4.53133e-07	-0.416498	8.11291e-06	-0.318036	0.00084302	-0.219724	0.0229653	-0.185009	0.0564209
	ERV3-2	black	0.18474	0.0567862	-0.18474	0.0567862	-0.01852	0.849828	0.543051	1.51104e-09	0.335031	0.000419665	-0.181677	0.0610929	0.129436	0.183923	0.123473	0.20513	-0.334774	0.000424252	-0.288956	0.00253995	0.0217726	0.823848
	F2RL1	black	-0.173587	0.0737589	0.173587	0.0737589	0.106038	0.277016	0.585143	3.62088e-11	0.449041	1.22663e-06	-0.432258	3.33002e-06	-0.139053	0.153168	-0.23596	0.014414	-0.174096	0.072903	-0.384468	4.34062e-05	-0.0524824	0.591354
	FAM13A-AS1	black	0.0134702	0.890472	-0.0134702	0.890472	-0.0684301	0.483707	0.836552	3.37801e-29	0.26939	0.00501712	-0.487443	1.01109e-07	-0.230219	0.0170525	-0.117878	0.226573	-0.326042	0.000609966	-0.424054	5.32342e-06	-0.0869205	0.373338
	FAM212B	black	-0.243705	0.0114206	0.243705	0.0114206	-0.253388	0.00845347	0.847832	1.07677e-30	0.0811364	0.406089	-0.566671	1.98635e-10	-0.607648	3.91715e-12	-0.285162	0.00290924	-0.129524	0.183623	-0.130248	0.181164	-0.0886549	0.36384
	FCGR3A	black	-0.259512	0.00694874	0.259512	0.00694874	0.194338	0.0448774	0.808184	6.8763e-26	0.533608	3.2574e-09	-0.458142	6.97664e-07	-0.295753	0.00198237	-0.418473	7.27384e-06	-0.350082	0.000218652	-0.412616	1.00343e-05	-0.0148538	0.879304
	FCGR3B	black	-0.214159	0.0267581	0.214159	0.0267581	0.130058	0.18181	0.804405	1.72354e-25	0.483078	1.36383e-07	-0.434765	2.87817e-06	-0.324482	0.000650114	-0.374731	6.98989e-05	-0.262091	0.00638946	-0.401323	1.83489e-05	-0.0145745	0.881556
	FCGRT	black	-0.397768	2.20896e-05	0.397768	2.20896e-05	0.0154434	0.874551	0.809193	5.36154e-26	0.179076	0.0649548	-0.635657	1.90301e-13	-0.549822	8.5833e-10	-0.477651	1.96728e-07	-0.279047	0.00360696	-0.307672	0.00126512	-0.0717773	0.462523
	FNBP1L	black	0.291092	0.00235108	-0.291092	0.00235108	0.0279227	0.775263	-0.627127	4.9372e-13	-0.335591	0.000409841	0.476643	2.10435e-07	0.371051	8.33663e-05	0.339115	0.000352764	0.304975	0.00140277	0.543556	1.44925e-09	0.206202	0.0330992
	GAA	black	-0.231777	0.0162984	0.231777	0.0162984	-0.148828	0.126031	0.641185	1.00963e-13	0.156755	0.10687	-0.418819	7.13556e-06	-0.415303	8.6642e-06	-0.216661	0.024992	-0.216817	0.0248849	-0.347527	0.000244811	-0.120029	0.21815
	GLIPR1	black	-0.226353	0.0190564	0.226353	0.0190564	0.365219	0.000109741	0.762912	1.30258e-21	0.12348	0.205104	-0.413131	9.75674e-06	-0.154526	0.112013	-0.419613	6.82776e-06	-0.350231	0.000217207	-0.374875	6.94157e-05	0.119142	0.221595
	GPR155	black	-0.224018	0.0203625	0.224018	0.0203625	0.148611	0.126591	0.69548	9.3641e-17	0.371983	7.97428e-05	-0.503805	3.17051e-08	-0.252453	0.00870663	-0.324821	0.000641206	-0.25914	0.0070329	-0.347153	0.000248871	-0.020676	0.832587
	GTF2H2B	black	-0.0335779	0.731336	0.0335779	0.731336	-0.0603933	0.536615	0.26042	0.00674697	0.0597256	0.541136	-0.219174	0.0233183	-0.113995	0.242348	-0.0597805	0.540764	0.0890169	0.361877	-0.165499	0.0884564	-0.0835025	0.392493
	HAL	black	-0.0523474	0.592309	0.0523474	0.592309	0.00761086	0.937984	0.905527	6.87019e-41	0.192852	0.0465727	-0.427109	4.47651e-06	-0.242667	0.0117874	-0.172233	0.0760725	-0.397165	2.27908e-05	-0.359142	0.000145334	-0.0251964	0.796705
	HCG27	black	-0.100205	0.304448	0.100205	0.304448	-0.0081031	0.933982	0.799013	6.18169e-25	0.267349	0.00537157	-0.444242	1.64092e-06	-0.174158	0.0728004	-0.153522	0.11439	-0.371536	8.14624e-05	-0.368412	9.4466e-05	-0.064934	0.506374
	HCRP1	black	-0.410664	1.11556e-05	0.410664	1.11556e-05	0.236524	0.0141751	0.688198	2.60973e-16	0.342746	0.000301679	-0.575735	8.73121e-11	-0.278445	0.00368317	-0.480686	1.60409e-07	-0.341774	0.000314639	-0.522863	7.58872e-09	-0.0580569	0.552517
	HIGD1A	black	0.512479	1.67196e-08	-0.512479	1.67196e-08	-0.0793447	0.416568	-0.705067	2.31735e-17	-0.291097	0.0023507	0.496675	5.29466e-08	0.733599	2.55184e-19	0.662166	8.06569e-15	0.108151	0.267498	0.190864	0.0489223	0.0898258	0.357513
	HIST1H2BC	black	0.212557	0.0279443	-0.212557	0.0279443	-0.0424979	0.663828	0.5779	7.14815e-11	0.295327	0.00201375	-0.0806357	0.409002	0.0891756	0.361018	0.146561	0.13197	-0.368431	9.43812e-05	-0.247772	0.0100784	-0.0749808	0.442737
	HLA-F	black	-0.424117	5.3043e-06	0.424117	5.3043e-06	0.231143	0.0166019	0.742184	5.85833e-20	0.610217	3.00501e-12	-0.597325	1.11005e-11	-0.340808	0.000328017	-0.538086	2.26965e-09	-0.399045	2.06706e-05	-0.434519	2.91969e-06	-0.193749	0.045543
	HOTAIRM1	black	0.0228356	0.815397	-0.0228356	0.815397	-0.0811432	0.40605	0.526168	5.86874e-09	0.222365	0.0213324	-0.41025	1.14079e-05	-0.204441	0.0346626	-0.0439105	0.653363	-0.100668	0.302208	-0.176946	0.0682637	0.199917	0.0389643
	HSPA6	black	-0.0653209	0.503838	0.0653209	0.503838	-0.0512118	0.600375	0.721251	1.92346e-18	0.406297	1.41033e-05	-0.491856	7.4392e-08	-0.308185	0.00124039	-0.206743	0.0326311	-0.252661	0.0086499	-0.309054	0.00119945	-0.0978195	0.316163
	HSPBAP1	black	0.155249	0.110323	-0.155249	0.110323	-0.0117302	0.904549	0.721986	1.71063e-18	0.126551	0.193974	-0.315885	0.000918239	0.00900072	0.926688	0.0623147	0.52371	-0.430805	3.62165e-06	-0.338613	0.000360421	0.00875631	0.928674
	HYMAI	black	0.12268	0.208079	-0.12268	0.208079	-0.253257	0.00848849	0.609908	3.10289e-12	0.296605	0.00192091	-0.39051	3.20506e-05	-0.243691	0.0114255	0.0271702	0.781165	-0.244153	0.0112656	-0.233985	0.0152786	-0.00495583	0.959595
	ICAM3	black	-0.305239	0.00138868	0.305239	0.00138868	0.0837387	0.39115	0.788457	6.75598e-24	0.101415	0.298618	-0.406204	1.41742e-05	-0.344488	0.000279678	-0.353141	0.000190748	-0.543795	1.42087e-09	-0.369634	8.91655e-05	-0.177388	0.067566
	IGF2R	black	-0.272925	0.00445226	0.272925	0.00445226	-0.155759	0.109143	0.803781	2.00214e-25	0.0583303	0.550644	-0.518501	1.06097e-08	-0.582149	4.80601e-11	-0.311995	0.00106993	-0.176959	0.0682432	-0.154571	0.111905	-0.145493	0.13484
	IL13RA1	black	0.0520063	0.594727	-0.0520063	0.594727	-0.221209	0.0220343	0.645282	6.25927e-14	0.233829	0.015349	-0.42768	4.33305e-06	-0.134595	0.166908	0.0823225	0.399239	-0.296436	0.00193299	-0.233804	0.0153603	-0.0397051	0.684707
	IQGAP2	black	0.328779	0.000544978	-0.328779	0.000544978	-0.14479	0.136755	0.472997	2.68003e-07	-0.204816	0.0343247	-0.0121212	0.901383	-0.0253936	0.795149	0.197746	0.0411835	-0.181618	0.0611785	0.00770263	0.937238	0.14069	0.14834
	IRF2BPL	black	-0.0402662	0.680492	0.0402662	0.680492	-0.102894	0.291587	0.771849	2.23425e-22	0.0659451	0.499762	-0.427954	4.26572e-06	-0.2117	0.028597	-0.0508215	0.603159	-0.414031	9.28914e-06	-0.430979	3.58551e-06	-0.176551	0.0688926
	ITGAL	black	-0.458263	6.92374e-07	0.458263	6.92374e-07	0.22216	0.0214554	0.786408	1.05767e-23	0.45906	6.58467e-07	-0.537413	2.39713e-09	-0.431439	3.4916e-06	-0.570035	1.46836e-10	-0.436222	2.64289e-06	-0.375858	6.61997e-05	-0.0952011	0.329353
	ITPK1-AS1	black	-0.22486	0.0198827	0.22486	0.0198827	-0.0218257	0.823425	0.841503	7.69684e-30	0.283043	0.00313592	-0.527817	5.15719e-09	-0.32455	0.000648318	-0.255066	0.00801503	-0.317396	0.000864803	-0.365391	0.000108862	-0.0720481	0.460832
	JAK1	black	-0.659274	1.15639e-14	0.659274	1.15639e-14	0.263362	0.00612884	0.68063	7.33781e-16	0.234905	0.0148706	-0.650499	3.36912e-14	-0.553483	6.28831e-10	-0.711452	8.85852e-18	-0.212072	0.0283122	-0.276764	0.00390372	-0.0096035	0.921793
	KATNBL1	black	0.0762473	0.435049	-0.0762473	0.435049	0.0291102	0.765975	0.560417	3.45238e-10	-0.0418344	0.668765	-0.245915	0.0106731	-0.130718	0.179582	-0.0565958	0.562576	-0.0525376	0.590963	-0.00781907	0.936291	0.116775	0.230977
	KCNJ2	black	0.328097	0.00056054	-0.328097	0.00056054	-0.25864	0.00714723	0.582949	4.45711e-11	0.273998	0.00429234	-0.284164	0.00301413	0.00758977	0.938156	0.26005	0.00682857	-0.301409	0.00160561	-0.236927	0.0140066	0.0313197	0.748781
	KCTD9	black	0.320731	0.000756778	-0.320731	0.000756778	0.163742	0.0919382	-0.772159	2.09892e-22	-0.254365	0.00819566	0.554334	5.84667e-10	0.76957	3.52923e-22	0.478798	1.8216e-07	0.0106866	0.913006	0.0960883	0.324845	-0.0288755	0.767808
	KIAA0319L	black	0.205122	0.0340511	-0.205122	0.0340511	-0.263347	0.00613203	0.430209	3.74814e-06	0.052905	0.588366	-0.0385592	0.693344	-0.112288	0.249517	0.162973	0.0934951	-0.251738	0.00890509	-0.0761928	0.435378	0.0371794	0.703796
	KIAA1551	black	-0.340207	0.000336608	0.340207	0.000336608	0.297467	0.00186056	0.756584	4.33408e-21	0.287868	0.00264127	-0.509826	2.03729e-08	-0.25313	0.00852253	-0.449242	1.21162e-06	-0.237951	0.0135856	-0.345813	0.000263949	0.0329717	0.736006
	LETM2	black	-0.0207968	0.831624	0.0207968	0.831624	0.228975	0.0176763	0.484486	1.23887e-07	0.0826218	0.397522	0.0425881	0.663158	-0.0694328	0.477307	-0.163223	0.0929877	-0.256173	0.00773674	-0.107573	0.270081	0.137347	0.158322
	LHX4-AS1	black	0.283727	0.00306109	-0.283727	0.00306109	-0.108813	0.264565	0.545114	1.27356e-09	-0.157969	0.104147	-0.151659	0.118905	0.0480496	0.62309	0.204765	0.0343702	-0.364585	0.000113033	-0.175527	0.070544	-0.0385859	0.693142
	LILRA1	black	-0.242929	0.011694	0.242929	0.011694	0.083361	0.393298	0.573533	1.06854e-10	0.253989	0.00829389	-0.537279	2.42328e-09	-0.305946	0.00135169	-0.319011	0.000810829	-0.281698	0.00328787	-0.223789	0.0204945	0.10792	0.268528
	LINC00173	black	0.19805	0.0408664	-0.19805	0.0408664	-0.30977	0.00116666	0.711323	9.03457e-18	0.167092	0.0853901	-0.365093	0.000110388	-0.359956	0.000140009	0.0119394	0.902855	-0.0588453	0.547126	-0.074091	0.448185	0.00508264	0.958562
	LINC00528	black	0.310864	0.00111816	-0.310864	0.00111816	-0.188843	0.0514116	0.583232	4.33989e-11	0.196499	0.0425039	-0.193272	0.0460878	-0.115584	0.235801	0.160837	0.097932	-0.280237	0.0034605	-0.0195328	0.841719	0.312275	0.00105831
	LINC00877	black	-0.432202	3.3408e-06	0.432202	3.3408e-06	0.10694	0.272926	0.658043	1.34643e-14	0.540554	1.85561e-09	-0.617289	1.43068e-12	-0.486947	1.04626e-07	-0.52879	4.7769e-09	-0.18605	0.0550219	-0.305286	0.00138624	0.0713967	0.464906
	LOC100507006	black	-0.199697	0.039185	0.199697	0.039185	-0.157626	0.10491	0.755096	5.71949e-21	0.165282	0.0888801	-0.530279	4.24642e-09	-0.460965	5.83679e-07	-0.251381	0.0090056	-0.26437	0.00592903	-0.223748	0.0205182	-0.146306	0.132651
	LOC100996412	black	-0.107473	0.270529	0.107473	0.270529	-0.100022	0.305339	0.770224	3.09703e-22	0.21323	0.0274407	-0.580809	5.45029e-11	-0.538563	2.18329e-09	-0.322396	0.000707584	-0.115331	0.236837	-0.147561	0.129325	0.114365	0.240814
	LOC101928988	black	0.309337	0.00118643	-0.309337	0.00118643	-0.25897	0.00707153	0.511035	1.86225e-08	-0.209906	0.0300054	-0.154299	0.112545	-0.132588	0.173384	0.221546	0.0218278	-0.121735	0.21163	0.207874	0.0316711	0.258883	0.00709158
	LOC102724517	black	0.554151	5.93884e-10	-0.554151	5.93884e-10	-0.041282	0.672887	-0.67924	8.84193e-16	-0.300218	0.00167906	0.699719	5.08489e-17	0.702744	3.26697e-17	0.671476	2.46027e-15	-0.0621522	0.524795	0.317569	0.000858848	0.164396	0.0906296
	LOC254896	black	0.219247	0.0232712	-0.219247	0.0232712	-0.230754	0.0167903	0.593715	1.58391e-11	0.0199871	0.838087	-0.409472	1.18968e-05	-0.0716207	0.463503	0.165046	0.0893439	-0.347039	0.00025012	-0.254172	0.00824591	-0.0775205	0.427396
	LOC283070	black	-0.484957	1.19961e-07	0.484957	1.19961e-07	0.0862615	0.376986	0.830313	2.03432e-28	0.254775	0.00808941	-0.606122	4.5802e-12	-0.572721	1.15076e-10	-0.581448	5.13358e-11	-0.1896	0.0504671	-0.331986	0.000476957	-0.0507277	0.603829
	LOC388210	black	0.1113	0.253735	-0.1113	0.253735	-0.290034	0.002443	0.729102	5.39422e-19	0.180902	0.0622227	-0.430212	3.74755e-06	-0.437523	2.44828e-06	-0.077037	0.430293	-0.0405656	0.678247	-0.117135	0.229532	-0.0126498	0.897105
	LOC389765	black	0.0822343	0.399746	-0.0822343	0.399746	0.342541	0.000304365	0.491196	7.79098e-08	-0.00562959	0.954108	0.0350967	0.719678	0.227852	0.0182568	-0.0194854	0.842098	-0.433804	3.04396e-06	-0.220388	0.022545	0.100381	0.303594
	LOC643072	black	0.0320369	0.743226	-0.0320369	0.743226	-0.0100918	0.917831	0.539757	1.98065e-09	0.0901795	0.355616	-0.0063855	0.947953	-0.12955	0.183537	-0.0416091	0.670445	-0.283988	0.00303291	-0.113219	0.245591	-0.00144715	0.988197
	LOC727820	black	-0.251219	0.00905151	0.251219	0.00905151	-0.00606445	0.950567	0.768633	4.25267e-22	0.254482	0.00816517	-0.621845	8.78113e-13	-0.557952	4.27926e-10	-0.438505	2.31037e-06	-0.0419099	0.668203	-0.146789	0.131364	0.0219543	0.822402
	LOC728392	black	-0.555032	5.50667e-10	0.555032	5.50667e-10	0.341108	0.000323816	0.836987	2.97259e-29	0.349684	0.000222551	-0.636327	1.76339e-13	-0.498443	4.66778e-08	-0.717918	3.25733e-18	-0.270804	0.0047839	-0.391832	2.99691e-05	-0.0602548	0.537551
	LPAR2	black	-0.179294	0.0646239	0.179294	0.0646239	-0.184562	0.0570295	0.832642	1.04967e-28	0.263737	0.0060539	-0.629928	3.62196e-13	-0.54886	9.30867e-10	-0.302988	0.00151273	-0.0742111	0.447447	-0.28548	0.00287654	-0.151925	0.118254
	LRMP	black	-0.252719	0.00863393	0.252719	0.00863393	0.264959	0.00581486	0.782279	2.57305e-23	0.185857	0.0552792	-0.436655	2.57656e-06	-0.0469542	0.631044	-0.291828	0.00228906	-0.47478	2.38185e-07	-0.466156	4.18723e-07	-0.082335	0.399167
	LRRK2	black	-0.0991457	0.309615	0.0991457	0.309615	0.253413	0.00844658	0.655565	1.82494e-14	0.463196	5.0638e-07	-0.350217	0.000217347	0.152345	0.117227	-0.143951	0.139069	-0.506179	2.66598e-08	-0.532301	3.61585e-09	-0.100425	0.303382
	LTB	black	-0.383715	4.50593e-05	0.383715	4.50593e-05	0.314459	0.0009714	0.741793	6.27173e-20	0.382382	4.81329e-05	-0.559739	3.66324e-10	-0.345022	0.000273236	-0.576139	8.41177e-11	-0.314066	0.000986553	-0.39594	2.42801e-05	0.0236954	0.808577
	MAK	black	0.0619956	0.525842	-0.0619956	0.525842	-0.102734	0.292344	0.631518	3.03341e-13	-0.00479729	0.960887	-0.387158	3.79524e-05	-0.0149528	0.878505	0.101709	0.297212	-0.444048	1.66023e-06	-0.287581	0.0026686	-0.0221477	0.820863
	MALAT1	black	0.0769653	0.430724	-0.0769653	0.430724	0.0795688	0.415249	0.385321	4.16021e-05	-0.0736358	0.450986	-0.319228	0.000803818	0.11209	0.250361	0.0498797	0.6099	-0.215561	0.0257556	-0.29725	0.00187556	-0.0105504	0.91411
	MIR101-1	black	-0.0154388	0.874587	0.0154388	0.874587	0.107587	0.270018	0.820322	3.11283e-27	0.264527	0.00589849	-0.326084	0.000608915	-0.254279	0.00821796	-0.226355	0.0190554	-0.290476	0.00240423	-0.18511	0.0562836	0.183505	0.0584916
	MIR29B2	black	-0.604414	5.45047e-12	0.604414	5.45047e-12	0.302033	0.00156829	0.776541	8.57279e-23	0.385663	4.08996e-05	-0.607966	3.79136e-12	-0.459637	6.34927e-07	-0.68975	2.10294e-16	-0.195456	0.0436361	-0.412762	9.95506e-06	-0.125052	0.199354
	MME	black	-0.365703	0.000107286	0.365703	0.000107286	0.219633	0.0230237	0.839154	1.56225e-29	0.315748	0.000923214	-0.436001	2.67738e-06	-0.45057	1.11692e-06	-0.537227	2.43343e-09	-0.14539	0.135121	-0.241213	0.0123182	0.0421561	0.666369
	MPZL1	black	-0.129404	0.184034	0.129404	0.184034	-0.16217	0.0951437	0.789497	5.37007e-24	0.0356314	0.715589	-0.418178	7.394e-06	-0.397107	2.2859e-05	-0.164724	0.08998	-0.195401	0.0436967	-0.226725	0.0188548	0.00387483	0.968403
	MSMO1	black	0.416398	8.15792e-06	-0.416398	8.15792e-06	0.0339216	0.728692	-0.765073	8.56689e-22	-0.252546	0.00868117	0.672178	2.24584e-15	0.675653	1.42416e-15	0.533343	3.32711e-09	0.0452434	0.64355	0.244546	0.0111308	0.0787048	0.420348
	MX2	black	-0.449819	1.1696e-06	0.449819	1.1696e-06	0.0460221	0.637845	0.748153	2.03376e-20	0.642681	8.48664e-14	-0.66308	7.19136e-15	-0.530721	4.10026e-09	-0.536761	2.52702e-09	-0.1578	0.104522	-0.283171	0.00312184	-0.05978	0.540767
	MYLIP	black	-0.143446	0.140476	0.143446	0.140476	-0.0486469	0.618771	0.88676	5.642e-37	0.204273	0.0348148	-0.508451	2.25559e-08	-0.466609	4.0664e-07	-0.292843	0.00220588	-0.302248	0.00155563	-0.29057	0.00239603	0.0383303	0.695074
	NCF1	black	-0.16467	0.0900859	0.16467	0.0900859	-0.0279013	0.775431	0.754666	6.19468e-21	0.448646	1.25654e-06	-0.410559	1.12187e-05	-0.357033	0.000160005	-0.250079	0.00938049	-0.347782	0.000242076	-0.274624	0.00420146	0.0831094	0.394732
	NINJ1	black	-0.28913	0.0025241	0.28913	0.0025241	-0.0158213	0.871507	0.757634	3.55943e-21	0.428807	4.06242e-06	-0.512472	1.67288e-08	-0.549903	8.52484e-10	-0.434102	2.99164e-06	-0.226448	0.0190049	-0.175113	0.0712201	0.0308035	0.752787
	NKG7	black	-0.272216	0.00456077	0.272216	0.00456077	0.107733	0.269365	-0.573034	1.11835e-10	0.117711	0.227235	0.135861	0.162918	0.0613763	0.529993	-0.151733	0.118724	0.190409	0.0494741	0.0995025	0.307868	-0.266192	0.00558231
	NOTCH2NL	black	0.0476516	0.625975	-0.0476516	0.625975	-0.185098	0.0563001	0.705492	2.17542e-17	0.144757	0.136847	-0.526434	5.74826e-09	-0.513344	1.56703e-08	-0.211106	0.0290573	0.0222283	0.820223	-0.127726	0.189834	0.0972293	0.319105
	OR52K3P	black	-0.296008	0.00196377	0.296008	0.00196377	0.129505	0.183688	0.64721	4.98577e-14	0.61203	2.48873e-12	-0.354357	0.000180598	-0.271644	0.00465002	-0.348105	0.000238647	-0.241823	0.0120929	-0.229175	0.0175748	0.0514404	0.598747
	ORMDL2	black	0.529841	4.39627e-09	-0.529841	4.39627e-09	-0.285666	0.00285755	-0.744789	3.70529e-20	-0.358822	0.000147473	0.623847	7.06866e-13	0.436941	2.53348e-06	0.640202	1.1312e-13	0.061029	0.532328	0.396565	2.35093e-05	0.0252734	0.796098
	PDE4D	black	0.356624	0.000163001	-0.356624	0.000163001	-0.170805	0.0785736	-0.805469	1.33334e-25	-0.269915	0.00492941	0.432905	3.20725e-06	0.571732	1.25913e-10	0.592923	1.71147e-11	0.0427665	0.661832	0.128476	0.187226	-0.144677	0.137065
	PECAM1	black	-0.367753	9.7446e-05	0.367753	9.7446e-05	0.149201	0.125074	0.879442	1.24257e-35	0.1809	0.0622258	-0.545476	1.23572e-09	-0.474361	2.44893e-07	-0.499821	4.22881e-08	-0.333762	0.000442728	-0.290873	0.00236987	0.0620508	0.525473
	PI3	black	-0.113157	0.245852	0.113157	0.245852	0.0892231	0.360761	0.529829	4.40044e-09	0.396824	2.3197e-05	-0.255254	0.00796695	-0.304725	0.00141619	-0.283261	0.00311186	-0.207034	0.0323817	-0.0827495	0.39679	0.0863954	0.376243
	PILRA	black	-0.251193	0.00905867	0.251193	0.00905867	0.137931	0.156543	0.801739	3.25694e-25	0.464558	4.6407e-07	-0.416203	8.24608e-06	-0.325093	0.000634111	-0.371197	8.27853e-05	-0.404239	1.57338e-05	-0.369761	8.86287e-05	0.0687877	0.481419
	PKN2	black	-0.115237	0.237221	0.115237	0.237221	0.377063	6.24476e-05	0.753566	7.59151e-21	0.258045	0.00728583	-0.339786	0.000342753	0.056466	0.563474	-0.254034	0.00828225	-0.478774	1.82459e-07	-0.414627	8.99138e-06	0.0953037	0.328829
	PLAC8	black	0.507068	2.49746e-08	-0.507068	2.49746e-08	-0.146627	0.131794	-0.752782	8.76994e-21	-0.147098	0.130543	0.524257	6.81143e-09	0.628367	4.30625e-13	0.652593	2.61875e-14	-0.0691774	0.478933	0.161977	0.0955451	0.0383156	0.695185
	PLGLB1	black	-0.111142	0.254415	0.111142	0.254415	0.352688	0.000194662	0.665354	5.3967e-15	0.262496	0.00630552	-0.282404	0.00320731	-0.11865	0.223521	-0.346997	0.000250586	-0.373161	7.53746e-05	-0.320962	0.000749771	0.077557	0.427178
	PLXDC2	black	0.132064	0.175104	-0.132064	0.175104	-0.12155	0.212329	0.708017	1.49086e-17	0.234728	0.0149482	-0.415192	8.71711e-06	-0.170289	0.0794948	0.0229526	0.814468	-0.354867	0.000176489	-0.17989	0.063725	0.274556	0.00421127
	PP12719	black	-0.0840843	0.389191	0.0840843	0.389191	-0.0570543	0.55941	0.794419	1.78044e-24	0.0265455	0.786074	-0.35786	0.000154093	-0.432778	3.23111e-06	-0.251586	0.00894758	-0.302321	0.00155133	-0.172456	0.075686	0.0227477	0.816095
	PPT1	black	-0.0254174	0.794961	0.0254174	0.794961	0.106477	0.275021	0.623157	7.61908e-13	0.193193	0.0461788	-0.264896	0.00582702	-0.0237386	0.808235	-0.0884801	0.364791	-0.374856	6.94806e-05	-0.366359	0.000104042	0.0380773	0.696988
	PPTC7	black	-0.641795	9.40693e-14	0.641795	9.40693e-14	0.461746	5.55429e-07	0.770202	3.1108e-22	0.427125	4.4724e-06	-0.582545	4.63013e-11	-0.352469	0.000196579	-0.734824	2.0757e-19	-0.34706	0.000249896	-0.446251	1.45347e-06	-0.0544529	0.577485
	PRKCZ	black	-0.158653	0.102637	0.158653	0.102637	-0.132585	0.173395	0.794833	1.62052e-24	0.0749996	0.442623	-0.425883	4.79978e-06	-0.516699	1.21677e-08	-0.281886	0.00326626	-0.127967	0.188993	-0.12345	0.205218	-0.128488	0.187183
	PRO0471	black	-0.0416447	0.670179	0.0416447	0.670179	0.171701	0.0769968	0.441523	1.93129e-06	-0.0266317	0.785397	-0.218155	0.0239853	-0.122693	0.208029	-0.17541	0.0707337	-0.227484	0.0184504	-0.0430878	0.65945	0.259025	0.00705911
	PRRG4	black	0.0399849	0.682604	-0.0399849	0.682604	-0.0410463	0.674649	0.642066	9.11572e-14	0.454581	8.71723e-07	-0.188182	0.0522481	-0.279526	0.00354734	-0.134221	0.1681	-0.216602	0.0250319	-0.0541939	0.579299	0.243666	0.0114342
	PUS3	black	0.321102	0.000745541	-0.321102	0.000745541	0.029261	0.764797	-0.69844	6.11996e-17	-0.0401567	0.681314	0.442799	1.78945e-06	0.601372	7.41181e-12	0.44887	1.23944e-06	-0.100675	0.302175	0.110254	0.258254	4.78259e-06	0.999961
	RAB11FIP1	black	-0.528844	4.75678e-09	0.528844	4.75678e-09	0.055794	0.568133	0.889115	1.99388e-37	0.302409	0.00154622	-0.667388	4.16562e-15	-0.631854	2.92138e-13	-0.593936	1.55007e-11	-0.213852	0.0269824	-0.301709	0.00158754	-0.0818564	0.401923
	RAB33A	black	0.193179	0.0461952	-0.193179	0.0461952	-0.0258698	0.791395	-0.678886	9.27056e-16	-0.297792	0.00183823	0.475767	2.23072e-07	0.408956	1.22319e-05	0.347881	0.000241021	0.0697614	0.475219	0.380329	5.32499e-05	-0.0457626	0.639744
	RBP7	black	0.0547753	0.575229	-0.0547753	0.575229	0.179829	0.0638164	0.671224	2.54199e-15	0.227667	0.0183539	-0.185581	0.0556486	-0.146598	0.131872	-0.199962	0.0389195	-0.275909	0.00402038	-0.225043	0.0197797	0.187637	0.0529453
	REM2	black	-0.0250153	0.798135	0.0250153	0.798135	0.0197132	0.840277	0.828842	3.07376e-28	0.175516	0.0705606	-0.333412	0.00044929	-0.293997	0.00211464	-0.213296	0.0273916	-0.288851	0.00254955	-0.205789	0.0334606	0.00919725	0.925092
	RGS2	black	-0.162058	0.095376	0.162058	0.095376	0.193009	0.0463911	0.816072	9.44304e-27	0.117329	0.228755	-0.472156	2.83261e-07	-0.138177	0.155799	-0.246241	0.0105664	-0.40867	1.24215e-05	-0.384304	4.37615e-05	-0.0324859	0.739755
	RICTOR	black	-0.325826	0.000615388	0.325826	0.000615388	0.325194	0.000631514	0.674616	1.63257e-15	0.471424	2.97218e-07	-0.472567	2.75701e-07	-0.208548	0.0311098	-0.471334	2.98969e-07	-0.161848	0.0958112	-0.361341	0.000131367	0.0771554	0.429582
	RNASE4	black	0.362136	0.000126639	-0.362136	0.000126639	0.124678	0.20071	0.444467	1.6189e-06	-0.0658575	0.500333	0.0541284	0.579758	0.0860501	0.37816	0.11313	0.245964	-0.32598	0.000611533	0.0198599	0.839104	0.324548	0.000648362
	RNF19B	black	-0.372019	7.96042e-05	0.372019	7.96042e-05	-0.0232279	0.812283	0.513387	1.56201e-08	0.542883	1.53214e-09	-0.417564	7.64949e-06	-0.450584	1.11599e-06	-0.378146	5.92441e-05	-0.0348615	0.721479	-0.207005	0.032407	-0.0212712	0.827841
	RP11-138A9.1	black	-0.410572	1.1211e-05	0.410572	1.1211e-05	-0.0783805	0.422272	0.697535	6.97386e-17	0.140973	0.14752	-0.57453	9.75315e-11	-0.772113	2.11847e-22	-0.56301	2.74907e-10	0.12882	0.186038	-0.0485146	0.619728	-0.0777924	0.425772
	RP11-247L20.4	black	-0.160898	0.0978029	0.160898	0.0978029	0.293002	0.00219313	-0.46456	4.64025e-07	0.122166	0.210003	0.257829	0.00733666	0.235194	0.0147444	-0.0954184	0.328245	0.213143	0.0275054	0.217516	0.024411	0.000656483	0.994645
	RP11-271C24.3	black	-0.0615686	0.528702	0.0615686	0.528702	0.0739682	0.448939	0.645533	6.07721e-14	0.138047	0.156192	-0.333391	0.000449685	-0.343098	0.000297108	-0.27135	0.00469643	-0.112091	0.250356	-0.0983275	0.313644	0.118856	0.222714
	RP11-288H12.4	black	0.114667	0.239562	-0.114667	0.239562	0.0207668	0.831863	0.687449	2.8946e-16	-0.108093	0.267757	-0.194908	0.044241	0.0374068	0.70207	0.0913155	0.349563	-0.516556	1.23006e-08	-0.262902	0.00622207	-0.033835	0.729358
	RP11-727A23.11	black	0.000477295	0.996107	-0.000477295	0.996107	0.00950977	0.922554	0.330554	0.000506304	0.0553642	0.571122	-0.223833	0.0204686	-0.181066	0.0619821	-0.0913645	0.349304	-0.0987534	0.311542	0.0768724	0.431282	0.126872	0.192838
	RPS16P5	black	-0.0806281	0.409046	0.0806281	0.409046	-0.0652776	0.504122	0.763618	1.13656e-21	0.202575	0.036386	-0.498386	4.68661e-08	-0.402338	1.7396e-05	-0.245121	0.0109365	-0.10266	0.29269	-0.20881	0.0308944	-0.0214576	0.826356
	SEMA4D	black	-0.497754	4.90301e-08	0.497754	4.90301e-08	0.124251	0.202269	0.885765	8.69864e-37	0.408423	1.2587e-05	-0.641376	9.87508e-14	-0.616324	1.58491e-12	-0.631428	3.06405e-13	-0.193267	0.0460941	-0.312879	0.00103359	-0.043467	0.656641
	SFXN1	black	0.256408	0.00767874	-0.256408	0.00767874	-0.0888257	0.362913	-0.834442	6.25215e-29	-0.374075	7.2139e-05	0.441621	1.9201e-06	0.507411	2.43525e-08	0.472914	2.69467e-07	0.153822	0.113676	0.262659	0.00627185	-0.153539	0.114348
	SH2D3C	black	-0.115232	0.237241	0.115232	0.237241	-0.113811	0.243112	0.871745	2.60334e-34	0.277584	0.00379468	-0.509126	2.14582e-08	-0.465604	4.33872e-07	-0.23701	0.0139719	-0.35293	0.000192562	-0.187746	0.0528051	0.091404	0.349094
	SIRPB2	black	0.146729	0.131522	-0.146729	0.131522	-0.248134	0.00996588	0.529062	4.67551e-09	0.00846099	0.931073	-0.254665	0.00811776	-0.202769	0.0362038	0.131674	0.176393	-0.243002	0.0116681	-0.0372686	0.703119	0.102603	0.292964
	SKI	black	-0.56577	2.15243e-10	0.56577	2.15243e-10	0.087785	0.368585	0.688307	2.57049e-16	0.15219	0.117604	-0.573508	1.07104e-10	-0.601954	6.99019e-12	-0.580237	5.74989e-11	-0.116342	0.232724	-0.203335	0.0356758	-0.043906	0.653396
	SLC22A1	black	0.170567	0.078998	-0.170567	0.078998	-0.106786	0.273622	0.544797	1.3075e-09	-0.0649446	0.506304	-0.0788914	0.419244	-0.17008	0.0798702	0.0186726	0.848605	-0.256207	0.00772822	-0.0806089	0.409158	0.011028	0.910238
	SLC31A2	black	0.0886698	0.363759	-0.0886698	0.363759	-0.279322	0.00357271	0.42779	4.30589e-06	-0.052727	0.589624	-0.187149	0.0535775	-0.117638	0.227524	0.150985	0.120574	-0.256277	0.00771113	-0.147876	0.128501	-0.0149525	0.878507
	SLC39A8	black	0.373078	7.56757e-05	-0.373078	7.56757e-05	-0.0563389	0.564353	-0.676301	1.30732e-15	-0.156787	0.106798	0.421401	6.17942e-06	0.628126	4.42236e-13	0.559968	3.59072e-10	-0.0443659	0.650003	0.120375	0.216815	-0.00295204	0.975925
	SLC45A4	black	-0.302088	0.00156505	0.302088	0.00156505	-0.135509	0.164018	0.737026	1.42806e-19	0.160908	0.0977829	-0.552594	6.78385e-10	-0.566519	2.01353e-10	-0.371035	8.34261e-05	-0.0272928	0.780202	-0.232487	0.0159642	-0.193719	0.0455772
	SMAP2	black	-0.128378	0.187565	0.128378	0.187565	-0.234543	0.0150298	0.646055	5.71504e-14	-0.00330779	0.973025	-0.38496	4.23568e-05	-0.330562	0.000506136	-0.065087	0.50537	-0.268574	0.0051562	-0.222957	0.0209808	-0.19359	0.045724
	SMCHD1	black	-0.235246	0.0147217	0.235246	0.0147217	0.25174	0.00890452	0.80474	1.58998e-25	0.454417	8.80626e-07	-0.49216	7.28264e-08	-0.155214	0.110405	-0.346871	0.000251981	-0.337867	0.000372071	-0.397133	2.28287e-05	0.0436484	0.6553
	SPINT2	black	0.00305315	0.975101	-0.00305315	0.975101	-0.22651	0.0189711	-0.600798	7.85179e-12	-0.145213	0.1356	0.173804	0.0733923	0.0291895	0.765355	0.164748	0.0899309	0.253696	0.00837135	0.512192	1.70825e-08	-0.089017	0.361877
	SPRY2	black	0.127137	0.191903	-0.127137	0.191903	-0.0136103	0.889341	-0.572483	1.17597e-10	-0.272186	0.00456544	0.402652	1.71101e-05	0.441689	1.91229e-06	0.361506	0.000130375	0.00830899	0.932308	0.0624345	0.52291	-0.124055	0.202988
	SRGAP2B	black	0.228825	0.0177529	-0.228825	0.0177529	-0.0246231	0.801234	0.466792	4.01872e-07	0.128055	0.188687	0.00709602	0.942172	-0.172959	0.0748241	0.0169218	0.862654	-0.143886	0.13925	0.118097	0.225705	0.333779	0.000442413
	SRGAP2C	black	0.100037	0.305265	-0.100037	0.305265	-0.133543	0.170279	0.514144	1.4757e-08	0.03946	0.68655	-0.120696	0.215584	-0.363895	0.000116722	-0.0913187	0.349547	-0.0592657	0.544261	0.0780242	0.42439	0.248054	0.00999077
	SRPK2	black	-0.422392	5.84537e-06	0.422392	5.84537e-06	0.266082	0.00560275	0.841038	8.86321e-30	0.16944	0.081028	-0.524647	6.60806e-09	-0.232004	0.0161906	-0.444538	1.612e-06	-0.393486	2.75426e-05	-0.450716	1.10699e-06	-0.104693	0.283186
	ST6GALNAC2	black	-0.0365127	0.708867	0.0365127	0.708867	-0.171355	0.0776027	0.691338	1.68376e-16	0.111754	0.251791	-0.211073	0.0290826	-0.312853	0.00103465	-0.0784406	0.421914	-0.227745	0.0183126	-0.101446	0.298466	-0.0481409	0.622429
	SVIP	black	0.292628	0.00222328	-0.292628	0.00222328	0.0926371	0.342604	-0.753946	7.07713e-21	-0.351147	0.000208532	0.588159	2.71435e-11	0.623713	7.17246e-13	0.421017	6.31361e-06	0.0669141	0.493468	0.288524	0.00257973	-0.044968	0.645572
	TCTEX1D1	black	0.330155	0.00051477	-0.330155	0.00051477	-0.150703	0.121278	-0.757656	3.54515e-21	-0.306583	0.00131914	0.584719	3.76998e-11	0.459715	6.31775e-07	0.493182	6.77829e-08	0.195294	0.0438138	0.302775	0.00152497	-0.100268	0.304143
	TFRC	black	0.32442	0.000651764	-0.32442	0.000651764	-0.180636	0.062615	-0.853179	1.90451e-31	-0.308205	0.00123943	0.683853	4.74238e-16	0.373862	7.28812e-05	0.460214	6.12151e-07	0.385123	4.20146e-05	0.324351	0.000653586	0.0627681	0.520688
	THBD	black	0.17112	0.0780163	-0.17112	0.0780163	-0.148278	0.127454	0.564301	2.45251e-10	-0.0795035	0.415633	-0.128353	0.187651	-0.0239964	0.806192	0.153027	0.115578	-0.215458	0.025828	-0.225124	0.0197343	-0.0660768	0.498904
	TLR10	black	0.319233	0.000803647	-0.319233	0.000803647	-0.0259355	0.790876	0.594728	1.43422e-11	0.0247884	0.799928	-0.151655	0.118917	0.133334	0.170954	0.210552	0.0294918	-0.440238	2.08495e-06	-0.189422	0.0506883	0.167687	0.084268
	TMCC3	black	-0.104637	0.283447	0.104637	0.283447	-0.0807669	0.408238	0.779629	4.50532e-23	0.0696974	0.475626	-0.467468	3.84657e-07	-0.298347	0.00180061	-0.151449	0.119424	-0.205702	0.0335368	-0.169238	0.0813956	-0.190523	0.0493349
	TNFAIP2	black	-0.442594	1.81159e-06	0.442594	1.81159e-06	0.161203	0.0971599	0.802686	2.60107e-25	0.614925	1.83732e-12	-0.606623	4.35136e-12	-0.532186	3.6493e-09	-0.587511	2.88855e-11	-0.235507	0.0146084	-0.277269	0.00383626	0.0766154	0.432828
	TNFSF14	black	0.195856	0.0431996	-0.195856	0.0431996	-0.390482	3.20968e-05	0.757732	3.49425e-21	0.0264879	0.786527	-0.32857	0.000549701	-0.432234	3.33461e-06	0.051911	0.595403	-0.111123	0.254498	0.0094899	0.922716	-0.0140666	0.885656
	TPM4	black	0.538654	2.16708e-09	-0.538654	2.16708e-09	-0.389977	3.29278e-05	-0.751913	1.02853e-20	-0.377704	6.05337e-05	0.528033	5.07032e-09	0.323797	0.000668504	0.660201	1.0307e-14	0.341607	0.000316916	0.58182	4.95735e-11	0.222767	0.0210928
	TREM1	black	-0.263029	0.00619621	0.263029	0.00619621	-0.00236656	0.980699	0.837241	2.75758e-29	0.255701	0.0078543	-0.465012	4.5074e-07	-0.510638	1.91806e-08	-0.380982	5.15683e-05	-0.217309	0.0245507	-0.119401	0.220585	0.00920927	0.924994
	TRMT6	black	0.356734	0.000162193	-0.356734	0.000162193	-0.0230651	0.813575	-0.812876	2.1349e-26	-0.421425	6.17102e-06	0.587348	2.93414e-11	0.665808	5.09458e-15	0.56222	2.94717e-10	0.0530982	0.587003	0.190725	0.0490904	-0.0417267	0.669568
	TXNIP	black	-0.380042	5.40032e-05	0.380042	5.40032e-05	0.144367	0.13792	0.89167	6.27705e-38	0.327013	0.000586139	-0.587735	2.82727e-11	-0.465012	4.50744e-07	-0.503466	3.24969e-08	-0.35863	0.000148776	-0.34499	0.00027362	0.00158264	0.987092
	UBN1	black	-0.338269	0.000365746	0.338269	0.000365746	-0.0456324	0.640697	0.836141	3.81072e-29	0.160775	0.0980635	-0.505332	2.83641e-08	-0.649174	3.94792e-14	-0.467793	3.76634e-07	-0.0802201	0.411429	-0.0999645	0.305616	-0.0188598	0.847105
	VNN3	black	0.313141	0.00102302	-0.313141	0.00102302	-0.127063	0.192163	0.670105	2.93824e-15	0.0928899	0.341282	-0.141901	0.144845	-0.00249936	0.979616	0.198986	0.0399038	-0.369927	8.79366e-05	-0.11908	0.221839	0.0266731	0.785071
	WLS	black	-0.149331	0.124742	0.149331	0.124742	0.0036287	0.970409	0.597568	1.08364e-11	0.0616332	0.528269	-0.241917	0.0120586	-0.284909	0.0029355	-0.204116	0.0349577	-0.204984	0.0341738	-0.161395	0.0967584	0.0110893	0.909741
	YPEL3	black	-0.312618	0.00104422	0.312618	0.00104422	-0.162938	0.0935668	0.681451	6.56887e-16	0.157812	0.104496	-0.452144	1.01376e-06	-0.753018	8.3977e-21	-0.468096	3.69311e-07	0.339784	0.000342782	-0.0106597	0.913224	0.070018	0.473593
	ZNF417	black	0.141918	0.144797	-0.141918	0.144797	0.00249819	0.979626	0.480061	1.67321e-07	-0.196446	0.0425609	-0.214049	0.0268387	-0.0954101	0.328287	0.0424449	0.664222	-0.221214	0.0220313	0.0956339	0.327148	0.26242	0.00632105
	ZNF652	black	-0.338265	0.000365819	0.338265	0.000365819	0.09398	0.335622	0.90112	6.69662e-40	0.201412	0.0374961	-0.650451	3.38891e-14	-0.479387	1.75098e-07	-0.4664	4.12166e-07	-0.32676	0.000592267	-0.344688	0.000277249	0.0391973	0.688529
	ABCB10	blue	0.213866	0.0269721	-0.213866	0.0269721	0.286655	0.00275849	-0.618719	1.22847e-12	-0.16317	0.0930942	0.578681	6.64767e-11	0.702619	3.3276e-17	0.299017	0.00175622	0.148205	0.127644	0.0197154	0.840259	-0.0374033	0.702096
	ABCD3	blue	0.127205	0.191662	-0.127205	0.191662	0.458898	6.65228e-07	-0.355928	0.000168229	-0.149312	0.124791	0.396769	2.32633e-05	0.779314	4.81309e-23	0.259815	0.00688081	-0.416192	8.25088e-06	-0.200014	0.0388685	0.0252036	0.796649
	ABHD13	blue	0.399555	2.01282e-05	-0.399555	2.01282e-05	0.215763	0.025614	-0.345765	0.000264506	-0.0772426	0.42906	0.333574	0.000446237	0.90653	4.02852e-41	0.558133	4.21287e-10	-0.436097	2.66225e-06	-0.202854	0.0361234	-0.00120668	0.990158
	ABRACL	blue	0.237301	0.0138515	-0.237301	0.0138515	0.38697	3.8311e-05	-0.242735	0.011763	0.0631322	0.518267	0.384938	4.24045e-05	0.563259	2.68929e-10	0.179277	0.0646492	-0.323562	0.000674932	0.0200329	0.837722	0.3323	0.000470715
	ACADM	blue	0.0697956	0.475003	-0.0697956	0.475003	0.609372	3.2799e-12	-0.446475	1.43387e-06	-0.0195549	0.841542	0.562986	2.75483e-10	0.776986	7.81787e-23	0.128869	0.18587	-0.326681	0.000594188	-0.0637307	0.5143	0.0996997	0.306906
	ACCS	blue	-0.160602	0.0984293	0.160602	0.0984293	-0.0973102	0.318701	0.137955	0.156471	-0.00160548	0.986906	-0.154158	0.112879	-0.340159	0.000337305	-0.217269	0.0245777	0.156827	0.106707	0.130053	0.181827	-0.0344685	0.724492
	ADAM10	blue	0.332558	0.00046567	-0.332558	0.00046567	0.129336	0.184267	-0.0184016	0.850776	-0.107789	0.269112	0.129785	0.182735	0.720738	2.08675e-18	0.481265	1.54248e-07	-0.476833	2.07776e-07	-0.314523	0.000968937	-0.0534364	0.58462
	AGA	blue	0.259679	0.00691118	-0.259679	0.00691118	0.187374	0.053285	-0.414203	9.20222e-06	-0.191718	0.0479007	0.351174	0.000208285	0.649527	3.78498e-14	0.370239	8.66424e-05	-0.409596	1.18177e-05	-0.106668	0.274153	0.0724801	0.458141
	AGL	blue	0.210056	0.0298853	-0.210056	0.0298853	0.302817	0.00152252	-0.619832	1.09051e-12	-0.260598	0.00670814	0.456762	7.60795e-07	0.843786	3.82444e-30	0.395889	2.43442e-05	-0.150721	0.121232	-0.0552226	0.572109	-0.11484	0.238849
	AGPS	blue	0.378549	5.80935e-05	-0.378549	5.80935e-05	0.401463	1.82152e-05	-0.368923	9.22155e-05	-0.105888	0.277697	0.637689	1.50977e-13	0.789918	4.89186e-24	0.386937	3.83746e-05	-0.362371	0.000125269	0.0640684	0.51207	0.16775	0.084149
	AK096803	blue	-0.312696	0.00104101	0.312696	0.00104101	-0.310506	0.00113382	0.0868928	0.373491	0.087619	0.369495	-0.298641	0.00178103	-0.60185	7.06386e-12	-0.305773	0.00136068	0.360291	0.000137872	0.0887835	0.363142	-0.118238	0.225145
	AK6	blue	0.105285	0.280461	-0.105285	0.280461	0.583218	4.34566e-11	-0.347073	0.000249745	-0.116411	0.232446	0.444317	1.63353e-06	0.789309	5.59783e-24	0.15523	0.110368	-0.311107	0.00110764	-0.229208	0.0175583	-0.0425701	0.663291
	AMACR	blue	0.0107603	0.912409	-0.0107603	0.912409	0.117185	0.229331	-0.401864	1.78351e-05	-0.186634	0.0542508	0.245694	0.0107458	0.369865	8.81939e-05	0.169188	0.0814868	-0.144914	0.136418	0.096201	0.324275	0.131724	0.176226
	ANKRD49	blue	-0.0997137	0.306837	0.0997137	0.306837	0.529995	4.34324e-09	-0.192366	0.0471375	0.0815687	0.403585	0.0154116	0.874807	0.64664	5.33358e-14	-0.0292558	0.764838	-0.226762	0.0188353	-0.446645	1.41923e-06	-0.190737	0.0490754
	ANP32E	blue	0.286009	0.00282286	-0.286009	0.00282286	0.282594	0.00318593	-0.676441	1.2834e-15	-0.214542	0.0264813	0.668529	3.59918e-15	0.839888	1.25364e-29	0.434211	2.97272e-06	-0.14092	0.147672	-0.0232734	0.811922	-0.0179419	0.854463
	ARL13B	blue	-0.0339288	0.728636	0.0339288	0.728636	0.592736	1.74304e-11	-0.217354	0.0245204	0.101682	0.29734	0.236623	0.0141336	0.726896	7.74447e-19	0.0702276	0.472267	-0.332083	0.000475009	-0.308254	0.00123708	-0.0800561	0.412389
	ARMCX3	blue	0.258506	0.00717828	-0.258506	0.00717828	0.268529	0.00516407	-0.524228	6.82715e-09	-0.0396436	0.685169	0.336562	0.000393314	0.746386	2.79023e-20	0.387785	3.67767e-05	-0.235192	0.0147452	0.054265	0.5788	0.0969776	0.320366
	ASUN	blue	0.223529	0.0206454	-0.223529	0.0206454	0.482363	1.43182e-07	-0.403379	1.64667e-05	-0.142787	0.142328	0.560901	3.3091e-10	0.750645	1.29599e-20	0.263596	0.00608191	-0.383094	4.6467e-05	-0.0925269	0.343181	0.24485	0.0110277
	ATF1	blue	-0.0441956	0.651258	0.0441956	0.651258	0.587918	2.77802e-11	-0.353033	0.000191668	-0.00926534	0.924539	0.26653	0.00552	0.781757	2.87482e-23	0.101704	0.297233	-0.443667	1.69864e-06	-0.256943	0.00754835	0.00504608	0.95886
	ATG4C	blue	0.00323013	0.973658	-0.00323013	0.973658	0.664463	6.04105e-15	-0.206006	0.0332705	0.0560863	0.566104	0.217623	0.0243393	0.732299	3.17331e-19	0.0376557	0.700182	-0.447911	1.31414e-06	-0.266991	0.00543596	0.126261	0.195007
	ATP5J	blue	0.614782	1.86515e-12	-0.614782	1.86515e-12	0.134586	0.166937	-0.518179	1.08733e-08	-0.244915	0.0110058	0.698868	5.75307e-17	0.811359	3.12743e-26	0.608749	3.49752e-12	-0.206862	0.0325294	0.0334878	0.732029	0.159123	0.101609
	BAG4	blue	0.625207	6.09472e-13	-0.625207	6.09472e-13	-0.0374685	0.701601	-0.420967	6.33101e-06	-0.283162	0.00312284	0.506377	2.62752e-08	0.762017	1.54744e-21	0.721501	1.84845e-18	-0.331309	0.000490631	0.0974292	0.318107	0.24175	0.0121197
	BC022892	blue	0.484009	1.27997e-07	-0.484009	1.27997e-07	0.146236	0.132839	0.00873449	0.928851	-0.0219288	0.822605	0.175501	0.0705859	0.546384	1.14565e-09	0.414758	8.92687e-06	-0.335629	0.000409192	-0.0725414	0.45776	0.337959	0.000370622
	BLOC1S2	blue	0.466076	4.20883e-07	-0.466076	4.20883e-07	0.171385	0.0775495	-0.356805	0.00016167	-0.166759	0.0860249	0.335053	0.000419268	0.851106	3.75818e-31	0.56341	2.6536e-10	-0.14097	0.147526	-0.183408	0.058628	0.0549208	0.574214
	BNIP2	blue	0.615147	1.79485e-12	-0.615147	1.79485e-12	-0.0972669	0.318918	-0.483392	1.33494e-07	-0.299339	0.00173525	0.425437	4.92277e-06	0.851173	3.67709e-31	0.786923	9.45491e-24	-0.225021	0.0197922	-0.0689094	0.480641	-0.116889	0.230521
	BTBD3	blue	0.294781	0.00205462	-0.294781	0.00205462	0.103885	0.286941	-0.593534	1.61232e-11	-0.11367	0.243702	0.46397	4.81904e-07	0.654228	2.14789e-14	0.451612	1.04761e-06	-0.112029	0.250621	0.21071	0.0293676	0.131584	0.176691
	C12orf4	blue	0.145867	0.13383	-0.145867	0.13383	0.335895	0.00040461	-0.557477	4.45937e-10	0.165437	0.0885784	0.359097	0.000145629	0.675796	1.39747e-15	0.237753	0.0136662	-0.216586	0.0250433	-0.0648471	0.506944	0.0580186	0.55278
	C12orf5	blue	0.400873	1.87873e-05	-0.400873	1.87873e-05	0.196223	0.0428013	-0.449968	1.15891e-06	-0.0157474	0.872102	0.377671	6.0629e-05	0.765645	7.66135e-22	0.471464	2.96433e-07	-0.222534	0.0212317	-0.01881	0.847504	0.1919	0.0476859
	C14orf142	blue	0.356931	0.000160747	-0.356931	0.000160747	0.456959	7.51456e-07	-0.464005	4.80831e-07	-0.0948094	0.331356	0.540142	1.91921e-09	0.885672	9.05507e-37	0.362931	0.000122061	-0.317956	0.000845722	-0.0802021	0.411534	0.136171	0.161949
	C14orf2	blue	0.643667	7.56441e-14	-0.643667	7.56441e-14	0.0657638	0.500944	-0.371477	8.169e-05	-0.253153	0.00851637	0.565468	2.21108e-10	0.754233	6.71194e-21	0.621987	8.64771e-13	-0.191124	0.0486095	0.0466136	0.633526	0.142345	0.14358
	C1D	blue	0.469102	3.45926e-07	-0.469102	3.45926e-07	0.123654	0.204463	-0.506999	2.51021e-08	-0.104532	0.283932	0.444753	1.5912e-06	0.865366	2.80202e-33	0.609406	3.26811e-12	-0.129773	0.182775	-0.106615	0.274395	0.0711584	0.466401
	C2orf69	blue	0.318533	0.000826487	-0.318533	0.000826487	0.21822	0.0239417	-0.419465	6.88419e-06	-0.273244	0.00440422	0.439566	2.16971e-06	0.798839	6.43744e-25	0.451367	1.06352e-06	-0.199358	0.0395261	-0.137135	0.158972	-0.120121	0.217795
	C2orf76	blue	0.587232	2.96688e-11	-0.587232	2.96688e-11	0.0824723	0.398379	-0.400014	1.96515e-05	-0.183679	0.0582494	0.552747	6.69627e-10	0.870088	4.88381e-34	0.685648	3.70991e-16	-0.275457	0.00408323	-0.0600943	0.538637	0.0469547	0.63104
	C6orf120	blue	0.179939	0.063652	-0.179939	0.063652	0.351111	0.000208872	-0.444874	1.57968e-06	-0.0712259	0.465978	0.277982	0.00374285	0.869028	7.27102e-34	0.351673	0.000203699	-0.314645	0.000964305	-0.224931	0.0198425	-0.0103627	0.915632
	C6orf211	blue	0.511522	1.79585e-08	-0.511522	1.79585e-08	0.171357	0.0775985	-0.438713	2.28213e-06	-0.092991	0.340755	0.464075	4.78665e-07	0.90245	3.40754e-40	0.616816	1.50427e-12	-0.270195	0.0048832	-0.0735759	0.451355	0.113249	0.245465
	C7orf60	blue	0.281748	0.0032822	-0.281748	0.0032822	0.193836	0.0454437	0.0183158	0.851465	0.100789	0.301625	0.106114	0.276669	0.68922	2.26398e-16	0.380529	5.27303e-05	-0.513349	1.56645e-08	-0.363522	0.000118761	0.00246634	0.979886
	C8orf76	blue	0.614578	1.90563e-12	-0.614578	1.90563e-12	0.0822961	0.399391	-0.436351	2.6229e-06	-0.145707	0.134261	0.582988	4.44076e-11	0.791455	3.47339e-24	0.660139	1.03865e-14	-0.436685	2.57195e-06	0.0626565	0.52143	0.252674	0.00864617
	CA5B	blue	0.239629	0.0129202	-0.239629	0.0129202	0.313877	0.00099391	-0.366493	0.000103389	-0.162693	0.0940684	0.384638	4.30407e-05	0.562168	2.96078e-10	0.265309	0.00574793	-0.224741	0.0199498	0.0642355	0.510968	0.280844	0.00338785
	CASP3	blue	0.409787	1.16961e-05	-0.409787	1.16961e-05	0.297713	0.00184363	-0.428983	4.0217e-06	-0.0693886	0.477588	0.571762	1.25567e-10	0.87572	5.54703e-35	0.468376	3.62643e-07	-0.294149	0.00210292	-0.128706	0.186432	0.039206	0.688464
	CBWD1	blue	0.243433	0.0115157	-0.243433	0.0115157	0.570916	1.3559e-10	0.0275898	0.777872	0.152432	0.117015	0.217057	0.0247215	0.741688	6.38769e-20	0.15134	0.119693	-0.52545	6.20737e-09	-0.341501	0.000318364	0.185735	0.0554424
	CCDC126	blue	0.552792	6.67058e-10	-0.552792	6.67058e-10	-0.0697847	0.475072	-0.494739	6.07384e-08	-0.302391	0.00154724	0.423596	5.46253e-06	0.808075	7.06255e-26	0.73001	4.64307e-19	-0.27897	0.00361672	0.0377088	0.699779	-0.0649296	0.506402
	CCDC186	blue	0.449466	1.19515e-06	-0.449466	1.19515e-06	0.107704	0.269492	-0.14172	0.145364	-0.16923	0.0814114	0.266339	0.00555508	0.653525	2.3395e-14	0.515838	1.29878e-08	-0.306773	0.00130955	-0.0608952	0.533229	0.231837	0.0162697
	CDC40	blue	0.572552	1.16859e-10	-0.572552	1.16859e-10	0.0326757	0.73829	-0.335657	0.000408695	-0.185326	0.0559912	0.321884	0.000722396	0.839407	1.44855e-29	0.697342	7.17046e-17	-0.410452	1.12841e-05	-0.146622	0.131807	0.0841564	0.388783
	CEBPZ	blue	0.168681	0.0824189	-0.168681	0.0824189	0.430817	3.61924e-06	-0.527498	5.28813e-09	-0.158195	0.103646	0.318847	0.000816168	0.742851	5.2127e-20	0.231365	0.0164951	-0.103069	0.290766	-0.171537	0.077283	0.00296605	0.975811
	CEP192	blue	-0.263164	0.00616894	0.263164	0.00616894	0.67263	2.11736e-15	-0.0103398	0.915819	0.169646	0.0806529	0.103085	0.290686	0.563219	2.69894e-10	-0.158266	0.103491	-0.567455	1.85187e-10	-0.388795	3.49531e-05	-0.187964	0.0525268
	CGRRF1	blue	0.342142	0.000309674	-0.342142	0.000309674	0.166771	0.0860024	-0.535382	2.82461e-09	-0.249485	0.00955586	0.409923	1.16109e-05	0.812035	2.63917e-26	0.489864	8.54877e-08	-0.177098	0.0680239	-0.0297511	0.760976	-0.0299843	0.759159
	CHCHD1	blue	0.722263	1.63669e-18	-0.722263	1.63669e-18	-0.0309099	0.751961	-0.50995	2.01859e-08	-0.271135	0.00473078	0.7059	2.04699e-17	0.693575	1.22796e-16	0.694116	1.13718e-16	-0.171821	0.0767874	0.191311	0.0483854	0.254664	0.00811815
	CHMP5	blue	0.517974	1.10439e-08	-0.517974	1.10439e-08	0.119149	0.221566	-0.283452	0.00309098	0.130389	0.180688	0.37344	7.43721e-05	0.852818	2.14562e-31	0.590877	2.08839e-11	-0.231166	0.0165908	-0.184228	0.0574887	0.0346822	0.722853
	CHUK	blue	0.501617	3.71547e-08	-0.501617	3.71547e-08	0.00481532	0.96074	-0.410505	1.12519e-05	-0.0988711	0.310963	0.393564	2.7434e-05	0.846427	1.67931e-30	0.680315	7.65518e-16	-0.164195	0.0910297	-0.116148	0.23351	-0.0488193	0.617528
	CHURC1	blue	0.225868	0.0193213	-0.225868	0.0193213	0.172518	0.0755804	-0.222645	0.0211655	-0.0777419	0.426074	0.206275	0.0330364	0.409981	1.15749e-05	0.188006	0.0524728	-0.0901346	0.355856	-0.024592	0.801481	0.102576	0.293091
	CLEC2B	blue	0.213435	0.0272891	-0.213435	0.0272891	0.252345	0.00873643	0.381238	5.09228e-05	0.340886	0.000326927	-0.13682	0.159941	0.439149	2.22399e-06	0.145592	0.134573	-0.466216	4.17097e-07	-0.503304	3.28819e-08	-0.00941201	0.923348
	CMAHP	blue	0.308933	0.00120507	-0.308933	0.00120507	0.0637672	0.514059	-0.672225	2.23219e-15	-0.0444564	0.649337	0.406012	1.43196e-05	0.750398	1.35566e-20	0.524414	6.72881e-09	-0.183545	0.0584364	-0.0291137	0.765947	-0.097741	0.316553
	CMC1	blue	0.129486	0.183755	-0.129486	0.183755	0.590302	2.20782e-11	-0.056647	0.562222	0.150171	0.122613	0.336243	0.000398683	0.633168	2.52088e-13	0.0439659	0.652954	-0.513353	1.56606e-08	-0.250735	0.00918986	0.0141358	0.885096
	COMMD8	blue	0.453915	9.08564e-07	-0.453915	9.08564e-07	0.276553	0.00393226	-0.442752	1.79447e-06	-0.0900425	0.35635	0.422802	5.71239e-06	0.915464	2.61122e-43	0.516579	1.22789e-08	-0.177965	0.0666639	-0.171842	0.0767505	0.104252	0.285232
	COPS2	blue	0.348625	0.000233235	-0.348625	0.000233235	0.289311	0.00250763	-0.606163	4.56088e-12	-0.1705	0.0791172	0.493427	6.66235e-08	0.819528	3.83851e-27	0.409565	1.18371e-05	0.0686712	0.482163	-0.0567728	0.561353	0.0260803	0.789736
	COPS5	blue	0.636186	1.79199e-13	-0.636186	1.79199e-13	0.0357821	0.714437	-0.568139	1.74161e-10	-0.314941	0.000953104	0.628793	4.10774e-13	0.858395	3.28539e-32	0.72066	2.11296e-18	-0.167054	0.0854624	0.0446467	0.647935	0.103635	0.288107
	COQ5	blue	0.40613	1.423e-05	-0.40613	1.423e-05	0.314761	0.000959907	-0.569441	1.54914e-10	-0.188524	0.0518139	0.688089	2.64933e-16	0.696707	7.85555e-17	0.386886	3.84726e-05	-0.100494	0.30305	0.146982	0.130852	0.225486	0.0195323
	COX6C	blue	0.272719	0.00448349	-0.272719	0.00448349	0.481387	1.52984e-07	-0.364509	0.000113433	-0.134191	0.168196	0.560714	3.36393e-10	0.71781	3.31302e-18	0.21815	0.0239886	-0.22611	0.0191886	-0.103582	0.288358	0.184737	0.0567901
	COX7A2	blue	0.587443	2.90751e-11	-0.587443	2.90751e-11	0.109513	0.261485	-0.602627	6.53193e-12	-0.307348	0.00128099	0.72442	1.15739e-18	0.733411	2.63365e-19	0.571838	1.24703e-10	-0.0483931	0.620605	0.144948	0.136323	0.135394	0.164382
	COX7B	blue	0.334072	0.000436987	-0.334072	0.000436987	0.326034	0.000610171	-0.394244	2.64934e-05	-0.102382	0.294006	0.480675	1.60532e-07	0.848649	8.30177e-31	0.400767	1.88915e-05	-0.219876	0.0228683	-0.17262	0.0754041	-0.000833555	0.993201
	COX7BP1	blue	0.40391	1.60109e-05	-0.40391	1.60109e-05	0.175062	0.0713027	-0.367913	9.67175e-05	-0.123931	0.203441	0.539324	2.05192e-09	0.7668	6.1088e-22	0.483735	1.30411e-07	-0.207821	0.0317157	-0.165544	0.088368	-0.0423686	0.664789
	COX7C	blue	0.216725	0.0249478	-0.216725	0.0249478	0.419295	6.94943e-06	-0.318199	0.00083755	-0.0819661	0.401291	0.398758	2.09819e-05	0.630178	3.52254e-13	0.151261	0.119889	-0.141747	0.145286	-0.17627	0.0693428	0.0294166	0.763583
	CSTA	blue	0.628961	4.03224e-13	-0.628961	4.03224e-13	0.0233534	0.811288	-0.0978702	0.315911	-0.162387	0.0946972	0.419207	6.98374e-06	0.60936	3.2838e-12	0.548564	9.54315e-10	-0.201223	0.0376793	-0.00755794	0.938414	0.172496	0.0756175
	CTD-3092A11.2	blue	0.0919527	0.346197	-0.0919527	0.346197	0.315746	0.00092329	0.0126993	0.896705	-0.115706	0.235306	-0.0187288	0.848155	0.52377	7.07406e-09	0.140528	0.148815	-0.422232	5.89806e-06	-0.226974	0.0187214	-0.12418	0.20253
	CWC22	blue	0.31544	0.000934531	-0.31544	0.000934531	0.214328	0.0266358	-0.174668	0.0719518	-0.0692656	0.478371	0.278053	0.00373364	0.768252	4.58595e-22	0.436295	2.63154e-06	-0.545384	1.24528e-09	-0.31845	0.00082921	-0.0485333	0.619592
	CXorf23	blue	0.37315	7.54128e-05	-0.37315	7.54128e-05	0.190134	0.0498096	-0.384191	4.40095e-05	-0.0919338	0.346296	0.413796	9.40951e-06	0.819741	3.6285e-27	0.52415	6.86836e-09	-0.282574	0.00318818	-0.0217408	0.824101	-0.0579671	0.553132
	DBI	blue	0.496181	5.48408e-08	-0.496181	5.48408e-08	0.260363	0.00675958	-0.368376	9.46278e-05	-0.130925	0.178889	0.509204	2.13344e-08	0.839581	1.37464e-29	0.501332	3.79281e-08	-0.288746	0.00255917	-0.130317	0.180932	0.127992	0.188908
	DCK	blue	-0.248134	0.00996608	0.248134	0.00996608	0.65309	2.46587e-14	-0.33961	0.000345358	0.123171	0.206251	0.180596	0.0626738	0.55526	5.39945e-10	-0.193877	0.045398	-0.0203342	0.835315	-0.323648	0.000672562	-0.0811859	0.405803
	DDX11L2	blue	-0.4805	1.62441e-07	0.4805	1.62441e-07	-0.0326314	0.738632	0.0716632	0.463237	-0.0604738	0.536071	-0.320483	0.000764362	-0.584544	3.83311e-11	-0.478041	1.91649e-07	0.342083	0.000310469	0.348411	0.000235446	-0.1291	0.185077
	DEK	blue	-0.167189	0.0852063	0.167189	0.0852063	0.657615	1.41932e-14	-0.228951	0.0176888	0.290464	0.00240525	0.0985684	0.312454	0.684271	4.47971e-16	-0.0924063	0.343813	-0.29076	0.00237962	-0.442387	1.83417e-06	-0.057093	0.559143
	DERA	blue	0.637044	1.62508e-13	-0.637044	1.62508e-13	0.0197995	0.839587	-0.465724	4.30555e-07	-0.210012	0.0299206	0.587203	2.97511e-11	0.757363	3.74553e-21	0.68901	2.33122e-16	-0.327271	0.000579957	0.219479	0.0231218	0.255093	0.0080079
	DNAJA1	blue	0.419161	7.00143e-06	-0.419161	7.00143e-06	0.087273	0.371395	-0.363652	0.000118044	0.118084	0.225754	0.323571	0.000674671	0.670362	2.84223e-15	0.466712	4.03952e-07	-0.062694	0.521181	-0.140206	0.149756	0.0837214	0.391249
	DNAJB9	blue	0.119299	0.220982	-0.119299	0.220982	0.529361	4.56651e-09	-0.462628	5.25096e-07	-0.141069	0.147242	0.62435	6.6917e-13	0.70737	1.64289e-17	0.176782	0.068525	-0.205843	0.033413	-0.0150395	0.877805	0.142711	0.142543
	DPM1	blue	0.423535	5.48147e-06	-0.423535	5.48147e-06	0.329277	0.000533864	-0.287929	0.00263544	-0.147196	0.130285	0.429582	3.88572e-06	0.910119	5.67031e-42	0.48639	1.08721e-07	-0.377611	6.08073e-05	-0.251466	0.00898147	0.0524359	0.591683
	DPY30	blue	0.563345	2.66907e-10	-0.563345	2.66907e-10	0.186363	0.0546077	-0.223403	0.0207188	-0.253237	0.00849381	0.52569	6.09231e-09	0.774402	1.33052e-22	0.542155	1.62685e-09	-0.324681	0.00064488	-0.0929857	0.340783	0.0898058	0.357621
	DYNLT3	blue	-0.184191	0.0575398	0.184191	0.0575398	0.650299	3.4512e-14	-0.444138	1.65128e-06	0.0657443	0.501071	0.15955	0.100684	0.620722	9.91085e-13	-0.101522	0.298105	-0.176448	0.0690565	-0.0917353	0.347343	-0.0472153	0.629144
	EFCAB7	blue	0.18015	0.063337	-0.18015	0.063337	0.445135	1.55501e-06	-0.0633962	0.516516	-0.0932461	0.339426	0.43098	3.58528e-06	0.647183	5.0018e-14	0.206335	0.032984	-0.41981	6.75322e-06	-0.261941	0.00642087	0.132483	0.173729
	EMC2	blue	0.609401	3.26997e-12	-0.609401	3.26997e-12	-0.0833146	0.393562	-0.565523	2.2004e-10	-0.285553	0.00286907	0.518885	1.03031e-08	0.841332	8.10709e-30	0.77907	5.06582e-23	-0.156222	0.108081	0.00227172	0.981472	-0.00901566	0.926567
	ENPP2	blue	-0.0454168	0.642277	0.0454168	0.642277	0.0754168	0.440082	-0.278364	0.00369354	0.339389	0.000348635	-0.0462308	0.636319	0.284731	0.00295412	0.0921479	0.345169	-0.132677	0.173092	-0.107919	0.268535	-0.0889987	0.361975
	ERLIN2	blue	0.359825	0.000140855	-0.359825	0.000140855	0.00864881	0.929547	-0.26776	0.00529848	-0.126663	0.193579	0.209195	0.0305793	0.69893	5.70102e-17	0.552355	6.92383e-10	-0.436297	2.63118e-06	-0.184133	0.057619	-0.0605774	0.535371
	ETFDH	blue	0.506025	2.69611e-08	-0.506025	2.69611e-08	0.153775	0.113786	-0.531474	3.86215e-09	-0.230583	0.0168738	0.653685	2.29438e-14	0.787338	8.63424e-24	0.590134	2.24409e-11	-0.371385	8.20474e-05	0.0389774	0.690187	0.112806	0.247329
	ETNK1	blue	0.405271	1.48954e-05	-0.405271	1.48954e-05	0.258318	0.00722187	-0.490123	8.39593e-08	-0.0453673	0.64264	0.478925	1.80618e-07	0.932012	4.35034e-48	0.550081	8.39717e-10	-0.330093	0.000516088	-0.137646	0.157411	0.0837023	0.391357
	EVI2A	blue	0.211667	0.0286226	-0.211667	0.0286226	0.412342	1.01854e-05	0.0766647	0.432531	0.119765	0.219169	0.160995	0.097598	0.707823	1.53501e-17	0.206921	0.0324786	-0.446546	1.42774e-06	-0.404379	1.56179e-05	0.0100171	0.918436
	EXOC8	blue	0.170345	0.0793942	-0.170345	0.0793942	0.30872	0.00121502	-0.142304	0.143696	0.0244362	0.802712	0.128	0.18888	0.769671	3.45869e-22	0.33152	0.000486323	-0.371856	8.02284e-05	-0.354583	0.000178766	-0.123128	0.20641
	FAM198B	blue	0.463616	4.92965e-07	-0.463616	4.92965e-07	0.195587	0.0434923	0.0122121	0.900647	0.0386123	0.692943	0.0658749	0.50022	0.540556	1.85528e-09	0.339093	0.000353091	-0.30431	0.00143873	-0.102606	0.292946	0.273749	0.00432908
	FAM217B	blue	0.244184	0.0112547	-0.244184	0.0112547	-0.0162901	0.867733	-0.491523	7.61441e-08	-0.266733	0.00548282	0.208051	0.0315227	0.680712	7.25682e-16	0.506879	2.53233e-08	-0.129711	0.182988	-0.153193	0.115177	-0.296714	0.00191317
	FAM3B	blue	-0.0325174	0.739512	0.0325174	0.739512	-0.152481	0.116898	0.225253	0.0196625	0.130776	0.179386	-0.175445	0.0706771	-0.24147	0.0122227	-0.0387754	0.691711	0.0618187	0.527026	-0.00772324	0.93707	0.0497883	0.610555
	FAS	blue	0.34094	0.000326168	-0.34094	0.000326168	0.0328336	0.737071	-0.192436	0.0470563	0.24104	0.0123829	0.128178	0.188259	0.668937	3.41546e-15	0.480801	1.59171e-07	-0.202396	0.0365546	-0.145096	0.13592	-0.0489283	0.616741
	FASTKD3	blue	0.304817	0.00141124	-0.304817	0.00141124	0.23813	0.0135133	-0.569169	1.58758e-10	-0.160023	0.0996658	0.448992	1.23029e-06	0.878169	2.08363e-35	0.510743	1.90323e-08	-0.3781	5.93778e-05	-0.108431	0.266257	0.015232	0.876254
	FBXL4	blue	0.452216	1.0093e-06	-0.452216	1.0093e-06	-0.0191854	0.844499	-0.492081	7.3229e-08	-0.321741	0.000726593	0.481875	1.48003e-07	0.720782	2.07227e-18	0.637208	1.59492e-13	-0.14973	0.123726	0.0164049	0.86681	0.0594739	0.542845
	FCRL1	blue	0.0287133	0.769076	-0.0287133	0.769076	0.0776821	0.42643	-0.446718	1.41293e-06	-0.220634	0.0223913	0.121088	0.214086	0.48151	1.51714e-07	0.276956	0.00387801	-0.161889	0.0957261	-0.224405	0.0201405	-0.294132	0.0021042
	FGFR1OP2	blue	0.559198	3.83999e-10	-0.559198	3.83999e-10	-0.0534708	0.584378	-0.52614	5.8818e-09	-0.201668	0.0372491	0.41599	8.34318e-06	0.76644	6.55604e-22	0.677484	1.11753e-15	0.0463145	0.635708	-0.0411173	0.674118	0.080558	0.409455
	FPGT	blue	0.474152	2.48315e-07	-0.474152	2.48315e-07	0.199411	0.0394721	-0.337579	0.000376673	-0.11223	0.249767	0.372932	7.62066e-05	0.905599	6.6146e-41	0.592164	1.84293e-11	-0.40242	1.73212e-05	-0.0971299	0.319603	0.0854649	0.381425
	GABPA	blue	0.194533	0.0446592	-0.194533	0.0446592	0.448059	1.30232e-06	-0.332295	0.00047082	0.0278711	0.775667	0.35234	0.000197713	0.89246	4.36461e-38	0.336759	0.000390053	-0.443802	1.68495e-06	-0.284607	0.00296719	0.0740911	0.448184
	GAPT	blue	-0.102503	0.293435	0.102503	0.293435	0.195245	0.0438686	0.0352894	0.718203	0.26194	0.00642116	-0.15194	0.118217	0.235179	0.0147507	-0.0401853	0.681099	-0.19437	0.0448418	-0.0942867	0.33404	0.254665	0.00811785
	GIN1	blue	0.373706	7.34304e-05	-0.373706	7.34304e-05	0.314357	0.000975297	-0.418678	7.19169e-06	-0.0497622	0.610742	0.428314	4.17872e-06	0.943367	3.98616e-52	0.508494	2.24839e-08	-0.417416	7.71247e-06	-0.213457	0.0272731	0.0702436	0.472166
	GLRX	blue	0.688632	2.45695e-16	-0.688632	2.45695e-16	-0.0448766	0.646244	-0.321087	0.000746001	-0.135549	0.163894	0.506954	2.51858e-08	0.797101	9.63374e-25	0.721702	1.79004e-18	-0.316184	0.000907418	-0.0841448	0.388849	0.0285455	0.770387
	GMFB	blue	0.618863	1.20977e-12	-0.618863	1.20977e-12	0.000816574	0.99334	-0.494828	6.03563e-08	-0.274705	0.00418984	0.465286	4.42858e-07	0.887064	4.93936e-37	0.74775	2.18613e-20	-0.179695	0.0640185	0.00543181	0.955718	-0.00506537	0.958703
	GNAI3	blue	0.592138	1.84749e-11	-0.592138	1.84749e-11	-0.140098	0.150073	-0.541499	1.71707e-09	-0.277461	0.00381095	0.407349	1.33328e-05	0.795015	1.55462e-24	0.788543	6.62901e-24	-0.189156	0.0510198	-0.000154654	0.998739	-0.0644974	0.509243
	GNL2	blue	0.230058	0.0171324	-0.230058	0.0171324	0.522312	7.91935e-09	-0.290153	0.00243249	-0.0237034	0.808513	0.574274	9.98526e-11	0.734966	2.02666e-19	0.217425	0.0244725	-0.551052	7.73458e-10	-0.167149	0.0852825	0.139782	0.151005
	GOLT1B	blue	0.127806	0.189557	-0.127806	0.189557	0.559323	3.79853e-10	-0.589841	2.30842e-11	-0.0640927	0.511909	0.530696	4.10832e-09	0.835884	4.10852e-29	0.206633	0.032726	-0.175806	0.070091	-0.0457876	0.63956	0.0895128	0.359198
	GPN3	blue	0.484892	1.20496e-07	-0.484892	1.20496e-07	0.175549	0.0705067	-0.518673	1.04711e-08	-0.338166	0.000367359	0.597883	1.05021e-11	0.815262	1.16284e-26	0.575522	8.90419e-11	-0.237291	0.0138557	0.111249	0.253954	0.187658	0.0529186
	GPR65	blue	0.0375738	0.700802	-0.0375738	0.700802	0.315616	0.000928039	-0.374009	7.2371e-05	0.203802	0.0352445	-0.0748284	0.443668	0.569251	1.57594e-10	0.0985744	0.312424	-0.0240845	0.805495	-0.276452	0.00394592	-0.0552527	0.571898
	GPX4	blue	-0.305899	0.00135413	0.305899	0.00135413	0.0739583	0.449001	0.180124	0.0633758	-0.0732941	0.453095	-0.1307	0.179642	-0.636965	1.63983e-13	-0.542798	1.5429e-09	0.403683	1.62036e-05	0.426697	4.5826e-06	0.225539	0.019503
	GSAP	blue	-0.151951	0.118189	0.151951	0.118189	0.409105	1.21343e-05	-0.319838	0.000784423	0.242605	0.0118094	-0.0717763	0.46253	0.568114	1.74561e-10	0.000974206	0.992054	-0.295702	0.00198612	-0.338534	0.000361632	-0.282609	0.00318425
	GSKIP	blue	0.405825	1.44627e-05	-0.405825	1.44627e-05	0.120615	0.215894	-0.627897	4.5354e-13	-0.233561	0.0154703	0.446943	1.39378e-06	0.895933	8.54493e-39	0.594889	1.41175e-11	-0.113694	0.243602	-0.0855034	0.381209	-0.0991092	0.309794
	GSTM1	blue	-0.0531187	0.586859	0.0531187	0.586859	-0.17146	0.0774186	0.105994	0.277217	-0.105666	0.278711	0.0182014	0.852381	-0.436142	2.65522e-06	-0.131847	0.175822	0.336444	0.000395293	0.428638	4.102e-06	0.156525	0.107392
	GSTM2	blue	-0.121527	0.212416	0.121527	0.212416	-0.115268	0.237093	0.149424	0.124506	-0.0690701	0.479616	0.0272461	0.780569	-0.438006	2.37953e-06	-0.192743	0.0466989	0.277686	0.00378136	0.350547	0.000214178	0.0956423	0.327106
	HAT1	blue	0.577804	7.21163e-11	-0.577804	7.21163e-11	0.0443897	0.649828	-0.501772	3.67419e-08	-0.352857	0.00019319	0.539407	2.03815e-09	0.889447	1.71855e-37	0.710588	1.01057e-17	-0.163899	0.0916227	-0.0675235	0.489531	0.00739887	0.939708
	HAUS1	blue	0.240765	0.0124859	-0.240765	0.0124859	0.562902	2.77543e-10	-0.166581	0.0863656	0.0044066	0.96407	0.493345	6.70103e-08	0.736276	1.62267e-19	0.169589	0.080757	-0.375868	6.61663e-05	-0.216129	0.0253586	0.113255	0.245437
	HEATR5A	blue	-0.000159395	0.9987	0.000159395	0.9987	0.432378	3.30694e-06	-0.0419613	0.66782	-0.0794965	0.415674	0.144156	0.1385	0.699097	5.56503e-17	0.17293	0.0748738	-0.457103	7.44695e-07	-0.275461	0.00408264	-0.109168	0.262999
	HIBCH	blue	0.229282	0.0175207	-0.229282	0.0175207	0.380096	5.38607e-05	-0.431054	3.56998e-06	-0.134443	0.167392	0.591752	1.91829e-11	0.658361	1.29466e-14	0.277728	0.00377583	-0.254814	0.00807945	0.00904735	0.926309	0.181972	0.060667
	HLTF	blue	-0.0574728	0.556528	0.0574728	0.556528	0.585259	3.58126e-11	-0.302032	0.00156834	-0.0638623	0.51343	0.313928	0.000991896	0.663301	6.99418e-15	0.0416219	0.67035	-0.325789	0.000616311	-0.199078	0.0398099	-0.0709109	0.467957
	HORMAD1	blue	0.226198	0.0191404	-0.226198	0.0191404	0.274603	0.00420461	0.311165	0.00110512	0.220146	0.0226977	-0.0323591	0.740735	0.440429	2.06139e-06	0.173303	0.0742394	-0.448585	1.26125e-06	-0.277303	0.00383172	0.144424	0.137761
	HS2ST1	blue	0.291031	0.00235637	-0.291031	0.00235637	0.182802	0.0594814	-0.236771	0.0140717	0.0442338	0.650977	0.269523	0.00499471	0.701229	4.08003e-17	0.444342	1.6311e-06	-0.414263	9.17205e-06	-0.185705	0.055483	0.0389885	0.690103
	HSP90AA1	blue	0.15654	0.107358	-0.15654	0.107358	0.395695	2.45887e-05	-0.407187	1.34493e-05	0.0661057	0.498716	0.359383	0.000143737	0.551612	7.37561e-10	0.125168	0.198931	0.00348556	0.971576	-0.0862052	0.377298	0.152219	0.117535
	HSPA13	blue	0.265156	0.00577718	-0.265156	0.00577718	0.427955	4.26539e-06	-0.516793	1.20814e-08	-0.158304	0.103406	0.727164	7.41294e-19	0.787755	7.88093e-24	0.331865	0.000479359	-0.199348	0.0395361	-0.0160272	0.869849	0.151489	0.119326
	HSPE1-MOB4	blue	0.518137	1.09082e-08	-0.518137	1.09082e-08	0.16969	0.0805744	-0.364654	0.000112671	-0.15783	0.104455	0.413616	9.50229e-06	0.89468	1.54924e-38	0.606403	4.45051e-12	-0.266021	0.00561414	-0.166146	0.0872018	0.0319278	0.74407
	IFT20	blue	0.623265	7.53003e-13	-0.623265	7.53003e-13	-0.115199	0.237377	-0.629102	3.96944e-13	-0.3451	0.00027231	0.564573	2.39405e-10	0.74291	5.15836e-20	0.722552	1.56266e-18	0.0725377	0.457783	0.0853287	0.382186	-0.0259487	0.790773
	IMPA1	blue	0.221236	0.0220176	-0.221236	0.0220176	0.306952	0.00130059	-0.565551	2.19483e-10	-0.0480813	0.622861	0.362166	0.000126461	0.864847	3.3817e-33	0.393273	2.78446e-05	-0.215847	0.025555	-0.146138	0.133101	-0.0437317	0.654684
	INSIG2	blue	0.286523	0.00277157	-0.286523	0.00277157	0.138544	0.154693	-0.681648	6.39625e-16	-0.220302	0.0225992	0.407257	1.3399e-05	0.846526	1.62756e-30	0.530088	4.31139e-09	-0.199632	0.0392504	-0.0560202	0.566562	-0.0812387	0.405496
	ITGAV	blue	0.205848	0.0334088	-0.205848	0.0334088	0.538526	2.18973e-09	-0.0746328	0.444864	0.0998258	0.306291	0.242652	0.0117926	0.831225	1.57173e-28	0.231957	0.0162132	-0.501038	3.87398e-08	-0.345509	0.000267486	0.0798846	0.413394
	JKAMP	blue	0.465405	4.39481e-07	-0.465405	4.39481e-07	0.0361692	0.711484	-0.307271	0.00128475	-0.0505054	0.605418	0.326713	0.000593421	0.841333	8.1046e-30	0.648516	4.26991e-14	-0.387597	3.7125e-05	-0.134833	0.166153	0.0288416	0.768072
	KBTBD8	blue	-0.0933942	0.338656	0.0933942	0.338656	0.668585	3.5733e-15	-0.478933	1.80522e-07	-0.0969459	0.320525	0.418049	7.44685e-06	0.638237	1.41801e-13	-0.0532892	0.585657	-0.247674	0.0101092	-0.124644	0.200835	0.102543	0.293246
	KDM4B	blue	-0.0697742	0.475138	0.0697742	0.475138	-0.3106	0.00112969	0.366806	0.000101885	-0.27813	0.00372371	-0.252837	0.00860196	-0.452452	9.94704e-07	-0.0535437	0.583865	0.160328	0.0990127	0.0479835	0.62357	0.0191475	0.844802
	KIAA1586	blue	0.182345	0.0601308	-0.182345	0.0601308	0.470204	3.21934e-07	-0.353609	0.000186781	0.0146193	0.881195	0.384424	4.35019e-05	0.578609	6.69231e-11	0.125244	0.198657	-0.0416017	0.6705	0.0051541	0.95798	0.355226	0.000173652
	KLHDC8B	blue	-0.109533	0.261397	0.109533	0.261397	-0.266015	0.00561522	0.105637	0.278847	0.190861	0.0489261	0.13037	0.180753	-0.501341	3.79035e-08	-0.168144	0.0834134	0.415766	8.44632e-06	0.358548	0.000149329	0.0663372	0.49721
	KLHL15	blue	0.0626592	0.521413	-0.0626592	0.521413	0.362291	0.000125735	-0.469964	3.27018e-07	-0.0130805	0.893622	0.26104	0.00661233	0.754488	6.40312e-21	0.251337	0.00901805	-0.303502	0.00148354	-0.227317	0.0185388	-0.139878	0.150721
	KRCC1	blue	0.430002	3.79317e-06	-0.430002	3.79317e-06	0.187057	0.0536974	-0.329252	0.000534407	-0.179332	0.0645669	0.277383	0.00382114	0.874418	9.25782e-35	0.562344	2.91536e-10	-0.345176	0.000271403	-0.190833	0.0489596	0.0383778	0.694715
	LAMTOR3	blue	0.373553	7.39699e-05	-0.373553	7.39699e-05	0.186268	0.054733	-0.526728	5.61724e-09	-0.233511	0.0154926	0.368573	9.37511e-05	0.869498	6.09815e-34	0.53905	2.09829e-09	-0.215347	0.0259068	-0.100953	0.300835	0.0102391	0.916636
	LIG4	blue	0.410775	1.10883e-05	-0.410775	1.10883e-05	0.14957	0.124133	-0.547653	1.03021e-09	-0.16701	0.0855469	0.384822	4.26499e-05	0.898649	2.29094e-39	0.598571	9.80769e-12	-0.318031	0.000843179	-0.0699992	0.473712	-0.015506	0.874046
	LINC00621	blue	-0.0979124	0.315701	0.0979124	0.315701	0.647411	4.86825e-14	-0.52704	5.48176e-09	-0.0568676	0.560698	0.409858	1.1652e-05	0.740508	7.84385e-20	0.0139685	0.886447	-0.160767	0.0980803	-0.19349	0.0458376	0.0602529	0.537564
	LINC01003	blue	0.294033	0.00211185	-0.294033	0.00211185	0.214507	0.0265062	0.0686543	0.482271	-0.108123	0.267623	0.218144	0.0239921	0.349697	0.000222419	0.203357	0.035655	-0.275144	0.0041274	0.190184	0.0497486	0.299449	0.00172812
	LOC100288675	blue	0.312202	0.00106131	-0.312202	0.00106131	0.195373	0.0437276	-0.331505	0.000486619	0.0220775	0.821422	0.345739	0.000264803	0.736323	1.60985e-19	0.440335	2.07293e-06	-0.444463	1.61927e-06	0.0255389	0.794003	-0.00857076	0.930181
	LOC101928589	blue	-0.510955	1.87334e-08	0.510955	1.87334e-08	-0.0343697	0.72525	0.61583	1.66986e-12	0.310878	0.00111756	-0.563223	2.69788e-10	-0.644895	6.55096e-14	-0.525022	6.41814e-09	-0.0862132	0.377254	-0.0836267	0.391786	0.0391466	0.688911
	LOC101928625	blue	0.242945	0.011688	-0.242945	0.011688	0.475244	2.3097e-07	-0.545345	1.24928e-09	-0.144818	0.13668	0.585278	3.57471e-11	0.81662	8.19752e-27	0.280033	0.00348525	-0.143508	0.140302	0.0191559	0.844735	0.064919	0.506472
	LOC102606465	blue	0.0284364	0.771241	-0.0284364	0.771241	0.150545	0.121672	-0.55843	4.10539e-10	-0.229364	0.0174794	0.132053	0.175141	0.601914	7.01817e-12	0.295539	0.00199811	-0.0994761	0.307997	-0.205195	0.033986	-0.235667	0.0145396
	LOC645513	blue	0.518544	1.05744e-08	-0.518544	1.05744e-08	-0.0156966	0.872511	-0.0401479	0.68138	-0.251497	0.00897261	0.268066	0.00524462	0.699275	5.42334e-17	0.638964	1.30454e-13	-0.483039	1.36747e-07	-0.264789	0.00584763	-0.0828601	0.396157
	LRIF1	blue	0.0239073	0.806899	-0.0239073	0.806899	0.333681	0.000444236	-0.0755528	0.439255	-0.00986077	0.919705	0.0319684	0.743756	0.671568	2.43127e-15	0.218192	0.0239603	-0.37444	7.08839e-05	-0.395891	2.43423e-05	-0.12369	0.204331
	LXN	blue	0.316863	0.000883302	-0.316863	0.000883302	0.0900763	0.356169	-0.110457	0.257372	-0.0513324	0.599516	0.368274	9.50831e-05	0.623112	7.6558e-13	0.424717	5.12751e-06	-0.311109	0.00110755	-0.140096	0.15008	-0.0174206	0.858647
	LYSMD3	blue	0.233493	0.015501	-0.233493	0.015501	0.461997	5.46644e-07	-0.287548	0.00267179	-0.0415284	0.671047	0.347395	0.000246235	0.893498	2.69732e-38	0.326504	0.000598512	-0.391973	2.97548e-05	-0.26391	0.00601944	-0.0427312	0.662095
	MASTL	blue	0.125961	0.19608	-0.125961	0.19608	0.459588	6.36873e-07	-0.225609	0.0194641	0.118398	0.224515	0.489026	9.06182e-08	0.637998	1.4573e-13	0.154668	0.111678	-0.337615	0.000376103	-0.15479	0.111393	0.133428	0.170652
	MCEE	blue	0.187211	0.053497	-0.187211	0.053497	0.522275	7.94163e-09	-0.172076	0.0763434	-0.0580365	0.552657	0.541851	1.6681e-09	0.673471	1.89714e-15	0.15339	0.114706	-0.382427	4.80246e-05	-0.168841	0.0821241	0.220157	0.0226906
	MDM1	blue	0.174307	0.0725516	-0.174307	0.0725516	0.300763	0.00164511	-0.40581	1.44744e-05	0.00736198	0.940008	0.304229	0.00144313	0.794458	1.76466e-24	0.35911	0.000145542	-0.375828	6.62951e-05	-0.197333	0.0416171	-0.0375967	0.700629
	MFN1	blue	0.34543	0.000268407	-0.34543	0.000268407	0.291668	0.00230246	-0.238075	0.0135357	-0.0804777	0.409924	0.324476	0.000650279	0.882795	3.09066e-36	0.471419	2.97308e-07	-0.507095	2.4926e-08	-0.232458	0.0159778	-0.0113123	0.907935
	MICU2	blue	0.272759	0.00447742	-0.272759	0.00447742	0.416014	8.3321e-06	-0.353782	0.000185329	0.0386319	0.692794	0.301933	0.00157424	0.897555	3.91065e-39	0.362045	0.00012717	-0.347369	0.000246516	-0.26877	0.00512252	0.0475035	0.62705
	MOB1B	blue	0.16231	0.0948545	-0.16231	0.0948545	0.349972	0.000219727	-0.554599	5.7149e-10	-0.242032	0.0120169	0.498419	4.67563e-08	0.58494	3.69149e-11	0.199457	0.0394265	0.162945	0.0935528	0.202724	0.0362455	0.115255	0.237146
	MRPL13	blue	0.454511	8.75515e-07	-0.454511	8.75515e-07	0.327042	0.00058544	-0.489474	8.78415e-08	-0.144943	0.136337	0.670411	2.82428e-15	0.860928	1.36395e-32	0.477321	2.01116e-07	-0.260444	0.00674181	-0.0458917	0.638799	0.134246	0.168022
	MRPL22	blue	0.549454	8.85412e-10	-0.549454	8.85412e-10	0.24206	0.0120064	-0.380199	5.35895e-05	-0.158984	0.101913	0.713002	6.98738e-18	0.820516	2.95701e-27	0.536972	2.48434e-09	-0.349823	0.000221185	-0.0712511	0.465819	0.10606	0.276914
	MRPL36	blue	0.491281	7.74459e-08	-0.491281	7.74459e-08	0.255001	0.00803145	-0.380032	5.40309e-05	-0.238115	0.0135196	0.760933	1.90467e-21	0.606025	4.62555e-12	0.386261	3.96959e-05	-0.285635	0.0028607	0.117353	0.22866	0.219911	0.0228463
	MRPS28	blue	0.328361	0.000554482	-0.328361	0.000554482	0.52844	4.91052e-09	-0.282731	0.00317061	-0.049669	0.611412	0.501459	3.75822e-08	0.820578	2.90868e-27	0.274839	0.00417078	-0.382174	4.86303e-05	-0.202986	0.0360003	0.159038	0.101794
	MRPS36	blue	0.574605	9.68646e-11	-0.574605	9.68646e-11	0.117951	0.226283	-0.301037	0.00162821	-0.198297	0.04061	0.599946	8.55098e-12	0.698529	6.04203e-17	0.55221	7.00963e-10	-0.481778	1.48981e-07	0.0300006	0.759031	0.131637	0.176517
	MST4	blue	-0.196925	0.0420488	0.196925	0.0420488	0.572496	1.17457e-10	-0.16754	0.0845441	0.0409872	0.675091	0.232548	0.0159355	0.606028	4.62443e-12	-0.0406503	0.677613	-0.384004	4.44185e-05	-0.267328	0.00537541	-0.137421	0.158096
	MTMR1	blue	-0.141314	0.146531	0.141314	0.146531	0.0743897	0.446352	-0.443479	1.71795e-06	-0.114336	0.240933	-0.0614209	0.529694	0.37603	6.56524e-05	0.147123	0.130479	-0.0858761	0.379129	-0.137385	0.158206	-0.193893	0.0453794
	MTMR6	blue	0.42056	6.47675e-06	-0.42056	6.47675e-06	0.139769	0.151043	-0.090074	0.356181	-0.0446823	0.647673	0.235337	0.0146819	0.80425	1.78922e-25	0.552655	6.74876e-10	-0.512843	1.62701e-08	-0.272402	0.00453202	-0.0202312	0.836137
	MTRR	blue	0.202395	0.036556	-0.202395	0.036556	0.131237	0.177846	-0.66171	8.53936e-15	-0.238552	0.013344	0.396455	2.36433e-05	0.709089	1.26839e-17	0.428817	4.06019e-06	-0.181283	0.0616648	-0.0798143	0.413806	-0.0884559	0.364922
	NAPG	blue	0.582891	4.48152e-11	-0.582891	4.48152e-11	0.0333264	0.733272	-0.503895	3.1499e-08	-0.313099	0.00102473	0.615873	1.66226e-12	0.83374	7.65711e-29	0.695198	9.74979e-17	-0.158776	0.102367	0.0227428	0.816134	0.0671701	0.491812
	NAT1	blue	0.51217	1.71102e-08	-0.51217	1.71102e-08	0.123441	0.20525	-0.39032	3.23604e-05	-0.0290448	0.766485	0.439145	2.22457e-06	0.884366	1.5878e-36	0.618675	1.23428e-12	-0.309962	0.00115801	-0.161365	0.0968198	0.0690059	0.480026
	ND6	blue	-0.338501	0.000362138	0.338501	0.000362138	-0.0412942	0.672796	0.195122	0.0440039	0.0147223	0.880364	-0.215526	0.0257802	-0.586771	3.10053e-11	-0.411827	1.04743e-05	0.280028	0.00348577	0.376783	6.33013e-05	0.102958	0.291286
	NDUFA4	blue	0.520986	8.77092e-09	-0.520986	8.77092e-09	0.150184	0.122578	-0.574286	9.97424e-11	-0.252156	0.00878855	0.655839	1.76503e-14	0.755946	4.88313e-21	0.527695	5.20696e-09	-0.108396	0.266411	0.100418	0.303414	0.0869866	0.372973
	NDUFA5	blue	0.0407658	0.676748	-0.0407658	0.676748	0.664085	6.33661e-15	-0.265494	0.00571297	0.114039	0.242164	0.273898	0.00430713	0.720212	2.26844e-18	0.0124873	0.89842	-0.205592	0.0336337	-0.203951	0.0351084	0.130781	0.179372
	NEDD1	blue	0.056324	0.564457	-0.056324	0.564457	0.311486	0.0010914	-0.371141	8.30094e-05	-0.131792	0.176004	0.170891	0.0784223	0.516071	1.27602e-08	0.150665	0.121371	-0.120581	0.216023	-0.0416918	0.669829	-0.0392092	0.688439
	NEK7	blue	0.00295412	0.975908	-0.00295412	0.975908	0.445862	1.48816e-06	0.109895	0.259815	0.0684315	0.483697	0.033326	0.733275	0.622528	8.15658e-13	0.0703514	0.471484	-0.406733	1.37793e-05	-0.417818	7.54261e-06	-0.0877412	0.368825
	NFU1	blue	0.472422	2.78339e-07	-0.472422	2.78339e-07	0.238281	0.0134527	-0.610338	2.96755e-12	-0.234439	0.0150761	0.710737	9.87921e-18	0.85046	4.63465e-31	0.539403	2.03867e-09	-0.230751	0.0167918	0.101338	0.298984	0.133457	0.170557
	NIPSNAP3A	blue	0.379709	5.48911e-05	-0.379709	5.48911e-05	0.309066	0.00119891	-0.545025	1.28297e-09	-0.0222039	0.820416	0.541961	1.65308e-09	0.789091	5.87474e-24	0.418979	7.07254e-06	-0.132547	0.173519	0.089019	0.361866	0.201057	0.0378408
	NRAS	blue	0.321245	0.000741277	-0.321245	0.000741277	0.191029	0.0487236	-0.765789	7.44781e-22	-0.111483	0.252949	0.544432	1.34773e-09	0.83958	1.37535e-29	0.500902	3.91233e-08	-0.0583743	0.550343	0.0291148	0.765938	0.0406339	0.677736
	NUDT21	blue	-0.0522535	0.592974	0.0522535	0.592974	0.708088	1.47503e-17	-0.367093	0.000100518	0.0540215	0.580508	0.437054	2.51672e-06	0.775642	1.03188e-22	0.0187704	0.847821	-0.429475	3.90986e-06	-0.173366	0.0741322	0.112629	0.248073
	NUS1	blue	-0.0903257	0.354833	0.0903257	0.354833	0.573408	1.08078e-10	-0.586758	3.10426e-11	-0.0773693	0.428301	0.475505	2.26998e-07	0.681266	6.73491e-16	0.0255162	0.794182	-0.145725	0.134212	-0.0969874	0.320317	0.0614164	0.529724
	NXT2	blue	0.477956	1.92743e-07	-0.477956	1.92743e-07	0.031923	0.744107	-0.682173	5.95799e-16	-0.195593	0.0434856	0.50544	2.81406e-08	0.854576	1.19772e-31	0.661422	8.85226e-15	-0.115102	0.237776	0.0519552	0.595089	0.0077344	0.93698
	OMA1	blue	0.321459	0.000734887	-0.321459	0.000734887	0.257271	0.00746935	-0.246157	0.0105939	0.0587168	0.548002	0.344732	0.000276717	0.750823	1.25483e-20	0.396516	2.35687e-05	-0.455007	8.48897e-07	-0.177866	0.0668187	0.114713	0.239375
	PAX8-AS1	blue	-0.0465788	0.633779	0.0465788	0.633779	0.213956	0.0269063	-0.141453	0.146131	0.00969423	0.921057	0.0789582	0.418849	0.261446	0.00652545	-0.0255407	0.793989	-0.108085	0.267791	-0.0206022	0.833176	-0.0775112	0.427452
	PBDC1	blue	0.0941472	0.334759	-0.0941472	0.334759	0.429527	3.89811e-06	-0.522456	7.83167e-09	-0.142083	0.144324	0.460988	5.82848e-07	0.695863	8.86577e-17	0.217316	0.0245458	-0.336259	0.000398413	-0.059942	0.539669	0.0660358	0.499171
	PDCD10	blue	0.525339	6.26121e-09	-0.525339	6.26121e-09	0.00420718	0.965695	-0.551192	7.64291e-10	-0.251368	0.00900907	0.470137	3.23344e-07	0.817939	5.82004e-27	0.645618	6.01674e-14	0.0493236	0.613895	-0.0382148	0.695947	-0.0730767	0.45444
	PFDN5	blue	0.221263	0.022001	-0.221263	0.022001	0.382664	4.74669e-05	-0.182822	0.059453	-0.125818	0.19659	0.212141	0.0282601	0.602291	6.75716e-12	0.160044	0.0996205	-0.0987456	0.311581	-0.193549	0.0457707	0.0287089	0.76911
	PGGT1B	blue	0.301095	0.0016247	-0.301095	0.0016247	0.229084	0.017621	-0.311979	0.00107063	-0.010156	0.91731	0.253192	0.00850586	0.860695	1.48017e-32	0.489136	8.99245e-08	-0.476143	2.17558e-07	-0.210738	0.0293452	-0.017727	0.856187
	PHACTR1	blue	-0.214921	0.0262094	0.214921	0.0262094	-0.150737	0.12119	-0.0973909	0.318298	0.260126	0.00681188	-0.21216	0.0282456	-0.297555	0.00185448	-0.164467	0.0904879	0.13936	0.152253	0.0595224	0.542516	0.0433514	0.657497
	PIBF1	blue	0.00576839	0.952977	-0.00576839	0.952977	0.662619	7.61968e-15	-0.150686	0.121318	0.00948345	0.922768	0.241067	0.0123727	0.721992	1.70905e-18	0.0303836	0.756051	-0.594222	1.5072e-11	-0.341456	0.000318986	0.0262177	0.788654
	PIGA	blue	-0.079383	0.416343	0.079383	0.416343	0.638893	1.31508e-13	-0.107969	0.26831	0.213846	0.026987	0.0855455	0.380974	0.690972	1.77242e-16	-0.0139349	0.886719	-0.5132	1.58411e-08	-0.399308	2.03893e-05	0.00615972	0.949791
	PLEKHF2	blue	0.142414	0.143382	-0.142414	0.143382	0.319408	0.000798062	-0.382689	4.7409e-05	-0.0215727	0.82544	0.191034	0.0487172	0.815283	1.15664e-26	0.333321	0.000451009	-0.329744	0.000523622	-0.224467	0.0201055	-0.076226	0.435177
	PLEKHG1	blue	0.0430624	0.659638	-0.0430624	0.659638	0.0754654	0.439786	-0.385569	4.10921e-05	-0.193899	0.0453729	0.125496	0.197748	0.456639	7.66652e-07	0.276712	0.00391078	-0.23405	0.0152494	-0.0685848	0.482716	-0.106305	0.2758
	PNPLA8	blue	0.532221	3.63925e-09	-0.532221	3.63925e-09	0.111579	0.25254	-0.581061	5.32314e-11	-0.205884	0.0333771	0.475446	2.27891e-07	0.914029	6.08492e-43	0.655515	1.83622e-14	-0.14188	0.144905	-0.00885231	0.927894	0.0499591	0.60933
	POLI	blue	0.21622	0.0252957	-0.21622	0.0252957	0.37936	5.58355e-05	-0.0674834	0.48979	-0.0223922	0.818919	0.175092	0.0712545	0.7937	2.09615e-24	0.317793	0.000851227	-0.58331	4.30803e-11	-0.417162	7.82107e-06	-0.000560413	0.995429
	POLR2K	blue	0.194647	0.0445317	-0.194647	0.0445317	0.510425	1.94869e-08	-0.442992	1.76887e-06	-0.0640706	0.512055	0.503481	3.24619e-08	0.842353	5.93987e-30	0.231554	0.0164043	-0.222313	0.0213635	-0.150183	0.122581	0.0245157	0.802084
	PPDPF	blue	-0.528627	4.83861e-09	0.528627	4.83861e-09	-0.0854337	0.381599	-0.00715049	0.941729	0.10294	0.291369	-0.257912	0.00731693	-0.690544	1.88191e-16	-0.545313	1.25258e-09	0.476074	2.18562e-07	0.232408	0.0160008	-0.00733976	0.940189
	PPIL4	blue	0.0968523	0.320994	-0.0968523	0.320994	0.515135	1.36951e-08	-0.125505	0.197716	0.0825509	0.397928	0.188595	0.0517237	0.781605	2.96899e-23	0.201073	0.0378252	-0.528894	4.73807e-09	-0.370977	8.36579e-05	0.0329298	0.736329
	PPIP5K2	blue	0.298183	0.00181164	-0.298183	0.00181164	0.254975	0.00803824	-0.473494	2.59353e-07	-0.177497	0.0673951	0.404906	1.51872e-05	0.862897	6.80602e-33	0.449249	1.21113e-06	-0.195869	0.0431848	-0.17	0.080014	-0.0025807	0.978953
	PPM1B	blue	0.241931	0.0120535	-0.241931	0.0120535	0.217509	0.0244157	-0.273922	0.00430353	-0.0924945	0.343351	0.200829	0.0380634	0.830193	2.10419e-28	0.44176	1.90425e-06	-0.248884	0.00973658	-0.325468	0.000624479	-0.154459	0.11217
	PPP1CB	blue	0.494582	6.1413e-08	-0.494582	6.1413e-08	-0.0024758	0.979808	-0.44541	1.5294e-06	-0.193772	0.0455172	0.358442	0.000150058	0.780384	3.84405e-23	0.607135	4.12897e-12	-0.00340549	0.972229	-0.159469	0.10086	-0.0721716	0.460062
	PSMA2	blue	0.549676	8.68936e-10	-0.549676	8.68936e-10	0.228382	0.017981	-0.535343	2.83353e-09	-0.214257	0.0266874	0.678095	1.0302e-15	0.888971	2.12572e-37	0.58678	3.0979e-11	-0.211575	0.0286938	0.0354798	0.716748	0.187875	0.0526408
	PSMA4	blue	0.545606	1.2224e-09	-0.545606	1.2224e-09	0.184542	0.0570576	-0.448937	1.23441e-06	-0.0588593	0.54703	0.500842	3.9292e-08	0.862254	8.55149e-33	0.58745	2.90553e-11	-0.189228	0.0509295	-0.0483655	0.620805	0.148678	0.126417
	PSMC6	blue	0.43889	2.25842e-06	-0.43889	2.25842e-06	0.255359	0.00794053	-0.496824	5.23891e-08	-0.184872	0.0566063	0.437254	2.48735e-06	0.920425	1.24382e-44	0.54467	1.32144e-09	-0.169668	0.0806146	-0.129606	0.183344	0.0608731	0.533378
	PTBP2	blue	0.34109	0.000324055	-0.34109	0.000324055	0.209491	0.0303397	-0.106141	0.276546	-0.123007	0.206858	0.282431	0.00320426	0.799861	5.0697e-25	0.49086	7.97593e-08	-0.491752	7.49385e-08	-0.266089	0.00560138	-0.100123	0.304847
	PTPN22	blue	0.489692	8.65211e-08	-0.489692	8.65211e-08	-0.0369946	0.7052	-0.737606	1.29323e-19	-0.372669	7.71712e-05	0.582424	4.68344e-11	0.78101	3.36774e-23	0.676413	1.28814e-15	-0.047153	0.629597	0.154434	0.112228	-0.0509768	0.602051
	RAB33B	blue	0.320041	0.00077804	-0.320041	0.00077804	0.17267	0.0753185	-0.085699	0.380117	0.0208299	0.83136	0.159769	0.100211	0.741266	6.87507e-20	0.421125	6.27534e-06	-0.357112	0.00015943	-0.345807	0.00026402	-0.127505	0.190609
	RANBP6	blue	-0.0412054	0.67346	0.0412054	0.67346	0.57196	1.23332e-10	-0.458613	6.77284e-07	-0.00499366	0.959287	0.261154	0.00658799	0.835472	4.6339e-29	0.125842	0.196505	-0.38566	4.09052e-05	-0.297015	0.00189201	-0.111279	0.253827
	RAP2C	blue	0.458344	6.88852e-07	-0.458344	6.88852e-07	0.117254	0.229057	-0.437231	2.49073e-06	-0.00308054	0.974878	0.403301	1.6534e-05	0.864764	3.48459e-33	0.592267	1.82452e-11	-0.251671	0.00892389	-0.136858	0.159823	-0.0386624	0.692564
	RB1	blue	0.507754	2.37458e-08	-0.507754	2.37458e-08	0.152308	0.117318	-0.461054	5.80414e-07	-0.166921	0.0857159	0.442057	1.87076e-06	0.889811	1.45929e-37	0.618479	1.26033e-12	-0.237977	0.0135752	-0.0930108	0.340652	0.0297318	0.761125
	RBBP8	blue	0.492847	6.93998e-08	-0.492847	6.93998e-08	0.222716	0.0211234	-0.463982	4.81549e-07	-0.0732097	0.453617	0.719283	2.62761e-18	0.789982	4.82258e-24	0.518682	1.04637e-08	-0.177355	0.0676185	0.00398348	0.967518	0.216867	0.0248506
	RCHY1	blue	0.513246	1.57866e-08	-0.513246	1.57866e-08	0.0654404	0.503057	-0.584969	3.68127e-11	-0.235574	0.0145798	0.51699	1.19018e-08	0.893159	3.15782e-38	0.684177	4.53702e-16	-0.299289	0.00173849	-0.0117852	0.904103	-0.0708231	0.46851
	RECQL	blue	0.218488	0.0237652	-0.218488	0.0237652	0.557829	4.32515e-10	-0.226041	0.0192267	0.00362933	0.970404	0.270248	0.00487438	0.799241	5.86168e-25	0.194901	0.0442483	-0.294535	0.00207335	-0.279151	0.00359392	0.150303	0.122279
	RGS18	blue	0.390275	3.24357e-05	-0.390275	3.24357e-05	0.0724567	0.458287	-0.171322	0.0776602	-0.396815	2.32069e-05	0.27193	0.00460522	0.696841	7.70661e-17	0.511999	1.73313e-08	-0.27155	0.00466489	0.00392642	0.967983	-0.068129	0.485637
	RLF	blue	0.28956	0.00248522	-0.28956	0.00248522	0.122256	0.209667	0.0959326	0.325633	0.137621	0.157485	0.0528019	0.589095	0.528104	5.04202e-09	0.325204	0.000631243	-0.42849	4.13687e-06	-0.367371	9.92141e-05	-0.0146077	0.881288
	RMDN1	blue	0.555846	5.1339e-10	-0.555846	5.1339e-10	0.105435	0.279771	-0.270324	0.00486195	-0.141841	0.145017	0.495846	5.61588e-08	0.787286	8.73341e-24	0.623015	7.73726e-13	-0.509929	2.02177e-08	-0.106242	0.276088	0.131202	0.177963
	RNF138	blue	0.070235	0.47222	-0.070235	0.47222	0.492914	6.90723e-08	-0.386965	3.83208e-05	0.0711473	0.466471	0.271942	0.00460331	0.850662	4.34077e-31	0.211146	0.0290262	-0.322237	0.000712154	-0.262526	0.00629916	-0.14067	0.1484
	RNFT1	blue	0.387514	3.72804e-05	-0.387514	3.72804e-05	0.207315	0.0321429	-0.429394	3.92795e-06	0.00752539	0.938679	0.336791	0.000389511	0.896315	7.11501e-39	0.543396	1.46848e-09	-0.395115	2.53352e-05	-0.173144	0.0745094	0.0258003	0.791942
	RNFT1	blue	0.432734	3.23936e-06	-0.432734	3.23936e-06	0.0722698	0.45945	-0.527705	5.20298e-09	-0.10129	0.299214	0.385974	4.02681e-05	0.835736	4.29027e-29	0.608717	3.50934e-12	-0.282892	0.00315262	-0.0563128	0.564534	0.00525411	0.957165
	RP11-488L18.10	blue	0.168431	0.0828801	-0.168431	0.0828801	0.415408	8.61408e-06	-0.262828	0.00623727	-0.0237462	0.808174	0.23392	0.0153081	0.786519	1.03241e-23	0.274307	0.00424729	-0.223446	0.0206935	-0.247579	0.0101388	-0.0978015	0.316252
	RP3-368A4.6	blue	0.226858	0.0187834	-0.226858	0.0187834	0.294518	0.00207463	-0.139023	0.153258	-0.110791	0.255926	0.185154	0.0562244	0.733178	2.739e-19	0.333241	0.000452515	-0.436307	2.62973e-06	-0.364272	0.000114692	-0.141279	0.146634
	RPA3OS	blue	-0.0898072	0.357613	0.0898072	0.357613	0.514192	1.47043e-08	-0.330415	0.000509226	0.0936278	0.337445	0.203622	0.0354099	0.732308	3.16835e-19	0.0860651	0.378077	-0.420202	6.60746e-06	-0.343543	0.000291423	-0.106912	0.273052
	RPH3A	blue	0.160199	0.0992885	-0.160199	0.0992885	-0.317687	0.000854829	0.466185	4.17925e-07	-0.0875333	0.369965	-0.123699	0.204297	-0.384022	4.43801e-05	0.0484891	0.619912	0.0268286	0.783849	0.166752	0.0860385	-0.104817	0.282615
	RPL22L1	blue	0.348107	0.000238634	-0.348107	0.000238634	0.428192	4.20809e-06	-0.323777	0.000669055	-0.175129	0.0711942	0.667011	4.37121e-15	0.765623	7.69373e-22	0.312684	0.0010415	-0.257924	0.00731424	-0.0982613	0.313971	0.0818895	0.401732
	RPL26L1	blue	0.563002	2.75104e-10	-0.563002	2.75104e-10	0.238968	0.0131791	-0.301475	0.0016016	-0.202907	0.0360746	0.573754	1.04713e-10	0.813384	1.87706e-26	0.525911	5.98798e-09	-0.298055	0.00182028	-0.0845977	0.386292	0.101544	0.297997
	RPS10P2	blue	0.358122	0.000152265	-0.358122	0.000152265	0.357836	0.000154265	-0.176063	0.0696758	-0.149927	0.123227	0.5033	3.28921e-08	0.572161	1.21092e-10	0.238081	0.0135331	-0.307321	0.00128232	-0.075582	0.439078	0.146567	0.131954
	RPS27L	blue	0.495896	5.59595e-08	-0.495896	5.59595e-08	0.355597	0.000170768	-0.289992	0.00244668	-0.0815562	0.403657	0.631443	3.05883e-13	0.767659	5.15698e-22	0.410442	1.12902e-05	-0.343828	0.000287832	-0.00938023	0.923606	0.265576	0.0056974
	RPS6KC1	blue	0.322952	0.000691828	-0.322952	0.000691828	0.143266	0.140978	-0.311637	0.001085	0.101219	0.299556	0.303461	0.00148585	0.65276	2.56655e-14	0.44549	1.52198e-06	-0.390767	3.1636e-05	-0.137528	0.157768	0.0850318	0.383851
	RSL24D1	blue	0.290347	0.00241551	-0.290347	0.00241551	0.444886	1.57853e-06	-0.417958	7.48437e-06	-0.163899	0.0916235	0.453971	9.05399e-07	0.908804	1.17388e-41	0.353661	0.000186345	-0.248404	0.00988272	-0.193413	0.0459259	-0.0217088	0.824356
	RWDD3	blue	0.185264	0.0560758	-0.185264	0.0560758	0.461998	5.466e-07	-0.278299	0.00370192	-0.0104078	0.915267	0.312288	0.00105777	0.789778	5.04577e-24	0.248187	0.00994957	-0.223003	0.0209536	-0.292428	0.00223959	0.0609192	0.533067
	RWDD4	blue	-0.0852441	0.38266	0.0852441	0.38266	0.608642	3.53629e-12	-0.275664	0.00405435	0.0565487	0.562902	0.173368	0.0741289	0.769141	3.84361e-22	0.0385897	0.693113	-0.380439	5.29615e-05	-0.395017	2.5463e-05	-0.0649649	0.506171
	SAMD9	blue	0.0675616	0.489286	-0.0675616	0.489286	0.231614	0.0163756	-0.135127	0.165222	0.573556	1.06629e-10	-0.0199372	0.838487	0.534289	3.08432e-09	0.127098	0.192041	-0.168658	0.082461	-0.346331	0.000258018	0.0344868	0.724352
	SAR1B	blue	0.695031	9.98404e-17	-0.695031	9.98404e-17	-0.055214	0.572168	-0.556767	4.74171e-10	-0.332477	0.000467256	0.625292	6.0382e-13	0.852381	2.47724e-31	0.801896	3.1381e-25	-0.198271	0.0406376	0.0479349	0.623921	0.0980646	0.314946
	SCOC	blue	0.0853372	0.382139	-0.0853372	0.382139	0.621989	8.6458e-13	-0.409612	1.18076e-05	-0.0176685	0.856657	0.368982	9.1961e-05	0.854986	1.04405e-31	0.158163	0.103717	-0.22877	0.017781	-0.201674	0.0372433	0.0777554	0.425993
	SEC24A	blue	0.629573	3.76766e-13	-0.629573	3.76766e-13	-0.0332801	0.733628	-0.593428	1.62903e-11	-0.318391	0.000831165	0.657333	1.46938e-14	0.816747	7.93206e-27	0.760874	1.92622e-21	-0.185586	0.0556424	0.115544	0.235964	0.068069	0.486022
	SGMS1	blue	0.177296	0.0677103	-0.177296	0.0677103	0.56757	1.83288e-10	-0.213628	0.0271464	0.0646895	0.507979	0.320642	0.000759469	0.759798	2.3647e-21	0.177067	0.0680729	-0.286094	0.00281429	-0.17927	0.0646602	0.032524	0.739461
	SLC19A2	blue	0.0878391	0.368289	-0.0878391	0.368289	0.518452	1.0649e-08	-0.239245	0.0130699	-0.18809	0.052365	0.387733	3.68721e-05	0.706834	1.78043e-17	0.15973	0.100296	-0.3213	0.000739618	-0.123039	0.206739	-0.0900605	0.356254
	SLC25A46	blue	0.0607827	0.533987	-0.0607827	0.533987	0.602137	6.86252e-12	-0.39641	2.36985e-05	0.0361185	0.711871	0.335108	0.000418303	0.836792	3.14794e-29	0.13057	0.180079	-0.270292	0.00486716	-0.254264	0.00822187	0.0865527	0.375371
	SLC35A1	blue	0.409903	1.16233e-05	-0.409903	1.16233e-05	0.335401	0.000413158	-0.197062	0.041903	-0.00989211	0.919451	0.381782	4.95786e-05	0.841765	7.10602e-30	0.412794	9.93753e-06	-0.378278	5.88657e-05	-0.248103	0.00997574	0.0247214	0.800457
	SLC35A5	blue	0.446081	1.46856e-06	-0.446081	1.46856e-06	0.210008	0.0299236	-0.173888	0.0732515	-0.0373218	0.702715	0.416602	8.0666e-06	0.835849	4.151e-29	0.540712	1.83166e-09	-0.552941	6.58652e-10	-0.15248	0.116898	0.133048	0.171885
	SLC36A4	blue	0.614982	1.82631e-12	-0.614982	1.82631e-12	-0.0122378	0.900439	-0.379613	5.51503e-05	-0.348524	0.000234272	0.540988	1.79067e-09	0.761321	1.76843e-21	0.696873	7.67086e-17	-0.31816	0.000838884	0.0832481	0.393941	0.131843	0.175833
	SLFN12	blue	0.307202	0.00128818	-0.307202	0.00128818	0.0815723	0.403564	-0.0542051	0.57922	0.146876	0.131132	0.24201	0.0120248	0.592472	1.78835e-11	0.405197	1.49546e-05	-0.323009	0.000690227	-0.148379	0.127191	0.0613125	0.530422
	SLIRP	blue	0.520938	8.80308e-09	-0.520938	8.80308e-09	0.254622	0.00812902	-0.315781	0.000922022	-0.196383	0.0426289	0.630378	3.44494e-13	0.729529	5.0269e-19	0.46923	3.43055e-07	-0.237372	0.0138221	0.0238076	0.807688	0.216637	0.025008
	SLK	blue	0.345285	0.000270118	-0.345285	0.000270118	0.0640454	0.512221	-0.526061	5.91829e-09	-0.0520377	0.594504	0.274468	0.004224	0.813578	1.78679e-26	0.556989	4.65187e-10	-0.174406	0.0723874	-0.174834	0.0716781	-0.122116	0.210193
	SMARCA5	blue	-0.139254	0.152569	0.139254	0.152569	0.747174	2.42389e-20	-0.0576734	0.555149	0.224783	0.0199264	0.148315	0.127358	0.738909	1.03396e-19	-0.069715	0.475514	-0.6296	3.75611e-13	-0.460475	6.02121e-07	0.0516398	0.597329
	SMIM15	blue	-0.120706	0.215543	0.120706	0.215543	0.678899	9.25456e-16	-0.390742	3.16761e-05	0.0885887	0.3642	0.269766	0.00495417	0.779332	4.79479e-23	-0.00690072	0.943761	-0.434788	2.87424e-06	-0.326585	0.00059654	-0.0287467	0.768815
	SNHG17	blue	-0.255519	0.00789999	0.255519	0.00789999	-0.250154	0.00935838	0.108689	0.265113	0.0594798	0.542805	-0.158573	0.102814	-0.378904	5.70955e-05	-0.194923	0.0442247	0.0349624	0.720706	-0.0652169	0.504519	-0.260872	0.00664865
	SNN	blue	-0.293827	0.00212792	0.293827	0.00212792	-0.0202881	0.835683	0.589232	2.44833e-11	0.360424	0.000137031	-0.368233	9.52697e-05	-0.58469	3.78017e-11	-0.439002	2.24345e-06	0.0677396	0.48814	0.138671	0.15431	0.0957892	0.32636
	SNRPG	blue	0.478019	1.91934e-07	-0.478019	1.91934e-07	0.313981	0.000989837	-0.453654	9.2338e-07	-0.151819	0.118512	0.664319	6.15225e-15	0.819512	3.85468e-27	0.458974	6.62064e-07	-0.248327	0.00990639	-0.0195192	0.841828	0.164882	0.0896662
	SNX14	blue	0.47053	3.1514e-07	-0.47053	3.1514e-07	0.0883612	0.365438	-0.474614	2.40827e-07	-0.17001	0.0799958	0.345642	0.000265925	0.870348	4.42821e-34	0.626458	5.31366e-13	-0.21091	0.0292106	-0.109427	0.261862	-0.0649897	0.506008
	SNX16	blue	0.392711	2.86561e-05	-0.392711	2.86561e-05	0.253934	0.00830855	-0.28669	0.00275506	-0.0361106	0.711931	0.309397	0.00118366	0.869368	6.40282e-34	0.504855	2.93704e-08	-0.435856	2.70016e-06	-0.207327	0.0321327	0.0332739	0.733676
	SNX4	blue	0.332738	0.00046216	-0.332738	0.00046216	0.385826	4.05678e-05	-0.636512	1.72675e-13	-0.187357	0.053308	0.538589	2.17858e-09	0.866129	2.12294e-33	0.392769	2.85716e-05	-0.101484	0.298285	-0.0332208	0.734085	0.127493	0.190651
	SOCS5	blue	0.196563	0.0424351	-0.196563	0.0424351	0.432739	3.23833e-06	-0.186552	0.0543585	-0.142533	0.143044	0.377203	6.20237e-05	0.808685	6.07888e-26	0.325506	0.000623509	-0.526387	5.76935e-09	-0.197863	0.0410606	0.0098046	0.920161
	SPAST	blue	0.439669	2.15658e-06	-0.439669	2.15658e-06	0.156126	0.108301	-0.107915	0.268551	-0.0973304	0.3186	0.201341	0.0375648	0.790039	4.7623e-24	0.551831	7.23967e-10	-0.352799	0.000193696	-0.159175	0.101497	0.0991718	0.309487
	SPCS3	blue	0.675088	1.53436e-15	-0.675088	1.53436e-15	0.0113828	0.907363	-0.501297	3.80231e-08	-0.295747	0.00198281	0.740414	7.97278e-20	0.7379	1.22963e-19	0.685246	3.92006e-16	-0.170278	0.0795152	0.155267	0.110282	0.208938	0.0307891
	SPTSSA	blue	0.414731	8.93994e-06	-0.414731	8.93994e-06	0.156078	0.108412	-0.524402	6.73502e-09	-0.218468	0.0237786	0.650153	3.51179e-14	0.738654	1.08045e-19	0.533044	3.40763e-09	-0.241274	0.0122956	0.0637855	0.513938	0.0639484	0.512862
	SRP19	blue	0.578429	6.80539e-11	-0.578429	6.80539e-11	0.16284	0.0937679	-0.58368	4.15981e-11	-0.247406	0.0101933	0.683953	4.67791e-16	0.874344	9.53152e-35	0.632897	2.59888e-13	-0.226899	0.0187617	0.056926	0.560295	0.13821	0.1557
	SRP9	blue	0.0546523	0.57609	-0.0546523	0.57609	0.611903	2.52196e-12	-0.436485	2.60236e-06	-0.106463	0.275084	0.379172	5.63534e-05	0.858777	2.8808e-32	0.145667	0.134371	-0.259523	0.00694624	-0.222771	0.0210909	0.0237967	0.807774
	STARD3NL	blue	0.399572	2.01106e-05	-0.399572	2.01106e-05	0.139488	0.151874	-0.533314	3.33493e-09	-0.0672062	0.491579	0.471723	2.91433e-07	0.748826	1.80173e-20	0.492734	6.99522e-08	-0.213918	0.0269341	0.0588655	0.546988	0.0753026	0.440777
	STARD4	blue	-0.0564265	0.563747	0.0564265	0.563747	0.540985	1.79124e-09	-0.357741	0.000154928	0.102687	0.292567	0.348793	0.000231508	0.535526	2.79204e-09	-0.040486	0.678844	-0.0873717	0.370853	-0.0119428	0.902827	0.00186028	0.984828
	SUB1	blue	0.452579	9.86923e-07	-0.452579	9.86923e-07	0.224463	0.0201074	-0.504053	3.11373e-08	-0.234156	0.0152019	0.551614	7.37429e-10	0.818023	5.69328e-27	0.503759	3.18119e-08	-0.0774291	0.427943	-0.0300255	0.758838	0.0717941	0.462419
	SUCLA2	blue	0.218909	0.0234899	-0.218909	0.0234899	0.54838	9.6918e-10	-0.556537	4.83689e-10	-0.0704813	0.470664	0.566797	1.96414e-10	0.816688	8.05441e-27	0.234728	0.0149482	-0.187369	0.0532916	0.00291235	0.976249	0.181551	0.0612748
	SUCO	blue	-0.116994	0.230099	0.116994	0.230099	0.669345	3.2407e-15	-0.151234	0.119957	0.0817906	0.402303	0.205181	0.0339983	0.708241	1.44143e-17	-0.0359173	0.713405	-0.307683	0.00126458	-0.399672	2.00055e-05	-0.0506602	0.604311
	SYCP2	blue	0.507599	2.40186e-08	-0.507599	2.40186e-08	0.0673386	0.490724	-0.0498034	0.610447	-0.224421	0.0201316	0.304438	0.0014317	0.736763	1.49349e-19	0.601699	7.17196e-12	-0.533058	3.40375e-09	-0.265477	0.00571617	0.054231	0.579039
	TAF13	blue	0.542873	1.53338e-09	-0.542873	1.53338e-09	0.0660413	0.499135	-0.626177	5.48017e-13	-0.243155	0.0116137	0.559674	3.68385e-10	0.777543	6.9651e-23	0.639775	1.18825e-13	-0.167365	0.0848741	0.185299	0.0560283	0.191696	0.0479266
	TAX1BP1	blue	0.465641	4.32865e-07	-0.465641	4.32865e-07	0.0736819	0.450702	-0.406621	1.38619e-05	-0.10674	0.27383	0.431765	3.42642e-06	0.789306	5.60162e-24	0.552846	6.64002e-10	-0.0419541	0.667874	-0.184451	0.057182	-0.0783197	0.422632
	TBCA	blue	0.666735	4.52777e-15	-0.666735	4.52777e-15	-0.0692668	0.478363	-0.564979	2.30929e-10	-0.420987	6.32386e-06	0.643513	7.70133e-14	0.768561	4.31356e-22	0.762417	1.43296e-21	-0.190664	0.0491639	0.170644	0.0788612	0.168274	0.0831713
	TCEB1	blue	0.542755	1.54836e-09	-0.542755	1.54836e-09	0.127283	0.19139	-0.652958	2.50561e-14	-0.226637	0.0189027	0.706108	1.98453e-17	0.888973	2.12447e-37	0.659607	1.10957e-14	-0.202816	0.0361594	0.070307	0.471765	0.0840696	0.389275
	TCTEX1D2	blue	0.307764	0.00126063	-0.307764	0.00126063	0.279973	0.00349252	-0.429325	3.9435e-06	-0.0900219	0.356461	0.469081	3.46395e-07	0.693296	1.27753e-16	0.371796	8.04577e-05	-0.127518	0.190564	-0.0837434	0.391123	0.106097	0.276748
	TDG	blue	0.247798	0.0100702	-0.247798	0.0100702	0.40115	1.85163e-05	-0.558818	3.96908e-10	-0.0895738	0.358869	0.513443	1.55548e-08	0.883911	1.927e-36	0.355557	0.000171077	-0.292997	0.00219351	-0.173972	0.0731106	-0.0247231	0.800444
	TENM1	blue	0.326223	0.00060546	-0.326223	0.00060546	0.0630413	0.518871	-0.0257617	0.792246	-0.104869	0.282377	0.085434	0.381597	0.484208	1.26262e-07	0.368436	9.43605e-05	-0.255482	0.00790926	-0.223759	0.0205115	-0.201984	0.0369466
	TFEC	blue	0.239374	0.0130196	-0.239374	0.0130196	0.408373	1.26208e-05	-0.116663	0.231428	0.397912	2.1925e-05	0.138608	0.1545	0.686836	3.15058e-16	0.211294	0.028911	-0.402196	1.75263e-05	-0.272328	0.00454352	0.130926	0.178884
	THAP1	blue	0.192102	0.0474479	-0.192102	0.0474479	0.445503	1.52081e-06	-0.255841	0.00781937	-0.0228673	0.815145	0.247846	0.0100555	0.797958	7.90116e-25	0.276756	0.00390474	-0.355466	0.000171778	-0.179455	0.0643794	0.0692316	0.478587
	TMED7	blue	0.301153	0.00162112	-0.301153	0.00162112	0.361471	0.000130586	-0.389289	3.40934e-05	0.0848758	0.384727	0.36078	0.000134806	0.87384	1.15994e-34	0.386344	3.95303e-05	-0.384754	4.27932e-05	-0.18645	0.0544933	0.094282	0.334064
	TMEM167A	blue	0.756216	4.64287e-21	-0.756216	4.64287e-21	-0.0707048	0.469255	-0.453841	9.12719e-07	-0.253258	0.00848811	0.495991	5.55843e-08	0.827622	4.31469e-28	0.793001	2.45463e-24	-0.181818	0.0608886	0.0292375	0.764981	0.162132	0.0952235
	TMEM168	blue	0.0951936	0.329391	-0.0951936	0.329391	0.391812	3.00003e-05	-0.259543	0.00694175	-0.0582803	0.550986	0.0945759	0.332553	0.801638	3.33622e-25	0.28129	0.00333531	-0.472344	2.79769e-07	-0.381414	5.04853e-05	-0.100121	0.304855
	TMEM170B	blue	0.521095	8.69803e-09	-0.521095	8.69803e-09	0.178336	0.0660888	-0.0354344	0.717094	-0.17925	0.064691	0.29542	0.00200686	0.635158	2.0137e-13	0.439556	2.17107e-06	-0.340071	0.00033859	0.0174321	0.858555	0.205597	0.0336297
	TMEM256	blue	0.437472	2.45566e-06	-0.437472	2.45566e-06	0.231431	0.0164633	-0.342754	0.000301569	-0.224251	0.0202283	0.67906	9.05725e-16	0.562906	2.77449e-10	0.347899	0.000240831	-0.256772	0.00758976	0.114133	0.241774	0.247881	0.0100446
	TMEM55A	blue	0.495309	5.83371e-08	-0.495309	5.83371e-08	0.091626	0.34792	-0.257886	0.00732306	-0.269323	0.00502838	0.415932	8.36975e-06	0.802136	2.96416e-25	0.596117	1.25082e-11	-0.245782	0.0107169	-0.0362862	0.710592	-0.0174044	0.858777
	TMX1	blue	0.472382	2.79069e-07	-0.472382	2.79069e-07	0.311283	0.00110009	-0.465368	4.40521e-07	-0.0701527	0.472741	0.547298	1.06135e-09	0.942893	6.09917e-52	0.533934	3.17326e-09	-0.336051	0.000401935	-0.119647	0.219629	0.1345	0.167211
	TNNI3K	blue	0.236888	0.0140226	-0.236888	0.0140226	0.3634	0.000119434	-0.197178	0.0417802	0.0248722	0.799266	0.351661	0.000203812	0.702372	3.45059e-17	0.290583	0.00239492	-0.370103	8.72043e-05	-0.112217	0.24982	-0.0698407	0.474717
	TPRKB	blue	0.209188	0.0305853	-0.209188	0.0305853	0.526977	5.50894e-09	-0.404907	1.51866e-05	-0.0617131	0.527734	0.56418	2.47896e-10	0.828525	3.35752e-28	0.241037	0.0123839	-0.334957	0.000420983	-0.197223	0.0417334	0.0887588	0.363276
	TRAPPC6B	blue	0.413306	9.66432e-06	-0.413306	9.66432e-06	0.214453	0.0265453	-0.429663	3.86778e-06	-0.209785	0.0301025	0.369367	9.02988e-05	0.887499	4.08201e-37	0.547907	1.00849e-09	-0.246105	0.0106109	-0.107321	0.271209	-0.0615039	0.529136
	TRMT1L	blue	0.395477	2.48663e-05	-0.395477	2.48663e-05	0.123747	0.204119	-0.40863	1.24483e-05	-0.0751929	0.441444	0.378634	5.78526e-05	0.870134	4.79943e-34	0.609847	3.12268e-12	-0.375191	6.83654e-05	-0.189439	0.0506668	-0.00255554	0.979158
	TSNAX	blue	0.274119	0.0042747	-0.274119	0.0042747	0.283938	0.00303837	-0.42628	4.69284e-06	-0.137558	0.157679	0.359571	0.000142506	0.907537	2.34222e-41	0.45676	7.609e-07	-0.339166	0.000351991	-0.274595	0.00420576	-0.14279	0.142319
	TTC14	blue	0.196884	0.0420929	-0.196884	0.0420929	0.47719	2.02885e-07	-0.106765	0.273715	0.0482284	0.621796	0.155902	0.108814	0.822272	1.85247e-27	0.248353	0.00989853	-0.546592	1.12584e-09	-0.424149	5.29484e-06	-0.0742998	0.446903
	TTC8	blue	0.295254	0.00201922	-0.295254	0.00201922	0.0643339	0.510319	-0.325397	0.000626293	-0.342543	0.000304343	0.401034	1.86297e-05	0.64196	9.22893e-14	0.487665	9.95687e-08	-0.391916	2.98408e-05	-0.0749977	0.442634	-0.022701	0.816466
	TVP23B	blue	0.243176	0.0116063	-0.243176	0.0116063	0.384897	4.24896e-05	-0.443964	1.66862e-06	0.0124439	0.898772	0.351907	0.000201584	0.913512	8.22302e-43	0.384186	4.40194e-05	-0.405079	1.50486e-05	-0.244714	0.0110738	0.00767395	0.937471
	UBA3	blue	0.453569	9.28236e-07	-0.453569	9.28236e-07	0.242122	0.0119838	-0.0938561	0.336263	-0.0728294	0.455973	0.287816	0.00264623	0.839953	1.22951e-29	0.494541	6.15935e-08	-0.479506	1.73701e-07	-0.260072	0.00682379	0.0693568	0.47779
	UCHL3	blue	0.440954	1.998e-06	-0.440954	1.998e-06	0.338626	0.000360222	-0.490747	8.03896e-08	-0.139473	0.151919	0.670569	2.76708e-15	0.62501	6.22715e-13	0.33499	0.000420391	-0.0971488	0.319508	0.1975	0.0414412	0.313885	0.000993591
	UQCRH	blue	0.576813	7.90449e-11	-0.576813	7.90449e-11	0.147638	0.129121	-0.506032	2.6948e-08	-0.408742	1.23734e-05	0.778972	5.17047e-23	0.631077	3.18667e-13	0.498576	4.62353e-08	-0.000117188	0.999044	0.272408	0.00453117	0.286437	0.0027801
	UQCRQ	blue	0.585813	3.39728e-11	-0.585813	3.39728e-11	0.15609	0.108383	-0.395687	2.45996e-05	-0.204488	0.0346204	0.698521	6.04905e-17	0.680969	7.00999e-16	0.509075	2.15391e-08	-0.174123	0.0728591	0.109692	0.260702	0.220162	0.0226873
	USMG5	blue	0.509442	2.0962e-08	-0.509442	2.0962e-08	0.215652	0.0256917	-0.595612	1.3148e-11	-0.293159	0.00218056	0.672558	2.13719e-15	0.777128	7.59108e-23	0.501892	3.64235e-08	-0.0634256	0.51632	0.0865343	0.375473	0.122534	0.208623
	USP32P2	blue	0.274484	0.00422173	-0.274484	0.00422173	0.15863	0.102688	-0.0720009	0.461127	-0.114411	0.240624	0.123841	0.203775	0.654756	2.01443e-14	0.376399	6.4491e-05	-0.249051	0.00968595	-0.302251	0.00155545	-0.183403	0.0586346
	VAMP4	blue	0.346567	0.000255368	-0.346567	0.000255368	0.166521	0.0864805	-0.755232	5.57671e-21	-0.201185	0.0377158	0.546897	1.09757e-09	0.843142	4.6633e-30	0.522805	7.62288e-09	-0.0953276	0.328707	0.0267017	0.784846	-0.0214601	0.826336
	VBP1	blue	0.330194	0.000513927	-0.330194	0.000513927	0.238839	0.0132299	-0.623321	7.48471e-13	-0.250566	0.0092386	0.482552	1.41353e-07	0.820888	2.67897e-27	0.441618	1.92042e-06	0.0771452	0.429644	0.0326058	0.738829	0.0198236	0.839394
	VPS54	blue	0.583554	4.20961e-11	-0.583554	4.20961e-11	-0.091772	0.347149	-0.662829	7.42185e-15	-0.364278	0.000114659	0.565619	2.18171e-10	0.824981	8.91346e-28	0.765776	7.46788e-22	-0.129871	0.182443	0.128611	0.18676	-0.0073194	0.940355
	WBP4	blue	0.571952	1.23419e-10	-0.571952	1.23419e-10	0.0369956	0.705193	-0.425031	5.0373e-06	-0.291166	0.00234481	0.523506	7.22026e-09	0.862465	7.93468e-33	0.717907	3.26258e-18	-0.354461	0.000179753	-0.0655576	0.502291	-0.0880877	0.36693
	WDSUB1	blue	0.208106	0.0314766	-0.208106	0.0314766	0.314839	0.000956945	-0.179374	0.0645031	-0.109528	0.261422	0.228264	0.0180419	0.629275	3.89422e-13	0.268253	0.00521191	-0.521473	8.44815e-09	-0.134137	0.16837	0.122358	0.209284
	XRCC4	blue	0.553824	6.1075e-10	-0.553824	6.1075e-10	-0.00687031	0.944008	-0.427576	4.35887e-06	-0.197929	0.040992	0.409266	1.20291e-05	0.865981	2.24033e-33	0.730743	4.11231e-19	-0.312008	0.00106942	-0.164254	0.0909134	-0.0110905	0.909732
	YEATS4	blue	-0.0320862	0.742845	0.0320862	0.742845	0.614116	2.00046e-12	-0.334894	0.000422096	0.0903712	0.35459	0.526305	5.80648e-09	0.618792	1.21899e-12	-0.0019461	0.984128	-0.288207	0.00260928	-0.148885	0.125885	0.225279	0.0196478
	YTHDF3	blue	0.377136	6.22273e-05	-0.377136	6.22273e-05	0.130707	0.179619	-0.0845503	0.386559	-0.122683	0.208065	0.161866	0.095775	0.698236	6.30358e-17	0.48969	8.65278e-08	-0.35641	0.00016459	-0.196182	0.0428451	0.00435438	0.964495
	ZBED8	blue	0.217938	0.0241293	-0.217938	0.0241293	0.211636	0.0286468	-0.148427	0.127067	0.166523	0.0864762	0.216899	0.0248289	0.418882	7.11067e-06	0.199615	0.0392667	-0.17077	0.0786357	-0.0222276	0.820228	0.131494	0.176991
	ZBTB8OS	blue	0.641928	9.26325e-14	-0.641928	9.26325e-14	-0.00979937	0.920204	-0.375485	6.74029e-05	-0.273557	0.00435752	0.560129	3.54042e-10	0.832724	1.02552e-28	0.738711	1.06977e-19	-0.290749	0.00238057	-0.0162342	0.868183	0.0242982	0.803804
	ZCCHC10	blue	0.331292	0.000490977	-0.331292	0.000490977	0.39629	2.38459e-05	-0.528731	4.79911e-09	-0.062379	0.523281	0.465355	4.40893e-07	0.941724	1.71309e-51	0.433442	3.10879e-06	-0.328933	0.000541524	-0.172057	0.076377	0.046186	0.636646
	ZEB1-AS1	blue	0.173205	0.0744057	-0.173205	0.0744057	0.186494	0.0544347	-0.367584	9.82258e-05	-0.211729	0.0285752	0.364864	0.000111572	0.620671	9.96587e-13	0.336128	0.000400639	-0.186478	0.0544555	0.0194667	0.842248	-0.0544735	0.57734
	ZNF117	blue	0.191921	0.0476609	-0.191921	0.0476609	0.431923	3.39526e-06	0.116769	0.231001	0.199049	0.039839	0.0929776	0.340825	0.696301	8.32717e-17	0.193831	0.04545	-0.471606	2.93672e-07	-0.473266	2.6328e-07	0.0808299	0.407871
	ZNF12	blue	-0.185067	0.0563419	0.185067	0.0563419	0.659406	1.13765e-14	-0.0789524	0.418883	0.0927437	0.342046	-0.0363044	0.710453	0.647667	4.72296e-14	-0.0909231	0.351647	-0.442878	1.78098e-06	-0.372308	7.8515e-05	-0.0466882	0.632982
	ZNF140	blue	-0.181848	0.060845	0.181848	0.060845	0.725177	1.02406e-18	-0.206828	0.0325585	0.176801	0.0684939	0.120905	0.214785	0.693856	1.17996e-16	-0.0962958	0.323796	-0.472714	2.73034e-07	-0.293783	0.00213129	0.00967949	0.921177
	ZNF267	blue	0.279818	0.00351143	-0.279818	0.00351143	0.283072	0.00313271	-0.165592	0.0882755	0.163382	0.0926657	0.154001	0.11325	0.819286	4.09028e-27	0.380041	5.40076e-05	-0.342071	0.000310623	-0.356246	0.00016582	-0.119667	0.219549
	ZNF644	blue	-0.0728692	0.455725	0.0728692	0.455725	0.714903	5.21134e-18	-0.264875	0.00583102	-0.0044928	0.963367	0.263208	0.00616007	0.783851	1.83844e-23	0.00884412	0.92796	-0.396411	2.36971e-05	-0.293376	0.00216329	0.054418	0.577729
	ZNF700	blue	-0.052158	0.593651	0.052158	0.593651	0.45008	1.15104e-06	-0.14126	0.146688	0.0243739	0.803205	-0.00476778	0.961127	0.704554	2.50059e-17	0.124255	0.202255	-0.35103	0.000209626	-0.374254	7.15219e-05	-0.161262	0.0970371
	ZNF763	blue	0.30024	0.00167765	-0.30024	0.00167765	0.155752	0.109159	0.0660566	0.499035	-0.00458947	0.96258	0.0174214	0.858641	0.529332	4.57679e-09	0.32483	0.000640947	-0.311138	0.00110629	-0.150096	0.122801	0.0649477	0.506284
	ZNF780A	blue	0.239062	0.013142	-0.239062	0.013142	0.325887	0.000613858	-0.301886	0.00157701	-0.121355	0.213071	0.272393	0.00453344	0.827305	4.71062e-28	0.388399	3.56572e-05	-0.4566	7.68535e-07	-0.214051	0.0268371	-0.0773742	0.428271
	ZNF780A	blue	0.113482	0.244486	-0.113482	0.244486	0.370584	8.52345e-05	-0.258099	0.00727312	-0.0728958	0.45556	0.195016	0.0441216	0.715787	4.54318e-18	0.261778	0.00645523	-0.467609	3.81159e-07	-0.232513	0.0159518	0.00358052	0.970802
	ZNF818P	blue	0.122232	0.209755	-0.122232	0.209755	0.260532	0.00672258	-0.0322082	0.741901	0.219725	0.0229647	0.0382007	0.696054	0.60741	4.01437e-12	0.239461	0.0129857	-0.527589	5.25051e-09	-0.308789	0.00121181	-0.0268804	0.783442
	ZUFSP	blue	0.388343	3.57578e-05	-0.388343	3.57578e-05	0.199008	0.0398809	-0.720584	2.13872e-18	-0.175231	0.0710267	0.560405	3.45609e-10	0.857773	4.06595e-32	0.528428	4.91498e-09	-0.166282	0.0869389	-0.0191771	0.844565	-0.0101595	0.917281
	ABCC13	brown	0.194483	0.0447142	-0.194483	0.0447142	-0.423369	5.53299e-06	-0.400904	1.87568e-05	-0.199358	0.0395263	0.221812	0.0216661	-0.114761	0.239175	0.246169	0.01059	0.880242	8.94824e-36	0.390868	3.14751e-05	0.0452162	0.643749
	ABCC4	brown	0.264619	0.00588047	-0.264619	0.00588047	-0.247803	0.0100689	-0.492251	7.23623e-08	-0.343505	0.000291907	0.456095	7.9318e-07	0.0511551	0.600779	0.298642	0.00178095	0.658868	1.21593e-14	0.669969	2.99023e-15	0.129498	0.183714
	ABCG2	brown	0.261136	0.00659172	-0.261136	0.00659172	-0.363619	0.000118226	-0.442469	1.82514e-06	-0.0875747	0.369738	0.250301	0.0093154	-0.030433	0.755667	0.270746	0.00479332	0.788024	7.42998e-24	0.307621	0.00126759	0.0459823	0.638136
	ACKR1	brown	0.149459	0.124416	-0.149459	0.124416	-0.47204	2.85432e-07	-0.286178	0.00280586	-0.0800306	0.412538	0.120144	0.217704	-0.299135	0.00174852	0.15328	0.114968	0.850527	4.53565e-31	0.451001	1.08776e-06	0.0659321	0.499846
	ACRC	brown	0.330004	0.00051801	-0.330004	0.00051801	0.0966761	0.32188	0.239083	0.0131338	-0.0906152	0.353287	0.120392	0.216749	0.33801	0.000369809	0.278971	0.00361648	-0.433407	3.11511e-06	-0.239928	0.0128046	0.0847977	0.385166
	ADIPOR1	brown	-0.239328	0.0130376	0.239328	0.0130376	-0.267454	0.0053528	-0.123738	0.204152	-0.0845399	0.386618	-0.206359	0.0329635	-0.4745	2.42658e-07	-0.210665	0.0294027	0.865333	2.83624e-33	0.325857	0.000614608	0.0407341	0.676985
	AHSP	brown	0.249226	0.0096334	-0.249226	0.0096334	-0.417182	7.81262e-06	-0.294667	0.00206326	-0.0891636	0.361083	0.141563	0.145814	-0.191836	0.0477617	0.19614	0.0428908	0.855602	8.49093e-32	0.436809	2.55325e-06	0.0206804	0.832552
	AIDA	brown	-0.319839	0.000784381	0.319839	0.000784381	0.355519	0.000171372	-0.386099	4.00187e-05	0.101464	0.298381	0.0787183	0.420268	0.0709797	0.467524	-0.33738	0.000379884	0.565049	2.29506e-10	0.000517161	0.995782	0.00229329	0.981297
	AK1	brown	-0.316639	0.000891183	0.316639	0.000891183	-0.227751	0.0183094	0.0789152	0.419103	0.0144427	0.882619	-0.373094	7.56178e-05	-0.699693	5.10394e-17	-0.400968	1.86941e-05	0.718023	3.20408e-18	0.265977	0.00562234	0.00671815	0.945246
	ALAS2	brown	0.132167	0.174766	-0.132167	0.174766	-0.468976	3.48769e-07	-0.326052	0.000609716	-0.143106	0.14143	0.146649	0.131734	-0.24001	0.0127732	0.179914	0.0636887	0.895498	1.05153e-38	0.409466	1.19004e-05	-0.0503765	0.60634
	ALDH5A1	brown	-0.26093	0.00663601	0.26093	0.00663601	0.0128479	0.895503	-0.100273	0.304121	0.128346	0.187677	-0.0675626	0.48928	-0.333578	0.000446167	-0.33956	0.000346092	0.734854	2.06549e-19	0.204659	0.0344654	0.0497258	0.611004
	ALYREF	brown	0.282087	0.00324326	-0.282087	0.00324326	0.27984	0.00350879	-0.169474	0.0809664	-0.11031	0.258007	0.557532	4.43819e-10	0.450506	1.12129e-06	0.245968	0.0106557	-0.582477	4.65992e-11	-0.096231	0.324123	0.128582	0.186859
	AMFR	brown	0.378772	5.74628e-05	-0.378772	5.74628e-05	-0.22499	0.0198098	-0.124332	0.201971	-0.0774348	0.427909	0.2685	0.00516912	-0.0660955	0.498782	0.229378	0.0174724	0.369495	8.97558e-05	0.357764	0.000154769	0.226438	0.0190102
	ANK1	brown	0.100635	0.302366	-0.100635	0.302366	-0.455366	8.30131e-07	-0.314882	0.000955345	-0.256312	0.00770245	0.15287	0.115956	-0.34036	0.000334404	0.11724	0.229112	0.916563	1.35235e-43	0.439498	2.17851e-06	-0.0347786	0.722114
	ANKRD9	brown	0.490186	8.35973e-08	-0.490186	8.35973e-08	-0.511277	1.82891e-08	-0.361727	0.00012905	-0.276607	0.00392493	0.455687	8.1369e-07	-0.0976526	0.316993	0.420661	6.44012e-06	0.733649	2.53058e-19	0.604033	5.66543e-12	0.180646	0.0626001
	AP2B1	brown	-0.248542	0.0098405	0.248542	0.0098405	-0.146043	0.133356	-0.508279	2.28436e-08	-0.0691545	0.479079	0.0674618	0.489929	-0.0842321	0.388355	-0.0644043	0.509855	0.472859	2.70443e-07	0.160966	0.0976603	-0.341922	0.000312632
	AQP1	brown	0.30514	0.00139393	-0.30514	0.00139393	-0.479146	1.77952e-07	-0.343755	0.000288741	-0.210552	0.0294921	0.271389	0.00469026	-0.138543	0.154697	0.334476	0.000429617	0.674478	1.66245e-15	0.502023	3.60795e-08	0.158994	0.101891
	ARG2	brown	0.483932	1.28668e-07	-0.483932	1.28668e-07	-0.258118	0.00726869	-0.551408	7.50422e-10	-0.37715	6.21825e-05	0.632649	2.67253e-13	0.211827	0.0284996	0.473358	2.61693e-07	0.466136	4.19248e-07	0.579374	6.2323e-11	0.226056	0.0192185
	ARRDC4	brown	0.23808	0.0135337	-0.23808	0.0135337	-0.00263767	0.978489	0.244462	0.0111595	-0.00207079	0.983111	-0.0413293	0.672534	0.338594	0.000360709	0.302437	0.00154456	-0.422117	5.93639e-06	-0.347413	0.00024604	0.0366236	0.708023
	ASCC2	brown	-0.408519	1.25222e-05	0.408519	1.25222e-05	-0.144592	0.1373	-0.151031	0.12046	-0.0199223	0.838606	-0.234752	0.0149376	-0.507772	2.37133e-08	-0.37418	7.17784e-05	0.844798	2.79527e-30	0.253526	0.0084165	-0.140586	0.148645
	BABAM1	brown	-0.343586	0.000290875	0.343586	0.000290875	-0.0395419	0.685934	-0.261102	0.00659898	-0.0693844	0.477615	-0.0555097	0.570109	-0.434024	3.00521e-06	-0.372856	7.64832e-05	0.819724	3.64538e-27	0.302799	0.00152354	-0.0277311	0.776765
	BAG1	brown	-0.381999	4.90513e-05	0.381999	4.90513e-05	-0.125386	0.198147	-0.122003	0.210616	-0.105818	0.27802	-0.309229	0.00119136	-0.465866	4.26624e-07	-0.337449	0.000378765	0.800291	4.58293e-25	0.271204	0.00471976	-0.0590252	0.545899
	BAX	brown	-0.168015	0.0836548	0.168015	0.0836548	0.268396	0.00518713	-0.02679	0.784152	0.238749	0.0132658	0.0543523	0.578189	0.167808	0.084041	-0.146837	0.131236	-0.566051	2.09923e-10	-0.229256	0.0175338	-0.1111	0.254593
	BCL2L1	brown	-0.023616	0.809206	0.023616	0.809206	-0.350207	0.000217443	-0.213042	0.0275806	-0.111322	0.253641	-0.0508504	0.602953	-0.361495	0.000130438	-0.0308471	0.752449	0.921852	4.99344e-45	0.366521	0.000103257	0.00953272	0.922368
	BLVRB	brown	-0.132714	0.172971	0.132714	0.172971	-0.259903	0.0068613	-0.207841	0.0316989	-0.0516846	0.597011	-0.155065	0.11075	-0.407825	1.29975e-05	-0.151527	0.119231	0.884732	1.35753e-36	0.336171	0.000399897	-0.00846967	0.931003
	BNIP3L	brown	-0.12832	0.187766	0.12832	0.187766	-0.120739	0.215419	-0.282276	0.00322179	-0.017998	0.854013	-0.0344573	0.724578	-0.176674	0.068696	-0.127632	0.190163	0.854317	1.30573e-31	0.205693	0.0335451	-0.0268815	0.783433
	BPGM	brown	0.38956	3.36296e-05	-0.38956	3.36296e-05	-0.369749	8.86808e-05	-0.440609	2.03947e-06	-0.15869	0.102555	0.32011	0.000775893	0.130771	0.179406	0.404066	1.58792e-05	0.769164	3.82681e-22	0.297612	0.00185057	-0.00415476	0.966122
	BSG	brown	-0.0019718	0.983918	0.0019718	0.983918	-0.268877	0.00510422	-0.313042	0.00102703	-0.185246	0.0561002	0.0938328	0.336383	-0.278213	0.00371294	-0.0011496	0.990624	0.838286	2.02383e-29	0.325104	0.000633824	0.0477055	0.625585
	C15orf61	brown	-0.0923802	0.34395	0.0923802	0.34395	0.330572	0.000505929	-0.137878	0.156704	0.0864235	0.376087	0.274246	0.00425612	-0.054031	0.580441	-0.274618	0.00420231	0.316612	0.00089214	0.163052	0.0933339	0.331735	0.000481981
	C17orf99	brown	0.162308	0.0948596	-0.162308	0.0948596	-0.284164	0.00301416	-0.387531	3.72479e-05	-0.24397	0.0113285	0.374994	6.90205e-05	-0.0262522	0.788383	0.231665	0.0163517	0.522254	7.95474e-09	0.235804	0.0144806	0.00657974	0.946373
	C1orf85	brown	0.0701795	0.472571	-0.0701795	0.472571	0.124459	0.201509	0.149861	0.123394	0.1484	0.127136	0.00711412	0.942024	0.0591745	0.544882	0.0134696	0.890477	-0.200497	0.0383897	-0.0237183	0.808396	0.443899	1.67512e-06
	C7orf73	brown	0.311422	0.00109415	-0.311422	0.00109415	-0.242846	0.0117234	-0.474927	2.35879e-07	-0.288577	0.00257479	0.359412	0.000143543	0.0805031	0.409776	0.293459	0.00215681	0.6779	1.05732e-15	0.466662	4.05247e-07	0.0546872	0.575846
	C9orf40	brown	0.205991	0.0332838	-0.205991	0.0332838	-0.099892	0.305969	-0.444682	1.59804e-06	0.0378076	0.699031	0.384473	4.3397e-05	0.188984	0.0512342	0.219693	0.0229852	0.596367	1.22035e-11	0.0248891	0.799132	-0.0468523	0.631786
	C9orf78	brown	0.038987	0.690115	-0.038987	0.690115	-0.149076	0.125393	-0.397562	2.23269e-05	-0.143024	0.141657	0.125055	0.199343	-0.038825	0.691336	0.0578989	0.5536	0.74324	4.86838e-20	0.282992	0.00314155	0.0695354	0.476655
	CA1	brown	0.478911	1.80788e-07	-0.478911	1.80788e-07	-0.477078	2.04404e-07	-0.395454	2.48963e-05	-0.285918	0.00283203	0.388814	3.49206e-05	0.0405087	0.678674	0.466815	4.01272e-07	0.762373	1.44522e-21	0.410986	1.09627e-05	0.0659474	0.499747
	CA2	brown	0.268527	0.00516442	-0.268527	0.00516442	-0.327131	0.000583307	-0.459783	6.29075e-07	-0.228594	0.0178716	0.435645	2.73379e-06	-0.0379529	0.69793	0.277768	0.00377059	0.767661	5.15467e-22	0.549053	9.15835e-10	0.0640611	0.512118
	CARM1	brown	-0.393731	2.71999e-05	0.393731	2.71999e-05	-0.171893	0.0766609	-0.0306156	0.754248	0.0526981	0.589828	-0.231051	0.0166459	-0.631476	3.04764e-13	-0.411231	1.08181e-05	0.784979	1.44207e-23	0.271324	0.00470069	0.0125477	0.897931
	CCDC176	brown	0.162063	0.0953663	-0.162063	0.0953663	-0.429139	3.9859e-06	-0.337098	0.000384459	-0.210465	0.0295605	0.12842	0.187419	-0.170265	0.0795385	0.189862	0.0501438	0.899266	1.69015e-39	0.315156	0.000945069	-0.0506041	0.604712
	CDC34	brown	-0.0249923	0.798317	0.0249923	0.798317	-0.539121	2.0862e-09	-0.131683	0.176363	-0.13436	0.167656	-0.153422	0.114628	-0.568043	1.75669e-10	-0.0259913	0.790437	0.881779	4.73327e-36	0.430385	3.7104e-06	-0.0433753	0.65732
	CISD2	brown	0.457303	7.35413e-07	-0.457303	7.35413e-07	-0.222239	0.0214082	-0.473819	2.53845e-07	-0.139122	0.152963	0.452255	1.00687e-06	0.279047	0.00360698	0.427233	4.44497e-06	0.615808	1.67372e-12	0.195003	0.0441353	0.114089	0.241957
	CLDN5	brown	-0.0750006	0.442617	0.0750006	0.442617	-0.466239	4.16475e-07	-0.173529	0.0738563	-0.218236	0.0239317	-0.14179	0.145162	-0.575697	8.76189e-11	-0.107333	0.271158	0.62833	4.32355e-13	0.489626	8.6915e-08	-0.0782949	0.42278
	CLIC2	brown	0.429351	3.93768e-06	-0.429351	3.93768e-06	-0.304629	0.00142137	-0.585389	3.53719e-11	-0.169571	0.0807901	0.434297	2.95783e-06	0.273525	0.00436221	0.482293	1.43861e-07	0.620173	1.0514e-12	0.245141	0.0109298	0.0321766	0.742146
	CNPPD1	brown	-0.310014	0.00115572	0.310014	0.00115572	-0.309899	0.00116085	-0.128167	0.188299	-0.0300278	0.75882	-0.218436	0.0237998	-0.578812	6.56717e-11	-0.271461	0.00467892	0.867763	1.16433e-33	0.274407	0.00423289	-0.0868811	0.373555
	COL9A3	brown	0.378501	5.82277e-05	-0.378501	5.82277e-05	-0.122505	0.208733	0.235493	0.0146145	-0.128808	0.18608	0.270712	0.00479876	0.264459	0.00591158	0.376027	6.56616e-05	-0.516165	1.26703e-08	-0.168839	0.0821277	-0.0530777	0.587147
	CR1L	brown	0.304728	0.001416	-0.304728	0.001416	-0.444756	1.59091e-06	-0.446061	1.47035e-06	-0.239003	0.0131651	0.239858	0.0128315	-0.0416539	0.670111	0.35822	0.000151584	0.783029	2.19242e-23	0.335663	0.000408593	0.080493	0.409834
	CREG1	brown	0.442255	1.84869e-06	-0.442255	1.84869e-06	-0.0963138	0.323705	-0.39158	3.03569e-05	-0.134422	0.167459	0.439426	2.18789e-06	0.284863	0.00294036	0.344644	0.000277781	0.480458	1.62895e-07	0.268837	0.00511112	0.216213	0.0253007
	CTNNAL1	brown	0.486079	1.11072e-07	-0.486079	1.11072e-07	-0.280708	0.00340396	-0.469366	3.4002e-07	-0.280795	0.00339368	0.567577	1.83173e-10	0.251786	0.00889147	0.484645	1.22548e-07	0.621843	8.78338e-13	0.361773	0.000128777	0.149662	0.123899
	DCAF12	brown	-0.218973	0.0234485	0.218973	0.0234485	-0.236709	0.0140974	-0.154246	0.112671	-0.0456123	0.640844	-0.251589	0.00894685	-0.362202	0.000126252	-0.177313	0.0676849	0.853769	1.56687e-31	0.262113	0.00638489	-0.10545	0.279703
	DMTN	brown	-0.215767	0.0256109	0.215767	0.0256109	-0.253748	0.00835753	-0.0367157	0.707322	-0.05061	0.60467	-0.191295	0.0484048	-0.577339	7.52933e-11	-0.272644	0.0044949	0.880274	8.83277e-36	0.411613	1.05963e-05	0.0993173	0.308774
	DNAJA4	brown	0.11891	0.222501	-0.11891	0.222501	-0.296917	0.00189885	-0.316246	0.000905188	0.120419	0.216646	-0.0275204	0.778417	-0.0901322	0.355869	0.126131	0.195471	0.745917	3.03317e-20	0.189464	0.050636	-0.0248876	0.799144
	DNAJB2	brown	-0.329558	0.000527677	0.329558	0.000527677	-0.215118	0.0260691	-0.0775416	0.42727	0.0254886	0.7944	-0.248179	0.00995213	-0.609005	3.40639e-12	-0.36984	8.82978e-05	0.824119	1.12644e-27	0.29901	0.00175668	-0.0584427	0.549875
	DPCD	brown	0.315601	0.000928603	-0.315601	0.000928603	-0.463908	4.83817e-07	-0.307988	0.0012498	-0.31231	0.00105687	0.185044	0.0563732	-0.156222	0.108083	0.288167	0.00261305	0.818294	5.30439e-27	0.397853	2.19919e-05	-0.0160023	0.87005
	DPM2	brown	-0.172199	0.0761308	0.172199	0.0761308	-0.353956	0.000183889	-0.179315	0.0645919	-0.109968	0.259499	-0.196441	0.0425667	-0.512858	1.6252e-08	-0.160143	0.0994081	0.883915	1.9245e-36	0.366158	0.000105025	-0.0347792	0.72211
	EIF2AK1	brown	0.211919	0.0284292	-0.211919	0.0284292	-0.487422	1.01254e-07	-0.397335	2.25913e-05	-0.206699	0.032669	0.238491	0.0133682	-0.208249	0.0313583	0.231823	0.0162764	0.888689	2.41058e-37	0.459216	6.51998e-07	0.00800395	0.934788
	ELOF1	brown	-0.16725	0.0850916	0.16725	0.0850916	-0.318177	0.000838296	-0.271908	0.00460861	-0.101707	0.297219	-0.0710337	0.467185	-0.491819	7.45828e-08	-0.177446	0.0674756	0.867081	1.49755e-33	0.318195	0.000837692	0.00364445	0.970281
	ENPP7	brown	-0.0967188	0.321665	0.0967188	0.321665	-0.470559	3.14548e-07	-0.130268	0.181098	0.0293523	0.764085	-0.241024	0.0123888	-0.482469	1.42151e-07	-0.0634861	0.51592	0.699877	4.9691e-17	0.248595	0.00982447	-0.0819649	0.401297
	EPB41	brown	-0.0298929	0.75987	0.0298929	0.75987	-0.26167	0.00647807	-0.272505	0.00451628	-0.188803	0.0514612	0.000971014	0.99208	-0.207724	0.0317973	0.0189883	0.846076	0.859679	2.10856e-32	0.273533	0.00436105	-0.0395575	0.685817
	EPB42	brown	-0.176932	0.0682862	0.176932	0.0682862	-0.256652	0.00761901	-0.174096	0.0729034	-0.116973	0.230182	-0.0667148	0.494759	-0.439239	2.21216e-06	-0.174183	0.0727584	0.912585	1.40507e-42	0.424614	5.15766e-06	-0.0130745	0.893671
	ERMN	brown	-0.0300612	0.75856	0.0300612	0.75856	0.148872	0.125918	0.409094	1.21415e-05	0.0762307	0.435149	-0.254321	0.00820698	0.14754	0.129379	-0.0263882	0.787312	-0.405266	1.48991e-05	-0.323607	0.000673686	-0.0737744	0.450132
	ESRG	brown	0.162325	0.0948247	-0.162325	0.0948247	-0.219268	0.0232576	-0.176432	0.069083	-0.148667	0.126446	0.261839	0.00644235	-0.0988494	0.31107	0.125395	0.198114	0.412862	9.90108e-06	0.226793	0.0188186	-0.0739116	0.449288
	FAM104A	brown	-0.232072	0.0161585	0.232072	0.0161585	-0.206779	0.0326008	-0.247842	0.0100567	-0.0401538	0.681336	-0.141696	0.145433	-0.368157	9.56114e-05	-0.210838	0.0292664	0.913888	6.60716e-43	0.241171	0.0123339	-0.153873	0.113553
	FAM117A	brown	-0.349685	0.000222539	0.349685	0.000222539	-0.062691	0.521201	-0.115078	0.237875	0.0558526	0.567726	-0.120957	0.214586	-0.475526	2.26688e-07	-0.399439	2.02506e-05	0.848629	8.35339e-31	0.214981	0.0261667	-0.0251699	0.796915
	FAM132B	brown	0.448492	1.2684e-06	-0.448492	1.2684e-06	-0.372366	7.82965e-05	-0.442588	1.81225e-06	-0.283006	0.00314008	0.544084	1.38725e-09	0.0532734	0.585768	0.413273	9.68198e-06	0.600412	8.16098e-12	0.429364	3.9348e-06	0.163352	0.092726
	FAM210B	brown	-0.167538	0.0845488	0.167538	0.0845488	-0.249684	0.0094967	-0.18728	0.0534074	-0.0627651	0.520707	-0.117769	0.227005	-0.384856	4.25779e-05	-0.162976	0.09349	0.909207	9.40575e-42	0.297114	0.00188503	-0.0365013	0.708953
	FAM216A	brown	-0.0108322	0.911825	0.0108322	0.911825	0.534295	3.08272e-09	0.294717	0.00205947	-0.166063	0.087361	0.142001	0.144558	0.309937	0.00115916	-0.110199	0.258492	-0.528887	4.74057e-09	-0.130472	0.180408	0.302376	0.00154812
	FAM46C	brown	0.185091	0.0563094	-0.185091	0.0563094	-0.296861	0.0019028	-0.342576	0.000303911	-0.240993	0.0124004	0.311777	0.00107908	-0.136931	0.159598	0.161506	0.0965242	0.834538	6.08037e-29	0.3656	0.000107805	0.0951285	0.329723
	FAM65C	brown	0.412708	9.9842e-06	-0.412708	9.9842e-06	-0.447748	1.32721e-06	-0.563848	2.55292e-10	-0.378815	5.73425e-05	0.486302	1.0938e-07	0.108153	0.26749	0.499306	4.38802e-08	0.595154	1.37537e-11	0.436139	2.65572e-06	0.0561168	0.565893
	FAXDC2	brown	-0.137504	0.157842	0.137504	0.157842	-0.351652	0.000203889	-0.200392	0.0384926	-0.199952	0.0389297	-0.0948849	0.330969	-0.482671	1.40214e-07	-0.112981	0.24659	0.872265	2.13255e-34	0.575562	8.87121e-11	0.0359435	0.713205
	FBXO7	brown	-0.356064	0.000167198	0.356064	0.000167198	-0.100071	0.305099	-0.0370912	0.704466	-0.047295	0.628564	-0.306517	0.00132245	-0.509974	2.015e-08	-0.375597	6.70387e-05	0.791097	3.76308e-24	0.293025	0.00219126	-0.0151102	0.877236
	FCGR2B	brown	-0.0812924	0.405185	0.0812924	0.405185	0.370815	8.43076e-05	0.488922	9.12729e-08	0.3038	0.00146689	-0.109547	0.261335	0.0578275	0.554091	-0.233434	0.0155276	-0.476296	2.15355e-07	-0.336556	0.000393426	0.122817	0.207569
	FCHO2	brown	0.261043	0.00661184	-0.261043	0.00661184	0.152462	0.116944	0.43867	2.28798e-06	0.0834304	0.392903	-0.0212956	0.827647	0.353875	0.000184559	0.240099	0.012739	-0.474951	2.35503e-07	-0.283243	0.00311388	0.0795809	0.415178
	FECH	brown	0.0879354	0.367762	-0.0879354	0.367762	-0.311681	0.00108316	-0.243327	0.0115532	-0.111015	0.254962	0.100852	0.30132	-0.21376	0.0270501	0.066228	0.49792	0.898837	2.08861e-39	0.290277	0.0024216	-0.0250158	0.798132
	FHDC1	brown	0.347998	0.000239784	-0.347998	0.000239784	-0.441216	1.96705e-06	-0.242447	0.0118664	-0.279488	0.00355208	0.245346	0.0108615	-0.104009	0.286361	0.339442	0.000347849	0.57894	6.48937e-11	0.267545	0.0053367	-0.0330927	0.735072
	FHL2	brown	0.429282	3.95338e-06	-0.429282	3.95338e-06	-0.505295	2.84406e-08	-0.363153	0.00012081	-0.166024	0.087436	0.281883	0.00326658	-0.0886153	0.364055	0.392333	2.92143e-05	0.741361	6.7625e-20	0.578918	6.50296e-11	0.161912	0.0956801
	FIS1	brown	0.139874	0.150732	-0.139874	0.150732	-0.322718	0.000698421	-0.155535	0.109661	-0.255535	0.00789589	0.142732	0.142482	-0.364769	0.000112068	0.0175625	0.857508	0.819857	3.51993e-27	0.443797	1.68545e-06	0.143001	0.141723
	FKBP1B	brown	0.154735	0.111521	-0.154735	0.111521	-0.330151	0.000514857	-0.181223	0.061753	-0.207246	0.0322011	0.112011	0.250695	-0.347925	0.000240548	0.0483159	0.621163	0.853534	1.6933e-31	0.628239	4.3675e-13	0.135127	0.165222
	FKBP8	brown	0.0343603	0.725322	-0.0343603	0.725322	-0.497518	4.98634e-08	-0.0725323	0.457817	-0.117752	0.227073	-0.0985191	0.312697	-0.554695	5.66832e-10	-0.0147315	0.88029	0.826152	6.47178e-28	0.369653	8.90863e-05	0.113	0.246511
	FOXO3	brown	0.156162	0.108218	-0.156162	0.108218	-0.521615	8.3567e-09	0.0360098	0.7127	-0.265334	0.00574321	-0.0175149	0.857889	-0.406237	1.41488e-05	0.116175	0.233398	0.765682	7.60615e-22	0.308129	0.00124306	-0.0469202	0.631291
	FOXO3	brown	0.153009	0.115619	-0.153009	0.115619	-0.516945	1.19428e-08	-0.0249486	0.798662	-0.255336	0.00794622	-0.034652	0.723084	-0.361694	0.000129245	0.146744	0.131483	0.778881	5.26974e-23	0.270915	0.004766	-0.0690465	0.479767
	GATA1	brown	0.00105347	0.991408	-0.00105347	0.991408	-0.580693	5.51019e-11	-0.142616	0.142811	-0.123292	0.2058	-0.145717	0.134236	-0.589034	2.4955e-11	0.00175033	0.985724	0.85703	5.23865e-32	0.447198	1.37238e-06	0.0126599	0.897024
	GCLC	brown	-0.0137674	0.888071	0.0137674	0.888071	-0.0552847	0.571676	-0.328961	0.000540881	-0.0481619	0.622278	0.225078	0.0197601	-0.0349955	0.720453	-0.0115502	0.906007	0.734783	2.09013e-19	0.140136	0.149961	-0.0197991	0.83959
	GIT1	brown	-0.435993	2.67849e-06	0.435993	2.67849e-06	-0.210805	0.0292927	0.0334578	0.73226	0.153109	0.115379	-0.428901	4.04066e-06	-0.655318	1.88104e-14	-0.453074	9.57157e-07	0.646904	5.16932e-14	0.170119	0.079799	-0.0633839	0.516597
	GLRX5	brown	0.0279322	0.775188	-0.0279322	0.775188	-0.286428	0.00278095	-0.282397	0.00320811	-0.112452	0.248823	0.0958889	0.325854	-0.271667	0.00464645	-0.00258697	0.978902	0.922786	2.722e-45	0.445938	1.48127e-06	0.0587404	0.547842
	GMPR	brown	-0.0131185	0.893315	0.0131185	0.893315	-0.380572	5.26191e-05	-0.185769	0.0553963	-0.109361	0.262153	-0.0301101	0.758179	-0.422766	5.72401e-06	-0.0365451	0.70862	0.935006	4.42297e-49	0.479714	1.71282e-07	0.025489	0.794397
	GPR146	brown	-0.14216	0.144106	0.14216	0.144106	-0.336143	0.000400376	-0.193861	0.0454154	0.00586709	0.952174	-0.124431	0.201611	-0.428541	4.12483e-06	-0.126786	0.193141	0.898858	2.06742e-39	0.335914	0.000404281	0.00222041	0.981891
	GPR34	brown	0.132994	0.172059	-0.132994	0.172059	0.196207	0.0428185	0.410804	1.10712e-05	-0.0976927	0.316794	-0.123275	0.205864	0.136616	0.160569	0.0208769	0.830984	-0.356425	0.000164482	-0.12403	0.203079	0.202489	0.0364675
	GPR82	brown	-0.033913	0.728758	0.033913	0.728758	0.296209	0.00194929	0.273479	0.00436906	0.0527813	0.58924	-0.150679	0.121335	0.245575	0.0107854	-0.0335738	0.731367	-0.432219	3.33745e-06	-0.272764	0.00447664	0.0988542	0.311046
	GPX1	brown	-0.219184	0.0233121	0.219184	0.0233121	-0.0519882	0.594855	-0.077261	0.42895	-0.127974	0.188969	-0.0204038	0.83476	-0.513901	1.50294e-08	-0.340942	0.000326141	0.65278	2.56029e-14	0.57105	1.33946e-10	0.196662	0.0423291
	GSPT1	brown	-0.379233	5.61854e-05	0.379233	5.61854e-05	0.0426038	0.66304	-0.136407	0.161216	0.0520854	0.594166	-0.122148	0.210073	-0.426672	4.58936e-06	-0.443029	1.76493e-06	0.818762	4.69292e-27	0.188343	0.052043	-0.0216831	0.824561
	GUCD1	brown	-0.569774	1.50339e-10	0.569774	1.50339e-10	-0.0925165	0.343235	-0.0162277	0.868236	0.025648	0.793143	-0.375976	6.58244e-05	-0.645865	5.84418e-14	-0.53377	3.21533e-09	0.693276	1.2812e-16	0.219101	0.0233657	-0.0790174	0.418499
	GUK1	brown	0.0293169	0.764361	-0.0293169	0.764361	-0.464522	4.6515e-07	0.029025	0.76664	-0.0983526	0.31352	-0.219135	0.0233435	-0.583013	4.43026e-11	-0.0644286	0.509695	0.696552	8.03295e-17	0.454607	8.7032e-07	0.156031	0.108518
	GYPA	brown	0.303408	0.00148884	-0.303408	0.00148884	-0.314432	0.000972443	-0.541902	1.66122e-09	-0.258183	0.00725353	0.504619	2.98807e-08	0.0327879	0.737424	0.313155	0.00102247	0.777148	7.56042e-23	0.382976	4.67402e-05	0.0604185	0.536444
	GYPB	brown	0.352014	0.000200616	-0.352014	0.000200616	-0.492161	7.2822e-08	-0.334801	0.000423753	-0.215688	0.0256668	0.302189	0.00155911	-0.185673	0.0555255	0.302359	0.00154908	0.843821	3.78333e-30	0.492045	7.34116e-08	0.0640409	0.512251
	GYPC	brown	-0.306282	0.00133445	0.306282	0.00133445	-0.156285	0.107938	-0.0418962	0.668304	0.0123389	0.899621	-0.211564	0.0287023	-0.532436	3.57736e-09	-0.355464	0.0001718	0.819496	3.87089e-27	0.319592	0.000792194	0.00632918	0.948412
	HAGH	brown	-0.266426	0.00553903	0.266426	0.00553903	-0.246726	0.0104097	-0.10745	0.270633	-0.0456956	0.640234	-0.271012	0.00475045	-0.510255	1.97353e-08	-0.274	0.00429213	0.867318	1.37189e-33	0.26907	0.00507127	-0.0150676	0.877579
	HBD	brown	0.183018	0.0591753	-0.183018	0.0591753	-0.311724	0.00108132	-0.254396	0.00818759	-0.0899868	0.356649	0.211092	0.0290679	-0.213837	0.0269934	0.105171	0.280981	0.836564	3.36618e-29	0.483119	1.36e-07	0.0789951	0.41863
	HBG1	brown	-0.253509	0.00842099	0.253509	0.00842099	0.0176198	0.857047	-0.193924	0.0453444	0.106273	0.275943	-0.119041	0.221989	-0.268344	0.00519604	-0.295644	0.00199037	0.517084	1.18176e-08	0.173147	0.074504	0.179696	0.0640166
	HBM	brown	-0.0219797	0.822199	0.0219797	0.822199	-0.323412	0.000679045	-0.00271718	0.97784	0.0865609	0.375326	-0.115038	0.238038	-0.509573	2.07594e-08	-0.144464	0.137651	0.779857	4.2945e-23	0.348685	0.000232613	0.14154	0.145881
	HBQ1	brown	0.287397	0.00268627	-0.287397	0.00268627	-0.525392	6.23548e-09	-0.0831653	0.394414	-0.216281	0.0252537	0.0747146	0.444363	-0.361008	0.000133398	0.212422	0.0280464	0.699393	5.33096e-17	0.523241	7.37013e-09	0.169523	0.0808763
	HBZ	brown	-0.189682	0.0503663	0.189682	0.0503663	-0.29279	0.00221015	-0.165128	0.0891819	-0.0881594	0.366538	-0.252301	0.00874867	-0.341783	0.000314508	-0.0956205	0.327217	0.707718	1.55938e-17	0.183402	0.0586359	-0.101184	0.299725
	HDGF	brown	-0.256588	0.00763457	0.256588	0.00763457	-0.231342	0.0165061	-0.193332	0.0460195	-0.0787982	0.419795	0.00236533	0.980709	-0.585683	3.43966e-11	-0.312626	0.00104388	0.87621	4.56774e-35	0.421331	6.20346e-06	0.0175483	0.857622
	HEBP1	brown	-0.00668525	0.945514	0.00668525	0.945514	-0.233067	0.0156958	-0.209113	0.0306464	-0.0708593	0.468282	0.0443731	0.649951	-0.244628	0.0111031	0.00527311	0.957011	0.651979	2.82018e-14	0.35995	0.000140047	0.0210813	0.829355
	HEMGN	brown	0.0148037	0.879707	-0.0148037	0.879707	-0.225027	0.0197888	-0.500308	4.08317e-08	-0.105895	0.277664	0.174915	0.0715454	-0.057842	0.553991	0.0893602	0.360021	0.842488	5.69949e-30	0.274328	0.00424425	-0.0591629	0.544961
	HEPACAM2	brown	0.381729	4.97087e-05	-0.381729	4.97087e-05	-0.338701	0.000359065	-0.540299	1.8948e-09	-0.204969	0.0341874	0.469556	3.35848e-07	0.117294	0.228898	0.405362	1.48234e-05	0.720959	2.01475e-18	0.420189	6.61218e-06	0.0657237	0.501206
	HERC2	brown	-0.248376	0.00989149	0.248376	0.00989149	0.400199	1.94624e-05	0.117365	0.228612	-0.00267374	0.978194	0.0326001	0.738874	0.243197	0.0115988	-0.169981	0.0800488	-0.479921	1.68905e-07	-0.323747	0.000669869	-0.252229	0.00876842
	HES6	brown	0.386958	3.83347e-05	-0.386958	3.83347e-05	-0.368906	9.22901e-05	-0.34962	0.00022318	-0.265304	0.00574898	0.424263	5.26078e-06	0.000850576	0.993062	0.363198	0.000120562	0.551854	7.22556e-10	0.436058	2.66842e-06	0.151997	0.118077
	HK1	brown	-0.125736	0.196887	0.125736	0.196887	-0.341831	0.000313867	-0.36395	0.000116424	-0.15973	0.100296	0.0671391	0.492013	-0.364168	0.000115247	-0.057956	0.553209	0.791825	3.19787e-24	0.296608	0.00192073	-0.0715002	0.464257
	HMBS	brown	0.24136	0.0122636	-0.24136	0.0122636	-0.38392	4.4605e-05	-0.434555	2.91367e-06	-0.318012	0.000843831	0.441982	1.87912e-06	-0.14016	0.149892	0.249909	0.00943038	0.821954	2.01703e-27	0.428151	4.21787e-06	0.0640703	0.512057
	ICAM4	brown	0.110978	0.255121	-0.110978	0.255121	-0.310868	0.00111799	-0.168425	0.0828912	-0.0788477	0.419502	-0.0102481	0.916562	-0.226477	0.018989	0.0913083	0.349602	0.403151	1.6666e-05	0.268006	0.00525506	0.0496201	0.611763
	IFI27	brown	0.242395	0.0118853	-0.242395	0.0118853	-0.298012	0.00182323	-0.229794	0.0172634	0.355628	0.000170525	0.153783	0.113768	0.0165557	0.865597	0.217341	0.0245292	0.411175	1.08513e-05	0.0228854	0.815002	0.0974996	0.317756
	IGF2BP2	brown	-0.00747333	0.939103	0.00747333	0.939103	-0.411594	1.06076e-05	-0.218232	0.0239341	-0.119522	0.220113	-0.0073032	0.940486	-0.39025	3.2476e-05	0.00744145	0.939362	0.935152	3.94269e-49	0.428357	4.16852e-06	0.00318543	0.974023
	ISCA1	brown	0.354794	0.000177076	-0.354794	0.000177076	-0.317289	0.000868487	-0.473307	2.62569e-07	-0.192163	0.0473764	0.300469	0.00166331	0.102204	0.294853	0.351372	0.000206456	0.814138	1.54959e-26	0.373946	7.25894e-05	0.114648	0.239644
	ISL2	brown	-0.132297	0.174338	0.132297	0.174338	0.195098	0.0440306	0.316974	0.00087941	-0.0366386	0.707908	-0.0413546	0.672345	0.208442	0.0311975	0.0014568	0.988118	-0.441917	1.88641e-06	-0.347028	0.000250239	-0.0685251	0.483098
	ITLN1	brown	0.000225329	0.998162	-0.000225329	0.998162	-0.115159	0.237539	-0.463947	4.8263e-07	-0.188266	0.0521411	0.0626779	0.521288	0.0376524	0.700207	0.0900894	0.356099	0.643195	7.99264e-14	0.157113	0.106062	-0.0927583	0.34197
	JAZF1	brown	-0.0519885	0.594853	0.0519885	0.594853	-0.344817	0.00027569	-0.192922	0.0464908	-0.113568	0.244129	-0.133516	0.170368	-0.376693	6.35766e-05	-0.0645325	0.509011	0.886399	6.60427e-37	0.290008	0.00244528	0.00796225	0.935127
	JHDM1D-AS1	brown	0.181388	0.0615127	-0.181388	0.0615127	-0.481695	1.4982e-07	-0.292458	0.00223712	-0.195619	0.0434578	0.0633992	0.516495	-0.240387	0.0126289	0.203509	0.0355147	0.872471	1.97024e-34	0.379101	5.65467e-05	0.00578589	0.952835
	KAT2B	brown	0.224662	0.0199943	-0.224662	0.0199943	-0.0211835	0.82854	-0.253671	0.00837811	-0.0462315	0.636314	0.152269	0.117413	0.2546	0.00813451	0.191029	0.0487233	0.531312	3.91235e-09	-0.0235731	0.809546	-0.0484325	0.620321
	KBTBD11	brown	-0.0502454	0.607278	0.0502454	0.607278	0.287471	0.00267917	0.203187	0.0358126	-0.146825	0.131266	0.0196657	0.840657	0.173477	0.0739446	-0.0696175	0.476133	-0.35727	0.000158287	-0.139799	0.150954	0.0236987	0.808551
	KCNH2	brown	0.151509	0.119276	-0.151509	0.119276	-0.330063	0.000516748	-0.309095	0.00119754	-0.236383	0.0142347	0.332089	0.000474907	-0.241726	0.0121284	0.124815	0.200211	0.702198	3.53982e-17	0.458134	6.98023e-07	0.047093	0.630033
	KCTD12	brown	0.254706	0.00810738	-0.254706	0.00810738	0.203012	0.0359756	0.254837	0.00807364	0.150165	0.122627	-0.112177	0.24999	0.270498	0.00483361	0.10551	0.279425	-0.385953	4.03119e-05	-0.117953	0.226272	0.425746	4.83734e-06
	KEL	brown	0.107354	0.271063	-0.107354	0.271063	-0.537178	2.44314e-09	-0.289658	0.00247642	-0.171295	0.0777081	0.0766233	0.43278	-0.360824	0.000134538	0.141592	0.145731	0.833882	7.35076e-29	0.419748	6.77643e-06	-0.00935426	0.923817
	KLC3	brown	-0.0842936	0.388008	0.0842936	0.388008	-0.43386	3.03409e-06	-0.0120407	0.902034	-0.0733613	0.45268	-0.222572	0.0212092	-0.52874	4.79594e-09	-0.0868992	0.373455	0.809248	5.28867e-26	0.315815	0.000920777	-0.0877139	0.368974
	KLF1	brown	0.0767877	0.431791	-0.0767877	0.431791	-0.362046	0.000127166	-0.351034	0.000209585	-0.20596	0.0333106	0.203578	0.0354512	-0.29967	0.00171389	0.0566334	0.562316	0.891556	6.61254e-38	0.495055	5.93942e-08	0.0227127	0.816373
	KRT1	brown	-0.115404	0.236538	0.115404	0.236538	-0.23066	0.0168362	-0.192451	0.0470388	-0.0845515	0.386553	-0.0912294	0.35002	-0.352554	0.000195826	-0.124536	0.201227	0.828625	3.26518e-28	0.368652	9.34059e-05	0.0709337	0.467814
	KRT77	brown	-0.0341704	0.72678	0.0341704	0.72678	-0.0622951	0.52384	-0.132068	0.175092	-0.17418	0.072763	0.0514425	0.598733	-0.0706755	0.469439	-0.00873253	0.928867	0.251736	0.00890544	0.26874	0.0051277	0.26645	0.00553473
	LHPP	brown	-0.334798	0.000423807	0.334798	0.000423807	-0.155656	0.109381	0.0453595	0.642698	0.0592376	0.544453	-0.125655	0.197177	-0.624479	6.59877e-13	-0.405996	1.43318e-05	0.710445	1.03271e-17	0.256749	0.00759547	0.020841	0.831271
	LNX2	brown	0.134257	0.167986	-0.134257	0.167986	0.0708631	0.468258	-0.434931	2.85026e-06	-0.282001	0.00325313	0.409745	1.17228e-05	0.270139	0.00489242	0.164907	0.0896187	0.456296	7.8331e-07	0.0620271	0.525631	0.0384168	0.69442
	LOC100996756	brown	0.169738	0.0804862	-0.169738	0.0804862	0.0409379	0.67546	0.105355	0.280136	-0.136181	0.161919	0.152201	0.117578	0.256938	0.00754963	0.188984	0.0512349	-0.344297	0.000282013	-0.135466	0.164153	-0.123776	0.204014
	LOC100996792	brown	-0.195343	0.0437605	0.195343	0.0437605	-0.306789	0.00130874	-0.0110532	0.910034	-0.0779551	0.424802	-0.213077	0.0275546	-0.586043	3.32355e-11	-0.225672	0.0194296	0.812602	2.28772e-26	0.340808	0.00032802	0.0615175	0.529045
	LOC101927069	brown	0.038593	0.693088	-0.038593	0.693088	0.107244	0.271558	0.459697	6.32491e-07	-0.044901	0.646065	-0.210461	0.0295637	0.0993397	0.308664	0.0311802	0.749863	-0.38748	3.73436e-05	-0.265108	0.00578626	0.135462	0.164167
	LOC101927137	brown	0.0337264	0.730193	-0.0337264	0.730193	0.294293	0.00209186	0.502384	3.5149e-08	0.263169	0.00616798	-0.126625	0.193715	0.317559	0.000859214	0.0306221	0.754197	-0.585308	3.56451e-11	-0.343755	0.000288752	0.148796	0.126113
	LOC101927752	brown	-0.00645979	0.947349	0.00645979	0.947349	-0.304579	0.00142408	-0.168112	0.0834734	-0.111645	0.252257	-0.0959682	0.325453	-0.353366	0.000188827	-0.0366991	0.707448	0.746796	2.5935e-20	0.394782	2.57722e-05	0.23214	0.0161265
	LOC101928524	brown	0.328157	0.000559158	-0.328157	0.000559158	0.0103272	0.915921	0.348009	0.000239662	-0.0952451	0.329128	0.0563974	0.563948	0.306395	0.00132868	0.287985	0.00263021	-0.486766	1.05939e-07	-0.295138	0.00202783	-0.234018	0.0152641
	LOC102724387	brown	0.416633	8.05268e-06	-0.416633	8.05268e-06	-0.301369	0.00160803	-0.400243	1.94171e-05	-0.199857	0.0390247	0.431238	3.53232e-06	0.120271	0.217215	0.383914	4.46172e-05	0.721487	1.85241e-18	0.399277	2.04222e-05	0.138713	0.154186
	LOC153577	brown	0.216689	0.0249725	-0.216689	0.0249725	0.0717777	0.462521	0.608806	3.47729e-12	0.249667	0.00950177	-0.186623	0.0542655	0.106596	0.274481	0.115073	0.237892	-0.533696	3.23451e-09	-0.279554	0.00354392	0.234371	0.0151064
	LOC285147	brown	0.298386	0.00179799	-0.298386	0.00179799	0.131986	0.175363	0.37725	6.18828e-05	0.0688924	0.48075	-0.0196868	0.840488	0.512931	1.61634e-08	0.337676	0.000375117	-0.620585	1.00581e-12	-0.356149	0.000166549	0.0124306	0.898879
	LOC644172	brown	0.0193772	0.842964	-0.0193772	0.842964	-0.285021	0.00292386	0.0265873	0.785746	-0.124386	0.201777	-0.278986	0.0036146	-0.231618	0.0163737	0.00644342	0.947482	0.292866	0.00220403	0.0758938	0.437187	-0.0750254	0.442466
	LOC729870	brown	0.33911	0.00035284	-0.33911	0.00035284	-0.494345	6.24491e-08	-0.227031	0.0186907	-0.235179	0.0147508	0.144781	0.13678	-0.23532	0.0146893	0.263346	0.00613218	0.816231	9.06393e-27	0.386128	3.996e-05	0.0945308	0.332785
	LYL1	brown	-0.200058	0.0388244	0.200058	0.0388244	-0.230833	0.0167517	-0.0608288	0.533676	-0.0874344	0.370508	-0.110886	0.255516	-0.516639	1.2223e-08	-0.23554	0.0145944	0.680056	7.92621e-16	0.370545	8.53931e-05	0.0521115	0.59398
	MAFF	brown	-0.0440464	0.65236	0.0440464	0.65236	-0.0512584	0.600043	-0.440779	2.01883e-06	0.0819239	0.401533	0.288746	0.00255924	-0.00981333	0.92009	0.0311508	0.750091	0.368104	9.58511e-05	0.213657	0.0271252	0.00415348	0.966132
	MAP4K5	brown	-0.0860238	0.378307	0.0860238	0.378307	0.366519	0.000103262	-0.437766	2.41347e-06	-0.0533944	0.584916	0.320621	0.000760133	0.256458	0.0076665	-0.110681	0.256402	0.535712	2.7505e-09	0.136457	0.161061	0.122203	0.209866
	2025-03-02	brown	0.145677	0.134341	-0.145677	0.134341	-0.497299	5.06476e-08	-0.0611202	0.531714	-0.165234	0.0889754	-0.0389861	0.690121	-0.465577	4.34634e-07	0.0860659	0.378073	0.697177	7.3425e-17	0.511923	1.74295e-08	0.136578	0.160689
	2025-03-08	brown	-0.0629614	0.519402	0.0629614	0.519402	-0.323374	0.000680081	-0.236021	0.0143879	-0.132353	0.174153	-0.0697797	0.475104	-0.361408	0.000130967	-0.0601104	0.538528	0.936087	1.88563e-49	0.375549	6.71962e-05	-0.0110174	0.910324
	MBNL3	brown	0.0225559	0.817619	-0.0225559	0.817619	-0.301321	0.00161094	-0.223253	0.0208066	-0.0711901	0.466202	-0.0748179	0.443732	-0.276902	0.00388515	-0.0121883	0.900839	0.893848	2.29023e-38	0.28593	0.00283083	0.00885459	0.927875
	MCOLN1	brown	-0.12661	0.193766	0.12661	0.193766	-0.454705	8.65009e-07	-0.142311	0.143675	-0.0541057	0.579917	-0.184904	0.0565627	-0.524697	6.58234e-09	-0.083108	0.39474	0.780957	3.40559e-23	0.302515	0.00154001	-0.0417884	0.669108
	MED25	brown	-0.596161	1.24544e-11	0.596161	1.24544e-11	-0.0661235	0.4986	0.129473	0.183798	0.0276232	0.77761	-0.288696	0.00256381	-0.663684	6.66512e-15	-0.558503	4.07935e-10	0.619416	1.14024e-12	0.0675894	0.489107	-0.166778	0.0859891
	MICAL2	brown	-0.264368	0.00592943	0.264368	0.00592943	-0.256599	0.00763195	0.308334	0.00123328	-0.0782516	0.423037	-0.332953	0.000458029	-0.687575	2.84468e-16	-0.346786	0.000252917	0.70218	3.54949e-17	0.202247	0.0366966	-0.0389821	0.690152
	MICALCL	brown	0.177167	0.0679151	-0.177167	0.0679151	-0.314423	0.000972765	0.225856	0.0193281	-0.120672	0.215674	-0.160465	0.0987222	-0.288691	0.00256432	0.0807521	0.408324	0.449552	1.18885e-06	0.138361	0.155243	0.0463505	0.635445
	MIR4746	brown	-0.239677	0.0129016	0.239677	0.0129016	-0.234662	0.0149772	-0.027773	0.776436	-0.0381884	0.696147	-0.221622	0.0217816	-0.611545	2.61784e-12	-0.314431	0.000972462	0.845207	2.46036e-30	0.37256	7.75757e-05	0.0778211	0.425601
	MKRN1	brown	-0.217865	0.0241776	0.217865	0.0241776	-0.219605	0.0230413	-0.114524	0.240156	-0.0522368	0.593093	-0.237549	0.0137494	-0.418305	7.34224e-06	-0.214595	0.0264432	0.875803	5.36816e-35	0.268121	0.00523504	-0.016768	0.86389
	MOSPD1	brown	0.380356	5.31784e-05	-0.380356	5.31784e-05	-0.224802	0.0199154	-0.706447	1.88663e-17	-0.36634	0.000104135	0.540453	1.87101e-09	0.340375	0.000334188	0.469523	3.36565e-07	0.608814	3.47413e-12	0.306949	0.00130077	0.0483215	0.621123
	MPP1	brown	0.0340587	0.727638	-0.0340587	0.727638	-0.498575	4.62379e-08	-0.221841	0.0216486	-0.173224	0.0743728	-0.0426706	0.662545	-0.391936	2.98112e-05	0.0762902	0.434789	0.910579	4.38375e-42	0.37938	5.57811e-05	-0.0625705	0.522004
	MXI1	brown	-0.0205253	0.83379	0.0205253	0.83379	-0.301336	0.00161004	-0.085991	0.378489	-0.10267	0.292647	-0.0813622	0.40478	-0.393794	2.71121e-05	-0.0884202	0.365117	0.845319	2.37606e-30	0.368496	9.40939e-05	0.101776	0.29689
	MYL4	brown	-0.142592	0.142877	0.142592	0.142877	-0.343388	0.000293391	-0.0728644	0.455755	-0.0122467	0.900367	-0.244497	0.0111477	-0.503448	3.25386e-08	-0.163253	0.0929264	0.887264	4.52621e-37	0.253347	0.00846426	-0.0603643	0.536811
	NAPA	brown	-0.363484	0.000118972	0.363484	0.000118972	-0.198796	0.0400973	-0.232669	0.0158796	0.366348	0.000104096	-0.151692	0.118826	-0.475921	2.20796e-07	-0.310546	0.00113209	0.697592	6.91739e-17	0.239098	0.0131276	0.00466664	0.961951
	NARF	brown	0.670535	2.77935e-15	-0.670535	2.77935e-15	-0.60477	5.257e-12	-0.454618	8.69699e-07	-0.343018	0.000298141	0.487748	9.89983e-08	0.168538	0.0826828	0.699014	5.63262e-17	0.514244	1.46467e-08	0.345334	0.000269536	0.00981451	0.920081
	NCOA4	brown	-0.268937	0.00509395	0.268937	0.00509395	0.0430321	0.659862	-0.0497455	0.610863	0.0716569	0.463276	-0.0895913	0.358775	-0.240073	0.0127489	-0.311198	0.00110373	0.731819	3.43774e-19	0.127378	0.191056	-0.113759	0.243331
	NME4	brown	0.233827	0.0153496	-0.233827	0.0153496	-0.344099	0.000284453	-0.334843	0.000423006	-0.297955	0.00182709	0.345935	0.000262534	-0.22861	0.0178632	0.150552	0.121655	0.680529	7.43756e-16	0.578948	6.48488e-11	0.0678589	0.487372
	NPRL3	brown	-0.0701742	0.472604	0.0701742	0.472604	-0.383853	4.47519e-05	-0.111604	0.252431	-0.0827732	0.396654	-0.0532162	0.586171	-0.514002	1.49159e-08	-0.0964576	0.32298	0.859308	2.39753e-32	0.427048	4.49215e-06	0.0936957	0.337092
	NUDT4	brown	0.437581	2.43984e-06	-0.437581	2.43984e-06	-0.353015	0.000191826	-0.493181	6.77859e-08	-0.262901	0.00622244	0.454032	9.01992e-07	0.13519	0.165025	0.426568	4.61656e-06	0.749555	1.5794e-20	0.439467	2.18253e-06	0.154008	0.113235
	NUDT5	brown	-0.0323774	0.740594	0.0323774	0.740594	0.0310839	0.75061	0.558942	3.92651e-10	0.0625577	0.522089	-0.160149	0.0993958	-0.00607422	0.950487	-0.0296576	0.761704	-0.436278	2.63415e-06	-0.388374	3.57031e-05	-0.0411525	0.673855
	ODC1	brown	-0.50227	3.54414e-08	0.50227	3.54414e-08	0.13067	0.179743	-0.0612444	0.530879	0.00605317	0.950659	-0.16683	0.0858902	-0.53177	3.77217e-09	-0.576275	8.30745e-11	0.676767	1.22908e-15	0.277719	0.00377704	-0.0140503	0.885787
	OPTN	brown	-0.227964	0.0181979	0.227964	0.0181979	-0.0476713	0.625832	-0.212272	0.0281598	0.086981	0.373004	-0.130354	0.180807	-0.268447	0.00517819	-0.241146	0.0123432	0.845835	2.02216e-30	0.148647	0.126498	-0.0306444	0.754024
	OSBP2	brown	0.0318937	0.744334	-0.0318937	0.744334	-0.375375	6.77628e-05	-0.403859	1.60534e-05	-0.243369	0.0115384	0.159527	0.100733	-0.284362	0.00299309	0.0700467	0.473411	0.921049	8.36151e-45	0.488582	9.34509e-08	0.012753	0.89627
	PA2G4	brown	-0.157378	0.105466	0.157378	0.105466	-0.0109414	0.91094	-0.355532	0.000171268	-0.148593	0.126637	0.304342	0.00143695	-0.224846	0.0198906	-0.184396	0.0572568	0.725989	8.97758e-19	0.250982	0.00911905	0.0718664	0.461967
	PBX1	brown	0.232244	0.016078	-0.232244	0.016078	-0.45079	1.10193e-06	-0.269669	0.00497027	-0.198854	0.0400377	0.190735	0.0490789	-0.245703	0.0107431	0.202782	0.0361909	0.861339	1.1806e-32	0.51882	1.03541e-08	0.0293377	0.764199
	PCGF5	brown	-0.341883	0.00031316	0.341883	0.00031316	0.115347	0.23677	-0.249685	0.00949644	0.33644	0.000395366	-0.127852	0.189396	-0.190739	0.0490734	-0.341239	0.000321991	0.700197	4.74284e-17	0.190233	0.0496891	0.0667032	0.494835
	PDZK1IP1	brown	-0.197794	0.0411331	0.197794	0.0411331	-0.260794	0.00666551	-0.0243162	0.803661	-0.0410666	0.674497	-0.28796	0.00263258	-0.543087	1.50648e-09	-0.243654	0.0114384	0.736674	1.51641e-19	0.415248	8.69036e-06	-0.00991297	0.919282
	PHOSPHO1	brown	-0.116031	0.233982	0.116031	0.233982	-0.210388	0.0296216	0.0506211	0.60459	-0.072756	0.456427	-0.226716	0.0188599	-0.441555	1.92764e-06	-0.183871	0.0579823	0.740143	8.35478e-20	0.307775	0.00126013	0.0944618	0.333139
	PIM1	brown	-0.143582	0.140094	0.143582	0.140094	-0.370342	8.62202e-05	-0.374523	7.06039e-05	-0.0251009	0.79746	-0.126971	0.192488	-0.313421	0.00101184	-0.00623155	0.949207	0.685682	3.69269e-16	0.17694	0.0682733	-0.236785	0.0140657
	PIP4K2A	brown	-0.296772	0.00190912	0.296772	0.00190912	-0.294004	0.00211414	-0.0886052	0.36411	-0.0935177	0.338015	-0.277076	0.0038619	-0.533696	3.2343e-09	-0.256431	0.00767321	0.867292	1.38536e-33	0.281455	0.00331606	-0.0704103	0.471112
	PITHD1	brown	-0.266807	0.00546948	0.266807	0.00546948	-0.118031	0.225965	-0.198306	0.0406007	-0.03558	0.715982	-0.164581	0.0902616	-0.337847	0.000372396	-0.247881	0.0100444	0.801754	3.24527e-25	0.22639	0.019036	-0.0657883	0.500784
	PLCL1	brown	0.0815916	0.403452	-0.0815916	0.403452	0.209291	0.0305012	0.142183	0.14404	-0.103175	0.290265	-0.0316933	0.745886	0.497855	4.86801e-08	0.221843	0.0216469	-0.588249	2.69113e-11	-0.380718	5.22417e-05	-0.0103505	0.915732
	PLEK2	brown	0.0127336	0.896427	-0.0127336	0.896427	-0.364762	0.000112105	-0.323523	0.000675981	-0.220961	0.0221875	0.0184802	0.850146	-0.30321	0.00150002	0.0451069	0.644552	0.902108	4.058e-40	0.464734	4.58851e-07	0.0630576	0.518762
	PLVAP	brown	-0.478557	1.85131e-07	0.478557	1.85131e-07	-0.101424	0.298574	0.0306813	0.753737	0.0380866	0.696918	-0.439927	2.12375e-06	-0.459864	6.2587e-07	-0.407641	1.31261e-05	0.42549	4.90798e-06	-0.0773263	0.428558	-0.293655	0.00214138
	PNP	brown	0.329242	0.000534642	-0.329242	0.000534642	-0.189011	0.0512008	-0.60926	3.31781e-12	-0.29784	0.00183492	0.55705	4.62729e-10	0.0955182	0.327737	0.288054	0.00262371	0.711583	8.68315e-18	0.485967	1.1193e-07	0.135261	0.164798
	POLL	brown	-0.291395	0.0023254	0.291395	0.0023254	-0.334473	0.000429656	-0.00572416	0.953338	-0.0160957	0.869298	-0.340837	0.000327619	-0.659542	1.11863e-14	-0.316853	0.000883652	0.820476	2.98829e-27	0.25333	0.00846893	-0.0584298	0.549963
	PSMF1	brown	-0.364466	0.000113662	0.364466	0.000113662	-0.178818	0.0653492	-0.19844	0.0404628	-0.069472	0.477058	-0.23447	0.0150622	-0.457827	7.11622e-07	-0.292309	0.00224931	0.824158	1.11473e-27	0.223054	0.0209231	-0.145051	0.136041
	PTGER2	brown	0.145623	0.134487	-0.145623	0.134487	0.135207	0.16497	0.0487742	0.617853	0.030551	0.75475	0.0395912	0.685564	0.444982	1.56936e-06	0.242751	0.0117574	-0.665029	5.62391e-15	-0.331856	0.000479549	-0.0590248	0.545901
	R3HDM4	brown	-0.314131	0.000984009	0.314131	0.000984009	-0.303452	0.00148633	0.130525	0.18023	-0.0267544	0.784432	-0.40151	1.81702e-05	-0.670097	2.94125e-15	-0.314246	0.000979596	0.724039	1.23068e-18	0.254005	0.00828988	-0.0138915	0.887069
	RAB2B	brown	0.017416	0.858684	-0.017416	0.858684	-0.299383	0.00173239	-0.239102	0.0131262	-0.0456901	0.640274	-0.0498658	0.609999	-0.262669	0.00626977	-0.015318	0.875561	0.888542	2.57382e-37	0.309889	0.00116131	0.000279094	0.997724
	RAD23A	brown	-0.155415	0.109938	0.155415	0.109938	-0.297129	0.00188402	-0.309616	0.00117367	-0.116334	0.232757	0.0214343	0.826542	-0.479282	1.76332e-07	-0.169153	0.0815505	0.9148	3.8709e-43	0.397785	2.20701e-05	0.0144191	0.88281
	RAP1GAP	brown	0.396312	2.38191e-05	-0.396312	2.38191e-05	-0.496279	5.44584e-08	-0.303933	0.00145949	-0.168982	0.0818647	0.29339	0.00216222	-0.0721975	0.459901	0.375531	6.72534e-05	0.742498	5.54512e-20	0.352135	0.000199534	-0.036439	0.709428
	RBM38	brown	-0.099105	0.309814	0.099105	0.309814	-0.274811	0.00417474	-0.209882	0.0300249	-0.171179	0.0779126	-0.0176618	0.85671	-0.368792	9.27902e-05	-0.117636	0.227533	0.894305	1.84836e-38	0.381786	4.95696e-05	-0.0502374	0.607335
	RBX1	brown	0.589727	2.33404e-11	-0.589727	2.33404e-11	-0.205292	0.0338992	-0.538024	2.28111e-09	-0.272143	0.00457201	0.531177	3.95453e-09	0.411775	1.05036e-05	0.545299	1.25407e-09	0.473543	2.5851e-07	0.282252	0.0032245	0.133652	0.169927
	RFESD	brown	0.225341	0.0196131	-0.225341	0.0196131	-0.0201272	0.836969	-0.557401	4.48889e-10	-0.311606	0.00108633	0.605796	4.73509e-12	0.27091	0.00476692	0.280851	0.00338702	0.520862	8.85519e-09	0.271505	0.00467194	0.076536	0.433307
	RGCC	brown	-0.15254	0.116754	0.15254	0.116754	0.0953412	0.328638	-0.353521	0.000187522	-0.083189	0.394278	0.343004	0.000298325	-0.0931525	0.339914	-0.185666	0.0555354	0.596275	1.23157e-11	0.297059	0.00188892	-0.000940326	0.99233
	RHAG	brown	0.357717	0.000155101	-0.357717	0.000155101	-0.356531	0.000163695	-0.613349	2.16831e-12	-0.331326	0.000490275	0.620439	1.02171e-12	0.115706	0.235303	0.427594	4.35425e-06	0.621412	9.20133e-13	0.448497	1.26803e-06	0.0579239	0.553429
	RHCE	brown	0.346308	0.000258278	-0.346308	0.000258278	-0.454773	8.6134e-07	-0.477797	1.94815e-07	-0.278167	0.00371891	0.419049	7.04514e-06	-0.0669718	0.493095	0.368167	9.55661e-05	0.800459	4.40612e-25	0.482207	1.44709e-07	0.04931	0.613992
	RHD	brown	0.513459	1.55362e-08	-0.513459	1.55362e-08	-0.559668	3.686e-10	-0.366762	0.000102093	-0.397569	2.23185e-05	0.383723	4.50421e-05	-0.0594408	0.543071	0.496977	5.18242e-08	0.682882	5.41218e-16	0.567422	1.85729e-10	0.0709425	0.467758
	RILP	brown	-0.254043	0.00827982	0.254043	0.00827982	-0.341177	0.000322853	0.00322749	0.97368	0.0335106	0.731854	-0.284569	0.00297113	-0.665122	5.55788e-15	-0.299606	0.00171798	0.84499	2.6332e-30	0.319925	0.00078167	0.00638529	0.947955
	RIOK3	brown	0.479789	1.70413e-07	-0.479789	1.70413e-07	-0.51615	1.26844e-08	-0.427625	4.34664e-06	-0.301967	0.00157223	0.259161	0.00702804	0.0289643	0.767114	0.479125	1.782e-07	0.789717	5.1143e-24	0.387728	3.68817e-05	0.0515794	0.597759
	RNF10	brown	0.0494018	0.613332	-0.0494018	0.613332	-0.510621	1.92054e-08	-0.195011	0.0441267	-0.303475	0.00148505	-0.024969	0.798501	-0.408918	1.22569e-05	0.107575	0.27007	0.834084	6.93348e-29	0.395151	2.52883e-05	-0.0154727	0.874315
	RNF11	brown	0.406276	1.41192e-05	-0.406276	1.41192e-05	-0.209033	0.0307121	-0.438862	2.26216e-06	-0.17795	0.0666877	0.287451	0.00268103	0.297362	0.00186782	0.404584	1.54488e-05	0.636047	1.8205e-13	0.290834	0.00237326	0.0392711	0.687973
	RNF123	brown	-0.206974	0.032433	0.206974	0.032433	-0.293475	0.00215551	-0.140287	0.149519	-0.0646031	0.508547	-0.150339	0.122189	-0.456209	7.87558e-07	-0.183064	0.0591109	0.860869	1.39264e-32	0.207715	0.031805	-0.114009	0.242289
	RNF166	brown	0.0800512	0.412418	-0.0800512	0.412418	0.130245	0.181175	0.55386	6.08885e-10	0.0185333	0.849721	-0.0889683	0.36214	-0.0365479	0.708599	-0.0728981	0.455546	-0.497527	4.98309e-08	-0.22582	0.0193477	0.0369502	0.705538
	RNF182	brown	0.154186	0.112812	-0.154186	0.112812	-0.103062	0.290796	-0.403969	1.59603e-05	-0.0829524	0.395629	0.300776	0.00164429	0.0862673	0.376954	0.137516	0.157805	0.574144	1.01049e-10	0.2342	0.0151825	0.131517	0.176914
	RP1-93H18.6	brown	0.0556688	0.569003	-0.0556688	0.569003	0.324485	0.000650028	0.238032	0.0135528	0.444171	1.64798e-06	-0.0133438	0.891493	0.226305	0.0190826	-0.0641132	0.511774	-0.472099	2.84317e-07	-0.174457	0.0723024	0.174941	0.0715015
	RP11-326I11.5	brown	0.394921	2.55889e-05	-0.394921	2.55889e-05	0.0902074	0.355466	0.157126	0.106032	0.186729	0.0541263	0.246877	0.0103615	0.516715	1.21527e-08	0.416505	8.10989e-06	-0.534382	3.06136e-09	-0.248436	0.00987297	0.0590803	0.545524
	RP11-334C17.5	brown	0.207448	0.0320301	-0.207448	0.0320301	-0.172086	0.0763257	0.349375	0.00022562	-0.129837	0.182558	0.030864	0.752317	-0.0732372	0.453447	0.176794	0.0685053	-0.349346	0.000225908	-0.113312	0.245199	0.105211	0.280798
	RP11-456P18.2	brown	0.261458	0.00652293	-0.261458	0.00652293	0.0849805	0.384139	0.329979	0.000518534	0.196186	0.0428411	0.0580493	0.552569	0.249065	0.00968168	0.22161	0.0217885	-0.430709	3.64171e-06	-0.285914	0.00283243	0.0651111	0.505212
	RP4-635E18.8	brown	-0.557442	4.47286e-10	0.557442	4.47286e-10	0.473347	2.61871e-07	0.655764	1.78115e-14	0.269439	0.00500882	-0.582479	4.65924e-11	-0.202967	0.0360178	-0.623902	7.02669e-13	-0.55177	7.27713e-10	-0.507452	2.42788e-08	-0.142178	0.144054
	RP5-1154L15.2	brown	-0.170506	0.0791071	0.170506	0.0791071	-0.204936	0.0342173	-0.10743	0.270721	-0.0722161	0.459785	-0.22251	0.021246	-0.396703	2.33421e-05	-0.174875	0.0716106	0.649162	3.95349e-14	0.157909	0.10428	-0.0774924	0.427564
	RPIA	brown	-0.220044	0.0227621	0.220044	0.0227621	-0.0743732	0.446453	-0.12877	0.186209	0.0635935	0.515208	-0.170006	0.0800038	-0.351591	0.000204445	-0.284125	0.0030183	0.805078	1.46573e-25	0.16972	0.0805188	-0.0529721	0.587892
	RUNDC3A	brown	-0.0375086	0.701297	0.0375086	0.701297	-0.422672	5.75428e-06	-0.165248	0.0889468	-0.246398	0.0105155	-0.0803411	0.410722	-0.423972	5.34795e-06	-0.0122391	0.900429	0.847272	1.28617e-30	0.303534	0.00148176	-0.0586003	0.548798
	S100Z	brown	0.181562	0.0612596	-0.181562	0.0612596	0.0678642	0.487338	0.230564	0.0168829	-0.028989	0.766921	-0.0295373	0.762642	0.1385	0.154824	0.133175	0.171471	-0.425296	4.96238e-06	-0.14184	0.145021	0.288944	0.00254103
	SELENBP1	brown	-0.172315	0.07593	0.172315	0.07593	-0.22281	0.0210677	-0.182502	0.0599069	-0.0327593	0.737644	-0.131328	0.177544	-0.402596	1.71608e-05	-0.185716	0.0554676	0.903753	1.74085e-40	0.409205	1.2069e-05	-0.0133749	0.891243
	SELK	brown	0.248153	0.00996021	-0.248153	0.00996021	-0.0665778	0.495648	-0.504598	2.9927e-08	-0.271523	0.00466912	0.380352	5.31884e-05	0.288067	0.00262242	0.293128	0.00218304	0.614333	1.9555e-12	0.160681	0.0982617	0.0226061	0.81722
	SESN3	brown	0.0716258	0.463471	-0.0716258	0.463471	-0.147937	0.128342	-0.209683	0.0301845	-0.0711978	0.466154	0.00115742	0.99056	-0.0750241	0.442473	0.0398073	0.683938	0.800024	4.88036e-25	0.248048	0.00999259	0.0904434	0.354204
	SHARPIN	brown	-0.0966207	0.322159	0.0966207	0.322159	-0.482293	1.43866e-07	-0.0727445	0.456499	-0.124828	0.200164	-0.185101	0.0562955	-0.634388	2.19708e-13	-0.115203	0.237358	0.718037	3.1971e-18	0.397665	2.22082e-05	-0.0108897	0.911359
	SIAH2	brown	0.363496	0.000118907	-0.363496	0.000118907	-0.483586	1.31746e-07	-0.194049	0.0452027	-0.211574	0.0286946	0.250218	0.00933982	-0.20309	0.0359037	0.288108	0.00261864	0.783958	1.79651e-23	0.521665	8.32457e-09	0.186025	0.0550551
	SIGLEC10	brown	0.167257	0.0850783	-0.167257	0.0850783	-0.10705	0.272429	0.384217	4.3951e-05	0.143527	0.14025	-0.11505	0.237986	0.0645667	0.508786	0.179495	0.0643199	-0.444863	1.58074e-06	-0.250773	0.00917876	0.0800272	0.412558
	SLC14A1	brown	0.202156	0.0367823	-0.202156	0.0367823	-0.251011	0.00911074	-0.461184	5.75632e-07	-0.160983	0.097624	0.313351	0.00101466	0.016004	0.870036	0.202766	0.0362067	0.85131	3.51627e-31	0.331984	0.000476992	-0.0544357	0.577605
	SLC1A5	brown	0.0564767	0.563399	-0.0564767	0.563399	-0.396525	2.35587e-05	-0.363608	0.000118286	-0.17606	0.0696798	0.131604	0.176627	-0.317259	0.000869503	0.0574753	0.556511	0.923365	1.86215e-45	0.416819	7.97047e-06	0.0201075	0.837126
	SLC25A39	brown	-0.376463	6.42898e-05	0.376463	6.42898e-05	-0.126895	0.192756	0.0108417	0.911748	0.0350957	0.719685	-0.30496	0.00140354	-0.619848	1.08871e-12	-0.436898	2.54001e-06	0.81106	3.36981e-26	0.352728	0.000194307	0.0656019	0.502001
	SLC2A1	brown	0.348029	0.000239452	-0.348029	0.000239452	-0.378664	5.77685e-05	-0.490683	8.07459e-08	-0.370085	8.72782e-05	0.551169	7.65792e-10	0.0238778	0.807132	0.382667	4.7459e-05	0.656736	1.58131e-14	0.396382	2.37327e-05	0.0752041	0.441376
	SLC38A5	brown	-0.342715	0.000302088	0.342715	0.000302088	-0.244151	0.0112663	0.0844802	0.386954	0.0501413	0.608024	-0.220255	0.0226285	-0.650053	3.55432e-14	-0.342689	0.000302421	0.654638	2.04362e-14	0.275693	0.00405024	0.0418544	0.668617
	SLC4A1	brown	-0.338685	0.000359311	0.338685	0.000359311	-0.159095	0.101671	-0.156421	0.107629	0.0189263	0.846573	-0.141971	0.144644	-0.47794	1.92962e-07	-0.327454	0.00057561	0.88291	2.9455e-36	0.306526	0.00132205	-0.0839303	0.390063
	SLC6A8	brown	-0.17344	0.0740063	0.17344	0.0740063	-0.343589	0.000290838	-0.0222069	0.820393	-0.0702811	0.471928	-0.210171	0.0297936	-0.563103	2.72668e-10	-0.202194	0.036747	0.890224	1.21168e-37	0.350012	0.000219334	-0.0300927	0.758314
	SLC7A5	brown	0.242322	0.0119114	-0.242322	0.0119114	-0.33028	0.000512101	-0.526439	5.74599e-09	-0.270119	0.00489572	0.523218	7.38329e-09	-0.0685815	0.482737	0.254743	0.00809773	0.733708	2.50542e-19	0.415215	8.70611e-06	0.0126647	0.896985
	SMIM24	brown	-0.0768752	0.431265	0.0768752	0.431265	-0.458525	6.81029e-07	0.00545741	0.95551	-0.0235993	0.809339	-0.241262	0.0123	-0.596457	1.20958e-11	-0.0998655	0.306098	0.707186	1.6889e-17	0.367	0.000100961	0.124849	0.200089
	SMIM5	brown	0.0143443	0.883414	-0.0143443	0.883414	-0.412845	9.9104e-06	-0.279771	0.00351715	-0.128919	0.185698	0.0559648	0.566947	-0.44579	1.49468e-06	-0.0255174	0.794173	0.867854	1.12553e-33	0.573699	1.0525e-10	0.0206575	0.832735
	SNCA	brown	-0.15992	0.0998864	0.15992	0.0998864	-0.243258	0.0115773	-0.174323	0.0725251	-0.0240475	0.805788	-0.241065	0.0123733	-0.333034	0.000456467	-0.144028	0.138855	0.845962	1.9432e-30	0.28438	0.00299108	-0.0762515	0.435023
	SOD1	brown	-0.0479345	0.623924	0.0479345	0.623924	0.194387	0.0448228	-0.474354	2.45011e-07	-0.0719466	0.461466	0.361368	0.000131206	0.030348	0.756328	-0.125681	0.197083	0.483896	1.28985e-07	0.230186	0.0170687	0.179932	0.0636619
	SPTA1	brown	0.255773	0.00783634	-0.255773	0.00783634	-0.254477	0.00816651	-0.433013	3.18717e-06	-0.300959	0.00163302	0.492427	7.14756e-08	0.0273498	0.779755	0.280174	0.00346815	0.593503	1.61714e-11	0.287421	0.00268391	0.0383879	0.694638
	SRRD	brown	-0.137482	0.157909	0.137482	0.157909	-0.233461	0.0155156	-0.134355	0.167673	-0.153647	0.114091	-0.0814656	0.404181	-0.445709	1.50198e-06	-0.167712	0.084221	0.907708	2.13578e-41	0.37919	5.63017e-05	0.0387388	0.691988
	SRSF8	brown	-0.544178	1.37651e-09	0.544178	1.37651e-09	0.290883	0.00236906	-0.0728194	0.456034	0.16723	0.0851295	-0.22064	0.0223872	-0.361978	0.000127565	-0.625381	5.9795e-13	0.622582	8.10851e-13	0.0793126	0.416757	-0.0207678	0.831854
	SRXN1	brown	0.0102827	0.916282	-0.0102827	0.916282	-0.324507	0.000649448	0.350157	0.000217929	-0.0429286	0.66063	-0.330653	0.000504215	-0.338574	0.00036101	-0.0037206	0.96966	0.353407	0.000188477	-0.0418103	0.668945	-0.0188122	0.847487
	ST13	brown	-0.228993	0.0176675	0.228993	0.0176675	0.0978404	0.316059	-0.350644	0.000213254	0.0616426	0.528206	0.026993	0.782557	-0.105445	0.279726	-0.240997	0.0123988	0.755103	5.71184e-21	0.104854	0.282445	0.00938871	0.923537
	ST6GALNAC4	brown	-0.130663	0.179768	0.130663	0.179768	-0.29825	0.00180712	-0.0749466	0.442946	-0.0534815	0.584303	-0.145128	0.135833	-0.565234	2.25768e-10	-0.199742	0.0391394	0.824988	8.89663e-28	0.387615	3.7092e-05	0.116301	0.23289
	STRADB	brown	-0.318601	0.000824226	0.318601	0.000824226	-0.117254	0.229058	-0.153377	0.114735	0.00290009	0.976349	-0.241254	0.0123028	-0.403225	1.66012e-05	-0.313421	0.00101185	0.860174	1.77538e-32	0.277972	0.00374412	-0.0394699	0.686476
	SUZ12P	brown	0.153398	0.114687	-0.153398	0.114687	0.237881	0.0136143	0.381542	5.01668e-05	0.00239686	0.980452	-0.145986	0.133508	0.123737	0.204156	-0.0118022	0.903966	-0.373448	7.4344e-05	-0.173879	0.073267	0.248023	0.0100004
	TAL1	brown	0.186563	0.0543434	-0.186563	0.0543434	-0.513655	1.53095e-08	-0.357935	0.000153568	-0.301322	0.00161085	0.220729	0.0223315	-0.338804	0.000357485	0.177456	0.0674598	0.869366	6.40869e-34	0.635345	1.97157e-13	0.156112	0.108335
	TCF7L2	brown	0.291858	0.00228653	-0.291858	0.00228653	-0.0612568	0.530796	0.26761	0.00532508	0.207244	0.0322032	-0.0396683	0.684983	0.261176	0.0065832	0.314778	0.00095928	-0.537828	2.31764e-09	-0.204729	0.0344027	0.0508013	0.603303
	TFDP1	brown	0.498044	4.80251e-08	-0.498044	4.80251e-08	-0.39722	2.27257e-05	-0.722808	1.49985e-18	-0.349605	0.000223328	0.562671	2.83241e-10	0.265411	0.00572865	0.577929	7.1286e-11	0.625052	6.19876e-13	0.414394	9.10651e-06	0.0271826	0.781068
	TMCC2	brown	0.376343	6.4666e-05	-0.376343	6.4666e-05	-0.473552	2.58359e-07	-0.429341	3.94001e-06	-0.380547	5.26815e-05	0.434672	2.89381e-06	-0.0838821	0.390337	0.382139	4.87128e-05	0.759445	2.52853e-21	0.475368	2.29078e-07	0.0563757	0.564099
	TMEM158	brown	0.0876245	0.369465	-0.0876245	0.369465	-0.378544	5.8106e-05	-0.074908	0.443182	0.0284113	0.771437	-0.017244	0.860065	-0.385478	4.12786e-05	0.0228082	0.815615	0.699099	5.5631e-17	0.54707	1.08178e-09	0.282073	0.00324485
	TMEM200B	brown	0.189087	0.0511054	-0.189087	0.0511054	-0.283394	0.00309733	-0.0605203	0.535757	-0.125959	0.196087	0.0826065	0.397609	-0.138582	0.154577	0.17374	0.0735005	0.54786	1.01245e-09	0.26106	0.00660817	0.129431	0.183942
	TMEM63B	brown	-0.20256	0.0364002	0.20256	0.0364002	-0.433576	3.08461e-06	-0.0899978	0.35659	-0.0832345	0.394019	-0.272292	0.00454899	-0.559009	3.90367e-10	-0.146972	0.130877	0.857337	4.71785e-32	0.296282	0.00194405	-0.140731	0.148222
	TMEM86B	brown	-0.00654188	0.946681	0.00654188	0.946681	-0.335065	0.000419063	-0.0732042	0.453651	-0.0119166	0.903039	-0.0887666	0.363233	-0.410953	1.09822e-05	-0.0724187	0.458523	0.875637	5.73222e-35	0.284124	0.00301834	0.0352817	0.718262
	TMOD1	brown	-0.0729971	0.454933	0.0729971	0.454933	-0.369084	9.15177e-05	-0.317855	0.000849145	-0.0868644	0.373648	-0.0428411	0.661279	-0.318777	0.000818469	-0.006024	0.950896	0.925845	3.5334e-46	0.322666	0.000699903	-0.0545648	0.576701
	TNS1	brown	-0.0851795	0.383022	0.0851795	0.383022	-0.350099	0.000218488	-0.193438	0.0458972	-0.0966976	0.321772	-0.0708603	0.468275	-0.423616	5.4566e-06	-0.0816123	0.403333	0.952184	6.93939e-56	0.394229	2.65143e-05	-0.0270814	0.781862
	TPM1	brown	0.53346	3.29601e-09	-0.53346	3.29601e-09	-0.555658	5.21806e-10	-0.500272	4.09381e-08	-0.378273	5.88776e-05	0.479689	1.71564e-07	0.01939	0.842861	0.564068	2.50357e-10	0.605887	4.69165e-12	0.748259	1.99527e-20	0.112306	0.249442
	TRAK2	brown	-0.047289	0.628608	0.047289	0.628608	-0.0778193	0.425612	-0.331062	0.0004957	-0.1071	0.272204	0.161004	0.0975803	-0.177663	0.0671346	-0.102984	0.291164	0.845728	2.09127e-30	0.27701	0.0038707	0.0412672	0.672998
	TRIM58	brown	-0.0254354	0.794819	0.0254354	0.794819	-0.357628	0.000155727	-0.149178	0.125133	-0.0972678	0.318913	-0.142722	0.14251	-0.375424	6.76009e-05	-0.0304676	0.755398	0.911348	2.84321e-42	0.412298	1.02097e-05	0.000500675	0.995916
	TSPAN5	brown	-0.169531	0.0808619	0.169531	0.0808619	-0.289008	0.00253517	-0.192901	0.0465152	-0.0647511	0.507574	-0.155139	0.110579	-0.425075	5.02468e-06	-0.152252	0.117453	0.930567	1.26375e-47	0.350999	0.000209917	-0.0323856	0.74053
	TSPAN7	brown	0.141095	0.147164	-0.141095	0.147164	-0.278722	0.00364794	-0.337175	0.000383213	-0.237502	0.0137689	0.117665	0.227417	-0.0336207	0.731006	0.195831	0.0432268	0.651285	3.06595e-14	0.218986	0.0234405	-0.0616479	0.528171
	TSPO2	brown	0.374116	7.19968e-05	-0.374116	7.19968e-05	-0.543379	1.47065e-09	-0.41378	9.41738e-06	-0.148348	0.127272	0.274029	0.00428786	-0.0636719	0.51469	0.409467	1.19001e-05	0.78122	3.22166e-23	0.337462	0.000378562	0.0208728	0.831017
	TSTA3	brown	0.156108	0.108343	-0.156108	0.108343	-0.412749	9.96211e-06	-0.368083	9.59427e-05	-0.239072	0.0131378	0.248724	0.00978521	-0.19296	0.0464476	0.176058	0.0696827	0.805354	1.37105e-25	0.380637	5.245e-05	0.0515095	0.598256
	TUBGCP3	brown	0.293763	0.00213288	-0.293763	0.00213288	0.0455769	0.641104	0.149771	0.123623	-0.150122	0.122736	0.138296	0.155438	0.530076	4.31543e-09	0.428079	4.23522e-06	-0.624907	6.29776e-13	-0.233334	0.0155733	0.00743398	0.939423
	UBB	brown	-0.273696	0.0043368	0.273696	0.0043368	-0.150836	0.120946	-0.179099	0.06492	0.0151308	0.87707	-0.20372	0.0353201	-0.376288	6.48375e-05	-0.235027	0.0148172	0.788297	6.99724e-24	0.327239	0.000580709	-0.0608001	0.53387
	UBBP1	brown	-0.020709	0.832324	0.020709	0.832324	-0.298636	0.00178137	-0.330092	0.000516123	-0.0589622	0.546328	-0.0279167	0.77531	-0.239445	0.012992	0.00715927	0.941657	0.875143	6.96712e-35	0.344889	0.000274827	-0.1072	0.271754
	UBBP2	brown	0.188875	0.0513707	-0.188875	0.0513707	-0.374064	7.21774e-05	-0.404979	1.51281e-05	-0.19731	0.0416413	0.132819	0.172628	-0.045004	0.645308	0.255793	0.00783122	0.777113	7.61479e-23	0.309381	0.00118438	-0.166047	0.0873931
	USP12	brown	0.058513	0.549395	-0.058513	0.549395	-0.165041	0.0893536	-0.401586	1.80973e-05	-0.056589	0.562623	0.0546164	0.57634	-0.0492177	0.614657	0.0574778	0.556493	0.788926	6.09269e-24	0.19447	0.0447294	0.0254695	0.79455
	VWCE	brown	-0.314799	0.00095847	0.314799	0.00095847	-0.224029	0.0203559	0.0735704	0.451389	0.0816503	0.403113	-0.442986	1.76949e-06	-0.61362	2.10752e-12	-0.350503	0.000214601	0.61508	1.80761e-12	0.264514	0.00590099	0.0508241	0.60314
	WBP2	brown	-0.239489	0.0129746	0.239489	0.0129746	-0.40796	1.29036e-05	-0.105191	0.280891	0.0126844	0.896825	-0.205299	0.0338933	-0.530962	4.02257e-09	-0.138984	0.153375	0.733032	2.80695e-19	0.273882	0.00430937	-0.121177	0.213745
	WDR45	brown	-0.192696	0.0467531	0.192696	0.0467531	-0.348799	0.000231448	-0.189536	0.0505466	-0.088077	0.366988	-0.118008	0.226055	-0.524471	6.69932e-09	-0.177836	0.0668647	0.879933	1.01615e-35	0.349734	0.000222058	0.0298279	0.760377
	XK	brown	0.403387	1.64596e-05	-0.403387	1.64596e-05	-0.388467	3.55352e-05	-0.404421	1.55831e-05	-0.155414	0.10994	0.312438	0.00105158	0.0565583	0.562835	0.381149	5.11468e-05	0.786007	1.15411e-23	0.458133	6.98044e-07	0.105616	0.278943
	YBX3	brown	-0.0839025	0.390221	0.0839025	0.390221	-0.359908	0.000140319	-0.0517321	0.596674	-0.0802224	0.411415	-0.213327	0.0273687	-0.497808	4.88435e-08	-0.110607	0.256723	0.832686	1.03664e-28	0.445253	1.54389e-06	0.105148	0.281087
	YPEL4	brown	0.221433	0.0218969	-0.221433	0.0218969	-0.25335	0.00846358	-0.506995	2.51095e-08	-0.315048	0.000949092	0.534943	2.92639e-09	0.0371774	0.703811	0.288046	0.0026244	0.569898	1.48667e-10	0.411651	1.05745e-05	0.00813979	0.933684
	ZMAT2	brown	0.406685	1.38148e-05	-0.406685	1.38148e-05	-0.393178	2.79813e-05	-0.285095	0.00291617	-0.27694	0.00388006	0.185304	0.0560214	0.0541902	0.579325	0.395097	2.53577e-05	0.633771	2.35545e-13	0.227021	0.0186965	-0.0460825	0.637403
	ZNF23	brown	-0.100123	0.304845	0.100123	0.304845	0.286405	0.00278324	-0.512248	1.70113e-08	-0.191336	0.0483562	0.317291	0.000868421	0.268549	0.00516051	-0.0521235	0.593896	0.514192	1.47043e-08	0.0574458	0.556714	0.0620793	0.525282
	ABCE1	green	-0.416745	8.00327e-06	0.416745	8.00327e-06	0.938331	3.05995e-50	-0.0828074	0.396458	0.133082	0.171774	0.186522	0.0543973	0.360404	0.000137156	-0.496389	5.40362e-08	-0.263764	0.00604846	-0.214058	0.0268317	0.120904	0.214788
	ABHD3	green	-0.138176	0.155803	0.138176	0.155803	0.49827	4.72561e-08	0.391619	3.02964e-05	0.318509	0.000827269	-0.19558	0.0435001	0.388958	3.46673e-05	-0.155609	0.109489	-0.446088	1.46796e-06	-0.546374	1.14661e-09	-0.0473014	0.628518
	ACSL5	green	-0.363597	0.00011835	0.363597	0.00011835	0.416125	8.2812e-06	-0.20893	0.0307958	0.523901	7.00236e-09	-0.0474587	0.627375	0.195339	0.0437642	-0.284067	0.00302446	-0.249122	0.00966458	-0.173628	0.0736894	-0.0313734	0.748365
	ACTG1P4	green	-0.166872	0.0858089	0.166872	0.0858089	0.400907	1.87544e-05	0.556281	4.94516e-10	0.159186	0.101474	-0.397895	2.19444e-05	0.261162	0.00658623	-0.171969	0.0765304	-0.577978	7.09663e-11	-0.582256	4.75812e-11	-0.135333	0.164573
	ACTL6A	green	-0.100955	0.300827	0.100955	0.300827	0.727313	7.23486e-19	-0.265327	0.00574466	0.0394736	0.686448	0.461103	5.78601e-07	0.402625	1.71344e-05	-0.214954	0.026186	-0.124575	0.201087	0.0170988	0.861232	0.316596	0.000892706
	ACVR1	green	-0.386393	3.94348e-05	0.386393	3.94348e-05	0.584583	3.81882e-11	0.185804	0.0553507	0.241548	0.0121942	-0.100323	0.303875	-0.0430328	0.659857	-0.485667	1.14256e-07	-0.116441	0.232323	0.143586	0.140086	0.249729	0.00948352
	ACYP1	green	-0.408506	1.25315e-05	0.408506	1.25315e-05	0.774796	1.22735e-22	-0.0553624	0.571135	0.171557	0.077249	0.114535	0.240107	0.16098	0.0976291	-0.531273	3.92445e-09	-0.206687	0.0326799	-0.125331	0.198345	0.139889	0.150688
	ADAM1A	green	-0.510695	1.90997e-08	0.510695	1.90997e-08	0.750981	1.21931e-20	0.295792	0.00197956	0.180453	0.0628864	-0.313049	0.00102672	0.152456	0.116956	-0.542646	1.56235e-09	-0.339751	0.000343265	-0.36624	0.000104622	-0.0412238	0.673322
	ADO	green	-0.514383	1.44937e-08	0.514383	1.44937e-08	0.878405	1.89446e-35	-0.0599612	0.539539	0.316576	0.000893429	-0.0376719	0.700059	0.268339	0.00519696	-0.580135	5.80515e-11	-0.220854	0.022254	-0.224517	0.0200771	0.0811242	0.40616
	AHR	green	0.0771288	0.429742	-0.0771288	0.429742	0.42422	5.27369e-06	0.212201	0.028214	0.0729788	0.455046	-0.025228	0.796456	0.275056	0.00413979	-0.0752967	0.440812	-0.363012	0.000121605	-0.156557	0.107319	0.194621	0.0445601
	AJ420595	green	-0.253768	0.00835215	0.253768	0.00835215	0.632514	2.71323e-13	0.194423	0.0447814	0.132796	0.172705	-0.123692	0.204323	0.195433	0.0436612	-0.347364	0.000246574	-0.394578	2.60443e-05	-0.277899	0.00375362	0.195429	0.0436659
	AK025288	green	0.106661	0.274187	-0.106661	0.274187	-0.348156	0.000238114	0.181011	0.062063	-0.0869572	0.373136	-0.168653	0.0824702	-0.306701	0.00131316	0.104169	0.285619	0.0934742	0.338241	0.0981528	0.314509	-0.00756448	0.938361
	AK057657	green	-0.385375	4.14915e-05	0.385375	4.14915e-05	0.304419	0.00143278	0.0502095	0.607535	0.00667667	0.945584	-0.330938	0.000498269	0.199368	0.0395163	-0.198641	0.0402561	-0.20847	0.0311742	-0.335396	0.000413244	-0.310706	0.00112504
	AK6	green	0.228774	0.0177793	-0.228774	0.0177793	0.532061	3.68587e-09	-0.539737	1.98395e-09	-0.146286	0.132704	0.634914	2.07021e-13	0.800095	4.79943e-25	0.220938	0.0222019	-0.162256	0.094967	-0.0529726	0.587889	0.163666	0.0920913
	AKAP2	green	-0.395844	2.44016e-05	0.395844	2.44016e-05	0.672585	2.12985e-15	0.00417405	0.965965	0.158294	0.103429	0.272121	0.00457553	0.0149017	0.878917	-0.529857	4.39095e-09	-0.139471	0.151924	-0.00468852	0.961773	0.130699	0.179647
	AKR1C3	green	-0.296305	0.00194238	0.296305	0.00194238	0.365215	0.000109763	-0.306875	0.00130444	0.340274	0.00033564	0.0404096	0.679416	0.289989	0.00244696	-0.169715	0.0805293	-0.236326	0.0142587	-0.293867	0.00212477	-0.171953	0.0765569
	AL928768.3	green	-0.26479	0.00584734	0.26479	0.00584734	0.381176	5.10803e-05	0.0701126	0.472994	-0.00581608	0.952589	0.228566	0.0178861	0.00722595	0.941115	-0.299724	0.00171041	-0.281022	0.00336678	-0.225389	0.0195865	0.00495523	0.9596
	AMIGO2	green	-0.569252	1.57579e-10	0.569252	1.57579e-10	0.700242	4.71219e-17	-0.122969	0.206999	0.277135	0.00385411	-0.0873236	0.371117	0.226896	0.018763	-0.493586	6.5884e-08	-0.172575	0.0754821	-0.17032	0.079439	-0.132459	0.173808
	ANKRA2	green	-0.164461	0.0905005	0.164461	0.0905005	0.548263	9.78785e-10	0.0460031	0.637984	0.212557	0.0279443	-0.0452318	0.643634	0.620943	9.67819e-13	-0.0421687	0.666276	-0.481213	1.54787e-07	-0.445842	1.48993e-06	-0.169535	0.080855
	ANKRD12	green	-0.0981285	0.314629	0.0981285	0.314629	0.524466	6.70172e-09	0.1578	0.104523	0.17347	0.0739569	-0.119088	0.221805	0.569614	1.52517e-10	-0.0228379	0.815379	-0.486499	1.07904e-07	-0.484754	1.21642e-07	-0.109591	0.261144
	ANKRD36	green	-0.341036	0.000324822	0.341036	0.000324822	0.733847	2.44782e-19	0.0705571	0.470186	0.107142	0.272015	0.0840502	0.389384	0.0827195	0.396962	-0.525052	6.40279e-09	-0.118289	0.224946	-0.123551	0.204844	0.240318	0.0126552
	ANKRD46	green	-0.59675	1.17507e-11	0.59675	1.17507e-11	0.861014	1.32358e-32	0.108453	0.26616	0.297363	0.00186773	-0.117822	0.226794	0.12605	0.195763	-0.66929	3.2639e-15	-0.221605	0.0217921	-0.29459	0.00206913	0.108053	0.267936
	APOBEC3F	green	-0.311364	0.00109661	0.311364	0.00109661	0.452078	1.01794e-06	-0.212687	0.0278467	0.40345	1.64047e-05	0.110597	0.256765	0.178621	0.0656508	-0.314904	0.000954504	-0.190347	0.0495501	-0.0768818	0.431226	-0.0137694	0.888055
	APOLD1	green	-0.675668	1.42131e-15	0.675668	1.42131e-15	0.811837	2.77355e-26	0.292003	0.0022745	0.302173	0.00156002	-0.214512	0.0265026	-0.151489	0.119325	-0.825053	8.73876e-28	-0.269562	0.00498823	-0.270787	0.00478671	0.114649	0.23964
	ARFIP1	green	-0.400326	1.93336e-05	0.400326	1.93336e-05	0.566962	1.93532e-10	0.460022	6.19624e-07	0.391355	3.07049e-05	-0.41576	8.44938e-06	0.12435	0.201908	-0.407627	1.31364e-05	-0.509547	2.07986e-08	-0.411363	1.07413e-05	0.0508159	0.603199
	ARHGAP12	green	-0.109868	0.259933	0.109868	0.259933	0.496099	5.51595e-08	0.289626	0.00247925	0.223924	0.0204166	-0.164011	0.0913982	0.46124	5.73591e-07	-0.0824214	0.398671	-0.575706	8.75482e-11	-0.461653	5.58713e-07	-0.0304393	0.755618
	ARHGEF3	green	-0.680684	7.28451e-16	0.680684	7.28451e-16	0.75792	3.37324e-21	0.202488	0.0364685	0.526564	5.68995e-09	-0.375567	6.71375e-05	0.108247	0.267075	-0.673648	1.8535e-15	-0.398415	2.13592e-05	-0.499879	4.21099e-08	-0.159791	0.100163
	ARL14EP	green	-0.527871	5.13557e-09	0.527871	5.13557e-09	0.784758	1.51234e-23	0.0944055	0.333429	0.236326	0.0142584	-0.228187	0.0180819	0.237974	0.0135764	-0.554672	5.67926e-10	-0.236535	0.0141704	-0.395754	2.45147e-05	-0.0180639	0.853484
	ARMC1	green	-0.48272	1.39743e-07	0.48272	1.39743e-07	0.87441	9.28555e-35	-0.089872	0.357265	0.136926	0.159614	0.0599367	0.539704	0.179386	0.0644843	-0.600871	7.7944e-12	-0.0839525	0.389938	-0.117428	0.228363	0.204605	0.034514
	ARMCX2	green	-0.594192	1.51157e-11	0.594192	1.51157e-11	0.701912	3.69181e-17	0.0516926	0.596954	0.231121	0.0166121	-0.111831	0.251462	0.0064956	0.947057	-0.638481	1.37884e-13	-0.288579	0.00257464	-0.311524	0.0010898	-0.0237693	0.807991
	ASAP1-IT1	green	0.381652	4.98961e-05	-0.381652	4.98961e-05	-0.604613	5.34167e-12	0.257024	0.00752875	-0.194726	0.0444429	-0.245079	0.0109508	-0.330916	0.00049873	0.324734	0.000643474	0.186095	0.054962	0.178087	0.0664742	0.119955	0.218435
	ASF1A	green	-0.456595	7.68789e-07	0.456595	7.68789e-07	0.882541	3.43998e-36	-0.146949	0.13094	0.040489	0.678822	0.194302	0.0449177	0.305018	0.00140047	-0.519698	9.6822e-09	-0.0803168	0.410864	-0.136415	0.161191	0.123531	0.204917
	ATAD1	green	-0.349344	0.000225934	0.349344	0.000225934	0.7563	4.57027e-21	-0.254231	0.00823051	0.103698	0.287812	0.032758	0.737655	0.607085	4.15024e-12	-0.238091	0.0135291	-0.275532	0.00407273	-0.389601	3.35597e-05	-0.0968716	0.320897
	ATP10D	green	-0.32377	0.000669231	0.32377	0.000669231	0.695296	9.61326e-17	0.244986	0.0109819	0.482304	1.43752e-07	-0.221991	0.0215573	0.22693	0.018745	-0.428508	4.13269e-06	-0.363305	0.000119961	-0.408846	1.23044e-05	0.157286	0.105673
	BAZ2B	green	-0.0785719	0.421136	0.0785719	0.421136	0.351403	0.00020617	0.400591	1.90669e-05	0.168906	0.0820047	-0.185584	0.0556443	0.358206	0.000151678	-0.049447	0.613007	-0.409964	1.15854e-05	-0.527279	5.37987e-09	-0.223427	0.0207047
	BBS10	green	-0.0589871	0.546159	0.0589871	0.546159	0.654658	2.03855e-14	0.205194	0.033987	0.151809	0.118537	0.0280957	0.773907	0.58322	4.34474e-11	-0.0675291	0.489495	-0.688776	2.40837e-16	-0.399021	2.06959e-05	0.118539	0.223959
	BET1	green	-0.231181	0.0165835	0.231181	0.0165835	0.74997	1.46507e-20	-0.334297	0.000432868	0.083675	0.391512	0.279766	0.00351786	0.633729	2.36662e-13	-0.153899	0.113492	-0.288663	0.00256683	-0.190442	0.0494337	0.0532996	0.585583
	BEX2	green	-0.590893	2.08506e-11	0.590893	2.08506e-11	0.741101	7.07525e-20	0.265582	0.00569635	0.147044	0.130687	-0.214187	0.0267378	-0.0425401	0.663514	-0.692482	1.43322e-16	-0.346479	0.000256356	-0.33	0.000518094	0.00487539	0.96025
	BEX4	green	-0.470764	3.10357e-07	0.470764	3.10357e-07	0.723242	1.3991e-18	-0.0913292	0.349491	0.259238	0.00701068	-0.103846	0.287121	0.253124	0.0085242	-0.458095	6.99745e-07	-0.346724	0.00025361	-0.183426	0.0586026	0.0973604	0.31845
	BIRC3	green	-0.533766	3.21629e-09	0.533766	3.21629e-09	0.751126	1.18737e-20	0.117135	0.229534	0.36834	9.47913e-05	-0.270197	0.00488278	0.11015	0.258705	-0.613708	2.08804e-12	-0.296823	0.00190548	-0.400421	1.92369e-05	0.0212162	0.828279
	BLNK	green	-0.538817	2.13853e-09	0.538817	2.13853e-09	0.679201	8.88873e-16	0.0303052	0.756661	0.0765935	0.43296	0.0750845	0.442105	0.00316496	0.97419	-0.589646	2.35241e-11	-0.221077	0.0221157	-0.147756	0.128814	0.0854846	0.381314
	BMI1	green	-0.621979	8.6553e-13	0.621979	8.6553e-13	0.911853	2.13454e-42	0.103779	0.287436	0.310106	0.00115159	-0.147834	0.128609	0.157786	0.104555	-0.696382	8.23055e-17	-0.223921	0.0204181	-0.295687	0.0019872	0.00677487	0.944785
	BNIP3	green	-0.217864	0.024178	0.217864	0.024178	0.549206	9.04057e-10	-0.380182	5.36331e-05	0.127713	0.189881	0.297038	0.00189039	0.375453	6.75066e-05	-0.170825	0.078538	-0.146533	0.132044	-0.0862321	0.377149	-0.0128403	0.895565
	BOLA3	green	0.00473905	0.961361	-0.00473905	0.961361	0.464223	4.74159e-07	-0.43241	3.30076e-06	-0.190872	0.048913	0.668556	3.58691e-15	0.290416	0.00240943	-0.086426	0.376073	0.172305	0.0759466	0.167384	0.0848394	0.246176	0.0105878
	BRI3BP	green	-0.414533	9.03747e-06	0.414533	9.03747e-06	0.692326	1.46516e-16	0.147982	0.128222	-0.0147027	0.880521	0.146782	0.131382	0.0908361	0.352109	-0.489741	8.62216e-08	-0.236027	0.0143856	-0.118518	0.224043	0.133939	0.169005
	BTAF1	green	-0.266658	0.0054965	0.266658	0.0054965	0.603251	6.1327e-12	-0.019287	0.843685	0.0938043	0.33653	0.0331381	0.734722	0.49526	5.85403e-08	-0.206049	0.0332331	-0.36246	0.000124752	-0.457995	7.0416e-07	-0.219293	0.0232418
	BTLA	green	-0.317923	0.000846824	0.317923	0.000846824	0.638651	1.35227e-13	-0.0337138	0.73029	-0.00366981	0.970074	0.143991	0.138959	0.18509	0.0563101	-0.391385	3.06586e-05	-0.197653	0.0412807	-0.171173	0.0779237	0.219515	0.0230992
	BTNL3	green	0.024905	0.799007	-0.024905	0.799007	-0.393474	2.75598e-05	0.169619	0.0807021	-0.100015	0.305371	-0.285362	0.00288869	-0.355809	0.000169135	0.0356104	0.715749	0.287571	0.00266952	0.129915	0.182293	0.00292601	0.976138
	C10orf32	green	-0.233723	0.0153966	0.233723	0.0153966	0.750802	1.25953e-20	-0.0379641	0.697845	0.289251	0.00251306	0.0384802	0.693941	0.596991	1.14737e-11	-0.19703	0.0419371	-0.545107	1.2743e-09	-0.394386	2.63016e-05	0.0587847	0.547539
	C11orf80	green	-0.5164	1.24464e-08	0.5164	1.24464e-08	0.774901	1.20128e-22	0.211731	0.0285731	0.144482	0.137602	-0.0870232	0.372771	-0.02376	0.808065	-0.683193	5.1879e-16	-0.250427	0.0092788	-0.268127	0.00523391	0.0537647	0.582311
	C12orf29	green	-0.0963976	0.323283	0.0963976	0.323283	0.589706	2.33882e-11	-0.478516	1.85645e-07	-0.1625	0.0944646	0.445485	1.52243e-06	0.479984	1.68187e-07	-0.108496	0.265968	0.155001	0.1109	0.0120729	0.901774	0.014356	0.883319
	C12orf75	green	-0.218353	0.0238539	0.218353	0.0238539	0.496621	5.31503e-08	0.0475809	0.626488	0.239399	0.0130099	0.270372	0.00485408	-0.049686	0.61129	-0.414798	8.90715e-06	-0.00358011	0.970805	0.258216	0.00724565	0.194194	0.0450388
	C18orf32	green	-0.0525814	0.590653	0.0525814	0.590653	0.690457	1.90494e-16	-0.119386	0.220644	-0.0731033	0.454275	0.241302	0.0122853	0.610659	2.87061e-12	-0.108505	0.265929	-0.281328	0.00333089	-0.315449	0.000934189	0.00850451	0.930719
	C1QBP	green	-0.204305	0.0347853	0.204305	0.0347853	0.720148	2.29158e-18	-0.195163	0.0439585	-0.0120633	0.901851	0.470891	3.07781e-07	0.252588	0.00866987	-0.336187	0.000399628	-0.129212	0.184693	0.0064443	0.947475	0.260954	0.00663085
	C1orf109	green	-0.464764	4.57983e-07	0.464764	4.57983e-07	0.783686	1.90467e-23	-0.146125	0.133137	0.0288394	0.768089	0.258889	0.00709016	0.19301	0.0463899	-0.504369	3.04307e-08	-0.0848438	0.384906	-0.148868	0.125929	0.0626711	0.521333
	C2CD5	green	-0.282058	0.0032466	0.282058	0.0032466	0.509012	2.16395e-08	0.0865924	0.375151	0.193003	0.0463971	-0.141533	0.1459	0.516237	1.26015e-08	-0.117293	0.228899	-0.49233	7.19645e-08	-0.566186	2.07417e-10	-0.182833	0.0594366
	C4orf46	green	-0.088931	0.362342	0.088931	0.362342	0.590071	2.25768e-11	-0.40067	1.89879e-05	-0.057894	0.553634	0.577915	7.13783e-11	0.514425	1.44487e-08	-0.0352319	0.718643	-0.152568	0.116685	0.0293343	0.764225	0.111911	0.251122
	C4orf46	green	-0.367467	9.87689e-05	0.367467	9.87689e-05	0.700853	4.31019e-17	0.00272257	0.977796	0.0376036	0.700577	-0.0523437	0.592335	0.263841	0.00603328	-0.438752	2.2769e-06	-0.137887	0.156676	-0.292187	0.00225934	-0.00222326	0.981868
	C5orf28	green	-0.528953	4.71576e-09	0.528953	4.71576e-09	0.897982	3.17635e-39	0.224488	0.0200932	0.215068	0.0261043	-0.182249	0.0602683	0.0941165	0.334918	-0.682868	5.42232e-16	-0.299443	0.0017285	-0.313778	0.00099777	0.127719	0.189859
	C8orf59	green	0.0451517	0.644223	-0.0451517	0.644223	0.673295	1.94116e-15	-0.0358259	0.714103	0.0996664	0.307068	0.238441	0.0133884	0.66596	4.99687e-15	-0.01635	0.867252	-0.429367	3.93402e-06	-0.327361	0.000577802	0.0405823	0.678122
	C8orf60	green	0.424328	5.24146e-06	-0.424328	5.24146e-06	-0.631306	3.10609e-13	0.296874	0.00190188	-0.148832	0.126022	-0.234222	0.0151724	-0.294735	0.00205814	0.358933	0.000146729	0.248903	0.00973069	0.0998031	0.306402	-0.00479374	0.960916
	CAAP1	green	-0.322086	0.000716508	0.322086	0.000716508	0.882352	3.72392e-36	-0.214377	0.0266001	0.0946836	0.332	0.262366	0.00633224	0.534646	2.99712e-09	-0.32534	0.000627751	-0.294524	0.00207417	-0.148598	0.126625	0.0838033	0.390784
	CASP7	green	-0.120709	0.215534	0.120709	0.215534	0.439976	2.11766e-06	-0.296219	0.00194856	0.438366	2.32944e-06	0.265688	0.0056764	0.372161	7.90668e-05	-0.0848763	0.384724	-0.125745	0.196854	-0.0146948	0.880586	0.168974	0.0818783
	CBLL1	green	-0.458379	6.8736e-07	0.458379	6.8736e-07	0.70931	1.22658e-17	0.115006	0.238169	0.288356	0.0025954	-0.157479	0.105239	0.341398	0.000319789	-0.387563	3.71884e-05	-0.430212	3.74752e-06	-0.474376	2.44655e-07	-0.0776271	0.426759
	CCDC104	green	-0.395158	2.52782e-05	0.395158	2.52782e-05	0.735589	1.82366e-19	0.0236806	0.808694	0.198794	0.0400993	-0.0517642	0.596446	0.267085	0.00541899	-0.463796	4.87298e-07	-0.420123	6.63658e-06	-0.374044	7.2248e-05	-0.0196195	0.841026
	CCNJL	green	0.0977654	0.316432	-0.0977654	0.316432	-0.615966	1.646e-12	0.302738	0.00152707	-0.343192	0.000295903	-0.248929	0.00972279	-0.47086	3.08408e-07	0.189493	0.0505994	0.175722	0.0702264	0.255522	0.00789928	-0.142429	0.14334
	CCR2	green	-0.0135234	0.890042	0.0135234	0.890042	0.459271	6.49769e-07	0.181678	0.0610908	0.153105	0.115389	-0.0667112	0.494782	0.131328	0.177542	-0.218065	0.0240445	-0.163426	0.0925759	-0.0494212	0.613193	0.355953	0.000168038
	CCT2	green	-0.000805312	0.993432	0.000805312	0.993432	0.683898	4.71345e-16	-0.376925	6.28678e-05	-0.117297	0.228884	0.58537	3.54386e-11	0.463624	4.92698e-07	-0.128061	0.188667	-0.00967493	0.921214	0.0231601	0.812821	0.257992	0.00729806
	CD28	green	-0.644672	6.72446e-14	0.644672	6.72446e-14	0.794917	1.58953e-24	0.233362	0.0155607	0.276445	0.00394689	-0.23453	0.0150356	-0.0125346	0.898037	-0.7192	2.66218e-18	-0.256773	0.00758953	-0.369308	9.05519e-05	0.043729	0.654704
	CD69	green	-0.323557	0.000675055	0.323557	0.000675055	0.798507	6.95519e-25	-0.073868	0.449556	0.340199	0.000336727	0.0615656	0.528723	0.428055	4.24114e-06	-0.389921	3.30221e-05	-0.278223	0.00371165	-0.355809	0.000169134	-0.0119852	0.902484
	CD96	green	-0.711783	8.42244e-18	0.711783	8.42244e-18	0.76322	1.22754e-21	0.246944	0.0103401	0.37385	7.29245e-05	-0.241342	0.0122702	-0.107802	0.269055	-0.804847	1.54969e-25	-0.251726	0.00890839	-0.278858	0.00363074	-0.0126012	0.897498
	CDC7	green	-0.0199906	0.83806	0.0199906	0.83806	0.660473	9.96337e-15	-0.242245	0.0119393	0.104167	0.285629	0.546508	1.13383e-09	0.523309	7.33151e-09	-0.0915782	0.348173	-0.199527	0.0393553	-0.0834976	0.39252	0.0526989	0.589822
	CENPC	green	-0.406844	1.36978e-05	0.406844	1.36978e-05	0.791947	3.11115e-24	0.0214778	0.826195	0.116403	0.232475	0.0163556	0.867206	0.42216	5.92213e-06	-0.363139	0.000120888	-0.402496	1.72512e-05	-0.361282	0.000131726	-0.0101126	0.917661
	CENPK	green	-0.0929667	0.340882	0.0929667	0.340882	0.693358	1.26625e-16	-0.309179	0.00119366	0.0245541	0.80178	0.516452	1.23975e-08	0.514345	1.45356e-08	-0.138904	0.153612	-0.220939	0.0222016	-0.0997927	0.306452	0.0605012	0.535886
	CEP76	green	-0.172657	0.0753407	0.172657	0.0753407	0.713408	6.56459e-18	-0.321136	0.000744523	0.0111435	0.909302	0.521836	8.215e-09	0.452024	1.02134e-06	-0.19276	0.0466786	-0.148406	0.127122	-0.123477	0.205118	0.169703	0.0805495
	CETN3	green	-0.00421244	0.965652	0.00421244	0.965652	0.705025	2.33173e-17	-0.211148	0.0290242	0.0282932	0.772361	0.331608	0.000484545	0.754559	6.31881e-21	0.0171956	0.860454	-0.330699	0.000503262	-0.304086	0.001451	0.040131	0.681507
	CIPC	green	-0.442689	1.80125e-06	0.442689	1.80125e-06	0.670192	2.90529e-15	0.444262	1.63894e-06	0.233424	0.0155322	-0.193116	0.0462668	0.127015	0.192332	-0.467307	3.88703e-07	-0.413706	9.45578e-06	-0.433284	3.13749e-06	0.0117347	0.904513
	CISD1	green	-0.0206983	0.832409	0.0206983	0.832409	0.466679	4.04821e-07	-0.268428	0.00518156	0.0439159	0.653323	0.425034	5.03646e-06	0.294961	0.0020411	-0.12692	0.192668	-0.118765	0.223071	-0.011423	0.907037	0.16809	0.0835148
	CLEC2D	green	-0.527246	5.39361e-09	0.527246	5.39361e-09	0.78536	1.32797e-23	0.385375	4.14916e-05	0.315331	0.000938546	-0.302474	0.0015424	0.0917903	0.347053	-0.648249	4.4076e-14	-0.363961	0.000116364	-0.44357	1.70859e-06	-0.0531011	0.586983
	CLEC4C	green	-0.0873619	0.370907	0.0873619	0.370907	0.248899	0.00973197	0.197329	0.0416213	0.133916	0.169079	-0.0880876	0.36693	0.141372	0.146365	-0.101664	0.297424	-0.102267	0.294553	-0.193179	0.0461946	0.0225164	0.817933
	CLIP4	green	-0.393996	2.68328e-05	0.393996	2.68328e-05	0.674174	1.73006e-15	0.335222	0.00041629	0.332302	0.000470675	-0.273717	0.00433368	0.089624	0.358599	-0.510714	1.90722e-08	-0.372289	7.85857e-05	-0.3816	5.00255e-05	0.0928454	0.341515
	CLK1	green	-0.0407596	0.676794	0.0407596	0.676794	0.532051	3.68892e-09	0.174692	0.0719134	0.116762	0.231031	-0.0120479	0.901976	0.611801	2.54891e-12	0.000748106	0.993898	-0.487301	1.02101e-07	-0.568987	1.61387e-10	-0.16058	0.0984762
	CMSS1	green	-0.205687	0.0335508	0.205687	0.0335508	0.614304	1.9615e-12	-0.274336	0.0042431	-0.0673283	0.490791	0.513776	1.51709e-08	0.303157	0.00150306	-0.236561	0.0141595	-0.155478	0.109793	-0.0327717	0.737548	0.124476	0.201447
	CMTM8	green	-0.340266	0.000335762	0.340266	0.000335762	0.520469	9.12597e-09	0.325785	0.000616433	0.0243521	0.803377	-0.167157	0.0852676	-0.0810969	0.406319	-0.466042	4.21806e-07	-0.246769	0.010396	-0.161366	0.096818	0.104974	0.281891
	CMTR2	green	-0.244096	0.0112851	0.244096	0.0112851	0.80665	1.00092e-25	-0.218508	0.0237524	0.217653	0.0243196	0.136561	0.160741	0.513415	1.55871e-08	-0.272185	0.00456552	-0.260282	0.00677743	-0.176324	0.0692558	0.136549	0.160779
	COX16	green	0.0592276	0.54452	-0.0592276	0.54452	0.696657	7.91239e-17	-0.187499	0.0531236	0.0468104	0.632091	0.33264	0.000464061	0.59609	1.25421e-11	-0.0537589	0.582352	-0.168767	0.0822596	-0.147265	0.130103	0.274066	0.0042825
	CPOX	green	-0.0455386	0.641384	0.0455386	0.641384	0.522619	7.73359e-09	-0.430695	3.64468e-06	-0.121866	0.211134	0.536577	2.5649e-09	0.389954	3.29663e-05	-0.089387	0.359876	0.169531	0.080862	0.0438424	0.653866	0.190041	0.0499243
	CRTAM	green	-0.470594	3.13824e-07	0.470594	3.13824e-07	0.778071	6.24033e-23	0.341421	0.000319472	0.336031	0.000402277	-0.274581	0.00420774	0.0674928	0.489729	-0.628332	4.32263e-13	-0.385038	4.21941e-05	-0.318179	0.000838224	0.0963553	0.323496
	CRY1	green	-0.617872	1.34459e-12	0.617872	1.34459e-12	0.843574	4.08313e-30	-0.051316	0.599633	0.316339	0.000901864	-0.0130147	0.894154	0.138999	0.15333	-0.651654	2.93277e-14	-0.0910485	0.35098	-0.250196	0.00934618	0.0366499	0.707822
	CRYZ	green	-0.290243	0.00242464	0.290243	0.00242464	0.72864	5.81992e-19	0.0257038	0.792703	0.172016	0.0764486	0.035436	0.717082	0.290778	0.00237809	-0.391814	2.99967e-05	-0.202083	0.0368521	-0.142776	0.142357	0.162184	0.0951162
	CSTF2T	green	-0.615968	1.64569e-12	0.615968	1.64569e-12	0.524094	6.89839e-09	-0.0507582	0.603611	0.328863	0.000543088	-0.290887	0.00236865	0.114709	0.239389	-0.4633	5.03027e-07	-0.12373	0.204183	-0.332415	0.000468457	-0.232486	0.0159646
	CTD-2528L19.6	green	-0.651407	3.02123e-14	0.651407	3.02123e-14	0.793496	2.19494e-24	0.239904	0.0128141	0.302191	0.00155897	-0.298356	0.00180005	0.00242386	0.980232	-0.715541	4.72029e-18	-0.244896	0.0110124	-0.274132	0.00427274	0.0664102	0.496736
	CXCL16	green	0.2256	0.0194695	-0.2256	0.0194695	-0.521684	8.31217e-09	0.44714	1.37723e-06	0.0857833	0.379646	-0.299235	0.00174198	-0.269064	0.00507238	0.262375	0.00633054	-0.150503	0.121778	-0.0995107	0.307828	-0.0748147	0.443751
	DBF4	green	0.011454	0.906786	-0.011454	0.906786	0.573688	1.05347e-10	-0.509223	2.13042e-08	-0.106253	0.276036	0.72835	6.1046e-19	0.508766	2.20369e-08	-0.00544642	0.955599	-0.0595279	0.542478	0.128994	0.185438	0.25677	0.00759029
	DDHD2	green	-0.725175	1.02444e-18	0.725175	1.02444e-18	0.865886	2.31946e-33	0.169085	0.0816759	0.265173	0.00577399	-0.254424	0.00818024	0.0258074	0.791886	-0.78212	2.66147e-23	-0.246158	0.0105935	-0.376466	6.42803e-05	-0.0850751	0.383607
	DDX18	green	-0.747301	2.36956e-20	0.747301	2.36956e-20	0.827658	4.27174e-28	0.246314	0.0105429	0.310746	0.0011233	-0.264956	0.00581546	-0.13801	0.156303	-0.850359	4.7888e-31	-0.262601	0.00628378	-0.293169	0.00217981	0.0257171	0.792598
	DDX5	green	-0.568577	1.67441e-10	0.568577	1.67441e-10	0.644129	7.16583e-14	0.162999	0.0934428	0.265356	0.00573902	-0.410662	1.11563e-05	0.0349988	0.720427	-0.60137	7.41307e-12	-0.280289	0.00345421	-0.42426	5.26179e-06	-0.239728	0.0128817
	DFFB	green	-0.498855	4.53217e-08	0.498855	4.53217e-08	0.733493	2.59796e-19	0.214766	0.0263203	0.36052	0.000136429	-0.201717	0.0372021	0.176644	0.0687443	-0.537233	2.43219e-09	-0.562812	2.79755e-10	-0.476297	2.15347e-07	0.0113263	0.907821
	DIS3L	green	-0.502567	3.46876e-08	0.502567	3.46876e-08	0.766577	6.38185e-22	0.197234	0.0417211	0.19586	0.0431949	0.00604227	0.950747	0.00762743	0.937849	-0.630812	3.28239e-13	-0.406716	1.37915e-05	-0.217075	0.0247091	0.0305409	0.754828
	DLAT	green	-0.412468	1.01158e-05	0.412468	1.01158e-05	0.841982	6.65195e-30	-0.241856	0.0120809	0.0937801	0.336655	0.324403	0.000652208	0.384364	4.36314e-05	-0.4075	1.32256e-05	-0.254253	0.00822478	-0.186271	0.0547299	0.0521064	0.594017
	DNAJC10	green	-0.293848	0.00212628	0.293848	0.00212628	0.867397	1.33294e-33	0.0866415	0.37488	0.211282	0.0289202	0.121792	0.211413	0.406212	1.41675e-05	-0.381703	4.97713e-05	-0.431988	3.38242e-06	-0.328832	0.000543776	0.174852	0.0716493
	DOCK10	green	-0.707459	1.62118e-17	0.707459	1.62118e-17	0.754749	6.10017e-21	0.432155	3.34984e-06	0.414197	9.20542e-06	-0.388071	3.62513e-05	-0.222753	0.0211011	-0.863852	4.83796e-33	-0.242504	0.0118459	-0.36875	9.29739e-05	0.0362855	0.710597
	E2F5	green	-0.4095	1.18785e-05	0.4095	1.18785e-05	0.694305	1.10706e-16	0.0221494	0.82085	0.0753678	0.44038	0.275953	0.00401432	0.163969	0.0914823	-0.447585	1.34043e-06	-0.343545	0.000291393	-0.204803	0.0343366	0.0109885	0.910558
	EBAG9	green	-0.236902	0.0140168	0.236902	0.0140168	0.81977	3.60103e-27	-0.236677	0.0141109	0.0510152	0.601777	0.335231	0.000416127	0.509261	2.12439e-08	-0.273183	0.00441334	-0.297863	0.00183336	-0.121277	0.213365	0.189993	0.0499833
	EBNA1BP2	green	0.0765165	0.433424	-0.0765165	0.433424	0.569643	1.52117e-10	-0.317036	0.000877271	-0.170935	0.0783445	0.593804	1.57023e-11	0.435799	2.70918e-06	-0.0211847	0.82853	-0.205693	0.033545	0.0760872	0.436017	0.263953	0.00601095
	EEF1B2	green	-0.0977158	0.316679	0.0977158	0.316679	0.741472	6.63257e-20	-0.0204815	0.834139	-0.156322	0.107854	0.28302	0.00313843	0.42708	4.48388e-06	-0.234967	0.0148435	-0.277207	0.00384444	-0.190825	0.048969	0.168916	0.0819863
	EID3	green	-0.442381	1.8348e-06	0.442381	1.8348e-06	0.761834	1.60303e-21	0.10159	0.297778	0.268177	0.00522517	-0.111711	0.251976	0.271602	0.00465668	-0.455357	8.30604e-07	-0.233044	0.0157061	-0.361637	0.000129587	0.00146524	0.988049
	EIF1AX	green	-0.464878	4.5462e-07	0.464878	4.5462e-07	0.724139	1.21103e-18	-0.299633	0.00171624	0.0270037	0.782473	0.210855	0.0292534	0.22783	0.0182682	-0.461083	5.79348e-07	-0.0226026	0.817248	0.0271108	0.781631	0.0837453	0.391113
	EIF2A	green	-0.196546	0.0424538	0.196546	0.0424538	0.733979	2.39394e-19	-0.10994	0.259619	-0.0026448	0.97843	0.198155	0.0407567	0.295678	0.0019879	-0.369034	9.17336e-05	-0.0492302	0.614567	-0.1086	0.265508	0.239234	0.0130742
	EIF3C	green	-0.341399	0.000319771	0.341399	0.000319771	0.599765	8.7067e-12	0.418716	7.17661e-06	0.266865	0.00545889	-0.285472	0.00287732	-0.08039	0.410436	-0.523446	7.25395e-09	-0.410807	1.10692e-05	-0.209258	0.0305286	0.225498	0.019526
	EIF4A2	green	-0.54198	1.65056e-09	0.54198	1.65056e-09	0.784016	1.77428e-23	0.175072	0.0712873	0.306932	0.00130159	-0.293089	0.00218617	0.258739	0.00712456	-0.53579	2.7332e-09	-0.330512	0.000507189	-0.485605	1.14743e-07	-0.0566222	0.562393
	ENOPH1	green	-0.36998	8.77152e-05	0.36998	8.77152e-05	0.918487	4.17975e-44	-0.100184	0.304551	0.112965	0.246656	0.195849	0.043207	0.417997	7.46855e-06	-0.44007	2.10584e-06	-0.290536	0.00239904	-0.275739	0.00404394	0.123679	0.204369
	EOGT	green	0.0110145	0.910348	-0.0110145	0.910348	0.68541	3.83279e-16	0.0570282	0.55959	0.143202	0.141158	0.19456	0.0446283	0.599979	8.52285e-12	-0.0627371	0.520894	-0.493021	6.85559e-08	-0.321245	0.000741264	0.146204	0.132926
	EPS8	green	-0.178445	0.0659216	0.178445	0.0659216	0.49697	5.18497e-08	0.182412	0.0600349	0.176803	0.0684902	-0.164823	0.0897831	0.15812	0.103813	-0.261011	0.00661863	-0.385629	4.09673e-05	-0.265148	0.00577866	0.120334	0.216973
	EXOSC8	green	-0.254002	0.00829043	0.254002	0.00829043	0.791239	3.64533e-24	-0.152391	0.117116	-0.079039	0.418371	0.45237	9.99748e-07	0.338083	0.000368673	-0.342104	0.000310185	-0.226939	0.01874	-0.11627	0.233014	0.172907	0.0749133
	FAM169A	green	-0.629854	3.65164e-13	0.629854	3.65164e-13	0.778899	5.25048e-23	0.239342	0.0130319	0.274391	0.00423511	-0.298837	0.00176805	-0.0703065	0.471768	-0.772506	1.95648e-22	-0.218996	0.0234335	-0.296476	0.00193016	0.061678	0.527969
	FAM175A	green	-0.210906	0.0292131	0.210906	0.0292131	0.800457	4.40774e-25	0.0289036	0.767588	0.116303	0.232881	0.0678123	0.487672	0.533022	3.41379e-09	-0.237106	0.0139323	-0.457523	7.25334e-07	-0.255605	0.0078784	0.203832	0.0352171
	FAM179B	green	-0.427235	4.44439e-06	0.427235	4.44439e-06	0.83228	1.16412e-28	0.137417	0.158109	0.169963	0.0800811	-0.0255497	0.793918	0.313002	0.00102861	-0.460249	6.10817e-07	-0.348174	0.000237931	-0.298278	0.0018053	0.0522499	0.593
	FAM35A	green	-0.261079	0.00660399	0.261079	0.00660399	0.869723	5.60486e-34	-0.0400848	0.681854	0.0996872	0.306966	0.110875	0.255563	0.55768	4.38145e-10	-0.303651	0.00147519	-0.433159	3.16036e-06	-0.387055	3.81483e-05	0.055735	0.568543
	FAM3C	green	-0.451876	1.03065e-06	0.451876	1.03065e-06	0.887455	4.16061e-37	-0.0105315	0.914264	0.116414	0.232434	0.127792	0.189604	0.259065	0.0070498	-0.5457	1.21286e-09	-0.282509	0.00319546	-0.260901	0.00664236	0.0522477	0.593015
	FAM69A	green	-0.53697	2.48468e-09	0.53697	2.48468e-09	0.761691	1.64749e-21	0.153385	0.114718	0.145321	0.135309	0.132989	0.172077	-0.00563678	0.954049	-0.653461	2.35767e-14	-0.242824	0.0117313	-0.232487	0.0159643	0.0248791	0.799212
	FAM8A1	green	-0.0685989	0.482626	0.0685989	0.482626	0.350667	0.000213041	0.379987	5.4149e-05	0.471006	3.05475e-07	-0.205498	0.0337174	0.33713	0.000383946	-0.0808921	0.407509	-0.354324	0.000180866	-0.44851	1.26698e-06	-0.0683103	0.484474
	FANCL	green	-0.0456669	0.640444	0.0456669	0.640444	0.707151	1.69796e-17	-0.111932	0.251033	0.377284	6.17803e-05	0.327263	0.000580151	0.572284	1.1975e-10	-0.107983	0.268249	-0.428546	4.12359e-06	-0.180793	0.0623829	0.25923	0.00701229
	FASTKD1	green	-0.225176	0.0197051	0.225176	0.0197051	0.715555	4.71044e-18	-0.224224	0.0202437	0.0890312	0.361799	0.346106	0.000260581	0.35829	0.0001511	-0.316514	0.000895641	-0.0615048	0.52913	-0.0768069	0.431676	0.214182	0.0267419
	FCRL5	green	0.0287037	0.769151	-0.0287037	0.769151	0.379986	5.41532e-05	-0.152446	0.116982	-0.332454	0.000467706	0.416308	8.19814e-06	0.274575	0.00420859	-0.0323463	0.740834	-0.190643	0.0491902	-0.0722403	0.459634	0.0541711	0.579459
	FIGNL1	green	-0.399987	1.96786e-05	0.399987	1.96786e-05	0.81358	1.78628e-26	-0.233664	0.0154233	0.135525	0.163969	0.365171	0.000109984	0.378363	5.86218e-05	-0.387102	3.80596e-05	-0.216305	0.0252369	-0.155808	0.109032	0.000520444	0.995755
	FMR1	green	-0.268491	0.00517059	0.268491	0.00517059	0.597539	1.08675e-11	0.128874	0.185853	0.458679	6.74483e-07	-0.202167	0.0367727	0.496688	5.28993e-08	-0.21222	0.0281995	-0.328842	0.00054356	-0.54005	1.93377e-09	-0.134189	0.168203
	FUNDC1	green	-0.27333	0.00439134	0.27333	0.00439134	0.764982	8.71964e-22	0.00519991	0.957607	0.276714	0.00391043	0.155115	0.110635	0.395586	2.47276e-05	-0.32505	0.000635236	-0.489389	8.83601e-08	-0.254122	0.00825913	0.213614	0.027157
	G6PD	green	0.14795	0.128306	-0.14795	0.128306	-0.448664	1.25517e-06	-0.268839	0.00511078	-0.256198	0.00773054	0.171269	0.0777541	0.00620321	0.949437	0.345699	0.000265272	-0.0177709	0.855835	0.105157	0.281049	-0.333865	0.000440812
	GFPT1	green	-0.125575	0.197465	0.125575	0.197465	0.756648	4.28309e-21	-0.208238	0.0313669	-0.00270743	0.97792	0.513688	1.52717e-08	0.477913	1.93311e-07	-0.180767	0.062422	-0.332914	0.000458764	-0.077848	0.42544	0.213782	0.0270333
	GIMAP2	green	-0.122723	0.207919	0.122723	0.207919	0.543334	1.47603e-09	0.257235	0.00747788	0.475902	2.21083e-07	-0.217626	0.0243375	0.459844	6.26669e-07	-0.141344	0.146445	-0.538438	2.20561e-09	-0.524859	6.49982e-09	0.021233	0.828146
	GIMAP7	green	-0.422881	5.68691e-06	0.422881	5.68691e-06	0.681913	6.17142e-16	0.422243	5.89445e-06	0.314426	0.000972665	-0.394512	2.61326e-05	-0.0560902	0.566077	-0.629021	4.00552e-13	-0.171962	0.0765412	-0.329443	0.000530209	0.0813251	0.404995
	GLCE	green	-0.0417319	0.66953	0.0417319	0.66953	0.538044	2.27736e-09	0.036494	0.709009	0.287724	0.00265492	0.0670471	0.492608	0.363029	0.000121511	-0.120836	0.215048	-0.353456	0.000188063	-0.228568	0.0178851	0.198427	0.0404763
	GLOD4	green	-0.615891	1.6592e-12	0.615891	1.6592e-12	0.830966	1.69146e-28	0.227074	0.0186677	0.243814	0.0113827	-0.149152	0.125201	0.0186606	0.848701	-0.703841	2.7789e-17	-0.351424	0.000205977	-0.293236	0.00217443	0.0199757	0.838179
	GNL3	green	-0.10174	0.297061	0.10174	0.297061	0.738496	1.11017e-19	-0.285218	0.00290349	-0.149221	0.125023	0.487149	1.03179e-07	0.530946	4.02772e-09	-0.161342	0.096868	-0.19267	0.0467834	-0.17632	0.0692627	0.0817062	0.40279
	GNPDA2	green	-0.55348	6.28991e-10	0.55348	6.28991e-10	0.830696	1.82596e-28	0.101192	0.299686	0.186475	0.0544604	-0.0762665	0.434932	0.176383	0.0691617	-0.599033	9.367e-12	-0.337112	0.000384228	-0.337134	0.00038388	0.000215857	0.998239
	GNPNAT1	green	-0.577402	7.48574e-11	0.577402	7.48574e-11	0.72664	8.07407e-19	0.0752369	0.441177	0.191319	0.0483763	0.0449267	0.645876	-0.0657001	0.50136	-0.665877	5.05035e-15	-0.217987	0.0240961	-0.123763	0.20406	0.0959385	0.325603
	GOLGA6L4	green	-0.208306	0.0313108	0.208306	0.0313108	0.722018	1.70207e-18	-0.140757	0.148146	-0.0100901	0.917845	0.175719	0.0702305	0.605893	4.68872e-12	-0.157667	0.104819	-0.3405	0.000332397	-0.37689	6.29742e-05	-0.177927	0.0667236
	GOLGA8N	green	-0.382782	4.71899e-05	0.382782	4.71899e-05	0.605217	5.02297e-12	0.0513936	0.599081	0.12287	0.207368	-0.14274	0.142459	0.343547	0.000291372	-0.343443	0.000292684	-0.281632	0.00329558	-0.470837	3.08859e-07	-0.249071	0.00968004
	GORAB	green	-0.215623	0.025712	0.215623	0.025712	0.853186	1.90042e-31	-0.0959935	0.325324	0.15468	0.111649	0.202716	0.0362531	0.589607	2.3612e-11	-0.245283	0.0108823	-0.39387	2.70066e-05	-0.33684	0.000388701	0.175274	0.0709559
	GPR183	green	-0.745767	3.11492e-20	0.745767	3.11492e-20	0.768314	4.52975e-22	0.209632	0.0302255	0.164111	0.091199	-0.280795	0.00339368	-0.171282	0.0777307	-0.850237	4.98235e-31	-0.0963292	0.323627	-0.268726	0.00513005	-0.0542469	0.578927
	GRINA	green	0.192651	0.0468055	-0.192651	0.0468055	-0.630882	3.25681e-13	-0.171132	0.0779961	-0.0278665	0.775703	-0.0232427	0.812166	-0.265394	0.00573179	0.318705	0.000820821	0.381951	4.91665e-05	0.157324	0.105586	-0.045925	0.638555
	GSPT2	green	-0.691391	1.67128e-16	0.691391	1.67128e-16	0.796748	1.04489e-24	0.137353	0.158304	0.259283	0.00700034	-0.171545	0.07727	-0.0880283	0.367254	-0.774836	1.21747e-22	-0.123719	0.204224	-0.20839	0.0312407	0.109121	0.263209
	GVINP1	green	-0.268673	0.00513916	0.268673	0.00513916	0.449136	1.2195e-06	0.193979	0.0452824	0.352537	0.000195978	-0.345677	0.000265526	-0.00495871	0.959572	-0.377896	5.99697e-05	-0.171334	0.077639	-0.0771976	0.429329	0.267393	0.00536365
	HACE1	green	-0.193939	0.0453278	0.193939	0.0453278	0.686007	3.53145e-16	-0.260873	0.00664837	0.0132961	0.891879	0.188124	0.0523212	0.554735	5.64889e-10	-0.140336	0.149376	-0.256813	0.00757992	-0.187251	0.0534443	0.0211276	0.828985
	HAUS3	green	-0.0482122	0.621914	0.0482122	0.621914	0.689341	2.22629e-16	-0.021387	0.826918	0.023046	0.813727	0.177029	0.0681326	0.561301	3.19527e-10	-0.093691	0.337117	-0.417831	7.5373e-06	-0.30504	0.00139926	0.138827	0.153843
	HAUS6	green	-0.267379	0.00536629	0.267379	0.00536629	0.773198	1.70034e-22	-0.264002	0.00600129	0.0336107	0.731083	0.23333	0.0155753	0.59447	1.47095e-11	-0.194158	0.0450796	-0.450576	1.11652e-06	-0.289288	0.0025097	0.00894733	0.927122
	HCG11	green	-0.154734	0.111525	0.154734	0.111525	0.518757	1.04043e-08	-0.0672577	0.491246	-0.10606	0.276914	0.134668	0.166677	0.28096	0.00337414	-0.161934	0.0956339	-0.359136	0.000145373	0.0619319	0.526268	0.296763	0.0019097
	HDDC2	green	-0.555387	5.34121e-10	0.555387	5.34121e-10	0.763594	1.14181e-21	0.0448081	0.646748	0.258877	0.00709287	-0.00513416	0.958142	0.0549502	0.574008	-0.641463	9.77682e-14	-0.207845	0.0316958	-0.241719	0.012131	0.0535375	0.583908
	HINT1	green	-0.23825	0.0134651	0.23825	0.0134651	0.787596	8.16113e-24	-0.182729	0.0595849	0.160747	0.0981224	0.272856	0.00446271	0.400143	1.95195e-05	-0.36067	0.000135491	-0.223675	0.0205602	-0.183094	0.0590686	0.111624	0.252347
	HMG20A	green	-0.700089	4.81855e-17	0.700089	4.81855e-17	0.825722	7.28053e-28	0.127747	0.189763	0.315644	0.000927017	-0.181692	0.0610701	0.0286981	0.769194	-0.738626	1.08555e-19	-0.370561	8.53288e-05	-0.302906	0.00151739	0.0174097	0.858734
	HNRNPU-AS1	green	-0.269287	0.00503449	0.269287	0.00503449	0.603076	6.24177e-12	0.298443	0.00179421	0.248001	0.0100073	-0.325495	0.000623773	0.383232	4.61512e-05	-0.270691	0.00480216	-0.361271	0.000131793	-0.615657	1.70079e-12	-0.116488	0.232132
	HSF2	green	-0.646368	5.50732e-14	0.646368	5.50732e-14	0.86228	8.47066e-33	0.179051	0.0649927	0.300381	0.00166884	-0.170743	0.0786849	0.0498501	0.610111	-0.723125	1.4255e-18	-0.310088	0.00115239	-0.36434	0.000114328	0.0674864	0.489771
	HSPB1	green	0.161469	0.0966025	-0.161469	0.0966025	-0.267298	0.00538077	-0.204875	0.034272	0.256505	0.00765497	0.0387301	0.692053	-0.104009	0.286364	0.131398	0.17731	0.291511	0.0023156	0.260551	0.00671831	0.157564	0.105049
	HSPE1	green	0.0644891	0.509297	-0.0644891	0.509297	0.548999	9.19995e-10	-0.212723	0.0278197	0.0382715	0.695519	0.484781	1.21413e-07	0.379286	5.60404e-05	-0.0758663	0.437354	-0.121584	0.2122	-0.0349367	0.720903	0.284377	0.00299144
	ICE1	green	-0.449554	1.18869e-06	0.449554	1.18869e-06	0.800652	4.21043e-25	-0.0720202	0.461006	0.232321	0.0160415	-0.0460188	0.637869	0.461047	5.80676e-07	-0.366297	0.000104343	-0.451992	1.02332e-06	-0.425156	5.00166e-06	-0.0479452	0.623846
	ICT1	green	0.197199	0.0417581	-0.197199	0.0417581	0.493115	6.81011e-08	-0.236355	0.0142461	-0.125581	0.197443	0.587148	2.99068e-11	0.489644	8.68052e-08	0.075624	0.438823	-0.347494	0.00024517	0.0123226	0.899753	0.236608	0.0141397
	IFT80	green	0.0203099	0.835509	-0.0203099	0.835509	0.410093	1.15047e-05	-0.27286	0.00446202	-0.160343	0.0989809	0.361421	0.000130883	0.208898	0.0308221	-0.100469	0.303169	0.0935438	0.33788	0.12827	0.18794	0.316646	0.000890945
	IL15	green	-0.165082	0.0892733	0.165082	0.0892733	0.55354	6.25796e-10	0.315795	0.000921502	0.539084	2.09241e-09	-0.140107	0.150047	0.308466	0.00122698	-0.224689	0.0199792	-0.503924	3.14333e-08	-0.45667	7.65188e-07	0.210101	0.0298494
	IL7	green	-0.342471	0.00030529	0.342471	0.00030529	0.696345	8.27511e-17	-0.0217341	0.824154	0.220161	0.0226879	-0.0610261	0.532347	0.209419	0.0303979	-0.447203	1.37197e-06	-0.14403	0.13885	-0.224059	0.0203385	0.0723931	0.458683
	IMMP1L	green	-0.0439658	0.652954	0.0439658	0.652954	0.680657	7.31084e-16	-0.288413	0.00259006	0.0138173	0.887668	0.592973	1.70309e-11	0.504785	2.95206e-08	-0.111502	0.252869	-0.224202	0.0202567	-0.0321244	0.742549	0.179866	0.0637615
	INHBB	green	0.368271	9.51005e-05	-0.368271	9.51005e-05	-0.412162	1.02854e-05	0.45735	7.33241e-07	-0.17026	0.0795468	-0.0524821	0.591355	-0.225131	0.0197305	0.272147	0.00457144	0.0721793	0.460014	0.105678	0.278658	0.0583603	0.550439
	INPP4B	green	-0.69186	1.56444e-16	0.69186	1.56444e-16	0.848551	8.56334e-31	0.291695	0.00230012	0.337476	0.000378333	-0.323797	0.000668493	-0.0382467	0.695706	-0.807368	8.40108e-26	-0.258207	0.00724778	-0.345627	0.000266103	0.0356737	0.715265
	INTS2	green	-0.208865	0.0308495	0.208865	0.0308495	0.716546	4.03668e-18	-0.443679	1.69749e-06	0.00118987	0.990295	0.323495	0.000676756	0.61765	1.37684e-12	-0.140254	0.149617	-0.269699	0.00496531	-0.183134	0.0590119	-0.0201266	0.836973
	IPO7	green	-0.571496	1.28639e-10	0.571496	1.28639e-10	0.883621	2.18063e-36	0.0829535	0.395623	0.186403	0.0545546	-0.0988157	0.311236	0.0696017	0.476233	-0.704234	2.62214e-17	-0.207678	0.0318357	-0.237717	0.0136808	0.0885187	0.36458
	ISOC1	green	-0.479224	1.77024e-07	0.479224	1.77024e-07	0.759926	2.30799e-21	0.0873408	0.371023	0.277599	0.00379273	0.0949063	0.330859	0.136582	0.160675	-0.524248	6.81658e-09	-0.191772	0.0478373	-0.165841	0.0877917	0.229691	0.017315
	ITGA4	green	-0.567749	1.80369e-10	0.567749	1.80369e-10	0.85297	2.04095e-31	0.231343	0.0165053	0.399002	2.0717e-05	-0.179762	0.0639167	0.136755	0.160139	-0.657183	1.49674e-14	-0.343993	0.000285769	-0.419867	6.7319e-06	0.0919476	0.346224
	ITGA6	green	-0.670462	2.80582e-15	0.670462	2.80582e-15	0.663084	7.18783e-15	-0.0270008	0.782495	0.0694967	0.476901	-0.0977246	0.316635	-0.0320927	0.742795	-0.634543	2.1589e-13	-0.0996442	0.307176	-0.110835	0.255737	-0.0701349	0.472853
	ITGB3BP	green	0.105615	0.278946	-0.105615	0.278946	0.483224	1.35037e-07	0.0964569	0.322984	-0.167521	0.0845796	0.363985	0.000116236	0.466351	4.1348e-07	0.0400815	0.681879	-0.390552	3.19831e-05	-0.171976	0.0765171	0.0865581	0.375341
	JMY	green	-0.558684	4.01572e-10	0.558684	4.01572e-10	0.835016	5.29321e-29	0.09852	0.312693	0.218306	0.0238853	-0.00915678	0.925421	0.0931742	0.3398	-0.65564	1.80848e-14	-0.0677096	0.488333	-0.305978	0.00135005	0.0988742	0.310948
	JPX	green	-0.323641	0.000672751	0.323641	0.000672751	0.596203	1.2403e-11	0.463037	5.11549e-07	0.315395	0.00093617	-0.176162	0.0695161	0.101414	0.29862	-0.430611	3.66249e-06	-0.497412	5.02419e-08	-0.298655	0.00178006	0.0985795	0.312399
	KAZN	green	0.373637	7.36733e-05	-0.373637	7.36733e-05	-0.339573	0.0003459	0.274505	0.00421872	-0.0890539	0.361677	0.108345	0.266638	-0.147507	0.129465	0.250669	0.00920885	0.165391	0.0886666	0.113326	0.245139	-0.024765	0.800113
	KB-431C1.4	green	0.0777136	0.426242	-0.0777136	0.426242	0.283471	0.00308889	0.469111	3.45712e-07	0.182602	0.059765	-0.116309	0.232858	0.386302	3.96137e-05	0.057875	0.553764	-0.455947	8.00569e-07	-0.452648	9.82729e-07	-0.0827036	0.397053
	KIAA1279	green	-0.432457	3.29182e-06	0.432457	3.29182e-06	0.727387	7.14796e-19	-0.246464	0.0104943	0.0595402	0.542395	0.183111	0.0590442	0.312066	0.00106699	-0.380374	5.31326e-05	-0.242776	0.0117484	-0.170982	0.0782613	0.0706807	0.469407
	KIAA1598	green	-0.0169004	0.862826	0.0169004	0.862826	0.39228	2.92925e-05	0.234775	0.0149277	0.173369	0.0741271	-0.178394	0.0659999	0.183322	0.0587473	-0.153001	0.115639	-0.21661	0.0250269	-0.167274	0.0850462	0.263476	0.00610609
	KLF10	green	-0.003613	0.970537	0.003613	0.970537	0.348226	0.000237378	0.418438	7.28794e-06	0.251	0.0091138	-0.109993	0.259386	0.224398	0.0201444	-0.0932205	0.33956	-0.431704	3.43854e-06	-0.442982	1.76991e-06	0.155019	0.110857
	KLHL5	green	-0.0785979	0.420982	0.0785979	0.420982	0.451317	1.06679e-06	0.00553074	0.954913	0.244912	0.0110068	-0.11524	0.237207	0.426296	4.68834e-06	-0.0329607	0.736091	-0.439502	2.17796e-06	-0.252381	0.00872656	0.126944	0.192584
	KLRC4	green	-0.430183	3.75384e-06	0.430183	3.75384e-06	0.640814	1.05397e-13	0.21242	0.0280478	0.379609	5.51597e-05	-0.215162	0.0260378	0.0278564	0.775782	-0.567275	1.88184e-10	-0.161307	0.0969417	-0.22759	0.0183941	0.00761236	0.937972
	KPNA5	green	-0.618537	1.25266e-12	0.618537	1.25266e-12	0.910586	4.36747e-42	0.160006	0.0997011	0.311406	0.0010948	-0.222199	0.0214325	0.108322	0.266738	-0.731294	3.75217e-19	-0.285387	0.00288604	-0.351875	0.000201873	0.0765314	0.433334
	KYNU	green	0.0974867	0.31782	-0.0974867	0.31782	0.140862	0.14784	0.144745	0.136879	0.228134	0.0181093	-0.226674	0.0188827	0.0489978	0.616241	-0.0348593	0.721496	-0.128333	0.187722	-0.00304378	0.975178	0.288372	0.00259385
	L3MBTL3	green	-0.300651	0.00165199	0.300651	0.00165199	0.387199	3.78741e-05	0.32481	0.000641482	0.217645	0.0243248	-0.449655	1.1814e-06	0.234386	0.0150994	-0.210844	0.0292616	-0.447361	1.35883e-06	-0.522616	7.73543e-09	-0.284283	0.00300146
	LACTB2	green	0.0842198	0.388425	-0.0842198	0.388425	0.69691	7.63047e-17	-0.0390779	0.689429	0.127613	0.190232	0.311562	0.00108818	0.583065	4.4086e-11	-0.0309967	0.751287	-0.504496	3.01501e-08	-0.218735	0.0236038	0.387546	3.72212e-05
	LINC00094	green	-0.486697	1.06444e-07	0.486697	1.06444e-07	0.703167	3.06973e-17	0.0662837	0.497558	0.170089	0.0798541	0.0467593	0.632463	0.0676671	0.488607	-0.516674	1.2191e-08	-0.335611	0.000409502	-0.0577619	0.554541	0.149905	0.123284
	LINC00263	green	-0.642279	8.89216e-14	0.642279	8.89216e-14	0.822163	1.90753e-27	0.141315	0.14653	0.218601	0.0236915	-0.180294	0.0631218	-0.029011	0.766749	-0.736766	1.49288e-19	-0.162539	0.0943832	-0.214727	0.0263481	0.121951	0.210814
	LINC00849	green	-0.545189	1.26555e-09	0.545189	1.26555e-09	0.678202	1.01562e-15	0.318226	0.000836661	0.136401	0.161235	-0.227162	0.0186212	0.0503698	0.606388	-0.561232	3.21459e-10	-0.405196	1.49546e-05	-0.392263	2.93183e-05	-0.10747	0.270541
	LINC01215	green	-0.634352	2.20595e-13	0.634352	2.20595e-13	0.791287	3.6065e-24	0.0997932	0.30645	0.257208	0.00748449	-0.217259	0.0245846	0.142956	0.141851	-0.63099	3.21755e-13	-0.357108	0.000159459	-0.35812	0.000152279	-0.0290058	0.76679
	LIPT1	green	-0.59857	9.80875e-12	0.59857	9.80875e-12	0.812538	2.32525e-26	0.0496097	0.611838	0.302491	0.00154143	-0.158273	0.103474	0.0814775	0.404112	-0.693754	1.19727e-16	-0.16355	0.092326	-0.297314	0.0018711	-0.0170084	0.861958
	LOC100631377	green	0.252417	0.0087166	-0.252417	0.0087166	-0.503122	3.3318e-08	0.427038	4.49461e-06	-0.212701	0.0278364	-0.290311	0.00241865	-0.287677	0.00265937	0.261275	0.00656206	-0.0920858	0.345496	0.0719701	0.461319	-0.0758838	0.437248
	LOC101928370	green	-0.349995	0.000219495	0.349995	0.000219495	0.386077	4.00614e-05	-0.389137	3.43566e-05	-0.0144905	0.882234	-0.0545309	0.576939	0.164356	0.0907097	-0.244811	0.0110409	0.10949	0.261586	-0.0541585	0.579547	-0.0892429	0.360654
	LOC101928605	green	-0.50571	2.75908e-08	0.50571	2.75908e-08	0.632757	2.64016e-13	0.175859	0.0700047	0.143334	0.140789	-0.211126	0.0290414	0.0115451	0.906048	-0.577367	7.51019e-11	-0.348619	0.000233296	-0.27559	0.00406473	-0.0190832	0.845317
	LOC101928893	green	-0.273682	0.00433899	0.273682	0.00433899	0.343957	0.000286227	0.283964	0.00303548	0.13086	0.179106	-0.242451	0.0118651	0.0961412	0.324577	-0.226262	0.0191059	-0.313501	0.00100868	-0.347269	0.000247609	-0.0241207	0.805209
	LOC285957	green	-0.461688	5.57474e-07	0.461688	5.57474e-07	0.574031	1.02092e-10	0.0610681	0.532065	0.228653	0.0178411	-0.143708	0.139743	0.0498949	0.60979	-0.468143	3.68186e-07	-0.272678	0.00448977	-0.242756	0.0117557	-0.0478726	0.624372
	LOC286052	green	-0.0600554	0.538901	0.0600554	0.538901	0.327206	0.000581511	0.495711	5.66978e-08	0.0338217	0.729459	-0.3435	0.000291972	0.317016	0.000877941	-0.0404957	0.678771	-0.514417	1.44566e-08	-0.512377	1.68474e-08	-0.151921	0.118263
	LOC389834	green	-0.266333	0.00555621	0.266333	0.00555621	0.326243	0.000604964	-0.0482544	0.621609	0.0682837	0.484645	-0.0901143	0.355965	0.106702	0.274001	-0.258735	0.00712537	-0.12704	0.192244	-0.237403	0.0138094	-0.125486	0.197784
	LOC728613	green	-0.318318	0.000833613	0.318318	0.000833613	0.556616	4.80406e-10	0.0557497	0.568441	-0.00163207	0.986689	0.148341	0.127289	0.0601134	0.538508	-0.403175	1.66444e-05	-0.0332932	0.733528	-0.0452923	0.643191	0.10465	0.283386
	LOC93444	green	0.262922	0.00621812	-0.262922	0.00621812	-0.557574	4.42193e-10	0.523036	7.48789e-09	-0.138301	0.155425	-0.366432	0.000103686	-0.490399	8.23646e-08	0.145174	0.135707	0.0513602	0.599318	0.0613104	0.530436	0.0707349	0.469065
	LOXL1-AS1	green	-0.194925	0.0442223	0.194925	0.0442223	0.467886	3.74381e-07	-0.16131	0.0969362	0.289034	0.00253276	0.0652061	0.50459	0.418646	7.20444e-06	-0.0872732	0.371394	-0.324059	0.000661404	-0.308409	0.00122969	-0.163054	0.0933315
	LRRC37A2	green	-0.384538	4.32555e-05	0.384538	4.32555e-05	0.542595	1.56897e-09	0.139407	0.152115	0.101152	0.299876	-0.0369108	0.705837	0.0346099	0.723407	-0.405695	1.45634e-05	-0.1804	0.062965	-0.135395	0.164379	0.101242	0.299445
	LSM2	green	-0.0108178	0.911942	0.0108178	0.911942	0.352107	0.000199788	-0.476047	2.18961e-07	-0.0785613	0.421199	0.529425	4.54346e-09	0.373363	7.46475e-05	0.0191235	0.844994	-0.311521	0.0010899	0.0835274	0.392351	0.0710032	0.467377
	LSM5	green	0.177535	0.0673362	-0.177535	0.0673362	0.606254	4.51886e-12	-0.427527	4.37105e-06	-0.153492	0.114461	0.681189	6.80519e-16	0.723164	1.41665e-18	0.15906	0.101748	-0.220776	0.0223028	0.0232319	0.812252	0.295901	0.00197157
	LSM7	green	0.0633528	0.516803	-0.0633528	0.516803	0.616167	1.61141e-12	-0.242587	0.011816	-0.055521	0.57003	0.518746	1.04129e-08	0.399699	1.99769e-05	-0.130192	0.181353	-0.226412	0.0190244	-0.036725	0.707251	0.179123	0.0648841
	MAGEH1	green	-0.553917	6.05905e-10	0.553917	6.05905e-10	0.757471	3.66996e-21	0.189461	0.05064	0.188243	0.0521708	0.00645374	0.947398	-0.0619203	0.526346	-0.687435	2.90032e-16	-0.195471	0.0436202	-0.224975	0.0198181	0.119247	0.221185
	MALT1	green	-0.522026	8.096e-09	0.522026	8.096e-09	0.861381	1.1634e-32	-0.00141593	0.988451	0.190491	0.049374	-0.131319	0.177572	0.376713	6.35163e-05	-0.49903	4.47565e-08	-0.446588	1.42409e-06	-0.426743	4.57085e-06	-0.0688479	0.481034
	MANEA	green	0.078115	0.42385	-0.078115	0.42385	0.663163	7.11667e-15	-0.110137	0.258761	-0.0165205	0.86588	0.532656	3.51504e-09	0.580925	5.39165e-11	-0.00915672	0.925421	-0.379553	5.53134e-05	-0.176568	0.0688646	0.238836	0.0132312
	MAP3K4	green	-0.770947	2.67915e-22	0.770947	2.67915e-22	0.737254	1.3735e-19	0.356894	0.000161018	0.234746	0.0149403	-0.324637	0.000646019	-0.251873	0.00886729	-0.862228	8.63057e-33	-0.213298	0.0273903	-0.30383	0.00146522	-0.0288072	0.768341
	MAP4K3	green	-0.229321	0.0175013	0.229321	0.0175013	0.851595	3.20503e-31	0.0155283	0.873867	0.277386	0.00382083	0.162512	0.0944403	0.463203	5.06146e-07	-0.32704	0.000585502	-0.390089	3.27423e-05	-0.266813	0.00546838	0.19613	0.0429022
	2025-03-01	green	0.198402	0.0405019	-0.198402	0.0405019	0.370036	8.74832e-05	0.249678	0.00949874	0.176014	0.0697538	-0.141838	0.145026	0.268488	0.00517119	-0.0308695	0.752275	-0.277827	0.00376296	-0.126618	0.19374	0.314292	0.000977797
	MDFIC	green	-0.48674	1.06132e-07	0.48674	1.06132e-07	0.879138	1.40662e-35	0.225214	0.0196838	0.273719	0.00433341	-0.15332	0.114872	0.110666	0.256467	-0.659674	1.10034e-14	-0.253727	0.00836319	-0.322176	0.000713921	0.186414	0.0545406
	METTL18	green	-0.170655	0.0788412	0.170655	0.0788412	0.737196	1.38711e-19	-0.141711	0.14539	0.0817603	0.402478	0.163525	0.0923763	0.594278	1.49899e-11	-0.167532	0.0845601	-0.334877	0.000422404	-0.326232	0.000605228	-0.0938284	0.336405
	METTL2A	green	-0.198176	0.0407353	0.198176	0.0407353	0.733242	2.70986e-19	-0.0446444	0.647952	0.0352054	0.718846	0.324098	0.000660364	0.223987	0.0203802	-0.337302	0.000381141	-0.324411	0.000652008	-0.0125817	0.897656	0.363649	0.000118065
	MFSD6	green	-0.545687	1.21417e-09	0.545687	1.21417e-09	0.81735	6.78412e-27	0.028313	0.772206	0.180441	0.0629032	-0.0265797	0.785806	0.13161	0.176605	-0.598494	9.88403e-12	-0.164806	0.0898176	-0.13578	0.163171	0.129421	0.183976
	MINPP1	green	-0.139713	0.151207	0.139713	0.151207	0.479984	1.68192e-07	-0.349959	0.000219847	-0.00381337	0.968904	0.505817	2.73762e-08	0.212299	0.02814	-0.198281	0.0406268	0.237065	0.0139493	-0.00412918	0.96633	0.173194	0.0744235
	MIR155	green	-0.198592	0.0403062	0.198592	0.0403062	0.729284	5.23477e-19	-0.0572807	0.55785	0.0733116	0.452987	0.198711	0.0401846	0.379065	5.66473e-05	-0.306929	0.00130175	-0.289625	0.00247938	-0.240263	0.0126765	0.063396	0.516517
	MIR6787	green	0.112935	0.246785	-0.112935	0.246785	-0.311923	0.00107298	-0.0316931	0.745887	0.0114263	0.907011	-0.0306113	0.75428	0.0484556	0.620154	0.244134	0.0112721	-0.11925	0.221175	-0.124258	0.202242	-0.365351	0.000109068
	MITD1	green	0.0524336	0.591698	-0.0524336	0.591698	0.577382	7.49969e-11	-0.0036883	0.969924	0.36934	9.04165e-05	0.130772	0.1794	0.69451	1.07532e-16	0.0674319	0.490122	-0.556604	4.80905e-10	-0.40848	1.25488e-05	0.0531465	0.586662
	MOSPD3	green	0.331071	0.000495511	-0.331071	0.000495511	-0.638784	1.33163e-13	-0.541916	1.65926e-09	-0.341347	0.00032049	0.167349	0.0849039	-0.055527	0.569989	0.47674	2.09077e-07	0.370236	8.66574e-05	0.37642	6.44234e-05	0.0324374	0.74013
	MRPL1	green	-0.117156	0.229447	0.117156	0.229447	0.821815	2.09323e-27	-0.170994	0.0782395	0.0795437	0.415396	0.35549	0.000171597	0.588533	2.6186e-11	-0.200453	0.0384323	-0.21934	0.0232114	-0.242353	0.0119001	0.159868	0.0999973
	MRPL15	green	0.319601	0.000791899	-0.319601	0.000791899	0.416254	8.22282e-06	-0.225732	0.0193962	-0.10667	0.274144	0.584566	3.82499e-11	0.505967	2.70769e-08	0.174735	0.071842	-0.161497	0.0965435	0.0706666	0.469496	0.314003	0.000988996
	MRPL3	green	0.0335264	0.731731	-0.0335264	0.731731	0.726802	7.86376e-19	-0.297776	0.00183927	-0.0749745	0.442776	0.506281	2.64596e-08	0.603782	5.81163e-12	-0.0680804	0.485949	-0.176751	0.0685734	-0.0799532	0.412992	0.195067	0.0440643
	MRPL32	green	0.248079	0.0099829	-0.248079	0.0099829	0.644813	6.61387e-14	-0.266445	0.00553552	-0.0863682	0.376394	0.55816	4.20297e-10	0.752201	9.75729e-21	0.139229	0.152644	-0.296613	0.00192039	-0.143508	0.140302	0.195118	0.0440083
	MRPL40	green	0.187386	0.0532698	-0.187386	0.0532698	0.498659	4.59613e-08	-0.339453	0.000347687	-0.100789	0.301626	0.665004	5.64111e-15	0.49295	6.88984e-08	0.056275	0.564796	-0.18934	0.0507897	0.0987253	0.311681	0.251709	0.00891313
	MRPS17	green	0.281747	0.00328229	-0.281747	0.00328229	0.329279	0.000533825	-0.247405	0.0101937	-0.177865	0.0668206	0.59695	1.15203e-11	0.337943	0.000370867	0.14389	0.139238	-0.0555556	0.56979	0.208756	0.0309391	0.331113	0.000494654
	MRPS33	green	0.0977463	0.316527	-0.0977463	0.316527	0.602834	6.39676e-12	-0.260395	0.00675253	-0.137677	0.157316	0.581381	5.16584e-11	0.527271	5.38313e-09	-0.00650329	0.946995	-0.176621	0.0687806	-0.00648023	0.947182	0.211828	0.0284992
	MRPS35	green	-0.479425	1.74647e-07	0.479425	1.74647e-07	0.798079	7.68116e-25	0.0204668	0.834256	0.164276	0.0908686	-0.0333002	0.733474	0.0742542	0.447183	-0.611749	2.56289e-12	-0.106379	0.275465	-0.121403	0.212886	0.190549	0.0493042
	MRVI1	green	0.348983	0.000229566	-0.348983	0.000229566	-0.533847	3.19548e-09	-0.0110322	0.910204	-0.104714	0.283091	-0.184318	0.0573639	-0.0101729	0.917173	0.424258	5.26239e-06	0.0389912	0.690083	0.0144299	0.882722	-0.156091	0.108382
	MSANTD2	green	-0.603367	6.06084e-12	0.603367	6.06084e-12	0.793456	2.21487e-24	0.360145	0.000138803	0.293853	0.00212586	-0.332807	0.000460835	-0.0987653	0.311484	-0.774013	1.44039e-22	-0.346046	0.000261266	-0.35255	0.000195861	0.0336398	0.730859
	MSH2	green	-0.456353	7.80531e-07	0.456353	7.80531e-07	0.821748	2.13092e-27	-0.116956	0.230252	0.0909219	0.351653	0.218543	0.0237293	0.229799	0.0172611	-0.510898	1.88127e-08	-0.143183	0.141211	-0.213874	0.0269663	0.00839872	0.931579
	MTERF3	green	-0.201303	0.0376012	0.201303	0.0376012	0.867909	1.10292e-33	-0.108001	0.268167	0.0663436	0.497169	0.301369	0.00160804	0.465775	4.29126e-07	-0.3147	0.000962213	-0.347828	0.000241589	-0.165993	0.0874974	0.174442	0.0723275
	MTHFD1	green	-0.259343	0.00698685	0.259343	0.00698685	0.559364	3.785e-10	-0.00817606	0.933389	0.100627	0.302407	0.426348	4.67451e-06	0.0426812	0.662466	-0.367139	0.000100303	-0.144081	0.13871	0.00045598	0.996281	0.17669	0.0686709
	MTR	green	-0.706329	1.91997e-17	0.706329	1.91997e-17	0.844333	3.22894e-30	0.217122	0.0246776	0.290765	0.00237918	-0.258084	0.00727655	-0.0415862	0.670616	-0.8061	1.14437e-25	-0.176596	0.0688198	-0.298795	0.00177082	0.0363541	0.710075
	NAE1	green	-0.482738	1.39577e-07	0.482738	1.39577e-07	0.899009	1.91946e-39	-0.0929818	0.340803	0.112628	0.248077	0.132363	0.17412	0.25033	0.00930707	-0.575096	9.25941e-11	-0.200488	0.0383982	-0.184289	0.0574047	0.10288	0.291653
	NAF1	green	-0.421475	6.15367e-06	0.421475	6.15367e-06	0.731032	3.91925e-19	-0.0537113	0.582686	0.149756	0.12366	0.174657	0.0719705	0.187606	0.0529864	-0.442432	1.82927e-06	-0.18216	0.0603968	-0.152993	0.115659	0.127777	0.189658
	NAP1L2	green	-0.60813	3.72808e-12	0.60813	3.72808e-12	0.780465	3.77839e-23	0.219919	0.0228413	0.26619	0.00558273	-0.26359	0.00608312	0.0410885	0.674333	-0.669855	3.03482e-15	-0.25543	0.00792247	-0.241029	0.0123869	0.0113136	0.907924
	NAP1L3	green	-0.608646	3.53504e-12	0.608646	3.53504e-12	0.719645	2.48131e-18	0.204131	0.0349444	0.22211	0.021486	-0.274686	0.00419266	-0.00857147	0.930175	-0.653345	2.39112e-14	-0.222369	0.0213301	-0.243149	0.0116159	0.0630323	0.518931
	NASP	green	-0.0199251	0.838583	0.0199251	0.838583	0.219724	0.0229652	0.156967	0.106389	0.313093	0.00102496	-0.105773	0.278224	0.0493259	0.613878	-0.102429	0.293785	-0.263926	0.00601644	-0.0598478	0.540307	0.285269	0.00289826
	NCEH1	green	0.0985301	0.312643	-0.0985301	0.312643	0.409736	1.17288e-05	-0.194507	0.0446874	-0.0358708	0.713761	0.311047	0.00111022	0.462008	5.46261e-07	0.0704821	0.470659	-0.0552051	0.572231	-0.123793	0.20395	0.139338	0.152319
	NDC1	green	-0.219072	0.0233843	0.219072	0.0233843	0.656235	1.68153e-14	-0.284378	0.00299131	-0.0909238	0.351643	0.587955	2.76822e-11	0.276072	0.00399783	-0.266475	0.00553008	-0.0893924	0.359847	0.0162322	0.8682	0.196564	0.042434
	NDNL2	green	-0.619148	1.17344e-12	0.619148	1.17344e-12	0.781142	3.27534e-23	0.0292486	0.764894	0.255414	0.00792651	-0.104226	0.285351	0.0244006	0.802994	-0.684961	4.07611e-16	-0.317188	0.000871987	-0.229088	0.017619	0.0462218	0.636385
	NET1	green	-0.0428314	0.661351	0.0428314	0.661351	0.518904	1.02879e-08	-0.318949	0.000812848	-0.0840075	0.389626	0.655833	1.76618e-14	0.422325	5.86737e-06	-0.0346373	0.723197	-0.185498	0.0557599	0.0120226	0.902181	0.157377	0.105468
	NFXL1	green	-0.196202	0.0428243	0.196202	0.0428243	0.521521	8.41743e-09	0.282426	0.00320482	0.288768	0.00255722	-0.162987	0.0934664	0.253811	0.00834088	-0.252464	0.00870385	-0.276277	0.00396976	-0.330876	0.00049956	0.178412	0.0659723
	NME1-NME2	green	0.124453	0.201529	-0.124453	0.201529	0.462247	5.38001e-07	-0.0900655	0.356227	-0.135591	0.163762	0.545274	1.25671e-09	0.256729	0.00760036	-0.0785326	0.421369	-0.305696	0.00136466	0.0538382	0.581794	0.305582	0.00137062
	NNT-AS1	green	-0.491356	7.70414e-08	0.491356	7.70414e-08	0.83389	7.33408e-29	0.0218912	0.822904	0.184419	0.0572257	0.00429514	0.964978	0.0838318	0.390622	-0.638264	1.41348e-13	-0.120911	0.21476	-0.0998372	0.306235	0.183747	0.0581537
	NOC3L	green	-0.344489	0.000279667	0.344489	0.000279667	0.905101	8.60249e-41	-0.132523	0.173597	0.165803	0.0878642	0.192899	0.046518	0.428969	4.02492e-06	-0.426568	4.61652e-06	-0.246307	0.010545	-0.254673	0.00811572	0.05925	0.544368
	NOL11	green	-0.592715	1.74652e-11	0.592715	1.74652e-11	0.894647	1.57363e-38	0.048694	0.618432	0.197083	0.0418812	-0.0359079	0.713477	0.0693539	0.477809	-0.710165	1.07762e-17	-0.196547	0.0424531	-0.212193	0.0282201	0.0870121	0.372833
	NOP58	green	-0.416449	8.13503e-06	0.416449	8.13503e-06	0.870685	3.89791e-34	-0.0333834	0.732833	0.11073	0.256191	0.159562	0.100659	0.183511	0.0584835	-0.576982	7.78212e-11	-0.0939009	0.336031	-0.23476	0.0149341	0.0926732	0.342415
	NPM1	green	-0.281048	0.00336376	0.281048	0.00336376	0.717177	3.65823e-18	-0.0700087	0.473652	-0.0837473	0.391101	0.35079	0.000211878	0.17162	0.0771382	-0.427355	4.4141e-06	-0.124669	0.200742	-0.0862252	0.377188	0.163801	0.0918189
	NSA2	green	-0.27784	0.00376121	0.27784	0.00376121	0.719223	2.6527e-18	-0.137247	0.158629	-0.0678917	0.487161	0.144345	0.137978	0.27044	0.00484295	-0.385095	4.20727e-05	-0.0881936	0.366352	-0.128603	0.186786	0.164304	0.0908132
	NT5C1B-RDH14	green	-0.486449	1.0828e-07	0.486449	1.0828e-07	0.848739	8.06468e-31	-0.168702	0.0823788	0.260908	0.00664081	-0.00995247	0.918961	0.314535	0.000968486	-0.505863	2.72835e-08	-0.250523	0.00925105	-0.275727	0.00404565	0.145303	0.135357
	NUCB1	green	0.21278	0.0277768	-0.21278	0.0277768	-0.517235	1.16825e-08	-0.436345	2.62381e-06	0.0953624	0.32853	0.160931	0.0977341	-0.0569766	0.559946	0.359868	0.000140579	0.495867	5.60735e-08	0.282951	0.00314615	-0.109036	0.263581
	NUMB	green	0.259098	0.00704243	-0.259098	0.00704243	-0.366332	0.000104173	0.461397	5.67887e-07	-0.0656578	0.501636	-0.307479	0.00127452	-0.12078	0.21526	0.237409	0.0138069	-0.118947	0.222357	-0.147945	0.128321	-0.19263	0.0468298
	NUP35	green	-0.531282	3.92146e-09	0.531282	3.92146e-09	0.879953	1.0079e-35	0.0439448	0.65311	0.125972	0.19604	0.0311661	0.749972	0.160706	0.0982095	-0.608017	3.77134e-12	-0.206464	0.0328722	-0.24167	0.0121491	0.128146	0.188371
	OSBPL3	green	-0.638908	1.31292e-13	0.638908	1.31292e-13	0.767303	5.53194e-22	0.394554	2.60765e-05	0.365318	0.000109232	-0.210375	0.0296317	-0.186038	0.0550381	-0.81494	1.26285e-26	-0.269763	0.00495472	-0.294401	0.00208357	0.0693016	0.478142
	OSGEPL1	green	-0.602787	6.42702e-12	0.602787	6.42702e-12	0.776737	8.23193e-23	0.314048	0.00098723	0.259666	0.0069141	-0.220469	0.0224942	-0.128826	0.186018	-0.782454	2.47866e-23	-0.22491	0.0198547	-0.327648	0.000571031	0.0930811	0.340285
	OSTC	green	0.0719026	0.46174	-0.0719026	0.46174	0.575454	8.95986e-11	-0.485843	1.12884e-07	-0.183161	0.0589737	0.659682	1.09936e-14	0.539752	1.9814e-09	0.0154366	0.874606	-0.0237072	0.808484	0.14084	0.147906	0.256795	0.00758431
	OTUD6B	green	-0.0537061	0.582723	0.0537061	0.582723	0.749099	1.71493e-20	-0.000845661	0.993103	0.190449	0.0494248	0.160391	0.0988791	0.502314	3.5328e-08	-0.17335	0.0741595	-0.39692	2.30812e-05	-0.170496	0.0791235	0.210016	0.0299174
	OXCT1	green	-0.595175	1.37259e-11	0.595175	1.37259e-11	0.813915	1.64011e-26	-0.0225144	0.817949	0.187945	0.0525509	0.121288	0.213325	0.127415	0.190926	-0.634667	2.1289e-13	-0.210052	0.029889	-0.260507	0.00672804	-0.0844944	0.386874
	PARP8	green	-0.188284	0.0521182	0.188284	0.0521182	0.392593	2.88301e-05	0.642538	8.62824e-14	0.278301	0.0037016	-0.390844	3.15135e-05	0.124304	0.202076	-0.274471	0.00422362	-0.383814	4.48387e-05	-0.482115	1.45608e-07	-0.149231	0.124999
	PAXIP1	green	-0.524337	6.76957e-09	0.524337	6.76957e-09	0.744383	3.98095e-20	0.0322088	0.741896	0.254189	0.00824141	0.0494361	0.613086	0.180508	0.0628046	-0.492552	7.08512e-08	-0.424507	5.18894e-06	-0.283192	0.00311945	-0.0278837	0.775568
	PAXIP1-AS1	green	-0.635946	1.84143e-13	0.635946	1.84143e-13	0.798998	6.20385e-25	0.229861	0.01723	0.245602	0.0107764	-0.181188	0.0618046	-0.085792	0.379598	-0.764565	9.45671e-22	-0.253882	0.00832214	-0.216065	0.025403	0.125573	0.19747
	PDHX	green	-0.168377	0.082981	0.168377	0.082981	0.810431	3.94282e-26	-0.232028	0.0161794	0.0908163	0.352215	0.395768	2.44963e-05	0.608356	3.64236e-12	-0.17056	0.0790102	-0.402727	1.70426e-05	-0.187696	0.0528699	0.102995	0.291114
	PDIK1L	green	-0.184127	0.057628	0.184127	0.057628	0.790735	4.07971e-24	-0.207719	0.0318012	0.00929604	0.92429	0.370822	8.42795e-05	0.550354	8.20569e-10	-0.207562	0.0319338	-0.363872	0.000116849	-0.12529	0.19849	0.0630327	0.518928
	PDK4	green	0.160495	0.0986575	-0.160495	0.0986575	0.304086	0.00145104	0.243024	0.0116602	0.075667	0.438562	-0.122347	0.209324	0.267205	0.00539751	0.0455629	0.641207	-0.276375	0.00395647	-0.114239	0.241333	0.232897	0.0157738
	PEX3	green	-0.573227	1.09879e-10	0.573227	1.09879e-10	0.9214	6.67784e-45	0.0932012	0.33966	0.249746	0.00947859	-0.0610977	0.531866	0.21089	0.0292256	-0.641262	1.00074e-13	-0.367298	9.95541e-05	-0.315484	0.000932891	0.120313	0.217053
	PHF10	green	-0.686872	3.135e-16	0.686872	3.135e-16	0.838711	1.78336e-29	0.0189774	0.846164	0.22926	0.0175321	-0.0979736	0.315397	0.0142568	0.884119	-0.763551	1.15129e-21	-0.190131	0.0498136	-0.231747	0.0163123	-0.00443214	0.963862
	PHF5A	green	-0.200142	0.0387411	0.200142	0.0387411	0.440801	2.01627e-06	-0.0943109	0.333916	0.0635382	0.515575	0.0600485	0.538948	0.398694	2.10513e-05	-0.127963	0.189009	-0.361668	0.000129403	-0.31269	0.00104127	-0.272134	0.00457345
	PHOSPHO2	green	-0.598133	1.02446e-11	0.598133	1.02446e-11	0.736544	1.55038e-19	0.278586	0.00366525	0.126042	0.195789	-0.208534	0.031122	-0.101345	0.298952	-0.711119	9.32071e-18	-0.317634	0.000856647	-0.19202	0.0475442	0.0652538	0.504277
	PHYH	green	-0.264178	0.00596659	0.264178	0.00596659	0.668917	3.4242e-15	0.205267	0.0339219	0.133445	0.170597	0.0044825	0.963451	0.151542	0.119194	-0.403219	1.66062e-05	-0.33192	0.000478257	-0.133705	0.169757	0.107298	0.271314
	PI4K2B	green	-0.201955	0.0369747	0.201955	0.0369747	0.653137	2.45186e-14	-0.294873	0.00204768	0.379695	5.49301e-05	0.289005	0.00253547	0.526964	5.51451e-09	-0.17479	0.0717515	-0.204334	0.0347596	-0.211753	0.0285561	0.140035	0.150258
	PIGP	green	-0.380092	5.38722e-05	0.380092	5.38722e-05	0.732422	3.10886e-19	0.106389	0.27542	0.122282	0.209569	0.127803	0.189565	0.0188076	0.847524	-0.567188	1.89652e-10	-0.313123	0.00102376	-0.0887107	0.363537	0.190403	0.0494809
	PIGW	green	-0.294861	0.00204865	0.294861	0.00204865	0.699448	5.28858e-17	-0.147911	0.128409	0.0825942	0.39768	0.262472	0.00631035	0.306881	0.00130416	-0.314719	0.00096149	-0.210854	0.0292543	-0.191705	0.0479162	0.102824	0.291916
	PKD2	green	-0.387976	3.64251e-05	0.387976	3.64251e-05	0.783341	2.05082e-23	0.0610537	0.532161	0.312779	0.00103764	0.0879513	0.367675	0.25576	0.00783951	-0.476874	2.07211e-07	-0.218797	0.0235632	-0.218161	0.0239809	0.0211723	0.828629
	PMAIP1	green	-0.411235	1.08161e-05	0.411235	1.08161e-05	0.646787	5.24162e-14	0.389358	3.39751e-05	0.439082	2.23288e-06	-0.206022	0.0332568	0.0360925	0.712069	-0.520852	8.86148e-09	-0.340763	0.000328661	-0.292725	0.00221546	0.159883	0.0999661
	PMM2	green	-0.1054	0.279931	0.1054	0.279931	0.37736	6.15539e-05	-0.180278	0.0631457	-0.114135	0.241764	0.406939	1.36287e-05	0.140352	0.149329	-0.147401	0.129745	-0.112584	0.248267	0.109584	0.261176	0.142066	0.144373
	PMS2P5	green	-0.123975	0.203281	0.123975	0.203281	0.646993	5.11516e-14	0.0202645	0.835871	0.165799	0.0878718	0.144053	0.138785	0.319122	0.000807242	-0.25376	0.00835449	-0.297528	0.00185633	-0.142198	0.143998	0.188858	0.0513925
	PNPT1	green	-0.391475	3.05185e-05	0.391475	3.05185e-05	0.769757	3.39989e-22	-0.05962	0.541853	0.541093	1.77537e-09	0.0128705	0.895321	0.279186	0.00358956	-0.471318	2.99287e-07	-0.296862	0.00190271	-0.273365	0.00438605	0.168753	0.0822863
	POLE3	green	-0.383404	4.57593e-05	0.383404	4.57593e-05	0.550055	8.41546e-10	-0.263632	0.00607484	-0.0390422	0.689699	0.272894	0.004457	0.0267486	0.784478	-0.399382	2.03109e-05	0.0822204	0.399826	0.206241	0.0330655	0.26841	0.00518461
	POP5	green	-0.367951	9.65424e-05	0.367951	9.65424e-05	0.784998	1.43609e-23	0.125981	0.196007	0.121413	0.212849	0.206239	0.0330675	0.0408475	0.676137	-0.581047	5.3302e-11	-0.256786	0.00758641	-0.0833142	0.393564	0.152286	0.117371
	PPA1	green	0.0159413	0.87054	-0.0159413	0.87054	0.57206	1.22216e-10	-0.372617	7.7364e-05	-0.00773641	0.936963	0.511661	1.77734e-08	0.420544	6.48263e-06	-0.0786372	0.420749	-0.0774926	0.427563	0.0726533	0.457066	0.263787	0.00604397
	PPAPDC1B	green	-0.140766	0.148119	0.140766	0.148119	0.584762	3.75463e-11	-0.161633	0.0962609	-0.137825	0.156864	0.488181	9.60768e-08	0.245187	0.0109145	-0.227188	0.0186069	-0.233712	0.0154015	0.0326147	0.73876	0.223102	0.0208949
	PPAPDC2	green	-0.498068	4.79444e-08	0.498068	4.79444e-08	0.780372	3.85384e-23	0.359861	0.000140619	0.321542	0.000732448	-0.247728	0.0100923	0.170466	0.0791778	-0.548591	9.5215e-10	-0.435744	2.71791e-06	-0.489014	9.06888e-08	0.0142209	0.88441
	PPIL1	green	-0.0155592	0.873617	0.0155592	0.873617	0.616865	1.49649e-12	-0.530598	4.14063e-09	-0.104238	0.285299	0.647352	4.90267e-14	0.546044	1.17864e-09	-0.0298571	0.760149	-0.0896068	0.358691	0.0453673	0.64264	0.137284	0.158516
	PPIL3	green	-0.289489	0.00249158	0.289489	0.00249158	0.746231	2.86848e-20	-0.119798	0.219041	0.0688426	0.481068	0.1258	0.196656	0.445849	1.48927e-06	-0.320447	0.00076546	-0.318733	0.000819892	-0.266458	0.00553319	0.109032	0.263599
	PRIM1	green	0.00224617	0.981681	-0.00224617	0.981681	0.580727	5.49223e-11	-0.293584	0.00214688	-0.0529366	0.588143	0.622052	8.58715e-13	0.321064	0.000746676	-0.13468	0.166638	-0.0413586	0.672315	0.112234	0.249747	0.278629	0.00365971
	PRKACB	green	-0.69253	1.42356e-16	0.69253	1.42356e-16	0.795223	1.48258e-24	0.140194	0.14979	0.255694	0.00785598	-0.186993	0.0537812	-0.0727142	0.456687	-0.795073	1.53412e-24	-0.118175	0.225393	-0.115834	0.234783	0.0519943	0.594812
	PRKRA	green	-0.587728	2.82908e-11	0.587728	2.82908e-11	0.770187	3.11991e-22	0.30142	0.00160494	0.300624	0.00165368	-0.171348	0.0776149	-0.169281	0.0813171	-0.772381	2.00658e-22	-0.234184	0.0151897	-0.17506	0.0713058	0.187739	0.0528152
	PRKRIR	green	-0.590754	2.11335e-11	0.590754	2.11335e-11	0.872561	1.9034e-34	0.0808342	0.407846	0.258576	0.00716205	-0.161162	0.0972456	0.258885	0.00709099	-0.609968	3.08352e-12	-0.302764	0.00152558	-0.402851	1.69319e-05	-0.0203141	0.835475
	PRMT3	green	-0.176276	0.0693327	0.176276	0.0693327	0.783348	2.04778e-23	-0.0544591	0.577441	0.182769	0.0595278	0.169024	0.0817877	0.620002	1.07089e-12	-0.165276	0.0888922	-0.591148	2.03416e-11	-0.405586	1.46477e-05	0.0709615	0.467639
	PRMT6	green	-0.534517	3.0283e-09	0.534517	3.0283e-09	0.8538	1.55076e-31	0.0410182	0.674859	0.241424	0.0122398	0.0547429	0.575456	0.15586	0.108912	-0.605391	4.93512e-12	-0.296674	0.00191603	-0.219038	0.0234064	0.0902507	0.355235
	PRPF39	green	-0.15114	0.120189	0.15114	0.120189	0.839966	1.22469e-29	0.00862001	0.929781	0.139575	0.151617	0.14248	0.143195	0.592103	1.85391e-11	-0.207079	0.0323436	-0.450423	1.12705e-06	-0.331697	0.000482741	0.12778	0.189648
	PSMG1	green	0.116422	0.232398	-0.116422	0.232398	0.566608	1.99758e-10	-0.371477	8.16903e-05	-0.0396314	0.685261	0.709632	1.16836e-17	0.563236	2.69486e-10	0.0526319	0.590296	-0.248614	0.00981847	0.0639225	0.513033	0.238523	0.0133558
	PTCSC1	green	0.22283	0.0210559	-0.22283	0.0210559	-0.510636	1.91842e-08	0.176934	0.0682823	-0.112198	0.2499	-0.182932	0.0592964	-0.228823	0.0177543	0.239639	0.0129165	-0.0296166	0.762023	0.00282206	0.976985	-0.279503	0.00355027
	PTER	green	-0.620363	1.03014e-12	0.620363	1.03014e-12	0.70261	3.33222e-17	0.475115	2.32951e-07	0.344546	0.00027897	-0.451204	1.07421e-06	-0.258719	0.00712906	-0.822809	1.60379e-27	-0.235906	0.0144373	-0.33163	0.000484089	0.131166	0.178084
	PTPLAD1	green	-0.519981	9.47458e-09	0.519981	9.47458e-09	0.71724	3.622e-18	0.0212166	0.828276	0.21943	0.0231535	0.168529	0.0826986	-0.16028	0.0991149	-0.705704	2.10769e-17	-0.0196086	0.841114	0.00951559	0.922507	0.16906	0.0817216
	PUS7	green	-0.658194	1.32164e-14	0.658194	1.32164e-14	0.749561	1.57781e-20	-0.0311319	0.750238	0.129327	0.184297	0.0675008	0.489678	0.00738843	0.939793	-0.656536	1.62055e-14	-0.156475	0.107506	-0.175636	0.0703658	0.0786133	0.42089
	PWAR6	green	-0.624961	6.2605e-13	0.624961	6.2605e-13	0.793232	2.32989e-24	0.314735	0.000960893	0.206174	0.0331239	-0.293741	0.0021346	-0.122897	0.207269	-0.799167	5.964e-25	-0.277163	0.00385035	-0.264457	0.00591199	0.0825386	0.397999
	RAB39B	green	-0.548649	9.47487e-10	0.548649	9.47487e-10	0.747422	2.31875e-20	0.291782	0.0022929	0.194928	0.0442183	-0.213034	0.0275871	0.0345162	0.724126	-0.630225	3.50418e-13	-0.234085	0.0152339	-0.307628	0.00126724	0.0418642	0.668544
	RABGGTB	green	-0.128047	0.188715	0.128047	0.188715	0.76458	9.42892e-22	-0.303281	0.00149599	0.0462895	0.635891	0.234865	0.014888	0.716568	4.0232e-18	-0.0727689	0.456347	-0.360983	0.000133552	-0.251932	0.00885079	0.102844	0.291821
	RAN	green	-0.248962	0.00971286	0.248962	0.00971286	0.803586	2.09816e-25	-0.438241	2.34667e-06	-0.0133667	0.891308	0.51002	2.00819e-08	0.485354	1.16737e-07	-0.274363	0.00423918	-0.156252	0.108013	-0.0407829	0.676619	0.138517	0.154775
	RBM3	green	-0.289864	0.00245808	0.289864	0.00245808	0.310831	0.00111961	-0.0312655	0.749202	-0.0222834	0.819784	-0.0957929	0.326341	0.0910018	0.351228	-0.226112	0.0191879	-0.107315	0.271239	-0.132772	0.172781	0.0461137	0.637175
	RCN2	green	-0.11778	0.226961	0.11778	0.226961	0.837722	2.39213e-29	-0.16777	0.0841116	0.0109342	0.910998	0.354324	0.00018087	0.663281	7.01221e-15	-0.161867	0.0957717	-0.447862	1.31801e-06	-0.281161	0.00335039	0.100723	0.301944
	RFX7	green	-0.484924	1.20231e-07	0.484924	1.20231e-07	0.837548	2.51861e-29	0.132009	0.175284	0.307308	0.00128296	-0.0826334	0.397455	0.145	0.136182	-0.608406	3.62366e-12	-0.283661	0.00306822	-0.250302	0.00931535	0.210354	0.0296486
	RIN2	green	-0.00945941	0.922963	0.00945941	0.922963	0.315079	0.000947929	0.162349	0.0947743	0.332426	0.000468255	-0.242872	0.0117143	0.220348	0.0225702	-0.0936571	0.337292	-0.239176	0.013097	-0.187252	0.0534437	0.159417	0.100971
	RINT1	green	-0.224496	0.0200887	0.224496	0.0200887	0.838225	2.06055e-29	-0.118874	0.222645	0.111183	0.254239	0.301876	0.00157758	0.501731	3.68514e-08	-0.285543	0.0028701	-0.383372	4.5832e-05	-0.215519	0.025785	0.197504	0.0414362
	RIOK1	green	-0.379516	5.54125e-05	0.379516	5.54125e-05	0.833239	8.8463e-29	-0.096191	0.324325	0.177816	0.0668959	0.145949	0.133609	0.371057	8.33394e-05	-0.408529	1.2516e-05	-0.357116	0.0001594	-0.302085	0.00156522	0.0435333	0.656151
	RP11-124L9.5	green	-0.227679	0.0183475	0.227679	0.0183475	0.417987	7.47258e-06	0.144295	0.138117	0.0702598	0.472063	-0.234644	0.0149853	0.0760581	0.436192	-0.291232	0.00233919	-0.148324	0.127334	-0.311906	0.00107367	0.11352	0.244327
	RP11-196G18.24	green	0.248688	0.00979594	-0.248688	0.00979594	0.189732	0.0503035	0.320632	0.000759784	0.15392	0.113442	-0.105257	0.280589	0.438314	2.33669e-06	0.203628	0.0354043	-0.336859	0.000388397	-0.416817	7.97167e-06	-0.0272455	0.780574
	RP11-226L15.5	green	-0.36441	0.000113959	0.36441	0.000113959	0.772621	1.9115e-22	0.310543	0.0011322	0.326043	0.000609947	-0.18459	0.0569915	0.184693	0.0568502	-0.504884	2.93087e-08	-0.348869	0.000230732	-0.360412	0.000137106	0.133238	0.171268
	RP11-258C19.7	green	-0.69044	1.90948e-16	0.69044	1.90948e-16	0.739236	9.77304e-20	0.252841	0.00860095	0.194394	0.0448147	-0.33292	0.000458659	-0.176643	0.0687449	-0.811859	2.75879e-26	-0.178249	0.0662238	-0.21153	0.0287283	0.0675472	0.489379
	RP11-391M1.4	green	-0.562922	2.7705e-10	0.562922	2.7705e-10	0.727749	6.73644e-19	0.104008	0.286367	0.101798	0.296787	-0.0939205	0.33593	-0.0151023	0.8773	-0.639119	1.28142e-13	-0.260525	0.0067242	-0.238668	0.0132977	0.0744369	0.446063
	RP11-97C16.1	green	-0.425619	4.87226e-06	0.425619	4.87226e-06	0.683681	4.85442e-16	0.192891	0.0465269	0.182139	0.0604259	-0.273576	0.00435459	0.227406	0.0184912	-0.452101	1.01648e-06	-0.343471	0.000292339	-0.426146	4.72863e-06	-0.0557004	0.568783
	RP13-258O15.1	green	-0.0620292	0.525617	0.0620292	0.525617	0.603069	6.24647e-12	-0.083469	0.392683	-0.0625897	0.521876	0.18303	0.0591585	0.469779	3.30999e-07	-0.138795	0.153938	-0.0830928	0.394827	-0.215529	0.025778	0.0536793	0.582911
	RP3-507I15.1	green	-0.195502	0.0435862	0.195502	0.0435862	0.611201	2.71336e-12	0.00293207	0.976088	-0.0206055	0.83315	0.0997557	0.306632	0.305889	0.00135466	-0.284222	0.00300797	-0.0871134	0.372274	-0.224993	0.019808	0.0631173	0.518366
	RP5-1074L1.4	green	-0.375538	6.72321e-05	0.375538	6.72321e-05	0.667579	4.06524e-15	0.204216	0.0348665	-0.0185144	0.849872	-0.157766	0.104599	0.23972	0.012885	-0.399773	1.99007e-05	-0.264853	0.00583525	-0.379623	5.5122e-05	-0.117875	0.226583
	RP5-935K16.1	green	-0.450244	1.13948e-06	0.450244	1.13948e-06	0.771705	2.30028e-22	0.226596	0.0189248	0.273821	0.00431842	0.0310538	0.750844	0.0295637	0.762436	-0.605888	4.69102e-12	-0.289201	0.00251757	-0.228653	0.0178409	0.0305467	0.754783
	RP6-11O7.2	green	-0.151371	0.119617	0.151371	0.119617	0.605493	4.88379e-12	-0.110261	0.258224	-0.127453	0.190791	0.120613	0.215902	0.40212	1.75969e-05	-0.216619	0.0250204	0.0391573	0.688831	-0.222851	0.0210431	0.0292328	0.765018
	RPAP3	green	-0.0287085	0.769113	0.0287085	0.769113	0.556973	4.65834e-10	0.218333	0.0238672	0.278896	0.00362594	0.0482579	0.621583	0.485797	1.13243e-07	-0.0544713	0.577355	-0.474277	2.46269e-07	-0.352701	0.000194548	0.184248	0.0574612
	RPGR	green	-0.103781	0.287424	0.103781	0.287424	0.257586	0.00739413	0.463807	4.86952e-07	0.092574	0.342934	-0.246747	0.0104029	0.244745	0.0110633	-0.0572933	0.557763	-0.46301	5.12424e-07	-0.426604	4.60701e-06	-0.124141	0.202673
	RPL11	green	-0.503626	3.21216e-08	0.503626	3.21216e-08	0.732581	3.02723e-19	0.138528	0.15474	0.0562101	0.565246	-0.138619	0.154467	-0.0256864	0.79284	-0.670823	2.67776e-15	0.0197775	0.839763	-0.25071	0.00919693	0.121276	0.213368
	RPL27	green	0.0183094	0.851515	-0.0183094	0.851515	0.684848	4.13989e-16	-0.155081	0.110713	-0.137492	0.15788	0.3533	0.000189386	0.488266	9.55174e-08	-0.144957	0.136298	-0.254907	0.00805557	-0.105659	0.278746	0.212798	0.0277633
	RPL31	green	-0.157457	0.105289	0.157457	0.105289	0.740978	7.22922e-20	-0.0623838	0.523249	-0.00266728	0.978247	0.123474	0.205126	0.460893	5.86383e-07	-0.275373	0.00409511	-0.197878	0.0410456	-0.23287	0.0157864	0.0445396	0.648724
	RPL34	green	-0.211575	0.0286934	0.211575	0.0286934	0.685621	3.72362e-16	0.0860678	0.378062	0.0377327	0.699598	0.0569452	0.560162	0.400775	1.88845e-05	-0.285279	0.00289723	-0.305553	0.00137216	-0.356389	0.000164752	-0.00801966	0.93466
	RPL35	green	-0.0886545	0.363843	0.0886545	0.363843	0.703712	2.83245e-17	-0.0303205	0.756542	-0.0391734	0.688709	0.339762	0.000343108	0.361924	0.000127882	-0.265603	0.00569232	-0.364988	0.000110927	-0.196786	0.0421967	0.136982	0.159443
	RPL36A	green	-0.228	0.0181791	0.228	0.0181791	0.68377	4.79617e-16	4.91655e-05	0.999599	-0.00909822	0.925896	0.107773	0.269184	0.332087	0.000474936	-0.322824	0.000695448	-0.090654	0.35308	-0.237214	0.0138876	0.0609166	0.533084
	RPL39	green	-0.0544047	0.577822	0.0544047	0.577822	0.633976	2.30168e-13	-0.0873727	0.370847	-0.0400216	0.682328	0.206916	0.0324834	0.446048	1.47145e-06	-0.169427	0.0810509	-0.136981	0.159443	-0.173955	0.07314	0.135784	0.163157
	RPL6	green	-0.406795	1.3734e-05	0.406795	1.3734e-05	0.83933	1.4822e-29	0.166467	0.0865831	0.0187862	0.847695	0.0424019	0.664541	0.146923	0.131008	-0.577334	7.53274e-11	-0.295643	0.00199043	-0.301564	0.00159625	0.118079	0.225775
	RPL9	green	-0.262298	0.00634638	0.262298	0.00634638	0.747367	2.34157e-20	-0.0371118	0.70431	0.0173056	0.859571	0.110992	0.255059	0.376811	6.32145e-05	-0.369025	9.17745e-05	-0.20626	0.0330493	-0.275901	0.0040214	0.0285982	0.769976
	RPS17	green	-0.303332	0.00149312	0.303332	0.00149312	0.779986	4.17989e-23	-0.0383592	0.694855	0.0103305	0.915894	0.147535	0.129394	0.303437	0.0014872	-0.441873	1.89141e-06	-0.158455	0.103073	-0.229478	0.0174219	0.0627331	0.520921
	RPS17P5	green	0.130252	0.181151	-0.130252	0.181151	0.492939	6.89525e-08	-0.240373	0.0126344	-0.149686	0.123839	0.322322	0.000709713	0.494213	6.30368e-08	-0.00305583	0.975079	-0.00590011	0.951905	-0.0783397	0.422514	0.0934833	0.338194
	RPS24	green	-0.432755	3.23536e-06	0.432755	3.23536e-06	0.851045	3.83322e-31	0.155872	0.108883	0.163525	0.0923762	-0.105403	0.279916	0.315357	0.000937595	-0.516806	1.20693e-08	-0.266797	0.00547124	-0.450938	1.09196e-06	-0.0370579	0.704719
	RPS25	green	-0.438016	2.37816e-06	0.438016	2.37816e-06	0.748543	1.89595e-20	0.113587	0.244047	0.00507105	0.958657	-0.0600415	0.538995	0.0478198	0.624755	-0.607845	3.83885e-12	-0.0774756	0.427665	-0.211096	0.029065	0.0967819	0.321348
	RPS3A	green	-0.084852	0.384861	0.084852	0.384861	0.683251	5.14697e-16	-0.0438066	0.65413	-0.107117	0.272126	0.151568	0.119129	0.519488	9.83849e-09	-0.169996	0.0800208	-0.188656	0.0516473	-0.295126	0.00202876	0.041885	0.668388
	RPS7	green	-0.0136389	0.889109	0.0136389	0.889109	0.676784	1.22637e-15	-0.0937137	0.336999	-0.0370949	0.704438	0.294909	0.00204504	0.598181	1.01959e-11	-0.0959277	0.325658	-0.348893	0.000230483	-0.325128	0.000633198	0.0285022	0.770726
	RRAS2	green	-0.604525	5.38975e-12	0.604525	5.38975e-12	0.819062	4.33847e-27	0.175833	0.0700462	0.263811	0.00603924	-0.109742	0.260484	0.0262458	0.788433	-0.717362	3.55361e-18	-0.298739	0.0017745	-0.364714	0.000112356	-0.00251972	0.97945
	RRM2B	green	-0.113414	0.24477	0.113414	0.24477	0.435993	2.67852e-06	0.40787	1.29659e-05	0.268582	0.00515485	-0.194925	0.0442225	0.421331	6.20351e-06	-0.0836081	0.391892	-0.500262	4.09691e-08	-0.512598	1.65723e-08	-0.101993	0.295856
	RRN3	green	-0.487559	1.00299e-07	0.487559	1.00299e-07	0.88	9.886e-36	0.0626644	0.521378	0.2165	0.0251023	-0.0469196	0.631296	0.283222	0.00311618	-0.523597	7.16945e-09	-0.31546	0.000933798	-0.345058	0.000272811	0.0638024	0.513827
	RRN3	green	-0.573459	1.0758e-10	0.573459	1.0758e-10	0.737025	1.42823e-19	0.184371	0.0572909	0.235756	0.0145013	-0.298693	0.00177758	-0.00712519	0.941934	-0.661465	8.80482e-15	-0.150266	0.122373	-0.265505	0.00571082	0.0531567	0.586591
	RSL1D1	green	-0.574719	9.5856e-11	0.574719	9.5856e-11	0.743081	5.00627e-20	0.312971	0.00102985	0.164838	0.0897541	-0.190886	0.0488962	-0.127609	0.190246	-0.711047	9.42286e-18	-0.376157	6.52498e-05	-0.21197	0.0283905	0.142911	0.141976
	S1PR1	green	-0.474476	2.43044e-07	0.474476	2.43044e-07	0.355491	0.000171586	-0.383891	4.46693e-05	0.0571304	0.558885	-0.198946	0.0399439	0.204621	0.0344999	-0.262669	0.00626993	-0.0347333	0.722462	-0.222729	0.0211153	-0.269486	0.00500101
	SAC3D1	green	-0.193972	0.0452901	0.193972	0.0452901	0.561873	3.03872e-10	-0.0373872	0.702218	0.151013	0.120505	0.325851	0.000614761	0.127728	0.189829	-0.293661	0.00214084	-0.301948	0.00157332	-0.0143868	0.883071	0.244947	0.0109953
	SACS	green	-0.576079	8.45861e-11	0.576079	8.45861e-11	0.92726	1.33301e-46	0.0988272	0.311179	0.205551	0.0336702	-0.0806613	0.408853	0.210335	0.0296632	-0.657213	1.49126e-14	-0.250918	0.0091373	-0.335448	0.000412337	0.00380549	0.968968
	SBDS	green	-0.448001	1.30696e-06	0.448001	1.30696e-06	0.883117	2.69828e-36	-0.247695	0.0101025	0.0840965	0.389122	0.165083	0.0892705	0.453857	9.11812e-07	-0.42164	6.09724e-06	-0.294754	0.00205668	-0.258817	0.00710665	0.0457348	0.639947
	SCN3A	green	-0.26878	0.00512082	0.26878	0.00512082	0.537374	2.40461e-09	-0.0717469	0.462714	-0.0734857	0.451912	0.0457534	0.639811	0.253541	0.00841261	-0.262971	0.00620814	-0.30204	0.00156786	-0.238125	0.0135152	0.0258354	0.791665
	SEH1L	green	-0.345566	0.000266818	0.345566	0.000266818	0.792287	2.88271e-24	-0.1063	0.275822	0.108035	0.268017	0.255579	0.00788495	0.230608	0.0168616	-0.427453	4.38948e-06	-0.180903	0.0622219	-0.0784349	0.421948	0.227669	0.0183524
	SENP6	green	-0.0220365	0.821748	0.0220365	0.821748	0.520078	9.40445e-09	0.185057	0.0563553	0.00651481	0.946901	-0.0424314	0.664322	0.613116	2.22175e-12	0.0359098	0.713463	-0.57157	1.27777e-10	-0.459265	6.50019e-07	-0.0991054	0.309812
	SENP7	green	-0.207783	0.0317473	0.207783	0.0317473	0.655509	1.83766e-14	0.0872286	0.37164	0.259811	0.00688164	-0.107535	0.27025	0.603806	5.79723e-12	-0.116514	0.232029	-0.522564	7.76623e-09	-0.505905	2.72004e-08	-0.0206775	0.832575
	SETD6	green	-0.760652	2.00987e-21	0.760652	2.00987e-21	0.741322	6.80823e-20	0.317767	0.000852103	0.266615	0.00550452	-0.403386	1.64607e-05	-0.172757	0.0751694	-0.837464	2.58231e-29	-0.273202	0.00441042	-0.374705	6.99869e-05	-0.035816	0.714179
	SGPP1	green	-0.539952	1.94924e-09	0.539952	1.94924e-09	0.752978	8.46033e-21	0.103784	0.287411	0.28397	0.00303492	-0.269789	0.00495037	0.306834	0.0013065	-0.483883	1.29102e-07	-0.354031	0.000183268	-0.413225	9.70695e-06	-0.00175062	0.985722
	SHPRH	green	-0.295495	0.00200133	0.295495	0.00200133	0.828658	3.2356e-28	-0.122236	0.209742	0.132623	0.17327	0.0841732	0.388688	0.556931	4.67522e-10	-0.275032	0.00414322	-0.429474	3.91005e-06	-0.349619	0.000223193	0.0791966	0.417441
	SIRT1	green	-0.43493	2.85048e-06	0.43493	2.85048e-06	0.823081	1.49097e-27	0.148334	0.127307	0.250893	0.00914429	-0.0970505	0.320001	0.395565	2.47547e-05	-0.429511	3.90157e-06	-0.449794	1.17137e-06	-0.437621	2.43414e-06	-0.0779768	0.424673
	SLAIN1	green	-0.475873	2.21509e-07	0.475873	2.21509e-07	0.847245	1.29736e-30	-0.118324	0.224807	0.19407	0.0451791	0.18766	0.0529165	0.254303	0.0082118	-0.532967	3.42874e-09	-0.282626	0.00318239	-0.238898	0.0132067	0.0272458	0.780571
	SLC16A7	green	0.00377913	0.969183	-0.00377913	0.969183	0.556606	4.80827e-10	-0.0259813	0.790515	-0.0100137	0.918464	0.019342	0.843245	0.290012	0.00244494	-0.153981	0.113299	-0.189856	0.0501516	-0.00572887	0.953299	0.319918	0.000781884
	SLC25A32	green	-0.39805	2.17683e-05	0.39805	2.17683e-05	0.880786	7.14911e-36	-0.126477	0.19424	0.10848	0.26604	0.194527	0.0446658	0.409028	1.21847e-05	-0.419629	6.82154e-06	-0.391824	2.99821e-05	-0.21569	0.0256653	0.0642803	0.510672
	SLC25A33	green	-0.042153	0.666393	0.042153	0.666393	0.513882	1.50505e-08	-0.535381	2.82481e-09	-0.0913099	0.349593	0.640794	1.05645e-13	0.431627	3.45388e-06	-0.0269368	0.782998	-0.126744	0.19329	0.147402	0.129743	0.110025	0.25925
	SLC25A43	green	-0.297622	0.00184986	0.297622	0.00184986	0.707351	1.6478e-17	0.0204492	0.834397	0.211906	0.0284393	-0.0358381	0.71401	0.265379	0.00573471	-0.379705	5.49019e-05	-0.298027	0.0018222	-0.165147	0.0891458	0.173144	0.0745082
	SLC35A3	green	-0.13447	0.167306	0.13447	0.167306	0.839263	1.51206e-29	-0.0880215	0.367291	0.0942594	0.334181	0.266014	0.00561534	0.596003	1.26506e-11	-0.191851	0.0477439	-0.396514	2.3571e-05	-0.203249	0.0357551	0.205842	0.0334137
	SLC38A6	green	0.0823994	0.398798	-0.0823994	0.398798	0.555141	5.45533e-10	0.043691	0.654985	0.10775	0.26929	0.0321605	0.742271	0.38562	4.09859e-05	-0.0913753	0.349247	-0.255309	0.00795314	-0.0541068	0.579909	0.328173	0.000558796
	SLC39A10	green	-0.554531	5.74876e-10	0.554531	5.74876e-10	0.8179	5.87888e-27	0.152296	0.117348	0.256181	0.00773476	-0.169731	0.0804999	0.0483888	0.620636	-0.68355	4.94187e-16	-0.321949	0.000720502	-0.244849	0.0110283	0.113547	0.244215
	SLC7A6	green	-0.703571	2.89186e-17	0.703571	2.89186e-17	0.718496	2.97429e-18	0.28995	0.0024504	0.260144	0.00680783	-0.345825	0.000263806	-0.11738	0.228553	-0.754225	6.72223e-21	-0.298291	0.00180439	-0.376543	6.40421e-05	-0.0241089	0.805302
	SLFN11	green	-0.0829181	0.395825	0.0829181	0.395825	0.589361	2.41806e-11	0.274137	0.00427205	0.29284	0.00220614	0.0632457	0.517514	0.213524	0.0272233	-0.265018	0.00580358	-0.312015	0.00106911	-0.202355	0.0365936	0.179359	0.0645247
	SMAD5	green	-0.0845078	0.386799	0.0845078	0.386799	0.462015	5.46001e-07	0.200152	0.038731	-0.0408725	0.675949	0.0842417	0.388301	0.0435872	0.655752	-0.258012	0.00729345	-0.228724	0.0178045	0.099334	0.308692	0.254934	0.00804878
	SMARCAD1	green	-0.636808	1.66951e-13	0.636808	1.66951e-13	0.848144	9.7519e-31	0.0892343	0.360701	0.246733	0.0104074	-0.126787	0.193139	0.0489151	0.616837	-0.71563	4.65594e-18	-0.200137	0.0387452	-0.25678	0.00758797	0.0781852	0.423432
	SMIM1	green	0.346868	0.000252008	-0.346868	0.000252008	-0.363573	0.000118481	0.0166252	0.865038	-0.272054	0.00458581	0.221562	0.0218178	-0.170562	0.079006	0.284682	0.00295924	0.203381	0.0356333	0.316312	0.000902822	0.279618	0.00353603
	SMN1	green	-0.282973	0.0031437	0.282973	0.0031437	0.69366	1.21329e-16	-0.122056	0.210419	0.211983	0.0283803	0.158477	0.103025	0.347814	0.000241734	-0.319718	0.000788211	-0.287684	0.00265871	-0.326558	0.000597201	0.00274216	0.977637
	SMS	green	-0.400334	1.93254e-05	0.400334	1.93254e-05	0.671462	2.46484e-15	0.309895	0.00116103	0.320149	0.00077467	0.0436169	0.655532	0.0364627	0.709247	-0.511878	1.74875e-08	-0.321487	0.000734061	-0.0453752	0.642582	0.225854	0.0193293
	SNAPC1	green	0.0426073	0.663015	-0.0426073	0.663015	0.406028	1.43077e-05	0.0909291	0.351615	0.0535731	0.583658	0.0538791	0.581508	0.373939	7.26144e-05	0.0130821	0.893609	-0.328176	0.000558718	-0.119444	0.220418	0.164191	0.0910382
	SNHG5	green	-0.129552	0.183528	0.129552	0.183528	0.474368	2.44787e-07	0.0798428	0.413639	0.073621	0.451077	0.0669046	0.49353	0.0169068	0.862774	-0.346036	0.00026138	-0.0942745	0.334103	-0.0519673	0.595003	0.345867	0.00026332
	SNHG8	green	-0.326114	0.000608183	0.326114	0.000608183	0.804841	1.55173e-25	0.097308	0.318712	0.0362141	0.711142	0.057091	0.559157	0.340683	0.000329788	-0.409112	1.21295e-05	-0.428781	4.06848e-06	-0.302335	0.00155054	0.0657599	0.500969
	SNRPD2	green	0.218321	0.0238751	-0.218321	0.0238751	0.533365	3.32117e-09	-0.301757	0.0015847	-0.192261	0.0472609	0.625649	5.80678e-13	0.52471	6.57595e-09	0.0544953	0.577188	-0.174078	0.072934	-0.0051145	0.958303	0.220375	0.0225529
	SNX30	green	-0.322734	0.000697988	0.322734	0.000697988	0.583859	4.08987e-11	0.39552	2.48113e-05	0.30615	0.00134122	-0.397754	2.2106e-05	0.0698288	0.474792	-0.435766	2.71444e-06	-0.349335	0.000226017	-0.300678	0.00165033	0.12195	0.210818
	SPAG1	green	-0.10099	0.300656	0.10099	0.300656	0.360263	0.000138053	0.0890097	0.361916	0.0988787	0.310925	0.269364	0.00502155	0.204032	0.0350346	-0.137337	0.158352	-0.125936	0.19617	-0.152754	0.116236	0.143864	0.139311
	SPIN4	green	-0.271805	0.00462474	0.271805	0.00462474	0.765468	7.93023e-22	-0.091445	0.348877	0.199338	0.0395462	0.305487	0.00137564	0.410658	1.11592e-05	-0.305505	0.00137469	-0.182959	0.059259	-0.216666	0.024988	0.00575348	0.953099
	SRSF10	green	-0.375516	6.73041e-05	0.375516	6.73041e-05	0.901819	4.69895e-40	-0.125096	0.199194	0.242113	0.0119872	0.124743	0.200473	0.508376	2.26798e-08	-0.378629	5.78665e-05	-0.376114	6.53844e-05	-0.308171	0.00124105	0.0718175	0.462272
	SS18L1	green	-0.270009	0.0049138	0.270009	0.0049138	0.780796	3.52402e-23	0.194202	0.0450299	0.194337	0.0448782	-0.00948298	0.922772	0.457152	7.42397e-07	-0.327648	0.000571015	-0.412858	9.9032e-06	-0.557893	4.30152e-10	-0.112072	0.250435
	SSB	green	0.0517738	0.596377	-0.0517738	0.596377	0.619797	1.09469e-12	-0.325792	0.000616248	0.161292	0.0969725	0.359112	0.000145532	0.541911	1.65997e-09	-0.0439702	0.652922	-0.163814	0.0917944	-0.0110879	0.909753	0.286337	0.00279002
	STAP1	green	-0.412079	1.03317e-05	0.412079	1.03317e-05	0.615324	1.76154e-12	-0.203818	0.0352298	0.0442585	0.650795	0.0377867	0.699189	0.25347	0.00843137	-0.375768	6.64877e-05	-0.254641	0.00812401	-0.240057	0.0127552	-0.0135753	0.889623
	STK39	green	-0.573236	1.09798e-10	0.573236	1.09798e-10	0.829647	2.45337e-28	0.225551	0.0194964	0.286184	0.00280528	-0.119331	0.220859	0.0345155	0.724132	-0.693198	1.29541e-16	-0.286104	0.0028133	-0.239126	0.0131168	0.0202416	0.836055
	STYX	green	-0.248283	0.00992008	0.248283	0.00992008	0.690563	1.87703e-16	0.0680464	0.486168	0.270857	0.0047754	-0.0172948	0.859657	0.233103	0.0156793	-0.37	8.76319e-05	-0.246858	0.0103674	-0.0999828	0.305527	0.283862	0.00304649
	SUCLG2	green	-0.508481	2.25052e-08	0.508481	2.25052e-08	0.871343	3.03443e-34	0.00221564	0.98193	0.217802	0.02422	0.0898067	0.357616	0.2871	0.002715	-0.550588	8.04486e-10	-0.359311	0.000144213	-0.287758	0.00265171	0.0814252	0.404415
	SYNJ2BP	green	-0.648363	4.34831e-14	0.648363	4.34831e-14	0.765006	8.6794e-22	0.385864	4.04905e-05	0.334347	0.000431949	-0.433589	3.08233e-06	-0.182387	0.0600713	-0.816906	7.61155e-27	-0.213252	0.0274247	-0.296769	0.00190932	0.115132	0.237651
	TAF1A	green	-0.413856	9.37861e-06	0.413856	9.37861e-06	0.745303	3.38288e-20	-0.0825508	0.397929	0.272507	0.00451588	-0.0932139	0.339594	0.244494	0.0111486	-0.468188	3.67101e-07	-0.195756	0.0433076	-0.230063	0.0171299	0.121376	0.212991
	TAF1D	green	-0.220031	0.0227704	0.220031	0.0227704	0.539316	2.0533e-09	0.476372	2.14271e-07	0.286692	0.00275485	-0.217929	0.0241352	0.0994405	0.308171	-0.38709	3.80822e-05	-0.332719	0.000462531	-0.423784	5.40497e-06	-0.0574031	0.557007
	TBC1D4	green	-0.756087	4.75648e-21	0.756087	4.75648e-21	0.792226	2.92272e-24	0.339627	0.000345104	0.344123	0.000284159	-0.377871	6.00416e-05	-0.123117	0.206449	-0.843458	4.23122e-30	-0.226754	0.0188396	-0.38962	3.35279e-05	-0.000288081	0.99765
	TBCCD1	green	-0.171783	0.0768527	0.171783	0.0768527	0.675242	1.50348e-15	-0.224561	0.0200516	0.0910702	0.350865	0.291113	0.00234935	0.366372	0.00010398	-0.230932	0.016704	-0.183753	0.0581461	-0.0922557	0.344603	0.0526653	0.59006
	TC2N	green	-0.707992	1.49637e-17	0.707992	1.49637e-17	0.850863	4.06713e-31	0.239423	0.0130004	0.271842	0.00461895	-0.274964	0.00415284	0.00558626	0.95446	-0.775497	1.06296e-22	-0.285213	0.00290401	-0.299028	0.00175549	0.0312166	0.749581
	TCEAL4	green	-0.317344	0.000866571	0.317344	0.000866571	0.71483	5.27081e-18	0.102065	0.295516	0.209404	0.0304099	0.0602403	0.537649	0.149453	0.124432	-0.442475	1.82453e-06	-0.305365	0.00138202	-0.0937158	0.336989	0.208181	0.0314143
	TCEAL8	green	-0.146148	0.133074	0.146148	0.133074	0.810985	3.43364e-26	0.0181825	0.852533	0.143288	0.140918	0.183196	0.0589251	0.439477	2.18122e-06	-0.285149	0.00291059	-0.414165	9.22135e-06	-0.136439	0.161117	0.209009	0.0307311
	TCERG1	green	-0.373485	7.42116e-05	0.373485	7.42116e-05	0.826778	5.44835e-28	0.188541	0.0517921	0.165087	0.0892627	-0.0373065	0.702831	0.152419	0.117046	-0.538946	2.11615e-09	-0.346093	0.000260726	-0.221895	0.0216159	0.151682	0.11885
	TCF4	green	-0.369217	9.09434e-05	0.369217	9.09434e-05	0.473328	2.62216e-07	-0.185342	0.0559695	0.0834238	0.39294	0.217495	0.0244254	0.141865	0.144947	-0.30995	0.00115856	-0.256928	0.007552	-0.110058	0.259105	0.0938098	0.336502
	TCN2	green	0.534452	3.04412e-09	-0.534452	3.04412e-09	-0.591721	1.92411e-11	0.116216	0.233233	-0.0989185	0.31073	-0.0431166	0.659236	-0.0841428	0.38886	0.496876	5.21973e-08	0.116472	0.232197	0.112245	0.249703	0.0423814	0.664694
	TEX30	green	-0.130695	0.179659	0.130695	0.179659	0.652567	2.6269e-14	-0.475092	2.33304e-07	-0.0710741	0.466931	0.546882	1.09888e-09	0.544964	1.28954e-09	-0.0979917	0.315308	-0.056299	0.56463	-0.0654592	0.502934	0.0893167	0.360256
	THAP9-AS1	green	-0.333832	0.00044142	0.333832	0.00044142	0.839567	1.38044e-29	0.101629	0.297591	0.179018	0.0650435	-0.0177436	0.856054	0.447032	1.38624e-06	-0.385293	4.16596e-05	-0.385714	4.07947e-05	-0.411496	1.06637e-05	0.0283276	0.772092
	THEMIS	green	-0.610455	2.93193e-12	0.610455	2.93193e-12	0.825418	7.91118e-28	0.29043	0.00240822	0.319793	0.000785829	-0.242909	0.0117009	0.0164785	0.866218	-0.736269	1.62463e-19	-0.258027	0.00729001	-0.29531	0.002015	-0.00870884	0.929059
	THUMPD1	green	-0.619786	1.09593e-12	0.619786	1.09593e-12	0.880181	9.17527e-36	0.156378	0.107725	0.302017	0.00156924	-0.178468	0.0658859	0.2552	0.00798077	-0.618755	1.22382e-12	-0.452654	9.8232e-07	-0.452185	1.01122e-06	-0.0161334	0.868994
	TIGD1	green	-0.0947606	0.331605	0.0947606	0.331605	0.66259	7.64812e-15	0.0630301	0.518945	0.149102	0.125328	0.0144187	0.882813	0.539725	1.9859e-09	-0.114893	0.238631	-0.508615	2.22831e-08	-0.398808	2.09274e-05	0.100051	0.305195
	TIGD2	green	-0.311806	0.00107787	0.311806	0.00107787	0.69609	8.58241e-17	0.0941192	0.334904	0.233436	0.0155269	-0.116352	0.232683	0.26265	0.00627367	-0.37784	6.01331e-05	-0.347823	0.000241634	-0.27627	0.00397075	0.113355	0.245017
	TMA16	green	-0.182299	0.0601972	0.182299	0.0601972	0.799381	5.67254e-25	-0.0444282	0.649544	0.0044778	0.96349	0.228786	0.017773	0.427785	4.30714e-06	-0.271643	0.00465025	-0.354296	0.000181095	-0.180931	0.0621808	0.216952	0.0247926
	TMA7	green	0.0955559	0.327545	-0.0955559	0.327545	0.449885	1.16482e-06	-0.209668	0.0301968	-0.117613	0.227624	0.246904	0.0103527	0.565602	2.18487e-10	0.0761767	0.435475	-0.0155835	0.873422	-0.119666	0.219556	0.0300084	0.758971
	TMEM123	green	-0.287846	0.00264334	0.287846	0.00264334	0.678898	9.25592e-16	-0.23221	0.016094	0.40139	1.82849e-05	0.0933857	0.338701	0.462191	5.39934e-07	-0.276555	0.00393196	-0.17674	0.0685907	-0.278956	0.00361844	0.0436026	0.655638
	TMEM126A	green	0.249474	0.00955934	-0.249474	0.00955934	0.505478	2.8064e-08	-0.573759	1.04668e-10	-0.0997652	0.306586	0.650241	3.4751e-14	0.671766	2.36954e-15	0.180316	0.0630894	-0.0152141	0.876399	0.118139	0.225539	0.264337	0.00593543
	TMEM128	green	-0.303803	0.00146669	0.303803	0.00146669	0.749112	1.71117e-20	-0.0495927	0.61196	0.216954	0.0247918	-0.0211097	0.829129	0.533063	3.40251e-09	-0.263316	0.00613814	-0.41801	7.46319e-06	-0.325864	0.000614433	0.0259242	0.790966
	TMEM14A	green	-0.499344	4.37594e-08	0.499344	4.37594e-08	0.851784	3.01271e-31	-0.00766416	0.937551	0.219343	0.0232094	0.0747	0.444453	0.131734	0.176196	-0.628862	4.0763e-13	-0.155301	0.110202	-0.102567	0.293133	0.155773	0.109111
	TMEM14C	green	0.0298933	0.759868	-0.0298933	0.759868	0.617936	1.33553e-12	-0.271311	0.00470262	-0.127334	0.191208	0.479828	1.69971e-07	0.473388	2.61164e-07	-0.0837007	0.391366	-0.175484	0.070613	0.0101864	0.917063	0.279714	0.00352417
	TMEM181	green	-0.552655	6.7489e-10	0.552655	6.7489e-10	0.704582	2.49008e-17	0.326545	0.00059753	0.305228	0.00138929	-0.365838	0.000106609	-0.0549259	0.574178	-0.704106	2.67231e-17	-0.206934	0.0324673	-0.451949	1.02603e-06	-0.0529663	0.587934
	TMEM243	green	-0.508113	2.31245e-08	0.508113	2.31245e-08	0.841759	7.11832e-30	0.285607	0.00286353	0.236475	0.0141956	-0.141046	0.147307	0.115778	0.235011	-0.645963	5.77698e-14	-0.387494	3.73185e-05	-0.366592	0.000102912	0.091828	0.346854
	TMEM263	green	-0.48072	1.60041e-07	0.48072	1.60041e-07	0.869329	6.4971e-34	0.0218152	0.823509	0.227805	0.018281	0.141056	0.147278	0.228864	0.0177334	-0.556373	4.90607e-10	-0.267661	0.00531595	-0.231344	0.0165051	0.125926	0.196203
	TMOD2	green	-0.145172	0.135713	0.145172	0.135713	0.431373	3.5049e-06	0.441741	1.90634e-06	0.499187	4.42562e-08	-0.238714	0.0132796	0.205121	0.034052	-0.206882	0.0325124	-0.490741	8.04245e-08	-0.475826	2.2221e-07	0.144073	0.138732
	TOB1	green	-0.283769	0.00305656	0.283769	0.00305656	0.373798	7.31068e-05	0.371424	8.18952e-05	0.034301	0.725777	-0.284942	0.00293211	0.235309	0.0146943	-0.180391	0.0629774	-0.431121	3.55635e-06	-0.39236	2.91737e-05	-0.231101	0.0166222
	TOMM5	green	0.0944419	0.333242	-0.0944419	0.333242	0.653483	2.35138e-14	-0.417873	7.51969e-06	-0.0831982	0.394226	0.545961	1.1868e-09	0.629629	3.74391e-13	0.00627354	0.948865	-0.110833	0.255746	0.0457235	0.64003	0.195089	0.04404
	TOMM70A	green	-0.53742	2.3956e-09	0.53742	2.3956e-09	0.908898	1.11521e-41	-0.0472245	0.629077	0.199092	0.0397953	0.071533	0.464052	0.189745	0.0502876	-0.623704	7.17975e-13	-0.197909	0.041013	-0.237847	0.013628	0.12503	0.199433
	TOPORS	green	-0.261857	0.00643856	0.261857	0.00643856	0.478665	1.83796e-07	0.562467	2.88379e-10	0.295603	0.0019934	-0.236675	0.0141119	0.164512	0.0903997	-0.283368	0.00310013	-0.362802	0.000122792	-0.507512	2.41727e-08	-0.0571514	0.558741
	TPD52	green	-0.358417	0.000150229	0.358417	0.000150229	0.701665	3.82754e-17	-0.0311963	0.749739	-0.10122	0.29955	0.330991	0.000497163	0.157069	0.10616	-0.434263	2.9637e-06	-0.19245	0.0470393	-0.0845538	0.386539	0.106732	0.273864
	TRAF5	green	-0.687331	2.94219e-16	0.687331	2.94219e-16	0.806534	1.02969e-25	0.341626	0.00031665	0.266776	0.00547513	-0.308081	0.00124537	-0.0810169	0.406784	-0.787262	8.77924e-24	-0.394161	2.66065e-05	-0.383741	4.50025e-05	-0.00549298	0.95522
	TRAPPC2	green	-0.157475	0.105247	0.157475	0.105247	0.740747	7.52471e-20	-0.257367	0.00744621	-0.0190445	0.845626	0.307533	0.0012719	0.572346	1.1907e-10	-0.16355	0.0923247	-0.264232	0.00595606	-0.090579	0.35348	0.0652218	0.504487
	TRAT1	green	-0.548166	9.86795e-10	0.548166	9.86795e-10	0.842029	6.55622e-30	0.207418	0.032055	0.280828	0.00338971	-0.201075	0.0378227	0.106779	0.273652	-0.679736	8.27354e-16	-0.272574	0.00450563	-0.371726	8.07272e-05	0.0524962	0.591256
	TRIAP1	green	-0.0901675	0.35568	0.0901675	0.35568	0.71931	2.61638e-18	-0.229331	0.0174961	0.0637462	0.514198	0.39755	2.23412e-05	0.442607	1.81022e-06	-0.231223	0.016563	-0.120535	0.216201	-0.0349008	0.721178	0.195344	0.0437591
	TRIM59	green	-0.449806	1.17052e-06	0.449806	1.17052e-06	0.840539	1.03064e-29	-0.13009	0.181698	0.132208	0.174632	0.226183	0.0191488	0.276811	0.00389747	-0.483905	1.28909e-07	-0.20915	0.0306166	-0.197513	0.0414277	0.0725226	0.457877
	TRIT1	green	-0.588211	2.70085e-11	0.588211	2.70085e-11	0.716383	4.14067e-18	0.35581	0.000169133	0.283167	0.00312225	-0.267449	0.00535374	-0.175244	0.0710049	-0.744985	3.57882e-20	-0.295805	0.00197859	-0.221601	0.021794	0.152222	0.117526
	TRMT11	green	-0.384061	4.42942e-05	0.384061	4.42942e-05	0.900145	1.0922e-39	0.0385745	0.693228	0.138396	0.155137	0.0351891	0.718971	0.408704	1.23984e-05	-0.434946	2.8479e-06	-0.352397	0.000197212	-0.332182	0.000473046	0.141393	0.146305
	TRMT13	green	-0.589416	2.40528e-11	0.589416	2.40528e-11	0.889412	1.74546e-37	0.209291	0.0305016	0.218804	0.0235584	-0.193088	0.0462992	0.055655	0.569099	-0.722105	1.67845e-18	-0.240968	0.0124096	-0.283578	0.00307725	0.0782257	0.423191
	TRMT61B	green	-0.457012	7.48984e-07	0.457012	7.48984e-07	0.891559	6.60522e-38	0.11453	0.24013	0.19448	0.0447184	0.061348	0.530183	0.17464	0.0719987	-0.597827	1.05615e-11	-0.246735	0.0104068	-0.180546	0.0627482	0.140621	0.148541
	TSPAN13	green	-0.470855	3.08495e-07	0.470855	3.08495e-07	0.595378	1.34545e-11	-0.211094	0.0290664	0.0204242	0.834597	0.213347	0.0273538	0.141465	0.146095	-0.43051	3.68371e-06	-0.174549	0.0721497	0.057769	0.554492	0.0591026	0.545371
	TXNDC16	green	-0.394934	2.55713e-05	0.394934	2.55713e-05	0.655131	1.92429e-14	0.222394	0.0213149	0.160285	0.0991052	0.0938908	0.336083	0.0902102	0.355451	-0.465536	4.35802e-07	-0.24628	0.0105539	-0.21005	0.0298905	0.204849	0.0342949
	TYW3	green	-0.246231	0.01057	0.246231	0.01057	0.773771	1.51326e-22	0.0168702	0.863068	0.0539094	0.581295	0.257258	0.00747231	0.284417	0.00298721	-0.375368	6.77857e-05	-0.276026	0.00400422	-0.188085	0.0523718	0.238913	0.0132005
	UBA5	green	-0.0941038	0.334983	0.0941038	0.334983	0.745154	3.47305e-20	-0.222021	0.0215394	-0.0706627	0.46952	0.58843	2.64459e-11	0.484466	1.24062e-07	-0.165657	0.0881489	-0.269267	0.00503782	-0.0941459	0.334766	0.149927	0.123227
	UBE2Q2	green	-0.60484	5.21952e-12	0.60484	5.21952e-12	0.89948	1.52035e-39	0.131932	0.17554	0.341807	0.000314184	-0.189741	0.0502934	0.18046	0.0628753	-0.672974	2.02448e-15	-0.258486	0.00718283	-0.343157	0.000296347	0.027818	0.776084
	UGDH	green	-0.2353	0.0146982	0.2353	0.0146982	0.793748	2.07324e-24	-0.100228	0.304339	0.0897339	0.358008	0.331386	0.000489047	0.412617	1.00341e-05	-0.298456	0.00179331	-0.305356	0.00138251	-0.14552	0.134768	0.1145	0.240253
	UNG	green	-0.589935	2.28772e-11	0.589935	2.28772e-11	0.736293	1.61792e-19	0.131603	0.176629	0.267003	0.00543384	0.0879844	0.367494	-0.0988691	0.310973	-0.701392	3.98363e-17	-0.208273	0.031338	-0.174524	0.0721914	0.0424982	0.663825
	UPRT	green	-0.550726	7.95086e-10	0.550726	7.95086e-10	0.791167	3.70484e-24	-0.0445879	0.648368	0.327063	0.000584938	-0.0967892	0.321311	0.275201	0.0041193	-0.510475	1.94139e-08	-0.413066	9.79133e-06	-0.316662	0.000890387	0.0655833	0.502122
	VAMP8	green	0.0788273	0.419623	-0.0788273	0.419623	0.474435	2.43702e-07	0.00350697	0.971402	0.0604633	0.536142	0.186245	0.0547643	0.181388	0.0615116	-0.183413	0.0586198	-0.189799	0.0502209	0.0284164	0.771397	0.294386	0.00208468
	WDR11	green	-0.429463	3.91247e-06	0.429463	3.91247e-06	0.6466	5.35899e-14	0.151143	0.120181	0.328332	0.000555141	-0.361072	0.000133005	0.0693127	0.478071	-0.550681	7.98166e-10	-0.278593	0.00366428	-0.21601	0.0254417	-0.00241803	0.980279
	WDR75	green	-0.410409	1.13103e-05	0.410409	1.13103e-05	0.90521	8.12449e-41	0.0682368	0.484945	0.106988	0.272707	0.0880607	0.367077	0.277454	0.00381177	-0.521692	8.30673e-09	-0.332741	0.000462107	-0.302381	0.00154781	0.123123	0.206426
	WWP1	green	-0.635919	1.84724e-13	0.635919	1.84724e-13	0.863795	4.93893e-33	0.136085	0.162216	0.363118	0.000121009	-0.241988	0.0120326	0.0328167	0.737201	-0.75032	1.37505e-20	-0.166593	0.0863418	-0.261077	0.00660443	0.128971	0.185517
	Y16709	green	-0.313993	0.000989384	0.313993	0.000989384	0.57193	1.2367e-10	0.256753	0.00759448	0.158808	0.102298	-0.0102987	0.916152	-0.0348327	0.7217	-0.478784	1.82335e-07	-0.302998	0.00151214	-0.21433	0.0266347	0.173333	0.0741875
	ZBTB1	green	-0.190099	0.0498529	0.190099	0.0498529	0.729322	5.2019e-19	0.297356	0.00186818	0.253591	0.00839918	-0.0659373	0.499813	0.520166	9.34114e-09	-0.209543	0.0302977	-0.622029	8.60898e-13	-0.548866	9.30385e-10	0.0596025	0.541972
	ZBTB16	green	0.197115	0.0418468	-0.197115	0.0418468	-0.366414	0.000103773	0.0960569	0.325003	-0.304545	0.00142589	0.158728	0.102473	-0.0988446	0.311093	0.272993	0.00444199	0.0409664	0.675246	0.108954	0.263945	-0.087757	0.368739
	ZBTB2	green	-0.578998	6.45491e-11	0.578998	6.45491e-11	0.709233	1.24104e-17	0.410233	1.14184e-05	0.477128	2.03723e-07	-0.290954	0.00236292	0.0616553	0.528121	-0.618508	1.25649e-12	-0.449392	1.20054e-06	-0.456536	7.71623e-07	-0.0538253	0.581885
	ZBTB21	green	-0.365852	0.000106542	0.365852	0.000106542	0.859241	2.45426e-32	0.12248	0.208827	0.273446	0.00437396	0.0462237	0.636371	0.335351	0.00041403	-0.439116	2.22841e-06	-0.460278	6.09665e-07	-0.281291	0.00333514	0.123742	0.204138
	ZBTB41	green	-0.323181	0.000685437	0.323181	0.000685437	0.855248	9.56482e-32	0.0624327	0.522922	0.304357	0.00143613	-0.0547479	0.575421	0.472924	2.69281e-07	-0.356724	0.000162264	-0.445878	1.48671e-06	-0.354878	0.000176408	0.0897321	0.358017
	ZC3H12D	green	-0.638676	1.34834e-13	0.638676	1.34834e-13	0.742114	5.93005e-20	0.453039	9.59215e-07	0.358888	0.00014703	-0.383527	4.54815e-05	-0.20096	0.0379356	-0.810277	4.09696e-26	-0.280442	0.00343582	-0.341559	0.000317574	0.0963656	0.323444
	ZFAND1	green	-0.295147	0.00202714	0.295147	0.00202714	0.857137	5.05102e-32	-0.0509491	0.602248	0.108394	0.266419	0.118769	0.223055	0.436432	2.61052e-06	-0.374073	7.21476e-05	-0.21417	0.0267502	-0.228311	0.0180175	0.12513	0.199071
	ZFP62	green	-0.46673	4.03474e-07	0.46673	4.03474e-07	0.856516	6.237e-32	-0.100901	0.301086	0.196974	0.0419969	0.0476719	0.625828	0.438952	2.25006e-06	-0.421386	6.18463e-06	-0.387571	3.71732e-05	-0.369197	9.10293e-05	-0.051199	0.600467
	ZMYM1	green	-0.248425	0.00987633	0.248425	0.00987633	0.739984	8.58873e-20	-0.169567	0.0807963	0.0956475	0.327079	0.098197	0.31429	0.522128	8.03233e-09	-0.213912	0.0269381	-0.340072	0.000338571	-0.246442	0.0105012	0.00440809	0.964058
	ZNF121	green	-0.684458	4.36675e-16	0.684458	4.36675e-16	0.886833	5.46548e-37	0.164316	0.0907899	0.270786	0.00478682	-0.213188	0.027472	0.020088	0.837281	-0.786247	1.09537e-23	-0.270322	0.00486225	-0.305836	0.00135738	0.0180548	0.853557
	ZNF14	green	-0.457395	7.31188e-07	0.457395	7.31188e-07	0.808075	7.06273e-26	0.142379	0.143482	0.218655	0.0236556	-0.163279	0.0928741	0.260466	0.00673707	-0.502735	3.42674e-08	-0.462478	5.30115e-07	-0.327268	0.000580025	0.0934265	0.338489
	ZNF146	green	-0.610799	2.82892e-12	0.610799	2.82892e-12	0.819458	3.90993e-27	0.0786804	0.420493	0.186606	0.0542879	-0.198651	0.0402454	0.170817	0.0785525	-0.607156	4.1202e-12	-0.222626	0.0211769	-0.321823	0.000724167	-0.018719	0.848233
	ZNF184	green	-0.271363	0.00469444	0.271363	0.00469444	0.850797	4.15514e-31	-0.102078	0.295451	0.216131	0.0253577	0.147238	0.130175	0.512488	1.67093e-08	-0.310567	0.00113114	-0.31282	0.00103598	-0.222802	0.0210723	0.156498	0.107452
	ZNF195	green	-0.383443	4.5672e-05	0.383443	4.5672e-05	0.784737	1.51925e-23	0.00920878	0.924998	0.14337	0.140687	-0.0114192	0.907068	0.257155	0.00749705	-0.461208	5.74762e-07	-0.288726	0.00256104	-0.173447	0.0739948	0.0913646	0.349303
	ZNF22	green	-0.313208	0.00102035	0.313208	0.00102035	0.824174	1.10986e-27	-0.206768	0.0326097	0.0529811	0.587829	0.228403	0.0179701	0.245505	0.0108086	-0.475904	2.21058e-07	-0.0553894	0.570947	0.02524	0.796361	0.190823	0.0489723
	ZNF260	green	-0.55176	7.28297e-10	0.55176	7.28297e-10	0.896622	6.1409e-39	-0.0188302	0.847342	0.214826	0.0262774	-0.0903439	0.354736	0.258251	0.00723755	-0.583597	4.19273e-11	-0.343066	0.000297518	-0.29539	0.00200909	0.0569431	0.560177
	ZNF302	green	-0.561965	3.01417e-10	0.561965	3.01417e-10	0.839731	1.31429e-29	-0.0202027	0.836366	0.237001	0.0139759	-0.136122	0.162104	0.309759	0.00116715	-0.547857	1.01268e-09	-0.262308	0.00634434	-0.386471	3.92801e-05	-0.0964249	0.323145
	ZNF304	green	-0.692072	1.5185e-16	0.692072	1.5185e-16	0.788785	6.2852e-24	0.1255	0.197733	0.179301	0.0646139	-0.148882	0.125893	0.0194673	0.842243	-0.699566	5.19863e-17	-0.201611	0.037304	-0.236848	0.0140394	-0.0325063	0.739597
	ZNF32	green	-0.49999	4.17759e-08	0.49999	4.17759e-08	0.754409	6.49739e-21	0.198408	0.0404959	0.331191	0.000493043	-0.205781	0.0334678	-0.0169661	0.862298	-0.685047	4.02835e-16	-0.165095	0.0892473	-0.262786	0.00624578	0.0298965	0.759843
	ZNF367	green	-0.0287788	0.768563	0.0287788	0.768563	0.52409	6.90041e-09	-0.362261	0.000125904	-0.0457309	0.639976	0.695243	9.6873e-17	0.408446	1.25714e-05	-0.0426368	0.662796	-0.109509	0.261505	0.137002	0.15938	0.0477501	0.625261
	ZNF420	green	-0.59372	1.58325e-11	0.59372	1.58325e-11	0.839764	1.30133e-29	0.0827834	0.396596	0.218947	0.0234653	-0.14534	0.135257	0.0928435	0.341525	-0.689197	2.27118e-16	-0.189002	0.0512119	-0.251466	0.00898148	0.0307141	0.753482
	ZNF439	green	-0.558771	3.98536e-10	0.558771	3.98536e-10	0.783196	2.11567e-23	0.0260904	0.789657	0.177919	0.0667363	-0.131734	0.176195	0.250278	0.0093221	-0.527479	5.29615e-09	-0.31895	0.00081282	-0.359336	0.000144049	-0.0368079	0.70662
	ZNF468	green	-0.166766	0.0860121	0.166766	0.0860121	0.697341	7.17155e-17	-0.103116	0.290542	0.160469	0.0987136	0.0352283	0.71867	0.581201	5.254e-11	-0.121432	0.212779	-0.493399	6.67543e-08	-0.241627	0.0121651	0.0527552	0.589425
	ZNF514	green	-0.328749	0.000545657	0.328749	0.000545657	0.603269	6.12171e-12	-0.0958444	0.32608	0.134941	0.16581	-0.0798509	0.413592	0.13325	0.171226	-0.417715	7.58563e-06	-0.172416	0.075756	-0.101578	0.297838	0.084264	0.388175
	ZNF559	green	-0.621621	8.99676e-13	0.621621	8.99676e-13	0.765276	8.23373e-22	0.195707	0.043361	0.239006	0.0131641	-0.309778	0.00116633	0.0420003	0.667529	-0.682075	6.03731e-16	-0.308908	0.00120626	-0.366927	0.000101306	-0.0462815	0.635949
	ZNF600	green	-0.646658	5.32239e-14	0.646658	5.32239e-14	0.780962	3.40254e-23	0.122289	0.209542	0.287221	0.0027032	-0.257672	0.00737367	0.0693846	0.477614	-0.708871	1.31071e-17	-0.211275	0.0289253	-0.376719	6.3496e-05	-0.176811	0.0684788
	ZNF623	green	-0.299154	0.00174725	0.299154	0.00174725	0.80542	1.3493e-25	0.161375	0.0967985	0.185625	0.05559	-0.0304448	0.755575	0.352104	0.000199813	-0.384147	4.41046e-05	-0.478404	1.87042e-07	-0.344402	0.000280733	0.0533933	0.584923
	ZNF708	green	-0.487561	1.00291e-07	0.487561	1.00291e-07	0.812276	2.4836e-26	0.205945	0.0333242	0.29213	0.00226406	-0.215227	0.0259919	0.221369	0.021936	-0.545856	1.19722e-09	-0.390486	3.209e-05	-0.379438	5.56241e-05	-0.0272184	0.780786
	ZNF83	green	-0.647492	4.82182e-14	0.647492	4.82182e-14	0.778415	5.80901e-23	0.0678584	0.487375	0.159297	0.101232	-0.21614	0.0253508	0.10371	0.287756	-0.652971	2.50172e-14	-0.199115	0.0397719	-0.240812	0.0124684	-0.0524056	0.591897
	ZNHIT3	green	-0.0456735	0.640396	0.0456735	0.640396	0.731947	3.36537e-19	-0.160668	0.0982904	0.0618786	0.526625	0.258738	0.00712486	0.714498	5.54862e-18	-0.0598884	0.540032	-0.396423	2.36822e-05	-0.341692	0.000315755	0.0323167	0.741062
	ZNHIT6	green	-0.682814	5.46198e-16	0.682814	5.46198e-16	0.820356	3.08448e-27	0.173271	0.0742932	0.237377	0.0138201	-0.202238	0.0367048	-0.071839	0.462138	-0.78403	1.76923e-23	-0.150716	0.121245	-0.304928	0.00140527	0.0164464	0.866477
	ZWILCH	green	0.0904046	0.354411	-0.0904046	0.354411	0.487979	9.74333e-08	-0.589703	2.33942e-11	-0.181945	0.0607058	0.780866	3.47179e-23	0.558063	4.23839e-10	0.103957	0.286605	-0.108569	0.265644	0.095824	0.326183	0.196531	0.04247
	BTNL8	grey	-0.126698	0.193453	0.126698	0.193453	-0.0150883	0.877413	0.124845	0.200103	0.115518	0.236071	-0.130042	0.181864	-0.0167646	0.863918	-0.0490394	0.615941	-0.0763629	0.434351	-0.110979	0.255116	-0.328375	0.000554158
	CES1	grey	0.209593	0.0302573	-0.209593	0.0302573	-0.0323465	0.740832	0.119747	0.219239	-0.0342682	0.726029	-0.0907013	0.352828	-0.0205048	0.833954	0.0748377	0.443611	-0.123469	0.205146	0.0478279	0.624696	0.143128	0.141367
	DQ592442	grey	-0.0191606	0.844697	0.0191606	0.844697	0.109504	0.261524	0.139169	0.152822	-0.201069	0.0378293	-0.0359504	0.713153	-0.00676212	0.944888	-0.0815736	0.403557	-0.161561	0.0964095	-0.124037	0.203054	-0.172114	0.0762783
	ENC1	grey	0.137386	0.158204	-0.137386	0.158204	0.114389	0.240711	0.000709415	0.994214	0.165007	0.0894215	0.200515	0.0383714	0.156241	0.108038	0.0765267	0.433363	-0.18944	0.0506651	0.00920188	0.925054	0.492644	7.03946e-08
	HLA-DRB4	grey	0.142973	0.141804	-0.142973	0.141804	0.0625097	0.522409	0.104095	0.285963	0.166773	0.0859986	0.0531555	0.586599	-0.0026463	0.978418	-0.0111001	0.909653	-0.101888	0.296354	0.0756749	0.438514	0.127205	0.191664
	KANSL1-AS1	grey	0.180992	0.0620912	-0.180992	0.0620912	-0.011376	0.907418	-0.050955	0.602206	-0.18652	0.0544003	0.00231656	0.981107	0.124813	0.200221	0.107183	0.27183	0.0985257	0.312665	0.0734511	0.452125	0.137124	0.159007
	LAIR2	grey	-0.0517399	0.596618	0.0517399	0.596618	-0.0440242	0.652523	0.0447844	0.646922	0.162202	0.0950792	-0.230631	0.0168501	-0.0328257	0.737132	-0.0393874	0.687097	-0.13738	0.158222	-0.267354	0.0053707	-0.627532	4.72196e-13
	LYZ	grey	0.0679194	0.486983	-0.0679194	0.486983	0.0721011	0.460502	-0.0322818	0.741332	0.203921	0.035136	0.0794775	0.415786	0.133644	0.169954	0.0406715	0.677454	0.0537234	0.582602	-0.0679211	0.486972	0.432305	3.32095e-06
	OCLN	grey	0.0394514	0.686615	-0.0394514	0.686615	0.0518948	0.595518	-0.114276	0.241183	0.111268	0.253873	0.115152	0.237568	0.229809	0.0172563	0.115373	0.236663	0.0300566	0.758595	-0.127752	0.189745	-0.289773	0.00246619
	SNORA21	grey	0.151001	0.120533	-0.151001	0.120533	0.131717	0.176252	0.0836862	0.391448	0.068926	0.480536	0.0370779	0.704567	-0.0397983	0.684006	-0.0477533	0.625237	-0.0248904	0.799122	0.237036	0.0139612	0.749432	1.61489e-20
	ABLIM3	magenta	0.342249	0.000308243	-0.342249	0.000308243	-0.526784	5.59253e-09	-0.170809	0.0785669	-0.18176	0.060973	0.168949	0.0819258	-0.230644	0.0168439	0.314833	0.000957196	0.367973	9.64435e-05	0.789912	4.89807e-24	0.0796105	0.415003
	ACRBP	magenta	0.185677	0.0555207	-0.185677	0.0555207	-0.361005	0.000133418	-0.133871	0.169223	-0.200019	0.0388635	0.126873	0.192836	-0.36498	0.00011097	0.0837785	0.390924	0.459483	6.41118e-07	0.881422	5.49264e-36	0.25712	0.00750569
	ALOX12	magenta	0.24925	0.00962632	-0.24925	0.00962632	-0.347187	0.000248504	-0.284354	0.00299392	-0.308795	0.00121154	0.230318	0.0170037	-0.189341	0.0507888	0.217685	0.0242976	0.407769	1.30365e-05	0.915128	3.18852e-43	0.240261	0.0126769
	AQP10	magenta	0.354516	0.000179311	-0.354516	0.000179311	-0.442495	1.82237e-06	-0.159947	0.0998283	-0.372562	7.75677e-05	0.201463	0.037447	-0.227911	0.0182254	0.296166	0.00195235	0.283168	0.00312214	0.818342	5.23871e-27	0.220677	0.0223644
	ASAP2	magenta	0.206765	0.0326122	-0.206765	0.0326122	0.0754946	0.439609	-0.280484	0.00343077	-0.17192	0.0766151	0.387892	3.65797e-05	0.149741	0.123699	0.146159	0.133045	0.26128	0.00656089	0.75685	4.12383e-21	0.289042	0.00253202
	BEND2	magenta	-0.00589795	0.951922	0.00589795	0.951922	-0.0993279	0.308722	-0.276804	0.00389832	-0.257583	0.00739484	0.0794221	0.416112	-0.0254297	0.794864	0.0562383	0.56505	0.275299	0.00410542	0.620724	9.9097e-13	0.0490049	0.61619
	C19orf33	magenta	0.310325	0.00114182	-0.310325	0.00114182	-0.169272	0.0813335	-0.467244	3.90275e-07	-0.295306	0.00201532	0.480917	1.57928e-07	0.0712541	0.465801	0.298922	0.00176242	0.308619	0.00121977	0.63041	3.43249e-13	0.18526	0.056081
	C1orf198	magenta	-0.0632255	0.517648	0.0632255	0.517648	-0.292776	0.00221129	-0.118	0.226089	-0.047034	0.630463	-0.0716465	0.463342	-0.534737	2.97517e-09	-0.172698	0.0752703	0.599896	8.59337e-12	0.719701	2.45965e-18	0.0718509	0.462063
	C2orf88	magenta	0.255778	0.00783502	-0.255778	0.00783502	-0.26782	0.00528781	-0.382584	4.76554e-05	-0.344308	0.000281884	0.359914	0.000140278	-0.0701028	0.473057	0.230187	0.0170684	0.675615	1.4313e-15	0.813263	1.93561e-26	0.199703	0.0391791
	C6orf25	magenta	0.438125	2.3628e-06	-0.438125	2.3628e-06	-0.310703	0.00112521	-0.370461	8.57375e-05	-0.272093	0.00457985	0.394958	2.55402e-05	0.128505	0.187126	0.457841	7.10986e-07	0.192465	0.047022	0.711791	8.41246e-18	0.206904	0.0324934
	CD151	magenta	0.316916	0.000881432	-0.316916	0.000881432	-0.517213	1.17019e-08	-0.136297	0.161559	-0.29483	0.00205093	0.208707	0.0309793	-0.375116	6.8615e-05	0.230306	0.0170096	0.421966	5.98683e-06	0.636582	1.71294e-13	0.174421	0.0723623
	CD226	magenta	-0.113808	0.243127	0.113808	0.243127	0.31727	0.00086913	-0.352899	0.000192828	-0.0931986	0.339673	0.249097	0.00967223	0.183902	0.057939	-0.124371	0.201831	0.0781143	0.423854	0.514359	1.45204e-08	0.134444	0.167388
	CDK2AP1	magenta	-0.146866	0.13116	0.146866	0.13116	0.187971	0.0525167	-0.279558	0.00354347	-0.104661	0.283338	0.223401	0.0207199	-0.142402	0.143417	-0.22119	0.0220463	0.241847	0.0120844	0.667773	3.96567e-15	0.28784	0.00264389
	CDKN1A	magenta	0.00557157	0.95458	-0.00557157	0.95458	-0.234109	0.0152232	-0.175189	0.0710954	0.0868082	0.373958	0.153985	0.113288	-0.437342	2.47451e-06	-0.109777	0.260332	0.46586	4.26778e-07	0.612306	2.41821e-12	0.228076	0.0181396
	CLEC1B	magenta	0.557307	4.52552e-10	-0.557307	4.52552e-10	-0.41098	1.09663e-05	-0.583458	4.24794e-11	-0.447182	1.37373e-06	0.5076	2.4016e-08	0.172811	0.075077	0.577701	7.28125e-11	0.376465	6.42822e-05	0.844483	3.08185e-30	0.209341	0.030461
	CLU	magenta	0.610087	3.04603e-12	-0.610087	3.04603e-12	-0.442521	1.81951e-06	-0.274028	0.00428792	-0.351043	0.000209501	0.480411	1.6342e-07	0.0178474	0.855221	0.540452	1.87114e-09	0.198452	0.0404502	0.768562	4.31273e-22	0.221937	0.02159
	CMTM5	magenta	0.320678	0.000758377	-0.320678	0.000758377	-0.38869	3.51393e-05	-0.31679	0.000885854	-0.319053	0.000809472	0.374748	6.98434e-05	-0.172306	0.0759451	0.262903	0.00622194	0.436905	2.53893e-06	0.908718	1.23111e-41	0.166616	0.0862983
	COL6A3	magenta	0.317891	0.000847926	-0.317891	0.000847926	-0.18635	0.0546244	-0.27808	0.00373016	-0.259321	0.00699177	0.431099	3.56069e-06	0.0585577	0.549089	0.318711	0.000820632	0.208699	0.0309859	0.719456	2.55662e-18	0.193954	0.0453108
	CXCL5	magenta	-0.264391	0.005925	0.264391	0.005925	0.154621	0.111788	-0.23198	0.0162019	-0.0668924	0.493609	-0.0803416	0.410719	0.0418588	0.668584	-0.148551	0.126746	0.0929089	0.341183	0.446889	1.39832e-06	0.0566216	0.562397
	EGF	magenta	0.372231	7.88024e-05	-0.372231	7.88024e-05	-0.24454	0.0111329	-0.224483	0.0200964	-0.257303	0.00746164	0.378887	5.71425e-05	-0.0187066	0.848332	0.30622	0.00133761	0.176466	0.0690275	0.816115	9.3387e-27	0.270814	0.00478224
	EIF5A	magenta	0.218213	0.0239468	-0.218213	0.0239468	-0.0916301	0.347899	-0.378261	5.89134e-05	-0.059319	0.543899	0.375669	6.68059e-05	-0.0173244	0.859419	0.112551	0.248404	0.410526	1.12387e-05	0.470651	3.12647e-07	0.298674	0.00177886
	ELOVL7	magenta	0.22524	0.0196692	-0.22524	0.0196692	-0.160725	0.09817	-0.404227	1.57442e-05	-0.270528	0.00482861	0.351396	0.000206231	-0.019052	0.845566	0.1945	0.0446959	0.352547	0.000195893	0.904809	1.00309e-40	0.261161	0.00658644
	ENDOD1	magenta	0.0898003	0.35765	-0.0898003	0.35765	-0.307654	0.001266	-0.300173	0.00168188	-0.278059	0.00373277	0.208953	0.0307768	-0.318995	0.000811343	0.0462929	0.635866	0.665907	5.03085e-15	0.810828	3.57107e-26	0.192139	0.0474041
	ESAM	magenta	0.20103	0.0378668	-0.20103	0.0378668	-0.424993	5.04813e-06	-0.385047	4.2174e-05	-0.283268	0.00311111	0.255884	0.00780857	-0.282275	0.00322191	0.179888	0.0637291	0.604076	5.6407e-12	0.906908	3.28909e-41	0.207281	0.0321719
	F13A1	magenta	-0.0341435	0.726986	0.0341435	0.726986	-0.132725	0.172935	-0.109374	0.262095	-0.218272	0.0239074	0.0224369	0.818565	-0.327748	0.000568669	-0.108545	0.26575	0.403092	1.67181e-05	0.861663	1.05341e-32	0.22413	0.0202979
	FHL1	magenta	-0.265439	0.0057233	0.265439	0.0057233	0.0713715	0.465064	-0.0582508	0.551189	-0.0517529	0.596526	-0.0207217	0.832222	-0.370626	8.50648e-05	-0.333784	0.000442317	0.266558	0.00551485	0.696689	7.87646e-17	0.0623853	0.523239
	FRMD3	magenta	0.328497	0.000551358	-0.328497	0.000551358	-0.101186	0.299712	-0.173131	0.074531	0.132079	0.175056	0.398993	2.07261e-05	0.138283	0.155478	0.262049	0.00639823	0.145069	0.135993	0.580872	5.41847e-11	0.274455	0.00422581
	GAS2L1	magenta	0.317553	0.000859393	-0.317553	0.000859393	-0.499193	4.42359e-08	-0.165352	0.0887446	-0.250457	0.00927021	0.181981	0.0606532	-0.336381	0.000396362	0.239334	0.0130351	0.407233	1.3416e-05	0.874559	8.75978e-35	0.205981	0.033292
	GFI1B	magenta	0.0380451	0.697232	-0.0380451	0.697232	-0.328133	0.00055973	-0.247453	0.0101786	-0.165274	0.0888958	0.174813	0.0717128	-0.402758	1.70147e-05	-0.0075566	0.938425	0.734017	2.37868e-19	0.780989	3.3829e-23	0.165216	0.0890095
	GNAZ	magenta	-0.0498319	0.610242	0.0498319	0.610242	-0.342858	0.000300215	-0.0136517	0.889006	-0.123261	0.205915	-0.119219	0.221296	-0.545706	1.2123e-09	-0.105706	0.278531	0.536244	2.63502e-09	0.745956	3.01201e-20	0.109892	0.259829
	GNG11	magenta	0.245594	0.0107789	-0.245594	0.0107789	-0.137079	0.159143	-0.239138	0.0131119	-0.257963	0.00730508	0.192569	0.0469005	0.0309377	0.751746	0.201736	0.0371836	0.316018	0.000913419	0.821775	2.11575e-27	0.315526	0.000931352
	GP1BA	magenta	0.367478	9.8716e-05	-0.367478	9.8716e-05	-0.553418	6.32325e-10	-0.208728	0.0309614	-0.3721	7.9297e-05	0.166376	0.0867588	-0.18823	0.0521868	0.381098	5.12761e-05	0.30572	0.00136343	0.799062	6.1109e-25	0.05513	0.572754
	GP1BB	magenta	0.425126	5.01014e-06	-0.425126	5.01014e-06	-0.484431	1.24354e-07	-0.238576	0.0133343	-0.333731	0.000443296	0.39969	1.99864e-05	-0.196336	0.0426799	0.354677	0.000178009	0.359467	0.000143185	0.901084	6.81675e-40	0.206796	0.0325861
	GP6	magenta	0.421201	6.24868e-06	-0.421201	6.24868e-06	-0.365033	0.000110694	-0.226841	0.0187927	-0.355607	0.000170689	0.358612	0.000148898	-0.11421	0.241456	0.3452	0.000271116	0.208702	0.0309831	0.856619	6.0236e-32	0.3569	0.000160972
	GP9	magenta	0.457863	7.09998e-07	-0.457863	7.09998e-07	-0.6436	7.6235e-14	-0.248037	0.00999596	-0.360941	0.000133815	0.228826	0.0177524	-0.296083	0.00195841	0.387544	3.72233e-05	0.515282	1.35448e-08	0.829154	2.8171e-28	0.145421	0.135037
	GRAP2	magenta	-0.180885	0.0622477	0.180885	0.0622477	-0.169988	0.0800346	-0.166037	0.087412	-0.132136	0.174867	-0.0398028	0.683972	-0.460735	5.92271e-07	-0.230588	0.0168712	0.444852	1.58178e-06	0.765784	7.4552e-22	0.137888	0.156674
	GUCY1A3	magenta	-0.0856766	0.380241	0.0856766	0.380241	-0.0478312	0.624673	-0.0695569	0.476518	0.0279819	0.774799	0.0294705	0.763163	-0.259863	0.00687002	-0.151672	0.118875	0.205397	0.0338065	0.717947	3.2422e-18	0.224521	0.0200747
	GUCY1B3	magenta	0.215662	0.0256846	-0.215662	0.0256846	-0.148364	0.12723	-0.457208	7.39817e-07	-0.209033	0.0307118	0.357244	0.000158476	0.045324	0.642958	0.228496	0.017922	0.336351	0.000396854	0.910526	4.5153e-42	0.256819	0.00757851
	IGFBP2	magenta	0.309592	0.00117475	-0.309592	0.00117475	-0.436239	2.64024e-06	-0.188242	0.0521716	-0.114818	0.238943	0.194177	0.0450582	-0.182012	0.0606083	0.299947	0.00169621	0.276071	0.00399799	0.504883	2.93093e-08	-0.00302602	0.975322
	ITGA2B	magenta	0.561767	3.06697e-10	-0.561767	3.06697e-10	-0.511928	1.74226e-08	-0.19663	0.0423636	-0.408966	1.2225e-05	0.416299	8.20247e-06	-0.0930833	0.340274	0.492036	7.34614e-08	0.306729	0.0013118	0.860937	1.35991e-32	0.228818	0.0177566
	ITGB2-AS1	magenta	0.0591224	0.545237	-0.0591224	0.545237	0.108051	0.267946	0.439071	2.23433e-06	0.304012	0.0014551	-0.356702	0.000162426	0.0877339	0.368865	-0.0349949	0.720457	-0.342703	0.00030224	-0.545884	1.19443e-09	0.0443536	0.650094
	ITGB3	magenta	0.485687	1.141e-07	-0.485687	1.141e-07	-0.432356	3.31103e-06	-0.295933	0.00196923	-0.374509	7.06518e-05	0.395494	2.48447e-05	-0.0322467	0.741604	0.459185	6.53297e-07	0.287558	0.00267077	0.922897	2.53214e-45	0.324463	0.000650614
	LAPTM4B	magenta	0.334236	0.000433969	-0.334236	0.000433969	-0.178553	0.0657555	-0.493889	6.44922e-08	-0.336571	0.000393179	0.603984	5.69363e-12	0.110051	0.259137	0.328949	0.000541164	0.342222	0.000308595	0.823519	1.3249e-27	0.219882	0.0228649
	LGALS12	magenta	0.0660991	0.498759	-0.0660991	0.498759	-0.222181	0.0214432	-0.310569	0.00113107	-0.149391	0.12459	0.292274	0.00225216	-0.164099	0.0912216	0.0667916	0.494262	0.316135	0.00090919	0.552485	6.8474e-10	0.107278	0.271402
	LIMS1	magenta	0.430525	3.68054e-06	-0.430525	3.68054e-06	-0.209621	0.0302348	-0.611316	2.68107e-12	-0.353155	0.000190623	0.535243	2.85656e-09	0.27253	0.00451238	0.495393	5.79923e-08	0.117735	0.227141	0.751501	1.10898e-20	0.194495	0.0447014
	LOC100130938	magenta	0.372022	7.95941e-05	-0.372022	7.95941e-05	-0.372174	7.90178e-05	-0.173187	0.0744357	-0.307449	0.00127602	0.249773	0.00947033	-0.165376	0.0886962	0.295206	0.00202275	0.256001	0.00777936	0.847333	1.26158e-30	0.359945	0.000140079
	LOC100507472	magenta	0.387886	3.65898e-05	-0.387886	3.65898e-05	-0.437529	2.44732e-06	-0.318784	0.000818242	-0.356986	0.000160347	0.299721	0.00171059	-0.0999202	0.305832	0.388601	3.52976e-05	0.297747	0.00184131	0.904579	1.13153e-40	0.266036	0.00561124
	LOC100509445	magenta	-0.171364	0.0775869	0.171364	0.0775869	0.175154	0.0711524	-0.234741	0.0149426	-0.0254135	0.794992	0.284212	0.00300901	-0.045461	0.641953	-0.159304	0.101218	0.155947	0.108712	0.416295	8.2041e-06	-0.0660382	0.499155
	LOC653486	magenta	0.133341	0.170935	-0.133341	0.170935	-0.302596	0.00153532	-0.0991593	0.309548	-0.210499	0.0295336	0.0279353	0.775164	-0.361427	0.000130849	0.0423999	0.664556	0.272421	0.00452917	0.75859	2.97257e-21	0.110354	0.257818
	LTBP1	magenta	0.339194	0.000351559	-0.339194	0.000351559	-0.439172	2.22104e-06	-0.321896	0.000722058	-0.377749	6.03997e-05	0.291476	0.00231857	-0.185543	0.055699	0.31796	0.000845582	0.488754	9.23384e-08	0.881075	6.34281e-36	0.23267	0.0158792
	LY6G6D	magenta	0.511972	1.73654e-08	-0.511972	1.73654e-08	-0.535798	2.73151e-09	-0.360642	0.000135666	-0.341235	0.000322039	0.384583	4.31585e-05	-0.0873448	0.371001	0.472934	2.69116e-07	0.364269	0.000114708	0.879544	1.19151e-35	0.269285	0.00503486
	MGLL	magenta	0.318825	0.000816883	-0.318825	0.000816883	-0.427547	4.36593e-06	-0.272285	0.00455007	-0.315074	0.000948142	0.352528	0.000196054	-0.198121	0.0407923	0.302572	0.00153671	0.315979	0.000914806	0.891507	6.76407e-38	0.202999	0.0359882
	MMD	magenta	0.0665798	0.495635	-0.0665798	0.495635	-0.191112	0.0486244	-0.245763	0.0107233	-0.173668	0.0736217	0.182957	0.0592618	-0.224055	0.020341	0.0109978	0.910483	0.654697	2.0288e-14	0.761094	1.84716e-21	0.230262	0.0170314
	MMP1	magenta	0.276898	0.00388575	-0.276898	0.00388575	-0.25899	0.00706708	0.0113801	0.907385	-0.101623	0.297621	0.0544005	0.577852	-0.101279	0.299268	0.215731	0.0256366	0.0581296	0.552019	0.543266	1.48435e-09	0.251104	0.00908425
	MMRN1	magenta	0.528365	4.93975e-09	-0.528365	4.93975e-09	-0.17595	0.0698567	-0.456103	7.92785e-07	-0.38346	4.56341e-05	0.599534	8.91051e-12	0.272994	0.00444181	0.494823	6.03785e-08	0.181225	0.0617495	0.830116	2.14997e-28	0.310735	0.00112378
	MTURN	magenta	-0.0137957	0.887843	0.0137957	0.887843	-0.336209	0.000399258	-0.121279	0.213357	-0.243347	0.011546	0.0899626	0.356779	-0.454265	8.89032e-07	-0.0434717	0.656606	0.595825	1.28744e-11	0.78001	4.15869e-23	0.144296	0.138114
	MYL9	magenta	0.394309	2.64058e-05	-0.394309	2.64058e-05	-0.549033	9.17399e-10	-0.153181	0.115207	-0.249789	0.00946575	0.235164	0.0147573	-0.261877	0.00643432	0.343247	0.000295187	0.337928	0.000371119	0.861344	1.1788e-32	0.1176	0.227677
	MYZAP	magenta	0.36632	0.000104231	-0.36632	0.000104231	-0.231389	0.0164832	-0.216011	0.0254405	-0.284281	0.00300167	0.474523	2.42285e-07	0.0427936	0.661632	0.318219	0.000836882	0.1413	0.146571	0.568173	1.73639e-10	0.178872	0.0652668
	NAT8B	magenta	0.163878	0.0916654	-0.163878	0.0916654	-0.455679	8.14067e-07	-0.183757	0.0581404	-0.247149	0.0102747	0.0623427	0.523523	-0.40181	1.78856e-05	0.119853	0.218829	0.518472	1.06325e-08	0.719933	2.37097e-18	0.0983162	0.3137
	NEXN	magenta	0.20879	0.0309107	-0.20879	0.0309107	-0.046595	0.633661	-0.403664	1.62202e-05	-0.0158249	0.871478	0.264058	0.00599018	0.180946	0.0621589	0.231894	0.016243	0.111717	0.25195	0.64839	4.33441e-14	0.286276	0.00279614
	NGFRAP1	magenta	0.0343396	0.725481	-0.0343396	0.725481	-0.143485	0.140367	-0.230012	0.0171551	-0.214709	0.0263609	0.225923	0.0192911	-0.322898	0.000693353	-0.0750972	0.442028	0.476065	2.18698e-07	0.879246	1.34576e-35	0.283537	0.00308168
	NRGN	magenta	-0.171238	0.0778084	0.171238	0.0778084	-0.179116	0.064894	-0.0263857	0.787332	-0.132421	0.173932	-0.00862579	0.929734	-0.544316	1.36082e-09	-0.253538	0.0084133	0.476232	2.1628e-07	0.82377	1.23802e-27	0.169767	0.080435
	NT5M	magenta	0.318369	0.000831915	-0.318369	0.000831915	-0.336401	0.000396012	-0.136142	0.16204	-0.178008	0.0665971	0.157487	0.105221	-0.175534	0.0705313	0.214146	0.0267676	0.425624	4.87095e-06	0.672833	2.06192e-15	0.216888	0.0248364
	P2RX5-TAX1BP3	magenta	0.193126	0.0462556	-0.193126	0.0462556	-0.143584	0.14009	0.0627035	0.521118	-0.199719	0.0391625	0.212609	0.0279054	-0.281661	0.00329218	0.0177208	0.856237	0.0831826	0.394315	0.691534	1.63784e-16	0.42126	6.22824e-06
	P2RY12	magenta	0.206442	0.0328916	-0.206442	0.0328916	0.055308	0.571513	-0.184902	0.0565657	-0.0870588	0.372575	0.0301843	0.757602	0.223891	0.0204352	0.190174	0.0497614	0.0597969	0.540653	0.467773	3.77135e-07	0.229849	0.017236
	PARVB	magenta	0.213733	0.0270692	-0.213733	0.0270692	-0.302748	0.00152652	-0.208287	0.0313262	-0.198339	0.0405673	0.278269	0.00370577	-0.318852	0.000816017	0.102048	0.295593	0.402721	1.7048e-05	0.905866	5.73953e-41	0.287386	0.00268727
	PDLIM1	magenta	-0.0757783	0.437887	0.0757783	0.437887	-0.0766206	0.432797	-0.273522	0.00436268	-0.225405	0.0195774	0.325132	0.000633112	-0.33093	0.000498434	-0.142101	0.144274	0.391355	3.07055e-05	0.802406	2.78002e-25	0.192302	0.0472128
	PF4	magenta	0.0860521	0.37815	-0.0860521	0.37815	-0.225523	0.0195119	-0.293559	0.00214885	-0.268869	0.00510556	0.166783	0.0859797	-0.242493	0.0118497	0.0409396	0.675447	0.476344	2.14667e-07	0.897597	3.83222e-39	0.175713	0.0702415
	PF4V1	magenta	0.0189253	0.846581	-0.0189253	0.846581	-0.160746	0.0981239	-0.247576	0.0101397	-0.108549	0.265731	0.136934	0.15959	-0.155979	0.108638	0.029012	0.766741	0.466955	3.97643e-07	0.747542	2.26923e-20	0.107584	0.270033
	PGRMC1	magenta	0.239241	0.0130714	-0.239241	0.0130714	-0.235105	0.0147829	-0.324303	0.000654865	-0.265133	0.00578151	0.146706	0.131584	-0.0648608	0.506854	0.209305	0.0304898	0.387309	3.76653e-05	0.832377	1.13256e-28	0.309253	0.00119025
	PKIG	magenta	0.0222426	0.820109	-0.0222426	0.820109	0.12868	0.186523	-0.304375	0.00143518	-0.325465	0.000624538	0.362036	0.000127226	-0.0275736	0.777999	-0.0433247	0.657695	0.143494	0.140343	0.611008	2.76822e-12	0.164076	0.0912683
	PLOD2	magenta	0.470033	3.25552e-07	-0.470033	3.25552e-07	-0.232094	0.0161484	-0.511952	1.73913e-08	-0.364249	0.000114815	0.550702	7.96711e-10	0.273244	0.0044041	0.495968	5.56744e-08	0.214752	0.0263304	0.785212	1.37104e-23	0.29967	0.00171386
	PPBP	magenta	0.205769	0.0334787	-0.205769	0.0334787	-0.20821	0.0313903	-0.322544	0.00070337	-0.329614	0.000526457	0.26041	0.00674924	-0.0828233	0.396368	0.16106	0.097462	0.491951	7.39004e-08	0.867848	1.12819e-33	0.182734	0.0595772
	PPP1R14A	magenta	0.225172	0.0197076	-0.225172	0.0197076	-0.0224548	0.818422	-0.51794	1.1073e-08	-0.231878	0.0162503	0.409891	1.16308e-05	0.114364	0.240815	0.182183	0.0603628	0.295528	0.00199887	0.70651	1.86885e-17	0.330191	0.000513999
	PRKAR2B	magenta	0.223264	0.0207998	-0.223264	0.0207998	-0.178554	0.0657534	-0.312836	0.00103534	-0.279316	0.00357343	0.265333	0.00574343	-0.106347	0.27561	0.14171	0.145393	0.526857	5.5608e-09	0.889134	1.97654e-37	0.260638	0.00669952
	PROS1	magenta	0.538235	2.24232e-09	-0.538235	2.24232e-09	-0.270583	0.00481976	-0.383541	4.54495e-05	-0.40763	1.31338e-05	0.506963	2.51677e-08	0.196854	0.0421244	0.506711	2.56381e-08	0.209839	0.030059	0.823279	1.41333e-27	0.254966	0.00804042
	PRTFDC1	magenta	0.307516	0.00127273	-0.307516	0.00127273	-0.0183686	0.851041	-0.311443	0.00109326	-0.267206	0.00539718	0.469617	3.345e-07	0.151463	0.11939	0.258982	0.00706887	0.19517	0.0439504	0.778928	5.21873e-23	0.427505	4.37636e-06
	PTGS1	magenta	0.168779	0.0822384	-0.168779	0.0822384	-0.388482	3.5509e-05	-0.227744	0.0183132	-0.249551	0.0095364	0.187467	0.0531653	-0.271959	0.0046006	0.167593	0.0844441	0.331935	0.000477958	0.909948	6.23647e-42	0.218501	0.0237567
	PVALB	magenta	0.0491818	0.614915	-0.0491818	0.614915	-0.331479	0.000487149	0.00734315	0.940161	-0.00730046	0.940509	-0.0949654	0.330557	-0.378631	5.78612e-05	0.00708103	0.942294	0.305097	0.00139626	0.522479	7.81735e-09	-0.0113416	0.907697
	RAB27B	magenta	0.197377	0.0415708	-0.197377	0.0415708	0.0124499	0.898723	-0.502633	3.45226e-08	-0.212925	0.0276684	0.355091	0.000174714	0.209825	0.0300704	0.21367	0.0271159	0.302896	0.00151799	0.789438	5.4408e-24	0.228737	0.0177983
	RAB4A	magenta	0.0724099	0.458579	-0.0724099	0.458579	0.283816	0.00305146	-0.547179	1.07197e-09	-0.169079	0.0816874	0.417754	7.56941e-06	0.380391	5.30887e-05	0.103766	0.287497	0.0595256	0.542494	0.598487	9.89097e-12	0.268792	0.00511882
	RHOBTB1	magenta	0.222128	0.0214747	-0.222128	0.0214747	-0.0770568	0.430174	-0.371895	8.00777e-05	-0.14831	0.127369	0.391944	2.97993e-05	0.056006	0.566661	0.181396	0.0614998	0.353933	0.000184077	0.841381	7.98694e-30	0.22633	0.0190689
	RRAS	magenta	0.254066	0.00827364	-0.254066	0.00827364	-0.0528568	0.588707	-0.0346315	0.723242	0.140292	0.149505	0.136065	0.16228	-0.0490953	0.615538	0.103563	0.288445	-0.124096	0.202837	0.343854	0.000287513	0.24364	0.0114434
	SDPR	magenta	-0.173295	0.0742533	0.173295	0.0742533	0.0828255	0.396355	-0.297741	0.00184167	-0.163326	0.0927786	0.0416992	0.669773	-0.076367	0.434326	-0.131435	0.177186	0.424675	5.13977e-06	0.704709	2.4438e-17	0.0879281	0.367802
	SELP	magenta	0.464913	4.53599e-07	-0.464913	4.53599e-07	-0.501811	3.6639e-08	-0.314742	0.000960616	-0.385341	4.15611e-05	0.384685	4.2942e-05	-0.144863	0.136555	0.415182	8.72158e-06	0.392593	2.88291e-05	0.924452	9.04897e-46	0.228855	0.0177379
	SH3BGRL2	magenta	0.179004	0.0650648	-0.179004	0.0650648	-0.280008	0.0034883	-0.0664212	0.496665	-0.290189	0.00242933	0.118623	0.22363	-0.298277	0.00180533	0.0899616	0.356784	0.361029	0.00013327	0.904099	1.45405e-40	0.221078	0.0221154
	SLC24A3	magenta	0.166415	0.086683	-0.166415	0.086683	-0.206837	0.0325506	-0.12175	0.211571	-0.174316	0.0725374	0.158305	0.103403	-0.161988	0.095522	0.131136	0.178185	0.239238	0.0130727	0.770057	3.20184e-22	0.139918	0.150602
	SPARC	magenta	0.133473	0.170505	-0.133473	0.170505	-0.340309	0.00033514	-0.107059	0.272388	-0.249623	0.00951501	0.131943	0.175503	-0.357384	0.00015747	0.0823427	0.399123	0.448726	1.25045e-06	0.908612	1.30478e-41	0.200721	0.0381686
	SPX	magenta	0.207724	0.0317972	-0.207724	0.0317972	-0.173889	0.0732507	-0.376382	6.45438e-05	-0.240222	0.0126921	0.261679	0.00647599	-0.0343866	0.725121	0.182891	0.0593543	0.447835	1.3202e-06	0.858508	3.16001e-32	0.196217	0.0428083
	TGFB1I1	magenta	0.321854	0.000723258	-0.321854	0.000723258	-0.282338	0.00321484	-0.368973	9.19982e-05	-0.2512	0.00905682	0.454743	8.62963e-07	-0.0921895	0.344951	0.265235	0.00576207	0.397897	2.19422e-05	0.889491	1.68459e-37	0.266622	0.00550308
	TMEM40	magenta	0.343705	0.000289381	-0.343705	0.000289381	-0.420992	6.32219e-06	-0.34181	0.000314146	-0.361859	0.000128265	0.328037	0.000561942	-0.176169	0.0695041	0.301513	0.0015993	0.478912	1.80774e-07	0.93802	3.9546e-50	0.235436	0.0146391
	TNFSF4	magenta	-0.00943946	0.923125	0.00943946	0.923125	-0.012973	0.894492	-0.199947	0.0389353	-0.272139	0.0045727	0.0385244	0.693606	0.00563337	0.954077	0.0407102	0.677164	0.0615474	0.528844	0.631812	2.9352e-13	0.0829281	0.395768
	TRBV27	magenta	0.10022	0.304375	-0.10022	0.304375	-0.270208	0.00488105	-0.117043	0.229901	-0.300893	0.00163709	0.118182	0.225367	-0.287272	0.0026983	0.0606167	0.535106	0.354446	0.000179875	0.818493	5.03539e-27	0.182581	0.059794
	TREML1	magenta	0.37422	7.16406e-05	-0.37422	7.16406e-05	-0.421774	6.05142e-06	-0.21989	0.0228593	-0.354901	0.000176225	0.34667	0.000254216	-0.205963	0.0333083	0.292773	0.00221158	0.380878	5.18342e-05	0.938514	2.6313e-50	0.256468	0.00766406
	TSPAN33	magenta	0.0133109	0.89176	-0.0133109	0.89176	-0.410481	1.12663e-05	-0.185788	0.0553722	-0.296533	0.00192606	0.0350102	0.72034	-0.468599	3.57428e-07	0.00960867	0.921751	0.482528	1.41583e-07	0.857611	4.29771e-32	0.195884	0.0431685
	TTC7B	magenta	0.335429	0.000412656	-0.335429	0.000412656	-0.216203	0.0253072	-0.591704	1.92729e-11	-0.298431	0.001795	0.523672	7.12806e-09	0.173523	0.0738671	0.395126	2.53209e-05	0.35832	0.000150894	0.808786	5.92909e-26	0.147602	0.129218
	TUBB1	magenta	-0.186099	0.0549571	0.186099	0.0549571	-0.0837566	0.391049	-0.150248	0.122417	-0.164317	0.0907865	-0.0386909	0.692349	-0.37017	8.6927e-05	-0.21351	0.027234	0.462346	5.34605e-07	0.799186	5.93732e-25	0.208801	0.0309014
	WASF3	magenta	0.14143	0.146196	-0.14143	0.146196	-0.214687	0.0263767	-0.204067	0.0350022	-0.273634	0.00434597	0.152402	0.117089	-0.0850272	0.383877	0.176811	0.0684779	0.265779	0.00565919	0.744212	4.1026e-20	0.182477	0.0599425
	WBP5	magenta	0.34977	0.000221699	-0.34977	0.000221699	-0.154854	0.111242	-0.599852	8.63163e-12	-0.292773	0.00221155	0.488637	9.30948e-08	0.226344	0.0190614	0.391241	3.08832e-05	0.342325	0.000307235	0.692992	1.33366e-16	0.297746	0.00184136
	WFDC1	magenta	0.435877	2.69685e-06	-0.435877	2.69685e-06	-0.468209	3.66609e-07	-0.327553	0.00057327	-0.438927	2.2535e-06	0.379976	5.41785e-05	-0.0258289	0.791717	0.473367	2.61531e-07	0.253637	0.00838692	0.725168	1.02562e-18	0.191441	0.0482309
	ZNF185	magenta	0.128411	0.18745	-0.128411	0.18745	-0.178661	0.0655888	0.209128	0.0306345	-0.170951	0.0783152	-0.0202918	0.835653	-0.215706	0.0256538	0.0612107	0.531106	-0.0982906	0.313826	0.488583	9.34444e-08	0.182363	0.0601059
	APOL6	pink	-0.0813606	0.404789	0.0813606	0.404789	0.0946867	0.331985	0.0140835	0.885519	0.870295	4.51706e-34	-0.144276	0.138169	0.0745038	0.445653	-0.0872427	0.371562	-0.115516	0.236081	-0.23457	0.0150181	0.0352376	0.718599
	BATF2	pink	0.0948944	0.33092	-0.0948944	0.33092	-0.138982	0.153381	0.0728889	0.455603	0.769449	3.61504e-22	-0.0267731	0.784285	0.0728346	0.45594	0.123611	0.204623	-0.174912	0.0715506	-0.15276	0.11622	-0.0195864	0.841291
	BST2	pink	-0.194012	0.0452447	0.194012	0.0452447	0.0975717	0.317396	-0.117811	0.226836	0.705672	2.11765e-17	-0.084756	0.385401	-0.112711	0.24773	-0.2446	0.0111125	0.00585575	0.952266	-0.0404115	0.679402	0.115764	0.23507
	C10orf128	pink	-0.0696798	0.475738	0.0696798	0.475738	0.0114546	0.906781	0.360677	0.00013545	0.437226	2.49145e-06	-0.0589524	0.546395	-0.152545	0.116742	-0.153961	0.113345	-0.0914819	0.348682	-0.173363	0.0741364	0.021936	0.822548
	C18orf49	pink	-0.203153	0.0358445	0.203153	0.0358445	0.176697	0.0686601	0.567271	1.8825e-10	0.773172	1.70954e-22	-0.394789	2.57634e-05	-0.2219	0.0216129	-0.376299	6.48024e-05	-0.1823	0.0601963	-0.298326	0.00180203	0.190551	0.0493019
	C5orf56	pink	-0.519746	9.64674e-09	0.519746	9.64674e-09	0.208346	0.0312777	0.528529	4.87607e-09	0.836904	3.04603e-29	-0.608348	3.64517e-12	-0.424061	5.32119e-06	-0.622351	8.31383e-13	-0.106344	0.275621	-0.347933	0.00024047	-0.0869988	0.372906
	CCL3	pink	-0.18285	0.0594123	0.18285	0.0594123	0.210846	0.0292605	0.0226911	0.816545	0.538493	2.19563e-09	-0.092673	0.342416	0.010184	0.917082	-0.221851	0.0216426	-0.259671	0.00691296	-0.180765	0.0624242	-0.0308106	0.752732
	CCR1	pink	-0.0293088	0.764425	0.0293088	0.764425	-0.0117565	0.904336	-0.132224	0.174579	0.374872	6.94247e-05	-0.156881	0.106585	0.0810011	0.406875	0.0459873	0.638099	-0.0487332	0.618149	-0.266814	0.00546821	0.0190541	0.84555
	CD274	pink	0.358996	0.000146307	-0.358996	0.000146307	-0.144179	0.138437	0.0661881	0.49818	0.56357	2.61649e-10	0.06176	0.527419	0.316413	0.000899223	0.369128	9.13267e-05	-0.278423	0.003686	-0.212203	0.0282124	0.0563937	0.563974
	CMPK2	pink	-0.262211	0.00636458	0.262211	0.00636458	0.196376	0.0426361	-0.12705	0.192209	0.750167	1.4136e-20	-0.0736051	0.451175	0.0228322	0.815424	-0.267991	0.00525781	0.307526	0.00127223	-0.119732	0.219297	0.0539765	0.580823
	CMTR1	pink	-0.527149	5.43475e-09	0.527149	5.43475e-09	0.329802	0.00052237	0.117158	0.22944	0.774009	1.44177e-22	-0.341052	0.000324592	-0.123424	0.205312	-0.5179	1.11065e-08	-0.149768	0.123631	-0.396458	2.36401e-05	-0.111198	0.254174
	CXCL10	pink	-0.19349	0.0458384	0.19349	0.0458384	0.140237	0.149664	-0.0508138	0.603214	0.77091	2.69911e-22	-0.158199	0.103639	0.0194416	0.842449	-0.18938	0.05074	0.019716	0.840254	-0.157022	0.106267	0.0797222	0.414347
	CYSLTR1	pink	-0.354724	0.000177635	0.354724	0.000177635	0.475083	2.33446e-07	0.38538	4.14802e-05	0.608351	3.64399e-12	-0.319672	0.000789666	0.125558	0.197525	-0.368457	9.42671e-05	-0.563661	2.5955e-10	-0.483136	1.35844e-07	0.113454	0.244604
	DDX58	pink	-0.386136	3.99431e-05	0.386136	3.99431e-05	0.297944	0.00182787	0.372199	7.89255e-05	0.903507	1.97721e-40	-0.354861	0.000176544	-0.0791002	0.41801	-0.421246	6.23319e-06	-0.228922	0.0177036	-0.307079	0.00129428	0.0227442	0.816123
	DDX60	pink	-0.261781	0.00645456	0.261781	0.00645456	0.462363	5.3404e-07	0.109942	0.259609	0.871852	2.49862e-34	-0.180681	0.0625482	0.254273	0.00821948	-0.285986	0.00282519	-0.329342	0.000532432	-0.380522	5.27486e-05	0.0247827	0.799973
	DOCK4	pink	0.161762	0.0959904	-0.161762	0.0959904	0.0620648	0.525379	0.285149	0.00291065	0.584987	3.67499e-11	-0.111983	0.250813	0.190982	0.0487808	0.108523	0.265847	-0.254995	0.00803292	-0.191724	0.0478938	0.0533953	0.58491
	EIF2AK2	pink	0.0585955	0.548831	-0.0585955	0.548831	-0.0131844	0.892782	0.152268	0.117414	0.557232	4.55486e-10	-0.142465	0.143238	-0.0857691	0.379726	-0.0697809	0.475096	0.16884	0.0821259	0.0863891	0.376278	0.193088	0.0462991
	EPSTI1	pink	-0.275174	0.00412309	0.275174	0.00412309	0.187274	0.0534152	0.198722	0.0401729	0.940974	3.28992e-51	-0.2901	0.00243717	-0.107571	0.270091	-0.343596	0.000290756	-0.0814102	0.404502	-0.27698	0.00387481	0.0469192	0.631299
	ERAP2	pink	-0.260284	0.00677697	0.260284	0.00677697	0.318869	0.000815462	0.104663	0.283325	0.463475	4.97435e-07	-0.223787	0.0204952	0.0668453	0.493914	-0.247061	0.0103027	-0.238704	0.0132834	-0.313778	0.000997758	-0.0485264	0.619642
	ETV7	pink	-0.11654	0.231925	0.11654	0.231925	0.0375694	0.700836	-0.0151215	0.877145	0.834142	6.81909e-29	-0.0827309	0.396896	0.0346573	0.723044	-0.094263	0.334162	-0.0724053	0.458607	-0.165369	0.08871	-0.015382	0.875045
	FAM101B	pink	0.11066	0.256492	-0.11066	0.256492	-0.169872	0.0802456	-0.0639	0.513182	-0.611443	2.64584e-12	0.260442	0.00674225	-0.0162062	0.868409	0.188318	0.0520745	-0.0685288	0.483074	0.280981	0.00337158	-0.00349344	0.971512
	FAM26F	pink	-0.134263	0.167967	0.134263	0.167967	0.303575	0.00147944	0.274086	0.00427952	0.688738	2.42094e-16	-0.190765	0.0490425	0.0134187	0.890889	-0.273355	0.00438762	-0.298947	0.00176082	-0.214172	0.0267488	0.202825	0.0361506
	FBXO6	pink	0.384321	4.3725e-05	-0.384321	4.3725e-05	-0.180776	0.0624084	-0.405913	1.43957e-05	0.461393	5.68024e-07	0.240245	0.0126832	0.413646	9.48655e-06	0.468458	3.60717e-07	-0.0843567	0.387651	-0.0230015	0.81408	0.0728404	0.455904
	FFAR2	pink	0.0615979	0.528506	-0.0615979	0.528506	-0.218116	0.0240108	0.16962	0.0807008	0.470933	3.06935e-07	-0.387295	3.76911e-05	-0.115314	0.236906	0.0686265	0.482449	-0.0747239	0.444306	-0.0744782	0.44581	-0.0474284	0.627596
	GBP1	pink	-0.20648	0.0328581	0.20648	0.0328581	0.142136	0.144173	0.22445	0.0201151	0.918039	5.50797e-44	-0.25226	0.00875976	-0.0692407	0.478529	-0.254573	0.00814151	-0.0996884	0.30696	-0.263723	0.0060566	-0.00579778	0.952738
	GBP2	pink	-0.0579261	0.553414	0.0579261	0.553414	0.0445285	0.648805	0.705564	2.15204e-17	0.688074	2.65483e-16	-0.382097	4.88137e-05	-0.186726	0.0541303	-0.188042	0.052427	-0.343694	0.000289514	-0.36773	9.75534e-05	0.0750593	0.442258
	GBP3	pink	-0.180019	0.0635315	0.180019	0.0635315	0.391962	2.97713e-05	0.137301	0.158463	0.717859	3.28752e-18	-0.193859	0.045418	0.157393	0.105432	-0.259579	0.00693366	-0.293332	0.00216683	-0.269362	0.00502189	0.0493716	0.613549
	GBP4	pink	-0.391627	3.02843e-05	0.391627	3.02843e-05	0.238324	0.0134352	0.231972	0.016206	0.921268	7.26955e-45	-0.362387	0.000125177	-0.187614	0.0529757	-0.445269	1.54244e-06	-0.0756132	0.438889	-0.276708	0.00391126	0.0301965	0.757506
	GBP5	pink	-0.303579	0.00147921	0.303579	0.00147921	0.264856	0.0058347	0.371233	8.26473e-05	0.915671	2.30857e-43	-0.362308	0.000125633	-0.0485028	0.619812	-0.357919	0.00015368	-0.249389	0.00958446	-0.436673	2.57374e-06	-0.0767999	0.431718
	GCH1	pink	-0.150489	0.121813	0.150489	0.121813	0.295013	0.00203721	-0.379777	5.47103e-05	0.524891	6.48404e-09	0.0400473	0.682136	0.360078	0.000139229	-0.0442926	0.650543	-0.108827	0.264504	-0.16919	0.0814829	-0.0234371	0.810624
	HERC5	pink	-0.379727	5.48441e-05	0.379727	5.48441e-05	0.304257	0.00144163	0.228108	0.0181232	0.927374	1.23177e-46	-0.316847	0.000883849	-0.131154	0.178123	-0.464279	4.72449e-07	-0.0316501	0.746221	-0.285734	0.00285065	0.0519503	0.595124
	HRH4	pink	-0.104139	0.285756	0.104139	0.285756	0.090753	0.352552	0.144974	0.136253	0.442519	1.81969e-06	-0.0656948	0.501394	0.122985	0.206942	-0.0238386	0.807442	-0.343713	0.00028927	-0.251679	0.0089216	-0.083851	0.390513
	IDO1	pink	-0.230366	0.0169804	0.230366	0.0169804	-0.0419932	0.667583	-0.0372475	0.703279	0.599859	8.62577e-12	-0.276745	0.00390634	-0.0839578	0.389908	-0.153734	0.113884	0.149934	0.123211	-0.185008	0.0564218	-0.12922	0.184664
	IFI35	pink	0.153039	0.115548	-0.153039	0.115548	-0.0118696	0.90342	-0.363129	0.000120947	0.566763	1.97005e-10	0.232718	0.0158569	0.328053	0.000561569	0.223896	0.0204324	-0.223792	0.0204924	-0.0404961	0.678768	0.0682121	0.485104
	IFI44	pink	-0.157349	0.10553	0.157349	0.10553	0.255804	0.00782854	0.0875225	0.370024	0.910381	4.89724e-42	-0.182113	0.0604636	0.108773	0.264743	-0.220025	0.0227741	-0.0937656	0.33673	-0.266452	0.00553426	0.0747529	0.444129
	IFI44L	pink	-0.301349	0.00160923	0.301349	0.00160923	0.218831	0.0235409	0.113353	0.245028	0.887835	3.51998e-37	-0.215185	0.0260218	-0.0835828	0.392036	-0.355427	0.000172082	0.0415146	0.67115	-0.201604	0.0373113	0.0235796	0.809495
	IFI6	pink	0.112259	0.249643	-0.112259	0.249643	-0.0118998	0.903175	0.0519541	0.595097	0.771237	2.52732e-22	-0.00557542	0.954549	0.034832	0.721705	0.00594012	0.951579	0.00943287	0.923179	-0.0861838	0.377417	0.1854	0.0558924
	IFIH1	pink	-0.179265	0.0646684	0.179265	0.0646684	0.4342	2.97456e-06	0.194884	0.0442679	0.851389	3.4275e-31	-0.135021	0.165558	0.196724	0.0422629	-0.2669	0.00545244	-0.295686	0.00198731	-0.353839	0.000184857	0.126361	0.194651
	IFIT1	pink	-0.432033	3.37363e-06	0.432033	3.37363e-06	0.32418	0.000658174	0.326183	0.000606461	0.8718	2.54926e-34	-0.378264	5.89051e-05	-0.177377	0.0675836	-0.523679	7.12427e-09	-0.0157014	0.872473	-0.29517	0.00202547	0.0666035	0.495481
	IFIT2	pink	-0.449552	1.18884e-06	0.449552	1.18884e-06	0.268454	0.00517703	0.560356	3.47082e-10	0.889978	1.35347e-37	-0.512481	1.6717e-08	-0.228981	0.0176734	-0.508442	2.2571e-08	-0.191778	0.0478302	-0.411193	1.08407e-05	-0.0281402	0.773559
	IFIT3	pink	-0.413302	9.6665e-06	0.413302	9.6665e-06	0.20266	0.036306	0.372857	7.64791e-05	0.940341	5.66489e-51	-0.42047	6.50945e-06	-0.244082	0.0112899	-0.476185	2.16959e-07	-0.0201462	0.836816	-0.288945	0.00254094	-0.0152567	0.876055
	IFIT5	pink	-0.356647	0.000162836	0.356647	0.000162836	0.405374	1.48142e-05	0.332322	0.000470297	0.908029	1.7936e-41	-0.383554	4.54215e-05	0.0298391	0.76029	-0.422155	5.92359e-06	-0.212272	0.0281602	-0.421912	6.00496e-06	0.0331333	0.734759
	IL1B	pink	-0.118217	0.225227	0.118217	0.225227	-0.0941301	0.334847	0.389399	3.39044e-05	0.494439	6.20358e-08	-0.479868	1.69506e-07	-0.213044	0.0275794	-0.137543	0.157724	-0.151028	0.120467	-0.250226	0.00933738	-0.0896134	0.358656
	IRF1	pink	-0.526301	5.80807e-09	0.526301	5.80807e-09	0.172049	0.0763902	0.634556	2.15574e-13	0.786317	1.07903e-23	-0.601602	7.24223e-12	-0.441045	1.98722e-06	-0.589017	2.49949e-11	-0.194354	0.0448595	-0.350643	0.000213269	-0.0775028	0.427502
	IRF7	pink	-0.00846081	0.931075	0.00846081	0.931075	-0.00497534	0.959436	0.118083	0.225758	0.840295	1.10938e-29	-0.159852	0.100033	-0.0303784	0.756091	-0.0817245	0.402684	-0.108458	0.266137	-0.214718	0.0263545	0.0356569	0.715394
	IRF9	pink	-0.546756	1.11059e-09	0.546756	1.11059e-09	0.0673123	0.490894	0.355712	0.000169877	0.798769	6.54343e-25	-0.52538	6.24161e-09	-0.458089	6.99994e-07	-0.548544	9.5595e-10	-0.0219144	0.822719	-0.282949	0.00314635	-0.199759	0.0391225
	ISG15	pink	-0.352899	0.000192828	0.352899	0.000192828	0.225576	0.0194826	0.157624	0.104916	0.884458	1.52641e-36	-0.285312	0.00289375	-0.196065	0.0429725	-0.46635	4.13505e-07	0.0220523	0.821623	-0.199393	0.0394912	0.0680394	0.486212
	LAMP3	pink	-0.358654	0.000148608	0.358654	0.000148608	0.319531	0.000794138	0.0774183	0.428008	0.786606	1.01303e-23	-0.166526	0.0864702	-0.0307801	0.752969	-0.381768	4.96123e-05	-0.0621734	0.524654	-0.223815	0.0204793	0.0177108	0.856317
	LAP3	pink	-0.202827	0.0361491	0.202827	0.0361491	0.350144	0.000218049	-0.0563736	0.564113	0.716998	3.76155e-18	-0.0608324	0.533652	0.0166929	0.864494	-0.321148	0.000744158	-0.0375279	0.701151	-0.119869	0.218769	0.16929	0.0813007
	LGALS9	pink	-0.307177	0.00128943	0.307177	0.00128943	0.0418054	0.668982	0.439533	2.174e-06	0.677573	1.10435e-15	-0.42631	4.6847e-06	-0.379089	5.65822e-05	-0.390602	3.19025e-05	-0.0839028	0.390219	-0.290604	0.00239308	0.117871	0.226598
	LINC00189	pink	-0.0246178	0.801276	0.0246178	0.801276	0.104431	0.284399	0.133588	0.170136	0.61917	1.17064e-12	-0.017141	0.860893	0.0354024	0.717339	-0.0694563	0.477157	-0.206477	0.0328606	-0.0685025	0.483243	0.240385	0.0126298
	LIPA	pink	-0.223263	0.0208006	0.223263	0.0208006	0.145766	0.134103	0.21121	0.028976	0.897441	4.13324e-39	-0.267975	0.00526061	-0.126079	0.195659	-0.301184	0.00161924	-0.0217699	0.823869	-0.192008	0.0475589	0.151022	0.120482
	LY6E	pink	-0.425709	4.84746e-06	0.425709	4.84746e-06	0.28568	0.0028561	0.228017	0.0181706	0.758142	3.23503e-21	-0.246236	0.0105681	-0.350398	0.000215606	-0.596128	1.24951e-11	0.0832725	0.393802	-0.200526	0.0383606	0.112152	0.250098
	MICB	pink	-0.228092	0.0181313	0.228092	0.0181313	0.310273	0.00114412	0.164873	0.0896839	0.673512	1.88699e-15	-0.0326859	0.73821	0.0200281	0.83776	-0.289635	0.00247848	-0.302014	0.00156939	-0.160715	0.0981909	0.115843	0.234747
	MIR7703	pink	-0.346629	0.000254665	0.346629	0.000254665	0.475106	2.33087e-07	0.0279304	0.775202	0.698909	5.71875e-17	0.0724658	0.458231	-0.0805395	0.409563	-0.490335	8.2732e-08	-0.12584	0.196514	-0.0996388	0.307203	0.207814	0.0317214
	MOV10	pink	-0.419681	6.80195e-06	0.419681	6.80195e-06	0.345153	0.000271673	0.163581	0.0922618	0.837666	2.43267e-29	-0.268129	0.00523359	-0.0991342	0.309671	-0.466782	4.02116e-07	-0.117262	0.229025	-0.30599	0.00134941	-0.00422268	0.965568
	MT1H	pink	0.00501559	0.959108	-0.00501559	0.959108	-0.314169	0.000982564	0.00598446	0.951218	0.53565	2.7643e-09	-0.243963	0.0113311	-0.262342	0.00633724	-0.0204162	0.834661	0.308442	0.00122815	0.0175442	0.857654	-0.0413347	0.672494
	MT1HL1	pink	-0.204799	0.03434	0.204799	0.03434	-0.273785	0.00432369	0.0455419	0.641361	0.503411	3.26261e-08	-0.358876	0.00014711	-0.490866	7.97213e-08	-0.255942	0.00779419	0.470193	3.2216e-07	0.0583674	0.55039	-0.0758763	0.437293
	MT1X	pink	-0.130041	0.181865	0.130041	0.181865	-0.162252	0.0949751	0.0305222	0.754974	0.566571	2.00412e-10	-0.209115	0.030645	-0.310073	0.00115304	-0.180509	0.0628036	0.235314	0.014692	0.00725836	0.940851	-0.00469772	0.961698
	MT2A	pink	-0.339032	0.000354016	0.339032	0.000354016	-0.0773631	0.428338	0.0434739	0.65659	0.623224	7.56331e-13	-0.33221	0.000472499	-0.405608	1.46313e-05	-0.376003	6.57383e-05	0.312028	0.00106855	-0.0446577	0.647854	-0.0512654	0.599993
	MX1	pink	-0.515288	1.35379e-08	0.515288	1.35379e-08	0.322721	0.000698332	0.25222	0.00877092	0.833374	8.50994e-29	-0.334431	0.000430427	-0.297179	0.00188049	-0.618202	1.29818e-12	0.0339453	0.72851	-0.226479	0.0189878	0.076725	0.432169
	NLRC5	pink	-0.109235	0.262705	0.109235	0.262705	0.0616889	0.527896	0.521751	8.26935e-09	0.510444	1.94598e-08	-0.351864	0.000201966	-0.0507564	0.603624	-0.156131	0.108289	-0.436986	2.5269e-06	-0.425521	4.89927e-06	-0.153256	0.115025
	NOD2	pink	-0.00191701	0.984365	0.00191701	0.984365	0.0747771	0.443981	0.442222	1.85233e-06	0.526026	5.93435e-09	-0.286141	0.00280956	-0.133642	0.169961	-0.159856	0.100025	-0.104666	0.283314	-0.228119	0.018117	0.0470581	0.630287
	OAS1	pink	-0.306617	0.00131744	0.306617	0.00131744	0.331935	0.000477967	0.363251	0.000120263	0.806395	1.06517e-25	-0.27421	0.00426139	-0.202314	0.0366326	-0.485552	1.15164e-07	-0.214041	0.0268445	-0.150112	0.122761	0.224795	0.0199192
	OAS2	pink	-0.549822	8.58309e-10	0.549822	8.58309e-10	0.407596	1.31576e-05	0.248166	0.009956	0.856926	5.42763e-32	-0.361451	0.000130708	-0.272877	0.00445952	-0.66554	5.27106e-15	-0.0424051	0.664517	-0.248804	0.00976089	0.0970213	0.320147
	OAS3	pink	-0.292188	0.00225921	0.292188	0.00225921	0.249195	0.00964267	0.146129	0.133124	0.924554	8.45037e-46	-0.266172	0.00558598	-0.0916204	0.34795	-0.375276	6.80872e-05	-0.0341103	0.727242	-0.221822	0.0216596	0.0616464	0.52818
	OASL	pink	-0.17336	0.0741425	0.17336	0.0741425	0.108538	0.265781	0.479028	1.7937e-07	0.79585	1.28435e-24	-0.233541	0.015479	-0.211105	0.0290577	-0.294498	0.00207617	-0.219826	0.0229004	-0.231339	0.0165075	0.118292	0.224934
	P2RY14	pink	-0.283384	0.00309841	0.283384	0.00309841	0.246727	0.0104093	0.186475	0.0544604	0.827398	4.59093e-28	-0.342697	0.000302317	0.0193299	0.843343	-0.294506	0.00207553	-0.141549	0.145855	-0.32829	0.000556102	0.0163243	0.867458
	PARP12	pink	-0.567381	1.86415e-10	0.567381	1.86415e-10	0.454293	8.87482e-07	0.246865	0.0103652	0.855862	7.78006e-32	-0.396733	2.33061e-05	-0.213453	0.0272761	-0.669246	3.28239e-15	-0.113573	0.244108	-0.285496	0.00287494	0.0344161	0.724894
	PARP14	pink	-0.382554	4.77257e-05	0.382554	4.77257e-05	0.173058	0.0746547	0.308214	0.00123899	0.93817	3.49464e-50	-0.414659	8.97518e-06	-0.268053	0.00524692	-0.467259	3.899e-07	0.00836777	0.931831	-0.254873	0.00806431	0.0216408	0.824897
	PARP9	pink	-0.0278056	0.776181	0.0278056	0.776181	-0.109345	0.262221	0.269698	0.00496547	0.840227	1.13215e-29	-0.331786	0.000480952	-0.055559	0.569766	-0.0269358	0.783006	-0.134996	0.165635	-0.243496	0.0114937	-0.0552635	0.571823
	PDE4B	pink	-0.604899	5.18832e-12	0.604899	5.18832e-12	0.413669	9.47464e-06	0.463113	5.0907e-07	0.728733	5.73201e-19	-0.430084	3.77536e-06	-0.25129	0.00903122	-0.642579	8.5877e-14	-0.201963	0.0369665	-0.335321	0.000414556	-0.0137782	0.887984
	PSMB9	pink	-0.525819	6.03137e-09	0.525819	6.03137e-09	0.247568	0.0101422	0.534802	2.95959e-09	0.851579	3.221e-31	-0.444507	1.61501e-06	-0.418641	7.2067e-06	-0.623764	7.13249e-13	-0.185788	0.0553713	-0.251705	0.00891424	0.0169746	0.86223
	PSME1	pink	-0.673572	1.87216e-15	0.673572	1.87216e-15	0.348418	0.000235375	0.458312	6.90243e-07	0.753226	8.0833e-21	-0.444673	1.59888e-06	-0.504076	3.10853e-08	-0.787068	9.16006e-24	-0.118694	0.223352	-0.24241	0.0118797	-0.0118877	0.903273
	RP11-468E2.5	pink	-0.118207	0.225269	0.118207	0.225269	0.242414	0.0118783	0.360142	0.000138817	0.753782	7.29509e-21	-0.294691	0.0020615	0.0579125	0.553507	-0.220501	0.0224742	-0.169885	0.0802204	-0.291318	0.0023319	0.0338736	0.729061
	RP11-476D10.1	pink	0.107857	0.268812	-0.107857	0.268812	0.100654	0.302275	0.0917159	0.347445	0.710126	1.08397e-17	0.00529594	0.956825	0.266191	0.00558255	0.102252	0.294627	-0.316458	0.000897603	-0.258568	0.00716389	0.0699131	0.474258
	RSAD2	pink	-0.165723	0.0880201	0.165723	0.0880201	0.112691	0.247814	-0.109686	0.260726	0.76267	1.36496e-21	-0.0105743	0.913917	-0.040153	0.681342	-0.217226	0.0246071	0.327538	0.000573623	-0.0790685	0.418197	0.0915017	0.348578
	RTP4	pink	-0.199585	0.0392978	0.199585	0.0392978	0.294857	0.0020489	0.131548	0.17681	0.910226	5.34242e-42	-0.198792	0.0401012	0.0399376	0.682959	-0.287635	0.00266343	-0.162358	0.0947569	-0.195678	0.0433933	0.124539	0.201216
	SAMD9L	pink	-0.0434021	0.657121	0.0434021	0.657121	0.068475	0.483419	-0.0438709	0.653656	0.828211	3.66399e-28	-0.148645	0.126503	0.188038	0.0524319	-0.00466112	0.961996	-0.146257	0.132782	-0.200745	0.0381459	0.0256909	0.792804
	SCARF1	pink	0.00925758	0.924602	-0.00925758	0.924602	0.0913085	0.349601	0.368004	9.63038e-05	0.649031	4.01575e-14	-0.0953576	0.328554	-0.0633701	0.516689	-0.111416	0.253236	-0.162186	0.0951105	-0.122357	0.209288	0.074682	0.444563
	SCO2	pink	-0.0209641	0.830289	0.0209641	0.830289	0.170626	0.0788926	0.444329	1.63239e-06	0.769054	3.91146e-22	-0.157006	0.106303	-0.106821	0.273464	-0.224266	0.0202199	-0.237202	0.0138926	-0.262282	0.00634974	0.179611	0.0641453
	SECTM1	pink	-0.227295	0.0185503	0.227295	0.0185503	-0.115328	0.236847	0.569962	1.47803e-10	0.714749	5.33726e-18	-0.551376	7.52496e-10	-0.421266	6.22627e-06	-0.2868	0.00274426	-0.100411	0.303451	-0.316176	0.000907698	-0.0425929	0.663122
	SERPING1	pink	-0.212307	0.0281337	0.212307	0.0281337	0.047379	0.627954	0.133966	0.168919	0.914275	5.26974e-43	-0.166997	0.0855714	-0.161189	0.0971887	-0.246542	0.0104691	0.0128524	0.895466	-0.177985	0.0666333	0.00849805	0.930772
	SIGLEC1	pink	-0.143857	0.139329	0.143857	0.139329	0.074921	0.443102	0.102468	0.2936	0.668731	3.50692e-15	-0.106965	0.272813	-0.117938	0.226334	-0.222829	0.0210563	0.106744	0.273811	-0.183949	0.0578745	0.0653612	0.503574
	SLAMF7	pink	0.0025118	0.979515	-0.0025118	0.979515	0.185349	0.05596	-0.0105559	0.914066	0.494515	6.1704e-08	0.165395	0.0886603	0.183647	0.0582934	-0.00601622	0.95096	-0.279274	0.00357862	-0.169734	0.0804941	0.0811202	0.406184
	SLAMF8	pink	0.0528031	0.589086	-0.0528031	0.589086	-0.122541	0.208597	-0.164684	0.0900576	0.352988	0.000192057	0.0201828	0.836524	0.0618246	0.526986	0.125363	0.198229	-0.0871131	0.372276	-0.197255	0.0416996	-0.163059	0.0933208
	SLC27A3	pink	-0.186195	0.0548301	0.186195	0.0548301	0.187978	0.0525082	0.491589	7.57966e-08	0.589636	2.35466e-11	-0.341504	0.000318327	-0.110189	0.258536	-0.281041	0.0033646	-0.515721	1.31026e-08	-0.436196	2.64681e-06	0.034498	0.724265
	SMCO4	pink	0.134219	0.168107	-0.134219	0.168107	0.0871975	0.371811	0.255561	0.00788946	0.516453	1.23968e-08	-0.103059	0.290812	0.0597495	0.540974	0.0116762	0.904987	-0.278825	0.00363498	-0.142394	0.14344	0.348688	0.000232583
	STAT1	pink	-0.37456	7.0477e-05	0.37456	7.0477e-05	0.184127	0.0576279	0.272636	0.00449618	0.916658	1.27727e-43	-0.372961	7.60996e-05	-0.0945822	0.332521	-0.35213	0.000199581	-0.15844	0.103105	-0.364388	0.000114073	-0.111008	0.254992
	TAP1	pink	-0.290893	0.00236813	0.290893	0.00236813	0.0460724	0.637477	0.467301	3.88841e-07	0.892245	4.81986e-38	-0.394026	2.67914e-05	-0.281702	0.00328741	-0.342875	0.000299993	-0.223058	0.0209208	-0.329009	0.000539813	-0.0325715	0.739094
	TAP2	pink	-0.387164	3.79396e-05	0.387164	3.79396e-05	0.115008	0.23816	0.481993	1.46821e-07	0.848731	8.08461e-31	-0.49755	4.97492e-08	-0.244485	0.0111519	-0.401245	1.84247e-05	-0.154273	0.112608	-0.390632	3.18538e-05	-0.140985	0.147485
	TIMM10	pink	0.164197	0.0910273	-0.164197	0.0910273	0.0835167	0.392412	-0.111132	0.254457	0.576312	8.27886e-11	0.221535	0.0218344	0.0960912	0.32483	0.0106686	0.913152	0.116668	0.231408	0.0236867	0.808646	0.212834	0.0277365
	TNFAIP3	pink	0.0942419	0.334271	-0.0942419	0.334271	-0.158293	0.10343	0.212174	0.0282343	0.455661	8.15018e-07	-0.160893	0.0978142	0.0181586	0.852725	0.126595	0.193819	-0.245758	0.0107247	-0.199176	0.0397107	0.0359611	0.713071
	TRANK1	pink	-0.685411	3.83264e-16	0.685411	3.83264e-16	0.232223	0.0160877	0.698804	5.80658e-17	0.641132	1.01591e-13	-0.65172	2.90942e-14	-0.540891	1.80496e-09	-0.732935	2.8527e-19	-0.169701	0.0805532	-0.418906	7.10142e-06	-0.159191	0.101462
	TRIM22	pink	-0.163313	0.0928042	0.163313	0.0928042	0.220816	0.0222776	0.197263	0.0416909	0.784894	1.46871e-23	-0.252728	0.00863156	0.217418	0.024477	-0.119799	0.219039	-0.337911	0.00037138	-0.410199	1.14393e-05	-0.083528	0.392347
	TRIM6	pink	0.173539	0.0738387	-0.173539	0.0738387	0.100159	0.304669	-0.0741039	0.448106	0.634689	2.12346e-13	0.0906595	0.353051	0.414773	8.91953e-06	0.214719	0.0263539	-0.252799	0.00861235	-0.228804	0.0177639	0.0663588	0.49707
	TYMP	pink	0.0689572	0.480336	-0.0689572	0.480336	-0.238292	0.0134481	0.380533	5.27184e-05	0.572005	1.2283e-10	-0.264454	0.00591265	-0.22099	0.0221697	0.0132939	0.891897	-0.244961	0.0109902	-0.184696	0.0568461	0.00777252	0.93667
	UBE2L6	pink	-0.452572	9.87339e-07	0.452572	9.87339e-07	0.180762	0.0624286	0.345628	0.000266098	0.922942	2.45835e-45	-0.3936	2.73825e-05	-0.339398	0.000348499	-0.523777	7.06994e-09	-0.115248	0.237175	-0.262068	0.00639435	-0.0298194	0.760443
	USP18	pink	-0.408325	1.26535e-05	0.408325	1.26535e-05	0.215056	0.026113	0.0637451	0.514205	0.702381	3.44605e-17	-0.222261	0.0213949	-0.220352	0.0225674	-0.461392	5.68067e-07	0.0420493	0.667164	-0.14983	0.123472	0.100334	0.303821
	WARS	pink	-0.48104	1.56615e-07	0.48104	1.56615e-07	0.139235	0.152625	0.302412	0.00154598	0.785913	1.17801e-23	-0.38346	4.56325e-05	-0.310397	0.00113865	-0.458954	6.62892e-07	-0.14464	0.137169	-0.20376	0.0352834	-0.0189189	0.846632
	XAF1	pink	-0.342097	0.000310276	0.342097	0.000310276	0.258997	0.00706543	0.219502	0.0231072	0.960712	2.86929e-60	-0.360339	0.000137571	-0.156585	0.107254	-0.448517	1.26649e-06	-0.0513826	0.599159	-0.244695	0.0110803	0.0503201	0.606743
	ZBP1	pink	-0.231326	0.0165138	0.231326	0.0165138	0.19343	0.0459064	0.278091	0.00372871	0.874334	9.56817e-35	-0.154151	0.112895	-0.0428951	0.660878	-0.276761	0.00390412	-0.211468	0.0287762	-0.321826	0.000724089	0.0293863	0.763819
	ZCCHC2	pink	-0.390692	3.17561e-05	0.390692	3.17561e-05	0.227818	0.0182742	0.510174	1.9854e-08	0.830978	1.68568e-28	-0.450279	1.13705e-06	-0.217128	0.0246734	-0.453797	9.15241e-07	-0.231923	0.0162292	-0.342612	0.000303431	0.0471258	0.629795
	ABCA13	red	0.384255	4.38693e-05	-0.384255	4.38693e-05	-0.0153284	0.875477	-0.297792	0.0018382	-0.194851	0.0443047	0.673706	1.83959e-15	0.304652	0.00142013	0.343486	0.000292144	0.0655457	0.502368	0.344969	0.000273867	0.00241986	0.980265
	ABHD17C	red	0.128126	0.188441	-0.128126	0.188441	0.145672	0.134357	-0.279312	0.00357384	-0.133188	0.171429	0.417023	7.88159e-06	0.371259	8.25442e-05	0.222939	0.0209911	-0.0446085	0.648216	0.128106	0.18851	0.0814013	0.404554
	AC128677.4	red	0.309957	0.00115825	-0.309957	0.00115825	0.0752237	0.441257	-0.118031	0.225964	-0.197505	0.0414356	0.657901	1.37015e-14	0.241545	0.0121953	0.228853	0.0177387	-0.158367	0.103266	0.0710504	0.46708	0.115554	0.235923
	ANLN	red	0.425583	4.88209e-06	-0.425583	4.88209e-06	0.00657581	0.946405	-0.628709	4.14599e-13	-0.326647	0.000595022	0.837687	2.41737e-29	0.530878	4.0495e-09	0.503832	3.16429e-08	0.0497277	0.61099	0.273623	0.00434759	0.0552372	0.572006
	APOBEC3B	red	0.317517	0.000860647	-0.317517	0.000860647	-0.156747	0.106887	-0.3002	0.00168017	-0.216175	0.0253271	0.57307	1.11468e-10	0.205664	0.0335704	0.393679	2.72722e-05	0.111269	0.253868	0.303111	0.00150567	0.100807	0.301536
	ASPM	red	0.473298	2.62735e-07	-0.473298	2.62735e-07	-0.00236606	0.980703	-0.67271	2.09531e-15	-0.367634	9.79974e-05	0.883808	2.01404e-36	0.555291	5.38534e-10	0.543582	1.44609e-09	0.114229	0.241376	0.261583	0.00649645	0.157372	0.105479
	ATAD2	red	0.210668	0.0294002	-0.210668	0.0294002	0.436903	2.53922e-06	-0.513617	1.53534e-08	-0.0975137	0.317685	0.824674	9.69001e-28	0.628908	4.05574e-13	0.219572	0.0230624	-0.134986	0.165667	0.0756658	0.438569	0.127855	0.189384
	ATP8B4	red	0.595753	1.29657e-11	-0.595753	1.29657e-11	-0.0737166	0.450488	-0.544573	1.33205e-09	-0.291883	0.00228452	0.671657	2.40316e-15	0.742864	5.20029e-20	0.706131	1.97762e-17	-0.204251	0.0348348	0.13823	0.15564	0.0251369	0.797175
	AURKA	red	0.452172	1.01206e-06	-0.452172	1.01206e-06	-0.0911591	0.350393	-0.69787	6.64541e-17	-0.419168	6.99883e-06	0.868759	8.04221e-34	0.485409	1.16296e-07	0.546528	1.13193e-09	0.108847	0.264417	0.359422	0.000143482	0.112021	0.250655
	AZU1	red	0.486327	1.09195e-07	-0.486327	1.09195e-07	-0.139057	0.153157	-0.098455	0.313014	-0.128092	0.188559	0.593367	1.63874e-11	0.107451	0.270629	0.325649	0.000619853	0.133904	0.169118	0.396338	2.37862e-05	0.164648	0.0901293
	BARD1	red	0.345137	0.000271869	-0.345137	0.000271869	0.0649166	0.506488	-0.591979	1.87639e-11	-0.197812	0.0411144	0.62265	8.04901e-13	0.613199	2.2026e-12	0.480453	1.62955e-07	-0.202355	0.0365936	0.217718	0.0242761	-0.0358853	0.71365
	BCL2L15	red	0.324347	0.000653707	-0.324347	0.000653707	-0.00153051	0.987517	-0.307931	0.00125257	-0.245291	0.0108798	0.654373	2.11038e-14	0.278774	0.00364132	0.298669	0.00177917	0.0259506	0.790758	0.364298	0.000114552	0.000434314	0.996458
	BEX1	red	0.469119	3.45538e-07	-0.469119	3.45538e-07	-0.200077	0.0388052	-0.323345	0.000680897	-0.308161	0.00124152	0.659795	1.08407e-14	0.25074	0.00918829	0.446344	1.44531e-06	0.173403	0.0740697	0.367635	9.799e-05	0.0189612	0.846293
	BIRC5	red	0.542397	1.59474e-09	-0.542397	1.59474e-09	-0.200795	0.0380966	-0.642269	8.90339e-14	-0.368657	9.33801e-05	0.899616	1.42094e-39	0.428677	4.09275e-06	0.612661	2.33006e-12	0.117849	0.226687	0.369314	9.05254e-05	0.187244	0.0534534
	BLM	red	0.372073	7.93997e-05	-0.372073	7.93997e-05	-0.0860612	0.378099	-0.480855	1.58586e-07	-0.231709	0.0163307	0.663766	6.59617e-15	0.516908	1.19764e-08	0.498669	4.59275e-08	-0.125198	0.198825	0.0162894	0.867739	-0.0101716	0.917183
	BLOC1S5-TXNDC5	red	0.124626	0.200901	-0.124626	0.200901	0.191531	0.0481237	-0.135175	0.165071	-0.144882	0.136504	0.65909	1.183e-14	0.135363	0.164479	0.0287963	0.768426	-0.039962	0.682776	0.165502	0.0884498	0.159554	0.100676
	BUB1B	red	0.434881	2.85875e-06	-0.434881	2.85875e-06	-0.017292	0.859679	-0.614039	2.01678e-12	-0.330183	0.000514165	0.913786	7.0143e-43	0.464992	4.51313e-07	0.48285	1.38516e-07	0.0946887	0.331974	0.281128	0.00335427	0.105417	0.279855
	C19orf10	red	0.363797	0.000117256	-0.363797	0.000117256	0.119312	0.220933	-0.442825	1.78665e-06	-0.301647	0.0015913	0.81409	1.5689e-26	0.310344	0.00114097	0.274622	0.00420186	0.0332043	0.734212	0.32704	0.000585483	0.277773	0.00377005
	CA3	red	0.171292	0.0777136	-0.171292	0.0777136	0.00618539	0.949582	-0.377948	5.98191e-05	-0.187316	0.0533608	0.581731	4.99869e-11	0.185884	0.0552429	0.208199	0.0313993	0.183852	0.0580083	0.244224	0.0112413	0.0890748	0.361564
	CAV1	red	0.232046	0.016171	-0.232046	0.016171	0.107156	0.271951	-0.224348	0.0201732	-0.261862	0.00643744	0.69176	1.58663e-16	0.219715	0.0229709	0.186469	0.0544679	-0.00371904	0.969673	0.196366	0.0426471	0.167221	0.0851463
	CCNA2	red	0.375595	6.7045e-05	-0.375595	6.7045e-05	0.113619	0.243915	-0.627512	4.73229e-13	-0.280553	0.00342245	0.930078	1.80378e-47	0.535702	2.75276e-09	0.425545	4.89273e-06	0.0429314	0.660609	0.246534	0.0104717	0.151504	0.119288
	CCNB1	red	0.406979	1.35992e-05	-0.406979	1.35992e-05	-0.0132347	0.892376	-0.709335	1.22203e-17	-0.409894	1.16288e-05	0.900974	7.20821e-40	0.472452	2.77803e-07	0.487329	1.01905e-07	0.121054	0.214215	0.355022	0.000175259	0.171872	0.0766982
	CCNE2	red	0.525822	6.02984e-09	-0.525822	6.02984e-09	0.0921521	0.345148	-0.439916	2.12519e-06	-0.254376	0.00819279	0.877376	2.86766e-35	0.602269	6.77171e-12	0.532091	3.67707e-09	-0.0700836	0.473178	0.219576	0.0230598	0.160891	0.0978176
	CCR10	red	-0.0544901	0.577224	0.0544901	0.577224	0.0823636	0.399003	-0.202553	0.0364065	-0.124546	0.201193	0.448299	1.28345e-06	-0.0581981	0.55155	-0.0748333	0.443638	0.139959	0.150484	0.149521	0.124257	0.115293	0.236991
	CD24	red	0.597695	1.07005e-11	-0.597695	1.07005e-11	-0.235655	0.0145447	-0.618377	1.27421e-12	-0.380579	5.25988e-05	0.73056	4.23869e-19	0.464061	4.79118e-07	0.633282	2.48895e-13	0.165213	0.0890152	0.438381	2.32737e-06	0.0165767	0.865429
	CD38	red	0.375613	6.69868e-05	-0.375613	6.69868e-05	0.036437	0.709443	-0.217375	0.0245063	0.0012488	0.989815	0.724086	1.22154e-18	0.306881	0.00130417	0.313192	0.001021	-0.0748899	0.443292	0.131748	0.176149	0.248592	0.00982534
	CDC20	red	0.462567	5.2712e-07	-0.462567	5.2712e-07	-0.135577	0.163807	-0.654405	2.10233e-14	-0.362266	0.000125878	0.892116	5.11612e-38	0.389825	3.31816e-05	0.519024	1.01945e-08	0.0942592	0.334182	0.373704	7.34381e-05	0.164859	0.0897127
	CDC45	red	0.551025	7.75202e-10	-0.551025	7.75202e-10	-0.239029	0.013155	-0.531068	3.98873e-09	-0.274762	0.00418165	0.832406	1.12316e-28	0.367215	9.9946e-05	0.600046	8.46591e-12	0.173552	0.0738173	0.334709	0.000425416	0.144619	0.137226
	CDC6	red	0.374495	7.06989e-05	-0.374495	7.06989e-05	0.115704	0.235311	-0.345932	0.000262575	-0.257729	0.00736029	0.853074	1.97199e-31	0.367188	0.000100071	0.339648	0.000344792	-0.0472899	0.628602	0.227778	0.0182956	0.248278	0.00992163
	CDCA7	red	0.208427	0.0312099	-0.208427	0.0312099	0.364819	0.000111808	-0.348229	0.000237345	0.0186141	0.849073	0.6376	1.5251e-13	0.488498	9.39907e-08	0.159911	0.0999049	-0.00775136	0.936842	0.0604257	0.536396	0.140773	0.148099
	CDCA7L	red	0.104757	0.282891	-0.104757	0.282891	0.116811	0.230834	-0.46043	6.03831e-07	-0.403302	1.65337e-05	0.594409	1.47982e-11	0.339177	0.000351823	0.209782	0.0301049	0.0111802	0.909005	0.20419	0.0348906	0.0161969	0.868484
	CDK1	red	0.467491	3.841e-07	-0.467491	3.841e-07	-0.0188975	0.846804	-0.667527	4.09225e-15	-0.337087	0.000384647	0.928354	6.1913e-47	0.521888	8.18232e-09	0.52494	6.45926e-09	0.108134	0.267574	0.272145	0.00457171	0.101945	0.296084
	CDKN3	red	0.559024	3.89861e-10	-0.559024	3.89861e-10	-0.0727877	0.456231	-0.686117	3.47832e-16	-0.389496	3.3738e-05	0.908814	1.16749e-41	0.603138	6.20278e-12	0.636213	1.78644e-13	0.0780799	0.424059	0.300702	0.00164887	0.143212	0.14113
	CEACAM6	red	0.45598	7.9891e-07	-0.45598	7.9891e-07	-0.194934	0.0442122	-0.114553	0.240034	-0.134462	0.167332	0.560561	3.40914e-10	0.102438	0.293745	0.337885	0.000371786	0.192007	0.0475596	0.400248	1.94125e-05	0.103635	0.288109
	CEBPE	red	0.43048	3.69023e-06	-0.43048	3.69023e-06	-0.214827	0.0262769	-0.404067	1.58777e-05	-0.214258	0.0266864	0.672629	2.11748e-15	0.268587	0.0051541	0.450273	1.13749e-06	0.00956989	0.922066	0.37103	8.34489e-05	0.0679533	0.486765
	CENPA	red	0.461695	5.57227e-07	-0.461695	5.57227e-07	-0.0743643	0.446507	-0.662057	8.17576e-15	-0.361335	0.000131406	0.903215	2.29917e-40	0.469866	3.29116e-07	0.544887	1.29774e-09	0.111233	0.254025	0.346073	0.000260956	0.110227	0.258368
	CENPE	red	0.45237	9.99747e-07	-0.45237	9.99747e-07	-0.00971434	0.920894	-0.610498	2.91882e-12	-0.413758	9.4289e-06	0.803062	2.37807e-25	0.512418	1.67963e-08	0.506799	2.54726e-08	0.0885157	0.364597	0.247755	0.0100838	0.0578789	0.553738
	CENPU	red	0.446997	1.38926e-06	-0.446997	1.38926e-06	0.159485	0.100825	-0.43253	3.27777e-06	-0.194062	0.0451884	0.888398	2.74347e-37	0.581991	4.87803e-11	0.436893	2.54066e-06	-0.0379088	0.698263	0.146947	0.130944	0.18884	0.051415
	CENPW	red	0.641628	9.5909e-14	-0.641628	9.5909e-14	-0.101096	0.300147	-0.666306	4.78217e-15	-0.40718	1.34539e-05	0.885755	8.73702e-37	0.570362	1.42563e-10	0.668376	3.67066e-15	0.0557194	0.568651	0.367855	9.69825e-05	0.240974	0.0124077
	CEP55	red	0.503955	3.13622e-08	-0.503955	3.13622e-08	-0.0943118	0.333911	-0.753584	7.56639e-21	-0.33166	0.000483489	0.751541	1.10088e-20	0.603348	6.07239e-12	0.635725	1.88827e-13	0.0917005	0.347527	0.27674	0.00390696	0.0873231	0.37112
	CHAC2	red	0.247634	0.0101215	-0.247634	0.0101215	0.377361	6.15501e-05	-0.358232	0.000151502	-0.150886	0.120819	0.785315	1.34079e-23	0.517813	1.11805e-08	0.189065	0.0511334	-0.02295	0.814489	0.115794	0.234948	0.211908	0.0284377
	CKAP2	red	0.226127	0.0191796	-0.226127	0.0191796	0.0684682	0.483462	-0.11307	0.246217	-0.16449	0.0904422	0.624701	6.44074e-13	0.127699	0.189931	0.131831	0.175873	-0.0301791	0.757642	0.116458	0.232254	0.124364	0.201854
	CKS1B	red	0.487163	1.03082e-07	-0.487163	1.03082e-07	-0.039598	0.685512	-0.707466	1.61951e-17	-0.292334	0.00224723	0.854775	1.12039e-31	0.510889	1.88261e-08	0.525817	6.03198e-09	0.199918	0.0389639	0.319478	0.000795804	0.13021	0.181294
	CKS2	red	0.526963	5.51472e-09	-0.526963	5.51472e-09	0.0893079	0.360303	-0.5693	1.56899e-10	-0.231009	0.0166666	0.871359	3.01624e-34	0.632865	2.60825e-13	0.526173	5.86654e-09	0.0260648	0.789858	0.204203	0.0348782	0.229658	0.0173317
	COCH	red	0.244025	0.0113098	-0.244025	0.0113098	-0.0269638	0.782786	-0.706615	1.83986e-17	-0.402453	1.72905e-05	0.627891	4.53822e-13	0.485032	1.19347e-07	0.424388	5.22372e-06	0.0372661	0.703138	0.153315	0.114886	-0.0588269	0.547251
	CRELD2	red	-0.0414733	0.671459	0.0414733	0.671459	0.392148	2.94904e-05	-0.338706	0.00035899	-0.175608	0.0704117	0.668788	3.48135e-15	0.189385	0.0507345	-0.100124	0.304842	-0.0265796	0.785806	0.201165	0.0377352	0.23405	0.0152494
	CTSG	red	0.429084	3.99839e-06	-0.429084	3.99839e-06	-0.0877942	0.368535	-0.164205	0.0910101	-0.174369	0.0724492	0.641595	9.62762e-14	0.115034	0.238052	0.282843	0.0031581	0.138931	0.153533	0.364757	0.000112132	0.138079	0.156096
	CTSH	red	0.310918	0.0011158	-0.310918	0.0011158	0.154441	0.112212	-0.44252	1.81962e-06	-0.178915	0.0651998	0.459654	6.34241e-07	0.394888	2.56316e-05	0.285082	0.00291751	-0.0992277	0.309213	0.175609	0.0704098	0.101613	0.297669
	CYAT1	red	0.273103	0.00442533	-0.273103	0.00442533	-0.084632	0.386099	-0.0858352	0.379357	-0.20668	0.032686	0.589951	2.28413e-11	0.0433482	0.657521	0.189726	0.0503113	0.0189891	0.84607	0.136092	0.162195	-0.00406588	0.966846
	DEFA1	red	0.48996	8.49193e-08	-0.48996	8.49193e-08	-0.220419	0.0225258	-0.0371598	0.703945	-0.0974078	0.318214	0.39844	2.13315e-05	0.0697739	0.475141	0.338973	0.000354913	0.20083	0.0380621	0.404461	1.55496e-05	0.168533	0.0826907
	DEFA4	red	0.485966	1.11935e-07	-0.485966	1.11935e-07	-0.147755	0.128816	-0.00766254	0.937564	-0.100416	0.303426	0.509354	2.10979e-08	0.110929	0.255333	0.326496	0.000598712	0.152418	0.117049	0.348488	0.000234648	0.161051	0.0974813
	DEFT1P	red	0.43406	2.99893e-06	-0.43406	2.99893e-06	-0.0859741	0.378583	-0.184351	0.0573187	-0.086101	0.377878	0.611542	2.61876e-12	0.230715	0.0168093	0.348749	0.000231959	0.149689	0.12383	0.335653	0.000408766	0.0948957	0.330913
	DEPDC1	red	0.421992	5.97817e-06	-0.421992	5.97817e-06	-0.078629	0.420797	-0.710717	9.90943e-18	-0.363773	0.000117385	0.833048	9.34419e-29	0.501449	3.76096e-08	0.541503	1.71662e-09	0.155358	0.11007	0.309124	0.0011962	0.09475	0.33166
	DEPDC1B	red	0.336418	0.00039573	-0.336418	0.00039573	0.0642144	0.511107	-0.620491	1.01611e-12	-0.251121	0.00907918	0.828142	3.73531e-28	0.457697	7.17469e-07	0.39524	2.51719e-05	0.125852	0.196469	0.264776	0.00585023	0.173046	0.0746765
	DHFR	red	0.651517	2.98165e-14	-0.651517	2.98165e-14	-0.0218493	0.823237	-0.407978	1.28916e-05	-0.306938	0.00130129	0.793781	2.05768e-24	0.656426	1.64252e-14	0.665772	5.11759e-15	-0.219066	0.0233881	0.201613	0.037302	0.158521	0.102928
	DLGAP5	red	0.541266	1.75035e-09	-0.541266	1.75035e-09	-0.0836905	0.391424	-0.670758	2.70055e-15	-0.388087	3.62216e-05	0.924097	1.14657e-45	0.537517	2.37698e-09	0.604634	5.33004e-12	0.092458	0.343541	0.302487	0.00154163	0.168757	0.0822787
	DNAJB11	red	0.284961	0.00293014	-0.284961	0.00293014	0.225554	0.0194948	-0.608596	3.55342e-12	-0.262655	0.00627262	0.78647	1.04358e-23	0.520801	8.89653e-09	0.305342	0.00138325	-0.0181579	0.852731	0.183733	0.0581738	0.194149	0.0450901
	DONSON	red	0.321596	0.000730849	-0.321596	0.000730849	0.336909	0.000387572	-0.446786	1.40714e-06	-0.23819	0.013489	0.801189	3.70959e-25	0.651712	2.9123e-14	0.339412	0.000348298	-0.188136	0.0523062	0.0824867	0.398296	0.1597	0.100361
	DTL	red	0.446718	1.41296e-06	-0.446718	1.41296e-06	0.0820257	0.400947	-0.507167	2.47937e-08	-0.227753	0.0183087	0.949395	1.26617e-54	0.503137	3.32825e-08	0.444216	1.64356e-06	-0.00438508	0.964245	0.241647	0.0121575	0.151435	0.119458
	DUT	red	0.0877524	0.368764	-0.0877524	0.368764	0.34154	0.000317828	0.0376537	0.700197	-0.100766	0.301737	0.525232	6.3136e-09	0.0316172	0.746476	-0.133522	0.170348	-0.0145521	0.881736	0.26519	0.00577074	0.262426	0.00631995
	E2F8	red	0.371451	8.17927e-05	-0.371451	8.17927e-05	0.028721	0.769015	-0.568588	1.67285e-10	-0.265554	0.00570163	0.910731	4.02648e-42	0.432705	3.2448e-06	0.423622	5.45455e-06	0.0806251	0.409064	0.318732	0.000819916	0.130026	0.181915
	ELANE	red	0.531434	3.87465e-09	-0.531434	3.87465e-09	-0.168962	0.0819016	-0.187211	0.0534966	-0.174735	0.0718412	0.63694	1.64449e-13	0.159298	0.101229	0.391082	3.11346e-05	0.136693	0.160333	0.422373	5.85165e-06	0.184132	0.0576206
	ETFA	red	0.514484	1.43844e-08	-0.514484	1.43844e-08	0.0557791	0.568236	-0.604128	5.61115e-12	-0.257422	0.00743314	0.71903	2.73461e-18	0.449529	1.1905e-06	0.430756	3.6319e-06	0.191836	0.0477614	0.588219	2.69894e-11	0.408523	1.25196e-05
	EZH2	red	0.296631	0.0019191	-0.296631	0.0019191	0.383159	4.63189e-05	-0.320013	0.000778935	-0.00475849	0.961203	0.788784	6.28659e-24	0.528413	4.92088e-09	0.215596	0.0257311	-0.238814	0.01324	0.0130018	0.894258	0.239445	0.0129917
	FABP5	red	0.592267	1.82455e-11	-0.592267	1.82455e-11	0.0633598	0.516757	-0.425539	4.89432e-06	-0.24523	0.0109	0.712409	7.65299e-18	0.585821	3.39477e-11	0.554264	5.88179e-10	-0.139459	0.151959	0.179333	0.0645654	0.242335	0.0119068
	FAM72A	red	0.569444	1.54881e-10	-0.569444	1.54881e-10	0.0123499	0.899532	-0.586124	3.29806e-11	-0.254456	0.00817204	0.823786	1.23265e-27	0.630171	3.52531e-13	0.602597	6.55166e-12	0.024739	0.800318	0.237716	0.0136814	0.187551	0.0530574
	FAM83D	red	0.263314	0.00613853	-0.263314	0.00613853	0.020012	0.837888	-0.548714	9.42349e-10	-0.267039	0.00542742	0.803026	2.39867e-25	0.312555	0.00104678	0.32215	0.000714684	0.131422	0.177232	0.327577	0.000572685	0.0716005	0.463629
	FBP1	red	-0.102803	0.292018	0.102803	0.292018	-0.0936261	0.337453	0.195628	0.0434479	0.03697	0.705387	-0.362509	0.00012447	-0.341004	0.000325267	-0.184162	0.0575795	0.146153	0.133061	0.115759	0.235089	0.118293	0.224927
	FBXO5	red	0.0994998	0.307881	-0.0994998	0.307881	0.45858	6.78693e-07	-0.466863	4.00034e-07	-0.149203	0.125068	0.847031	1.38822e-30	0.463088	5.09872e-07	0.074973	0.442785	-0.0188254	0.847381	0.143307	0.140864	0.191361	0.0483258
	FEN1	red	0.125572	0.197475	-0.125572	0.197475	0.219353	0.0232028	-0.451362	1.06382e-06	-0.139279	0.152494	0.851642	3.15576e-31	0.241554	0.012192	0.0950043	0.330358	0.11629	0.232932	0.225122	0.0197352	0.138445	0.15499
	FKBP11	red	-0.051355	0.599356	0.051355	0.599356	0.307622	0.00126757	0.0593784	0.543495	-0.0495901	0.611979	0.441534	1.9301e-06	-0.0302737	0.756906	-0.213909	0.0269404	-0.0946398	0.332225	0.0310556	0.75083	0.107592	0.269997
	FOXM1	red	0.511109	1.85202e-08	-0.511109	1.85202e-08	-0.221862	0.0216354	-0.560196	3.51987e-10	-0.327783	0.000567845	0.825184	8.43309e-28	0.362728	0.000123216	0.58018	5.78092e-11	0.145562	0.134654	0.373018	7.58932e-05	0.045428	0.642195
	FUT4	red	0.449509	1.19195e-06	-0.449509	1.19195e-06	-0.0423328	0.665055	-0.553356	6.357e-10	-0.165555	0.0883471	0.633397	2.45674e-13	0.572946	1.12734e-10	0.549838	8.57155e-10	-0.0957748	0.326433	0.222781	0.0210845	0.019074	0.84539
	GFI1	red	-0.16477	0.0898883	0.16477	0.0898883	0.138986	0.153368	-0.193873	0.045402	0.122269	0.209617	0.292529	0.00223134	0.0561642	0.565564	-0.118808	0.222902	0.0884971	0.364698	0.0865755	0.375245	-0.214555	0.0264717
	GGH	red	0.743071	5.01523e-20	-0.743071	5.01523e-20	-0.174224	0.0726896	-0.469676	3.3322e-07	-0.487276	1.02279e-07	0.841958	6.70086e-30	0.551626	7.36683e-10	0.737811	1.24854e-19	-0.00263614	0.978501	0.361269	0.000131806	0.225773	0.0193737
	GGTA1P	red	0.0770607	0.430151	-0.0770607	0.430151	-0.0523504	0.592288	-0.341341	0.00032057	-0.407996	1.28789e-05	0.366557	0.000103082	0.0831166	0.394691	0.126852	0.192909	0.246875	0.0103619	0.496818	5.24124e-08	-0.0102259	0.916742
	GIMAP8	red	-0.371708	8.07959e-05	0.371708	8.07959e-05	0.247061	0.0103025	0.607785	3.86265e-12	0.380617	5.25028e-05	-0.579992	5.88329e-11	-0.182276	0.0602301	-0.397492	2.2408e-05	-0.409038	1.2178e-05	-0.466936	3.9814e-07	-0.132331	0.174227
	GINS1	red	0.376834	6.31434e-05	-0.376834	6.31434e-05	0.113205	0.245649	-0.423401	5.52284e-06	-0.208812	0.0308931	0.883869	1.96248e-36	0.365554	0.000108037	0.324607	0.000646817	0.0790675	0.418203	0.267465	0.00535094	0.271624	0.00465312
	GLDC	red	0.255143	0.00799537	-0.255143	0.00799537	-0.0574473	0.556703	-0.148815	0.126064	-0.217737	0.0242632	0.600141	8.38599e-12	0.111402	0.253297	0.219557	0.0230718	0.0730948	0.454328	0.0844163	0.387315	0.145401	0.13509
	GMNN	red	0.541352	1.73797e-09	-0.541352	1.73797e-09	0.133694	0.169792	-0.551506	7.44246e-10	-0.217197	0.0246264	0.916164	1.7196e-43	0.679659	8.35918e-16	0.542693	1.55631e-09	-0.0667144	0.494762	0.205211	0.0339718	0.203153	0.0358441
	GPI	red	0.167666	0.0843078	-0.167666	0.0843078	-0.153891	0.11351	-0.751993	1.0136e-20	-0.370385	8.60475e-05	0.564555	2.39801e-10	0.150347	0.122169	0.276265	0.0039714	0.208498	0.0311518	0.500533	4.01755e-08	-0.0380343	0.697314
	GPX7	red	0.0284387	0.771223	-0.0284387	0.771223	0.342424	0.000305913	-0.639028	1.29498e-13	-0.301799	0.00158217	0.54741	1.05143e-09	0.425046	5.03288e-06	0.064334	0.510318	-0.0929263	0.341092	0.201936	0.0369929	0.10081	0.301524
	GTSF1	red	0.120982	0.214489	-0.120982	0.214489	0.118297	0.224914	-0.169462	0.0809872	-0.238747	0.0132665	0.491713	7.51402e-08	0.0143875	0.883065	0.0175071	0.857952	0.0427177	0.662195	0.331845	0.000479763	0.161745	0.0960272
	HIST1H4J	red	0.553523	6.26669e-10	-0.553523	6.26669e-10	-0.136627	0.160536	-0.552676	6.73696e-10	-0.288393	0.00259194	0.712593	7.43954e-18	0.48398	1.28252e-07	0.592366	1.80697e-11	-0.0293204	0.764334	0.308471	0.00122677	0.15069	0.12131
	HJURP	red	0.471115	3.03289e-07	-0.471115	3.03289e-07	-0.0719084	0.461705	-0.492452	7.1348e-08	-0.267225	0.00539388	0.870281	4.54167e-34	0.371564	8.13519e-05	0.462838	5.18095e-07	0.159702	0.100355	0.270633	0.00481154	0.17782	0.0668895
	HMMR	red	0.558245	4.17195e-10	-0.558245	4.17195e-10	-0.103435	0.289046	-0.72422	1.19544e-18	-0.399303	2.03944e-05	0.892862	3.62543e-38	0.582925	4.46748e-11	0.649126	3.97057e-14	0.123133	0.206391	0.327777	0.000567988	0.143427	0.140529
	HSP90B1	red	0.233379	0.0155529	-0.233379	0.0155529	0.205505	0.033711	-0.343926	0.000286608	-0.270502	0.00483287	0.696764	7.79146e-17	0.337224	0.000382411	0.213604	0.0271645	-0.00178347	0.985454	0.244063	0.0112967	0.223116	0.0208869
	HSP90B1	red	-0.0112521	0.908422	0.0112521	0.908422	0.486005	1.11635e-07	-0.305574	0.00137106	-0.12832	0.187768	0.663263	7.02746e-15	0.315445	0.000934351	-0.0685575	0.482891	-0.0709364	0.467797	0.105164	0.281015	0.218903	0.0234941
	IGH	red	0.254771	0.00809046	-0.254771	0.00809046	0.0448392	0.646519	-0.132808	0.172665	-0.166645	0.086243	0.656185	1.69179e-14	0.167727	0.0841929	0.186351	0.0546232	-0.0847703	0.38532	0.0826645	0.397277	0.0957319	0.326651
	IGHM	red	-0.235707	0.0145223	0.235707	0.0145223	0.345387	0.000268912	-0.118077	0.225783	-0.19194	0.0476385	0.388848	3.48605e-05	0.0161911	0.86853	-0.255097	0.00800709	-0.115852	0.234712	-0.0222018	0.820434	-0.000417499	0.996595
	IGHV3-73	red	0.15004	0.122942	-0.15004	0.122942	0.175568	0.0704768	-0.227631	0.0183727	-0.191706	0.0479152	0.561744	3.0732e-10	0.287232	0.00270212	0.157751	0.104632	-0.157882	0.10434	-0.0053457	0.956419	0.00829208	0.932446
	IGJ	red	0.236779	0.0140682	-0.236779	0.0140682	0.196634	0.0423594	-0.140641	0.148484	-0.0382118	0.69597	0.648904	4.07686e-14	0.311584	0.00108723	0.151933	0.118233	-0.0760822	0.436047	0.0434772	0.656565	0.123013	0.206839
	IGK	red	0.27517	0.00412367	-0.27517	0.00412367	0.00300045	0.975531	-0.122158	0.210034	-0.187546	0.0530628	0.619844	1.08916e-12	0.158017	0.104042	0.220292	0.0226055	-0.0763013	0.434723	0.0741178	0.44802	0.0219033	0.822808
	IGK	red	0.0753445	0.440521	-0.0753445	0.440521	0.180311	0.063097	-0.0659365	0.499818	-0.114791	0.239054	0.587473	2.89907e-11	0.0832386	0.393995	-0.0162484	0.868069	-0.0793219	0.416702	0.0351418	0.719332	0.0492796	0.614212
	IGKC	red	0.185963	0.0551375	-0.185963	0.0551375	0.113257	0.245429	-0.0861055	0.377853	-0.159686	0.100391	0.633619	2.39611e-13	0.18004	0.0635005	0.129002	0.185411	-0.199056	0.039832	0.0490698	0.615722	0.047862	0.624449
	IGKC	red	0.305622	0.00136855	-0.305622	0.00136855	0.0296321	0.761903	-0.147936	0.128343	-0.192548	0.0469252	0.681837	6.23489e-16	0.229852	0.0172347	0.245386	0.0108482	-0.119488	0.220245	0.104926	0.282111	0.0932374	0.339471
	IGKV1-17	red	0.132675	0.1731	-0.132675	0.1731	0.238446	0.0133865	-0.0837211	0.39125	-0.139425	0.152062	0.629394	3.84288e-13	0.195236	0.0438786	0.0413009	0.672746	-0.215371	0.0258901	0.000393987	0.996786	0.0666328	0.495291
	IGKV1-37	red	0.126105	0.195564	-0.126105	0.195564	0.214309	0.0266496	-0.0964279	0.32313	-0.168372	0.0829889	0.607491	3.98079e-12	0.201366	0.0375404	0.0598492	0.540298	-0.136893	0.159716	-0.0157826	0.871819	0.0939977	0.33553
	IGKV1OR2-108	red	0.202866	0.0361123	-0.202866	0.0361123	0.184021	0.057774	-0.105147	0.281096	-0.158862	0.10218	0.638891	1.31542e-13	0.226098	0.0191952	0.114551	0.240042	-0.214266	0.0266805	0.0283994	0.77153	0.0888832	0.362601
	IGLC1	red	0.205549	0.0336716	-0.205549	0.0336716	0.0158207	0.871512	-0.0510175	0.60176	-0.153969	0.113327	0.5774	7.48719e-11	0.0183307	0.851345	0.090322	0.354853	-0.0180715	0.853423	0.14723	0.130195	0.0943712	0.333605
	IGLC1	red	0.24418	0.0112562	-0.24418	0.0112562	0.0893659	0.35999	-0.0796785	0.414604	-0.163096	0.0932453	0.655876	1.75689e-14	0.155324	0.110149	0.155206	0.110424	-0.15028	0.122338	0.0424801	0.66396	0.0970075	0.320216
	IGLJ3	red	0.242484	0.0118531	-0.242484	0.0118531	0.0293396	0.764184	-0.128715	0.186399	-0.153967	0.113331	0.643195	7.9923e-14	0.131398	0.177311	0.174471	0.0722793	-0.0759076	0.437103	0.114237	0.241343	0.107654	0.269719
	IGLJ3	red	0.223974	0.0203874	-0.223974	0.0203874	0.0813419	0.404898	-0.0229766	0.814278	-0.128698	0.186459	0.54372	1.42969e-09	0.101869	0.296448	0.113334	0.245106	-0.105696	0.278576	0.0560516	0.566344	0.129626	0.183276
	IGLL3P	red	0.239659	0.0129087	-0.239659	0.0129087	0.0399196	0.683094	-0.0872152	0.371714	-0.147045	0.130684	0.618035	1.32148e-12	0.108263	0.267	0.144053	0.138786	-0.0702864	0.471895	0.133716	0.169723	0.0685608	0.48287
	IGLL5	red	0.195494	0.043595	-0.195494	0.043595	0.0807726	0.408204	-0.0470824	0.630111	-0.188736	0.051546	0.584965	3.68262e-11	0.0675169	0.489574	0.079798	0.413902	0.00728453	0.940638	0.155792	0.109067	0.143478	0.140385
	IGLV1-44	red	0.278957	0.00361827	-0.278957	0.00361827	0.0462198	0.6364	-0.134843	0.166121	-0.181729	0.0610173	0.675769	1.40255e-15	0.17192	0.0766149	0.194421	0.0447838	-0.0851083	0.383421	0.0898319	0.35748	0.0802887	0.411028
	IGLV4-60	red	0.111837	0.251438	-0.111837	0.251438	0.0818076	0.402205	-0.33137	0.000489385	-0.242568	0.0118228	0.539028	2.102e-09	0.137225	0.158696	0.0912661	0.349825	0.0969251	0.320629	0.176712	0.0686355	0.0957311	0.326655
	INHBA	red	0.426952	4.51667e-06	-0.426952	4.51667e-06	-0.173756	0.0734739	-0.392366	2.9165e-05	-0.216012	0.0254403	0.561959	3.01571e-10	0.310976	0.00111328	0.450365	1.13104e-06	0.0676843	0.488496	0.364523	0.000113359	-0.0636685	0.514712
	ITM2C	red	-0.010926	0.911065	0.010926	0.911065	0.192394	0.0471053	0.0219625	0.822337	-0.120384	0.216782	0.513758	1.5191e-08	-0.0291914	0.76534	-0.116315	0.232834	-0.0810637	0.406512	0.0503451	0.606564	0.158528	0.102913
	KIAA0101	red	0.653375	2.38242e-14	-0.653375	2.38242e-14	-0.0947023	0.331905	-0.463246	5.04764e-07	-0.271754	0.00463273	0.904855	9.78952e-41	0.546223	1.16117e-09	0.632872	2.60642e-13	-0.0425143	0.663706	0.251912	0.00885634	0.202853	0.0361251
	KIF11	red	0.494756	6.06629e-08	-0.494756	6.06629e-08	-0.00276466	0.977453	-0.639432	1.23618e-13	-0.314087	0.000985737	0.909174	9.57558e-42	0.53784	2.31532e-09	0.531608	3.82121e-09	0.0946222	0.332316	0.303714	0.00147167	0.171406	0.0775139
	KIF14	red	0.474529	2.42179e-07	-0.474529	2.42179e-07	-0.0443268	0.650291	-0.686957	3.09822e-16	-0.340646	0.000330311	0.841854	6.91709e-30	0.52999	4.34483e-09	0.553327	6.37289e-10	0.139107	0.153007	0.297333	0.00186978	0.121175	0.213754
	KIF15	red	0.375018	6.89398e-05	-0.375018	6.89398e-05	0.00969364	0.921062	-0.4583	6.9075e-07	-0.266283	0.0055655	0.810511	3.86543e-26	0.377388	6.14695e-05	0.391445	3.05651e-05	0.0206387	0.832884	0.155209	0.110416	0.0801669	0.41174
	KIF18B	red	0.448361	1.2786e-06	-0.448361	1.2786e-06	-0.12969	0.18306	-0.534596	3.00907e-09	-0.248673	0.00980053	0.7601	2.23279e-21	0.38749	3.73253e-05	0.510207	1.9805e-08	0.13071	0.17961	0.286436	0.00278019	0.0851843	0.382995
	KIF20A	red	0.464724	4.59144e-07	-0.464724	4.59144e-07	-0.136481	0.160988	-0.628381	4.29935e-13	-0.396386	2.37282e-05	0.786019	1.15115e-23	0.427814	4.29994e-06	0.5495	8.81987e-10	0.0688734	0.480871	0.330638	0.000504532	0.122992	0.206916
	KIF2C	red	0.548484	9.60788e-10	-0.548484	9.60788e-10	-0.276472	0.00394321	-0.657711	1.40261e-14	-0.38797	3.64358e-05	0.822763	1.62395e-27	0.428656	4.09779e-06	0.655047	1.94418e-14	0.150395	0.122048	0.337275	0.000381584	0.0530626	0.587254
	KIF4A	red	0.531424	3.87768e-09	-0.531424	3.87768e-09	-0.199714	0.0391677	-0.548	1.00059e-09	-0.381109	5.12488e-05	0.828369	3.50699e-28	0.391608	3.03128e-05	0.585678	3.44135e-11	0.060775	0.534039	0.356463	0.000164201	0.132823	0.172615
	KRT23	red	-0.299111	0.00175003	0.299111	0.00175003	0.0812929	0.405182	0.649653	3.72841e-14	0.260205	0.00679423	-0.466555	4.08066e-07	-0.298777	0.001772	-0.345401	0.000268743	-0.344333	0.000281568	-0.419064	7.03947e-06	-0.0675668	0.489253
	LINC00282	red	-0.0573947	0.557065	0.0573947	0.557065	0.060753	0.534187	0.393423	2.76326e-05	0.341562	0.000317533	-0.401247	1.84228e-05	-0.110344	0.257863	-0.148144	0.1278	-0.0369141	0.705812	-0.150393	0.122053	0.196052	0.0429865
	LOC100293211	red	0.234478	0.0150587	-0.234478	0.0150587	0.129542	0.183564	-0.207823	0.0317142	-0.234724	0.01495	0.653172	2.44171e-14	0.317799	0.000851023	0.224966	0.019823	-0.167712	0.0842215	0.0237088	0.808471	0.0107913	0.912157
	LOC100294341	red	-0.181745	0.0609941	0.181745	0.0609941	0.0601453	0.538292	0.149653	0.123922	0.265384	0.00573378	-0.347905	0.000240761	-0.0607632	0.534118	-0.176467	0.069027	0.0166755	0.864634	-0.215598	0.0257298	-0.109614	0.261045
	LOC101928620	red	-0.0676578	0.488666	0.0676578	0.488666	0.347929	0.000240512	-0.0731516	0.453976	-0.209901	0.0300097	0.498901	4.51712e-08	0.121914	0.210952	-0.125652	0.197188	-0.211095	0.029066	0.0627006	0.521137	0.0685761	0.482771
	LOC101930405	red	0.10009	0.305006	-0.10009	0.305006	0.169072	0.0817003	-0.039485	0.686363	-0.0207669	0.831862	0.461432	5.6665e-07	0.212866	0.0277123	0.0773898	0.428178	-0.186074	0.0549905	-0.0540853	0.58006	-0.0705773	0.470058
	LOC102724250	red	-0.138616	0.154476	0.138616	0.154476	-0.0705685	0.470114	0.618634	1.23968e-12	0.274128	0.00427334	-0.569262	1.57438e-10	-0.43058	3.66888e-06	-0.277133	0.00385431	-0.130917	0.178916	-0.216421	0.0251569	0.0695269	0.476709
	MAD2L1	red	0.363346	0.000119733	-0.363346	0.000119733	0.328807	0.000544353	-0.587306	2.94582e-11	-0.284996	0.00292646	0.9075	2.39032e-41	0.642798	8.37096e-14	0.349237	0.000227001	0.000556174	0.995464	0.209392	0.0304195	0.250682	0.00920512
	MANF	red	0.150573	0.121602	-0.150573	0.121602	0.122596	0.208394	-0.428177	4.21176e-06	-0.295198	0.00202335	0.709458	1.1995e-17	0.149285	0.124861	0.0913628	0.349313	0.218216	0.0239446	0.315502	0.000932236	0.188503	0.0518406
	MCM2	red	0.103008	0.291053	-0.103008	0.291053	0.226449	0.0190043	-0.221757	0.021699	-0.131298	0.177644	0.733148	2.75282e-19	0.161303	0.0969508	0.0491861	0.614884	0.0032295	0.973663	0.220563	0.0224356	0.212822	0.027745
	MCUR1	red	0.0028122	0.977066	-0.0028122	0.977066	0.302309	0.00155202	-0.486166	1.10406e-07	-0.213852	0.0269826	0.604831	5.2244e-12	0.170652	0.0788457	-0.0316264	0.746404	0.24524	0.0108967	0.608228	3.69063e-12	0.313229	0.00101952
	MELK	red	0.508612	2.22884e-08	-0.508612	2.22884e-08	-0.0954888	0.327887	-0.656253	1.67772e-14	-0.348823	0.000231203	0.887859	3.48276e-37	0.44812	1.29753e-06	0.560868	3.31889e-10	0.173532	0.0738508	0.388761	3.50144e-05	0.203127	0.0358689
	MEST	red	-0.0992572	0.309068	0.0992572	0.309068	0.300294	0.0016743	-0.312664	0.00104235	-0.310207	0.00114708	0.46619	4.1781e-07	0.166454	0.0866091	-0.0582893	0.550925	0.0921824	0.344989	0.478697	1.83401e-07	0.207093	0.0323319
	MIR7110	red	0.202973	0.0360129	-0.202973	0.0360129	0.180524	0.0627807	-0.12408	0.202897	-0.256075	0.00776092	0.663039	7.22875e-15	0.148801	0.1261	0.09841	0.313236	-0.0397544	0.684336	0.229171	0.0175768	0.283148	0.00312432
	MKI67	red	0.490656	8.0898e-08	-0.490656	8.0898e-08	-0.227895	0.018234	-0.634231	2.23641e-13	-0.341855	0.000313537	0.839959	1.22722e-29	0.381033	5.14389e-05	0.584412	3.88111e-11	0.139699	0.151249	0.36365	0.000118056	0.0878054	0.368473
	MPO	red	0.462772	5.20265e-07	-0.462772	5.20265e-07	-0.152076	0.117883	-0.304633	0.00142115	-0.227204	0.0185985	0.680408	7.55966e-16	0.203292	0.0357154	0.39547	2.48757e-05	0.165434	0.0885836	0.414997	8.81067e-06	0.128149	0.18836
	MRC1	red	0.208455	0.0311871	-0.208455	0.0311871	-0.0818084	0.4022	-0.316526	0.000895191	-0.0925934	0.342832	0.246915	0.010349	0.0956329	0.327154	0.180825	0.0623358	0.283102	0.00312941	0.188222	0.0521966	0.0780035	0.424514
	MRPL51	red	0.512309	1.69343e-08	-0.512309	1.69343e-08	-0.0408075	0.676436	-0.650857	3.22767e-14	-0.393392	2.76762e-05	0.736031	1.69179e-19	0.461309	5.71096e-07	0.505294	2.84436e-08	0.198093	0.0408216	0.377227	6.19527e-05	0.198878	0.0400131
	MS4A3	red	0.449605	1.18497e-06	-0.449605	1.18497e-06	-0.0728453	0.455873	-0.253443	0.00843878	-0.182493	0.0599203	0.662794	7.45408e-15	0.277662	0.00378453	0.365494	0.000108337	0.172029	0.0764255	0.362518	0.000124416	0.0949111	0.330835
	MYBL2	red	0.288542	0.00257807	-0.288542	0.00257807	-0.272263	0.00455347	-0.450306	1.13519e-06	-0.272899	0.0044561	0.697217	7.30108e-17	-0.00803386	0.934545	0.298485	0.0017914	0.360337	0.000137584	0.393132	2.80471e-05	0.0754596	0.439822
	MYL6B	red	0.614357	1.95048e-12	-0.614357	1.95048e-12	-0.216757	0.0249259	-0.608674	3.52461e-12	-0.360261	0.000138061	0.832713	1.02867e-28	0.436484	2.60245e-06	0.639475	1.23009e-13	0.0907589	0.352521	0.397485	2.24164e-05	0.247957	0.0100208
	MZB1	red	0.325752	0.000617257	-0.325752	0.000617257	0.063942	0.512904	-0.154884	0.111172	-0.188196	0.0522302	0.723513	1.33938e-18	0.244867	0.011022	0.248182	0.00995134	-0.121436	0.212761	0.163899	0.0916235	0.153155	0.115269
	NAA38	red	0.622936	7.80398e-13	-0.622936	7.80398e-13	-0.112703	0.247764	-0.386917	3.84127e-05	-0.325702	0.000618531	0.634144	2.2584e-13	0.485471	1.15803e-07	0.574014	1.02256e-10	-0.109277	0.26252	0.229315	0.0175041	0.175185	0.071101
	NCAPG	red	0.473314	2.62453e-07	-0.473314	2.62453e-07	0.0270875	0.781815	-0.633471	2.43642e-13	-0.337473	0.000378384	0.941111	2.92122e-51	0.532834	3.46545e-09	0.507052	2.50038e-08	0.0507946	0.603351	0.254078	0.00827057	0.167477	0.0846624
	NCAPG2	red	-0.00552524	0.954957	0.00552524	0.954957	0.310384	0.00113921	-0.42562	4.87191e-06	-0.208069	0.031508	0.674722	1.61005e-15	0.369015	9.18157e-05	0.0724775	0.458158	-0.0185251	0.849787	0.0647322	0.507698	0.0423466	0.664952
	NDC80	red	0.275032	0.00414328	-0.275032	0.00414328	0.313122	0.00102378	-0.450515	1.12071e-06	-0.163417	0.0925932	0.852839	2.13073e-31	0.56843	1.6968e-10	0.282903	0.00315142	-0.178352	0.0660646	0.064896	0.506623	0.147363	0.129845
	NEK2	red	0.463002	5.12684e-07	-0.463002	5.12684e-07	-0.154007	0.113235	-0.657349	1.46663e-14	-0.408525	1.25182e-05	0.831809	1.33138e-28	0.437528	2.44756e-06	0.565084	2.28798e-10	0.140227	0.149694	0.285706	0.0028535	0.12821	0.188149
	NETO2	red	0.39333	2.77645e-05	-0.39333	2.77645e-05	0.141683	0.145471	-0.143665	0.139865	-0.216208	0.0253039	0.643596	7.62695e-14	0.510427	1.94839e-08	0.412037	1.03556e-05	-0.293469	0.002156	0.0205874	0.833294	0.17151	0.0773309
	NME1	red	0.534707	2.98234e-09	-0.534707	2.98234e-09	0.130422	0.180579	-0.418954	7.08241e-06	-0.333823	0.000441581	0.856142	7.07824e-32	0.49474	6.07346e-08	0.441363	1.9498e-06	-0.0537899	0.582134	0.243722	0.0114147	0.315598	0.000928688
	NPTN-IT1	red	-0.0496109	0.611829	0.0496109	0.611829	-0.134087	0.16853	0.286275	0.00279617	0.166007	0.0874698	-0.318128	0.000839929	-0.166488	0.0865429	-0.0625395	0.52221	-0.176767	0.0685479	-0.000484298	0.99605	-0.149179	0.12513
	NUCB2	red	0.355197	0.000173884	-0.355197	0.000173884	0.213955	0.0269068	-0.435929	2.68857e-06	-0.326936	0.000587987	0.794225	1.86053e-24	0.561893	3.03317e-10	0.365282	0.000109417	-0.089974	0.356718	0.220966	0.0221849	0.14191	0.144818
	NUF2	red	0.3315	0.000486728	-0.3315	0.000486728	0.0470332	0.630469	-0.647147	5.02306e-14	-0.338931	0.000355548	0.814597	1.3784e-26	0.472246	2.81583e-07	0.413136	9.75434e-06	0.150313	0.122253	0.18258	0.0597961	0.0818426	0.402003
	NUSAP1	red	0.612929	2.2656e-12	-0.612929	2.2656e-12	-0.182904	0.0593358	-0.628436	4.27328e-13	-0.349551	0.000223861	0.909627	7.45273e-42	0.453599	9.26538e-07	0.63656	1.71738e-13	0.172871	0.0749749	0.388983	3.46232e-05	0.200635	0.038254
	OIP5	red	0.448741	1.24927e-06	-0.448741	1.24927e-06	-0.00757617	0.938266	-0.546517	1.13298e-09	-0.361578	0.000129942	0.913902	6.55505e-43	0.402557	1.71962e-05	0.459083	6.57526e-07	0.141726	0.145347	0.360193	0.000138496	0.260712	0.00668333
	OLR1	red	0.334213	0.000434395	-0.334213	0.000434395	-0.0254866	0.794416	-0.182708	0.0596137	-0.0550369	0.573404	0.450297	1.13577e-06	0.205744	0.0334999	0.24603	0.0106354	0.0855758	0.380804	0.326944	0.000587807	0.00806841	0.934264
	PBK	red	0.334224	0.0004342	-0.334224	0.0004342	0.163097	0.0932436	-0.310399	0.00113857	-0.17363	0.0736864	0.787593	8.16634e-24	0.394672	2.59177e-05	0.293931	0.00211979	-0.0392155	0.688392	0.135711	0.163386	0.256256	0.00771634
	PCNA	red	0.135735	0.163312	-0.135735	0.163312	0.401342	1.8331e-05	-0.370564	8.53157e-05	-0.0260109	0.790283	0.814476	1.42176e-26	0.311609	0.00108618	0.0118296	0.903744	0.0407622	0.676775	0.217226	0.0246071	0.293031	0.00219083
	PDIA4	red	-0.138675	0.1543	0.138675	0.1543	0.331612	0.000484464	-0.246141	0.0105993	-0.0475495	0.626716	0.504186	3.08388e-08	0.0543119	0.578472	-0.178363	0.0660473	0.0465463	0.634016	0.13167	0.176408	0.0937599	0.33676
	PDIA6	red	0.0213943	0.826861	-0.0213943	0.826861	0.47168	2.92248e-07	-0.393413	2.76469e-05	-0.0851695	0.383078	0.62696	5.02886e-13	0.329828	0.000521799	-0.0431578	0.658931	-0.0411283	0.674036	0.18242	0.0600242	0.251822	0.00888138
	PIM2	red	-0.262178	0.00637148	0.262178	0.00637148	0.222236	0.0214099	0.109149	0.263083	0.215351	0.0259039	0.213396	0.0273179	-0.299406	0.00173091	-0.403167	1.66515e-05	0.194751	0.0444151	0.061432	0.529619	0.120267	0.217229
	PLS1	red	0.1146	0.239841	-0.1146	0.239841	0.279799	0.00351382	-0.356613	0.000163085	-0.183475	0.0585342	0.631213	3.13874e-13	0.356335	0.000165157	0.121476	0.212612	-0.00144037	0.988252	0.129945	0.18219	0.07103	0.467208
	POLE2	red	0.445753	1.49801e-06	-0.445753	1.49801e-06	0.0559467	0.567072	-0.550654	8.00003e-10	-0.261771	0.00645657	0.895011	1.3245e-38	0.471636	2.93099e-07	0.440599	2.04069e-06	0.121172	0.213765	0.264274	0.00594787	0.156725	0.106937
	PPIB	red	0.114936	0.238456	-0.114936	0.238456	0.38454	4.32515e-05	-0.118622	0.223634	-0.140856	0.147858	0.629213	3.92094e-13	0.252982	0.00856249	-0.0112632	0.908332	-0.326946	0.00058775	0.00563267	0.954082	0.126002	0.195933
	PRC1	red	0.501186	3.83308e-08	-0.501186	3.83308e-08	-0.117881	0.226559	-0.75324	8.06141e-21	-0.354647	0.000178255	0.854203	1.356e-31	0.502518	3.48105e-08	0.579945	5.909e-11	0.179433	0.0644133	0.350086	0.000218615	0.116109	0.233666
	PRDX4	red	0.391154	3.10207e-05	-0.391154	3.10207e-05	0.284568	0.00297121	-0.36898	9.19698e-05	-0.206207	0.033095	0.77478	1.23143e-22	0.444589	1.60703e-06	0.252583	0.0086711	-0.0553038	0.571543	0.221904	0.0216103	0.277476	0.00380897
	PRG2	red	0.312344	0.00105547	-0.312344	0.00105547	-0.128427	0.187396	-0.402605	1.71532e-05	-0.129219	0.184667	0.579102	6.3926e-11	0.109561	0.261277	0.282489	0.00319779	0.23546	0.0146288	0.344149	0.000283842	0.177914	0.0667432
	PRTN3	red	0.432879	3.21219e-06	-0.432879	3.21219e-06	-0.113592	0.244029	-0.307449	0.00127602	-0.225454	0.0195504	0.707056	1.72228e-17	0.218943	0.0234683	0.3733	7.48745e-05	0.136084	0.16222	0.418947	7.08528e-06	0.131737	0.176186
	PSAT1	red	0.384367	4.3625e-05	-0.384367	4.3625e-05	0.151697	0.118814	-0.594494	1.46748e-11	-0.307604	0.00126841	0.876713	3.73853e-35	0.499693	4.26761e-08	0.383099	4.64575e-05	0.128753	0.186268	0.282566	0.00318912	0.156162	0.108218
	PSMD14	red	0.282551	0.00319083	-0.282551	0.00319083	0.297133	0.00188371	-0.752837	8.682e-21	-0.276936	0.00388061	0.770924	2.69126e-22	0.620013	1.06962e-12	0.311155	0.00110559	0.0863077	0.376729	0.253797	0.00834452	0.282035	0.00324923
	PSPH	red	0.353501	0.000187685	-0.353501	0.000187685	0.231604	0.0163806	-0.332644	0.000463988	-0.233386	0.0155497	0.500452	4.04112e-08	0.534166	3.11488e-09	0.339846	0.000341869	-0.109695	0.26069	0.114598	0.239848	0.248432	0.00987438
	PTGR1	red	0.493131	6.80249e-08	-0.493131	6.80249e-08	-0.209415	0.0304006	-0.657176	1.49812e-14	-0.34093	0.000326299	0.684485	4.35067e-16	0.457772	7.14066e-07	0.621013	9.60569e-13	0.150715	0.121248	0.347791	0.000241978	0.0509883	0.601968
	PTTG1	red	0.555143	5.45443e-10	-0.555143	5.45443e-10	-0.307612	0.00126806	-0.6684	3.65921e-15	-0.4536	9.26472e-07	0.824134	1.12194e-27	0.274786	0.0041783	0.573073	1.11443e-10	0.407152	1.34741e-05	0.523719	7.10196e-09	0.221816	0.0216634
	RACGAP1	red	0.33269	0.000463095	-0.33269	0.000463095	0.213646	0.0271334	-0.643368	7.83305e-14	-0.212266	0.0281645	0.879841	1.0553e-35	0.554874	5.58191e-10	0.343017	0.000298152	0.00838245	0.931711	0.224273	0.0202159	0.114063	0.242066
	RAD51AP1	red	0.356605	0.000163141	-0.356605	0.000163141	0.213846	0.026987	-0.534964	2.92135e-09	-0.171689	0.0770182	0.817657	6.2629e-27	0.59941	9.02131e-12	0.391456	3.05476e-05	0.0137649	0.888092	0.122085	0.210309	0.0936545	0.337306
	RFC4	red	0.0603649	0.536806	-0.0603649	0.536806	0.485877	1.12619e-07	-0.434933	2.85e-06	-0.17204	0.0764066	0.801892	3.14112e-25	0.434839	2.86575e-06	0.0206757	0.83259	-0.118378	0.224593	0.136231	0.161764	0.193429	0.0459081
	RMI2	red	0.278961	0.00361777	-0.278961	0.00361777	0.0111783	0.90902	-0.334158	0.000435398	-0.0956229	0.327204	0.692981	1.3357e-16	0.287895	0.00263866	0.284724	0.00295487	-0.079505	0.415624	0.144609	0.137253	-0.0377488	0.699476
	RNASE3	red	0.726878	7.76692e-19	-0.726878	7.76692e-19	-0.300141	0.00168388	-0.321159	0.000743838	-0.26469	0.00586686	0.61896	1.1972e-12	0.313649	0.00100285	0.62378	7.12006e-13	0.07409	0.448191	0.431555	3.46819e-06	0.191891	0.0476964
	RNASEH2A	red	-0.0904135	0.354364	0.0904135	0.354364	0.392156	2.94787e-05	-0.249058	0.00968401	-0.0627162	0.521033	0.624456	6.61484e-13	0.148572	0.126692	-0.135532	0.163945	-0.181507	0.0613397	0.124154	0.202625	0.17996	0.0636206
	ROMO1	red	0.662329	7.90253e-15	-0.662329	7.90253e-15	-0.172272	0.0760035	-0.651547	2.97081e-14	-0.377692	6.05671e-05	0.760164	2.20565e-21	0.555255	5.40189e-10	0.678597	9.63548e-16	-0.0426933	0.662376	0.325088	0.000634231	0.17599	0.0697935
	RP11-420K14.2	red	0.26472	0.00586098	-0.26472	0.00586098	0.082612	0.397577	-0.0660682	0.49896	0.00276124	0.977481	0.386533	3.91586e-05	0.192161	0.0473778	0.173823	0.0733617	0.0155786	0.873461	0.282725	0.00317125	0.240387	0.0126292
	RPA3	red	0.387892	3.6579e-05	-0.387892	3.6579e-05	0.285019	0.00292406	-0.490681	8.07568e-08	-0.204522	0.0345891	0.838645	1.81844e-29	0.601548	7.28169e-12	0.33337	0.000450083	-0.0676644	0.488624	0.177925	0.0667263	0.201852	0.0370731
	RRM2	red	0.576201	8.36387e-11	-0.576201	8.36387e-11	-0.0200806	0.837341	-0.524676	6.59324e-09	-0.267678	0.005313	0.953878	1.09017e-56	0.525949	5.97008e-09	0.559805	3.64219e-10	0.0254706	0.794542	0.303642	0.00147567	0.220945	0.0221974
	SDF2L1	red	0.212467	0.0280125	-0.212467	0.0280125	0.207553	0.0319413	-0.398921	2.08041e-05	-0.208678	0.0310026	0.768177	4.65444e-22	0.278916	0.00362349	0.160342	0.098983	-0.0315923	0.746668	0.253156	0.00851565	0.208908	0.0308142
	SEC61G	red	0.521988	8.11946e-09	-0.521988	8.11946e-09	0.102596	0.292997	-0.560755	3.35182e-10	-0.249498	0.00955208	0.811641	2.91358e-26	0.584047	4.01772e-11	0.495478	5.76429e-08	-0.135338	0.164555	0.245236	0.0108983	0.247139	0.0102778
	SERPINB10	red	0.426452	4.64695e-06	-0.426452	4.64695e-06	-0.110495	0.257205	-0.375781	6.64452e-05	-0.299628	0.0017166	0.565099	2.28494e-10	0.292294	0.00225053	0.396936	2.30625e-05	0.155331	0.110133	0.345682	0.000265466	0.0530289	0.587492
	SERPINB2	red	0.511162	1.8447e-08	-0.511162	1.8447e-08	-0.0917519	0.347255	-0.659414	1.13645e-14	-0.265624	0.00568848	0.601707	7.16628e-12	0.512731	1.64079e-08	0.555428	5.32227e-10	0.204218	0.0348652	0.29482	0.00205172	0.244993	0.0109797
	SERPINI1	red	0.287736	0.00265382	-0.287736	0.00265382	0.0348302	0.721719	-0.663759	6.60199e-15	-0.280028	0.00348579	0.625822	5.69783e-13	0.50045	4.04159e-08	0.398	2.18247e-05	0.180869	0.0622713	0.330647	0.000504349	0.0926416	0.34258
	SGOL2	red	0.354305	0.00018102	-0.354305	0.00018102	0.241585	0.0121805	-0.629462	3.81423e-13	-0.261827	0.00644482	0.835562	4.51379e-29	0.653207	2.43136e-14	0.401071	1.85929e-05	-0.0682046	0.485152	0.149816	0.123509	0.177222	0.0678277
	SHCBP1	red	0.516609	1.22504e-08	-0.516609	1.22504e-08	0.00148639	0.987877	-0.546904	1.09692e-09	-0.358415	0.000150244	0.903024	2.53774e-40	0.526176	5.86504e-09	0.548751	9.39394e-10	0.0271344	0.781446	0.230348	0.0169888	0.197055	0.0419109
	SKA1	red	0.359465	0.000143196	-0.359465	0.000143196	0.0563894	0.564004	-0.396971	2.30214e-05	-0.247036	0.0103106	0.788395	6.84756e-24	0.363857	0.000116927	0.366016	0.000105725	-0.0612968	0.530527	0.192025	0.0475385	0.153052	0.115516
	SKA2	red	0.138699	0.154226	-0.138699	0.154226	0.358237	0.000151468	-0.592522	1.77964e-11	-0.0905013	0.353895	0.798663	6.70708e-25	0.507085	2.49436e-08	0.154669	0.111675	-0.00557135	0.954582	0.173145	0.0745079	0.164633	0.0901599
	SLC16A14	red	0.167055	0.0854617	-0.167055	0.0854617	0.253723	0.00836409	-0.103801	0.287334	-0.0510276	0.601688	0.565203	2.2639e-10	0.250489	0.00926084	0.0728069	0.456112	-0.091132	0.350537	0.0675635	0.489274	0.222353	0.0213396
	SLC22A16	red	0.325279	0.000629321	-0.325279	0.000629321	-0.0171757	0.860614	-0.257162	0.00749554	-0.0133844	0.891166	0.515297	1.35293e-08	0.199708	0.0391738	0.262315	0.00634295	0.25677	0.00759037	0.27531	0.00410395	0.203082	0.035911
	SLC26A6	red	-0.00516861	0.957862	0.00516861	0.957862	-0.252656	0.00865126	0.489698	8.6481e-08	-0.0458394	0.639181	-0.433688	3.06458e-06	-0.313008	0.00102839	-0.0356781	0.715232	-0.0685841	0.48272	-0.270003	0.00491475	-0.226113	0.0191873
	SMC2	red	0.144294	0.138119	-0.144294	0.138119	0.3882	3.60164e-05	-0.611742	2.56458e-12	-0.233013	0.0157206	0.829157	2.81444e-28	0.575762	8.70915e-11	0.202605	0.0363581	-0.0067174	0.945252	0.164767	0.089895	0.175141	0.0711744
	SNRNP25	red	0.194709	0.0444617	-0.194709	0.0444617	0.192876	0.0465448	-0.433226	3.14798e-06	-0.245746	0.0107289	0.830093	2.16431e-28	0.19579	0.0432706	0.105885	0.277711	0.130656	0.179789	0.360711	0.000135239	0.290065	0.0024403
	SPAG5	red	0.563305	2.67838e-10	-0.563305	2.67838e-10	-0.241754	0.0121184	-0.676228	1.32003e-15	-0.438609	2.29621e-06	0.815138	1.20023e-26	0.433105	3.17025e-06	0.636528	1.72349e-13	0.159619	0.100535	0.289559	0.00248525	0.06107	0.532052
	SPC25	red	0.38714	3.79859e-05	-0.38714	3.79859e-05	0.0626584	0.521418	-0.539972	1.94618e-09	-0.253693	0.0083721	0.889101	2.00669e-37	0.405639	1.46067e-05	0.384729	4.28465e-05	0.0877511	0.368771	0.267648	0.00531829	0.193524	0.0457988
	SRM	red	-0.259996	0.00684047	0.259996	0.00684047	0.392952	2.8306e-05	-0.155021	0.110853	-0.0212447	0.828052	0.479449	1.74363e-07	-0.0788117	0.419715	-0.34632	0.000258151	0.0163891	0.866938	0.105908	0.277606	0.149352	0.124688
	STIL	red	0.199577	0.0393053	-0.199577	0.0393053	0.263433	0.00611462	-0.39531	2.50821e-05	-0.173981	0.0730964	0.822762	1.6243e-27	0.375517	6.72979e-05	0.186526	0.054393	-0.093328	0.339	0.149138	0.125235	0.184114	0.0576459
	SUCNR1	red	0.513406	1.55982e-08	-0.513406	1.55982e-08	-0.247347	0.010212	-0.376375	6.45655e-05	-0.157714	0.104715	0.652693	2.58715e-14	0.180556	0.0627338	0.445025	1.5653e-06	0.237642	0.0137116	0.641014	1.02987e-13	0.290537	0.00239891
	TIPIN	red	0.111685	0.252087	-0.111685	0.252087	0.360069	0.000139285	-0.403329	1.65099e-05	-0.0996224	0.307283	0.781035	3.3504e-23	0.36359	0.000118388	0.0869519	0.373165	0.00654837	0.946628	0.229115	0.0176054	0.277407	0.00381801
	TK1	red	0.571712	1.26139e-10	-0.571712	1.26139e-10	-0.292502	0.0022335	-0.572574	1.16629e-10	-0.363579	0.000118449	0.881705	4.88024e-36	0.304913	0.00140607	0.601889	7.03598e-12	0.286533	0.00277056	0.415805	8.42822e-06	0.174711	0.0718817
	TMEM52B	red	0.240157	0.0127168	-0.240157	0.0127168	0.0271594	0.78125	-0.420017	6.67587e-06	-0.212581	0.0279266	0.687149	3.0174e-16	0.257493	0.00741618	0.251105	0.00908386	0.118319	0.224825	0.295819	0.00197758	0.0579404	0.553316
	TMEM56	red	0.379846	5.45254e-05	-0.379846	5.45254e-05	-0.121444	0.212733	-0.392871	2.84233e-05	-0.331224	0.000492363	0.658582	1.25968e-14	0.243584	0.0114631	0.371789	8.04833e-05	0.318884	0.000814976	0.300952	0.00163344	0.0551448	0.572651
	TNFRSF17	red	0.260653	0.0066961	-0.260653	0.0066961	0.217263	0.0245817	-0.108258	0.267024	-0.132425	0.173917	0.655535	1.83172e-14	0.343995	0.000285742	0.177992	0.0666228	-0.165165	0.08911	0.0503373	0.60662	0.151056	0.120398
	TOP2A	red	0.56665	1.99008e-10	-0.56665	1.99008e-10	-0.0961592	0.324486	-0.653799	2.26278e-14	-0.366563	0.000103053	0.916253	1.63035e-43	0.518293	1.07787e-08	0.609276	3.31246e-12	0.106865	0.273264	0.346296	0.00025842	0.158625	0.102699
	TPX2	red	0.479659	1.71921e-07	-0.479659	1.71921e-07	-0.160239	0.0992026	-0.680263	7.70811e-16	-0.363742	0.000117555	0.866253	2.02893e-33	0.402612	1.71464e-05	0.547373	1.0547e-09	0.180777	0.0624077	0.364598	0.000112963	0.0761674	0.435531
	TRIP13	red	0.560158	3.53141e-10	-0.560158	3.53141e-10	-0.110179	0.258579	-0.563409	2.65399e-10	-0.382052	4.89237e-05	0.880858	6.94014e-36	0.484221	1.26155e-07	0.607152	4.12175e-12	0.0789	0.419193	0.34142	0.000319478	0.137031	0.159291
	TTK	red	0.443816	1.68352e-06	-0.443816	1.68352e-06	0.000370376	0.996979	-0.667274	4.22653e-15	-0.295225	0.00202135	0.895508	1.04658e-38	0.478825	1.81841e-07	0.484587	1.23038e-07	0.173692	0.0735807	0.358261	0.000151302	0.151524	0.119239
	TUBB6	red	0.15441	0.112284	-0.15441	0.112284	0.0459365	0.638471	-0.455939	8.00981e-07	-0.231734	0.0163186	0.472353	2.79606e-07	0.219493	0.0231129	0.174089	0.0729149	0.256767	0.00759104	0.260606	0.00670647	-0.0172094	0.860343
	TUBG1	red	0.184142	0.0576071	-0.184142	0.0576071	0.037623	0.70043	-0.669481	3.18441e-15	-0.28566	0.00285816	0.816475	8.5093e-27	0.267161	0.00540538	0.249285	0.00961566	0.317093	0.000875286	0.36496	0.000111076	0.148517	0.126833
	TYMS	red	0.540226	1.90609e-09	-0.540226	1.90609e-09	-0.0434762	0.656573	-0.519388	9.91408e-09	-0.241876	0.0120735	0.943222	4.53888e-52	0.508698	2.21479e-08	0.550228	8.2933e-10	0.00771341	0.93715	0.286363	0.00278743	0.16484	0.0897503
	UAP1	red	0.0555027	0.570158	-0.0555027	0.570158	0.488723	9.25379e-08	-0.165455	0.0885423	-0.0856308	0.380497	0.673166	1.97415e-15	0.413866	9.37353e-06	-0.00257548	0.978996	-0.21026	0.0297227	0.0047933	0.960919	0.128425	0.187402
	UBE2C	red	0.641798	9.40425e-14	-0.641798	9.40425e-14	-0.412994	9.82987e-06	-0.550119	8.3706e-10	-0.428941	4.03148e-06	0.791584	3.37521e-24	0.249016	0.00969668	0.65754	1.43245e-14	0.295121	0.00202909	0.483156	1.35659e-07	0.12241	0.209087
	UBE2S	red	0.549515	8.80876e-10	-0.549515	8.80876e-10	-0.117101	0.229668	-0.603171	6.1826e-12	-0.207498	0.0319881	0.884344	1.60263e-36	0.46703	3.95735e-07	0.563119	2.72269e-10	0.0270479	0.782126	0.270187	0.0048844	0.183315	0.058758
	UHRF1	red	0.432408	3.3012e-06	-0.432408	3.3012e-06	0.020742	0.83206	-0.487468	1.00932e-07	-0.235073	0.014797	0.831829	1.32387e-28	0.539411	2.03748e-09	0.507059	2.4991e-08	-0.0390753	0.689449	0.166655	0.0862238	0.0212874	0.827712
	VRK1	red	0.316257	0.000904789	-0.316257	0.000904789	0.352705	0.000194509	-0.440714	2.02676e-06	-0.274223	0.00425958	0.803489	2.1472e-25	0.695942	8.76608e-17	0.327884	0.000565506	-0.184605	0.0569704	0.0580273	0.55272	0.0922243	0.344768
	ZNF788	red	0.467109	3.9372e-07	-0.467109	3.9372e-07	-0.0399729	0.682694	-0.239773	0.0128643	-0.114084	0.241977	0.653778	2.26857e-14	0.412148	1.02934e-05	0.463954	4.82385e-07	-0.0957324	0.326648	0.170177	0.079696	0.0668577	0.493833
	ZWINT	red	0.471037	3.04839e-07	-0.471037	3.04839e-07	0.0505118	0.605372	-0.577325	7.5388e-11	-0.288713	0.00256225	0.951153	2.07024e-55	0.517693	1.1283e-08	0.486079	1.1107e-07	0.0743791	0.446417	0.282437	0.00320361	0.221531	0.0218373
	abParts	red	0.160869	0.0978652	-0.160869	0.0978652	0.165219	0.0890034	-0.170089	0.079854	-0.210632	0.0294285	0.644124	7.17064e-14	0.171009	0.0782123	0.0766006	0.432917	-0.0881714	0.366473	0.0702845	0.471907	0.089622	0.35861
	A2M-AS1	turquoise	-0.661875	8.36464e-15	0.661875	8.36464e-15	0.370759	8.4531e-05	0.523361	7.30187e-09	0.290634	0.00239047	-0.531286	3.92042e-09	-0.548905	9.27319e-10	-0.809157	5.40922e-26	-0.0502511	0.607237	-0.162497	0.0944713	-0.134004	0.168796
	AB074162	turquoise	-0.575935	8.57189e-11	0.575935	8.57189e-11	0.259843	0.00687464	0.452344	1.00137e-06	0.307927	0.00125278	-0.53771	2.33993e-09	-0.366404	0.000103824	-0.614641	1.89311e-12	-0.244521	0.0111393	-0.38062	5.24937e-05	-0.340233	0.000336241
	ABCA1	turquoise	0.480838	1.58767e-07	-0.480838	1.58767e-07	-0.283785	0.00305486	0.438099	2.36643e-06	0.0606879	0.534626	-0.0382713	0.69552	0.0741438	0.44786	0.405077	1.50497e-05	-0.323657	0.000672306	-0.110593	0.256781	0.227951	0.0182046
	ABCB1	turquoise	-0.755541	5.26568e-21	0.755541	5.26568e-21	0.574262	9.99642e-11	0.281447	0.00331702	0.233154	0.0156556	-0.413636	9.49185e-06	-0.244765	0.0110567	-0.777458	7.08874e-23	-0.240019	0.0127695	-0.322361	0.000708599	-0.078102	0.423927
	ABCC2	turquoise	0.619553	1.12361e-12	-0.619553	1.12361e-12	-0.296131	0.00195488	0.183928	0.0579033	-0.196439	0.0425691	0.247177	0.0102658	0.327813	0.000567153	0.603424	6.02637e-12	-0.315367	0.000937208	-0.169102	0.0816448	-0.0799173	0.413203
	ABHD14B	turquoise	-0.80576	1.24262e-25	0.80576	1.24262e-25	0.489476	8.78288e-08	0.360225	0.00013829	0.22801	0.0181741	-0.392132	2.95156e-05	-0.542196	1.62146e-09	-0.915981	1.91896e-43	0.0130781	0.893641	-0.1534	0.114681	0.0179471	0.854421
	ABHD15	turquoise	-0.823018	1.51625e-27	0.823018	1.51625e-27	0.653569	2.32683e-14	0.202193	0.0367479	0.344146	0.000283877	-0.34641	0.000257131	-0.252188	0.00877964	-0.842119	6.38032e-30	-0.130741	0.179505	-0.245885	0.0106828	-0.0781706	0.423519
	ABHD2	turquoise	0.2414	0.0122487	-0.2414	0.0122487	-0.313023	0.00102777	0.455937	8.01054e-07	-0.0546401	0.576175	-0.221662	0.0217571	-0.0462533	0.636155	0.28858	0.00257457	-0.275221	0.0041164	-0.115034	0.238055	0.114251	0.241285
	ABHD5	turquoise	0.542687	1.55709e-09	-0.542687	1.55709e-09	-0.430314	3.72564e-06	0.343403	0.000293194	-0.410281	1.13888e-05	0.134384	0.167581	0.102172	0.295004	0.562491	2.87783e-10	-0.239611	0.012927	0.036484	0.709085	0.0746808	0.44457
	ABLIM1	turquoise	-0.873629	1.25919e-34	0.873629	1.25919e-34	0.480905	1.58052e-07	0.345836	0.000263678	0.259592	0.00693074	-0.548656	9.46924e-10	-0.504433	3.02885e-08	-0.909028	1.03822e-41	-0.0657357	0.501127	-0.241562	0.012189	-0.0854562	0.381473
	AC017002.2	turquoise	0.173131	0.0745314	-0.173131	0.0745314	-0.0900647	0.356231	-0.0757917	0.437806	0.0592841	0.544136	-0.00768347	0.937394	-0.0360063	0.712727	0.121023	0.214335	0.0427391	0.662036	0.214828	0.0262756	0.280928	0.00337784
	AC079767.4	turquoise	-0.379754	5.47717e-05	0.379754	5.47717e-05	0.472362	2.79451e-07	0.0440759	0.652142	-0.0992916	0.3089	-0.140371	0.149274	-0.111149	0.254382	-0.475676	2.24426e-07	-0.134556	0.167033	-0.0235217	0.809953	0.0459756	0.638185
	AC083949.1	turquoise	0.370197	8.68166e-05	-0.370197	8.68166e-05	-0.34481	0.000275777	-0.149365	0.124656	-0.208787	0.0309132	0.0266792	0.785023	0.0371918	0.703702	0.374906	6.93136e-05	-0.0144144	0.882848	0.283931	0.00303903	0.102873	0.291689
	ACER3	turquoise	0.758676	2.92486e-21	-0.758676	2.92486e-21	-0.41735	7.74051e-06	-0.571241	1.31647e-10	-0.404373	1.5623e-05	0.468335	3.63623e-07	0.594058	1.53162e-11	0.903297	2.20397e-40	-0.0718977	0.461771	0.228465	0.017938	0.0677458	0.4881
	ACKR3	turquoise	-0.61376	2.07682e-12	0.61376	2.07682e-12	0.386425	3.93704e-05	0.255139	0.00799639	0.218914	0.0234868	-0.38273	4.73125e-05	-0.302819	0.00152242	-0.637032	1.62743e-13	-0.257083	0.0075144	-0.293045	0.00218969	-0.175402	0.0707462
	ACN9	turquoise	0.650294	3.45326e-14	-0.650294	3.45326e-14	-0.221235	0.0220187	-0.695627	9.17018e-17	-0.32586	0.000614527	0.564213	2.47179e-10	0.70223	3.52359e-17	0.795643	1.34659e-24	-0.0037718	0.969243	0.211708	0.0285911	-0.0149301	0.878688
	ACOT13	turquoise	0.632995	2.5705e-13	-0.632995	2.5705e-13	-0.0222335	0.820181	-0.154103	0.113009	-0.20911	0.0306489	0.631026	3.20478e-13	0.508292	2.28217e-08	0.570488	1.40936e-10	-0.278391	0.00369017	0.166193	0.0871103	0.266133	0.00559319
	ACP5	turquoise	-0.373892	7.27764e-05	0.373892	7.27764e-05	0.163958	0.0915051	-0.0465318	0.634122	0.0933328	0.338975	-0.0505378	0.605186	-0.292898	0.00220146	-0.449453	1.19605e-06	0.38337	4.58369e-05	-0.00224951	0.981654	-0.0514795	0.59847
	ACPP	turquoise	0.508387	2.26615e-08	-0.508387	2.26615e-08	-0.228923	0.0177032	-0.124215	0.2024	-0.19218	0.0473558	0.152898	0.115887	0.539152	2.08093e-09	0.664034	6.37694e-15	-0.330414	0.000509256	-0.115753	0.235114	0.0284596	0.77106
	ACSL1	turquoise	0.744233	4.08726e-20	-0.744233	4.08726e-20	-0.482495	1.41897e-07	-0.221944	0.0215858	-0.24542	0.0108367	0.20475	0.0343842	0.466044	4.21749e-07	0.847596	1.16074e-30	-0.0121864	0.900855	0.0635383	0.515574	-0.0787847	0.419875
	ACSL3	turquoise	0.565952	2.11787e-10	-0.565952	2.11787e-10	-0.160677	0.0982709	-0.644273	7.04649e-14	-0.237276	0.0138619	0.427407	4.40111e-06	0.739469	9.38855e-20	0.745442	3.30046e-20	0.0180574	0.853536	0.0546968	0.575778	-0.106051	0.276956
[truncated: 1,473 more rows]
