# Supplementary material for: LDHA, BIK, and CNIH4 Are Diagnostic Markers of Endoplasmic Reticulum Stress in Lung Cancer Comorbid With Sepsis: Integrating Machine Learning and Single‐Cell Analysis of Immune Signaling
Source: Mediators Inflamm. 2026 Jul 11;2026:2437852. doi: 10.1155/mi/2437852 (PMC13355311; doi:10.1155/mi/2437852)
Supplement: Supplementary file 5 — Supporting Information 5 Table S3: Intersection gene GO enrichment analysis. [file MI-2026-2437852-s004.xlsx]

## Sheet: S3
	Table S3. Intersection gene GO enrichment analysis
	ONTOLOGY	ID	Description	GeneRatio	BgRatio	pvalue	p.adjust	qvalue	geneID	Count
	BP	GO:0043535	regulation of blood vessel endothelial cell migration	6/36	153/18870	4.1031e-07	0.000311676	0.000204105	KLF4/MIR22/PPARG/ANXA1/JUP/GADD45A	6
	BP	GO:0043537	negative regulation of blood vessel endothelial cell migration	5/36	80/18870	4.10369e-07	0.000311676	0.000204105	KLF4/MIR22/PPARG/JUP/GADD45A	5
	BP	GO:0043534	blood vessel endothelial cell migration	6/36	181/18870	1.09936e-06	0.000365481	0.00023934	KLF4/MIR22/PPARG/ANXA1/JUP/GADD45A	6
	BP	GO:0010596	negative regulation of endothelial cell migration	5/36	99/18870	1.18953e-06	0.000365481	0.00023934	KLF4/MIR22/PPARG/JUP/GADD45A	5
	BP	GO:0010632	regulation of epithelial cell migration	7/36	295/18870	1.20303e-06	0.000365481	0.00023934	KLF4/MIR22/MMP9/PPARG/ANXA1/JUP/GADD45A	7
	BP	GO:0010633	negative regulation of epithelial cell migration	5/36	116/18870	2.60604e-06	0.000656995	0.000430241	KLF4/MIR22/PPARG/JUP/GADD45A	5
	BP	GO:1904645	response to amyloid-beta	4/36	53/18870	3.05587e-06	0.000656995	0.000430241	CD36/ADRB2/FYN/MMP9	4
	BP	GO:0001667	ameboidal-type cell migration	8/36	497/18870	3.46014e-06	0.000656995	0.000430241	KLF4/MIR22/TIMP1/MMP9/PPARG/ANXA1/JUP/GADD45A	8
	BP	GO:0010594	regulation of endothelial cell migration	6/36	231/18870	4.51806e-06	0.000762549	0.000499365	KLF4/MIR22/PPARG/ANXA1/JUP/GADD45A	6
	BP	GO:0010631	epithelial cell migration	7/36	372/18870	5.57737e-06	0.00081151	0.000531428	KLF4/MIR22/MMP9/PPARG/ANXA1/JUP/GADD45A	7
	BP	GO:0090132	epithelium migration	7/36	375/18870	5.87864e-06	0.00081151	0.000531428	KLF4/MIR22/MMP9/PPARG/ANXA1/JUP/GADD45A	7
	BP	GO:0090130	tissue migration	7/36	380/18870	6.41087e-06	0.00081151	0.000531428	KLF4/MIR22/MMP9/PPARG/ANXA1/JUP/GADD45A	7
	BP	GO:0015909	long-chain fatty acid transport	4/36	67/18870	7.84834e-06	0.000917049	0.000600541	CD36/PPARG/PLA2G4A/ANXA1	4
	BP	GO:0042060	wound healing	7/36	423/18870	1.28795e-05	0.00139457	0.00091325	CD36/TIMP1/F8/PPARG/PLA2G4A/F5/ANXA1	7
	BP	GO:0090200	positive regulation of release of cytochrome c from mitochondria	3/36	25/18870	1.42493e-05	0.00139457	0.00091325	BIK/MMP9/TNFSF10	3
	BP	GO:0043542	endothelial cell migration	6/36	284/18870	1.46893e-05	0.00139457	0.00091325	KLF4/MIR22/PPARG/ANXA1/JUP/GADD45A	6
	BP	GO:0052548	regulation of endopeptidase activity	6/36	288/18870	1.58997e-05	0.00142068	0.000930353	KLF4/FYN/TIMP1/MMP9/PPARG/TNFSF10	6
	BP	GO:0052547	regulation of peptidase activity	6/36	312/18870	2.4971e-05	0.00210728	0.00137998	KLF4/FYN/TIMP1/MMP9/PPARG/TNFSF10	6
	BP	GO:2000116	regulation of cysteine-type endopeptidase activity	5/36	195/18870	3.25314e-05	0.0026008	0.00170317	KLF4/FYN/MMP9/PPARG/TNFSF10	5
	BP	GO:0030336	negative regulation of cell migration	6/36	373/18870	6.75897e-05	0.00496229	0.00324962	KLF4/MIR22/TIMP1/PPARG/JUP/GADD45A	6
	BP	GO:0015908	fatty acid transport	4/36	116/18870	6.8603e-05	0.00496229	0.00324962	CD36/PPARG/PLA2G4A/ANXA1	4
	BP	GO:1904646	cellular response to amyloid-beta	3/36	43/18870	7.46741e-05	0.00515591	0.00337641	CD36/ADRB2/FYN	3
	BP	GO:2000146	negative regulation of cell motility	6/36	388/18870	8.40157e-05	0.00542014	0.00354945	KLF4/MIR22/TIMP1/PPARG/JUP/GADD45A	6
	BP	GO:0090199	regulation of release of cytochrome c from mitochondria	3/36	45/18870	8.56375e-05	0.00542014	0.00354945	BIK/MMP9/TNFSF10	3
	BP	GO:0051090	regulation of DNA-binding transcription factor activity	6/36	406/18870	0.000107782	0.00654886	0.00428861	CD36/KLF4/CAPN3/SGK1/PPARG/JUP	6
	BP	GO:0040013	negative regulation of locomotion	6/36	423/18870	0.00013488	0.00778601	0.00509877	KLF4/MIR22/TIMP1/PPARG/JUP/GADD45A	6
	BP	GO:0050727	regulation of inflammatory response	6/36	425/18870	0.000138395	0.00778601	0.00509877	KLF4/MIR22/FYN/MMP9/PPARG/ANXA1	6
	BP	GO:0032409	regulation of transporter activity	5/36	271/18870	0.000154181	0.00836433	0.00547749	ADRB2/SGK1/MMP9/PPARG/ABCB1	5
	BP	GO:0001836	release of cytochrome c from mitochondria	3/36	56/18870	0.000164899	0.00863728	0.00565624	BIK/MMP9/TNFSF10	3
	BP	GO:0071492	cellular response to UV-A	2/36	11/18870	0.000192538	0.00929052	0.00608402	TIMP1/MMP9	2
	BP	GO:0010821	regulation of mitochondrion organization	4/36	152/18870	0.000195035	0.00929052	0.00608402	BIK/MMP9/PPARG/TNFSF10	4
	BP	GO:0006869	lipid transport	6/36	453/18870	0.000195719	0.00929052	0.00608402	CD36/PPARG/ABCB1/OSBPL1A/PLA2G4A/ANXA1	6
	BP	GO:0034614	cellular response to reactive oxygen species	4/36	154/18870	0.000205054	0.00943872	0.00618107	CD36/FYN/MMP9/ANXA1	4
	BP	GO:0043281	regulation of cysteine-type endopeptidase activity involved in apoptotic process	4/36	163/18870	0.000254794	0.0113833	0.0074545	KLF4/MMP9/PPARG/TNFSF10	4
	BP	GO:0043086	negative regulation of catalytic activity	6/36	480/18870	0.000267422	0.0116061	0.00760042	KLF4/TIMP1/MMP9/PPARG/ANXA1/GADD45A	6
	BP	GO:0070141	response to UV-A	2/36	14/18870	0.000317417	0.0130852	0.00856902	TIMP1/MMP9	2
	BP	GO:0062197	cellular response to chemical stress	5/36	317/18870	0.000318731	0.0130852	0.00856902	CD36/FYN/CAPN3/MMP9/ANXA1	5
	BP	GO:0015718	monocarboxylic acid transport	4/36	179/18870	0.000363821	0.0145433	0.00952384	CD36/PPARG/PLA2G4A/ANXA1	4
	BP	GO:0010822	positive regulation of mitochondrion organization	3/36	75/18870	0.000391822	0.0152609	0.00999383	BIK/MMP9/TNFSF10	3
	BP	GO:0008217	regulation of blood pressure	4/36	187/18870	0.000429306	0.0163029	0.0106762	KL/ADRB2/SGK1/PPARG	4
	BP	GO:0090049	regulation of cell migration involved in sprouting angiogenesis	3/36	80/18870	0.000473635	0.0175476	0.0114913	KLF4/MIR22/ANXA1	3
	BP	GO:0046942	carboxylic acid transport	5/36	351/18870	0.000507862	0.0181741	0.0119015	CD36/PPARG/ABCB1/PLA2G4A/ANXA1	5
	BP	GO:0015849	organic acid transport	5/36	352/18870	0.000514474	0.0181741	0.0119015	CD36/PPARG/ABCB1/PLA2G4A/ANXA1	5
	BP	GO:0010885	regulation of cholesterol storage	2/36	19/18870	0.000592897	0.0204684	0.013404	CD36/PPARG	2
	BP	GO:0000302	response to reactive oxygen species	4/36	205/18870	0.000606835	0.020484	0.0134142	CD36/FYN/MMP9/ANXA1	4
	BP	GO:0042953	lipoprotein transport	2/36	20/18870	0.000657984	0.0212655	0.013926	CD36/PPARG	2
	BP	GO:0097709	connective tissue replacement	2/36	20/18870	0.000657984	0.0212655	0.013926	TIMP1/PPARG	2
	BP	GO:0044872	lipoprotein localization	2/36	21/18870	0.000726374	0.0229867	0.0150531	CD36/PPARG	2
	BP	GO:0032411	positive regulation of transporter activity	3/36	94/18870	0.000758718	0.0232056	0.0151965	ADRB2/SGK1/ABCB1	3
	BP	GO:0051346	negative regulation of hydrolase activity	4/36	218/18870	0.000763845	0.0232056	0.0151965	KLF4/TIMP1/MMP9/ANXA1	4
	BP	GO:0003085	negative regulation of systemic arterial blood pressure	2/36	22/18870	0.000798053	0.0235626	0.0154303	KL/ADRB2	2
	BP	GO:0002042	cell migration involved in sprouting angiogenesis	3/36	96/18870	0.000806621	0.0235626	0.0154303	KLF4/MIR22/ANXA1	3
	BP	GO:0007596	blood coagulation	4/36	224/18870	0.000845217	0.0242242	0.0158636	CD36/F8/PLA2G4A/F5	4
	BP	GO:2001233	regulation of apoptotic signaling pathway	5/36	398/18870	0.000895562	0.0251918	0.0164972	FYN/HYOU1/MAL/MMP9/TNFSF10	5
	BP	GO:0050817	coagulation	4/36	229/18870	0.000917564	0.0252551	0.0165386	CD36/F8/PLA2G4A/F5	4
	BP	GO:0120162	positive regulation of cold-induced thermogenesis	3/36	101/18870	0.000934686	0.0252551	0.0165386	CD36/ADRB2/LCN2	3
	BP	GO:0007599	hemostasis	4/36	231/18870	0.00094769	0.0252551	0.0165386	CD36/F8/PLA2G4A/F5	4
	BP	GO:0097306	cellular response to alcohol	3/36	103/18870	0.000989311	0.0259097	0.0169673	SGK1/CDK4/JUP	3
	BP	GO:0010878	cholesterol storage	2/36	25/18870	0.00103271	0.0265879	0.0174114	CD36/PPARG	2
	BP	GO:0051091	positive regulation of DNA-binding transcription factor activity	4/36	244/18870	0.00116077	0.0293868	0.0192444	CD36/CAPN3/PPARG/JUP	4
	BP	GO:0008637	apoptotic mitochondrial changes	3/36	110/18870	0.00119632	0.0293882	0.0192453	BIK/MMP9/TNFSF10	3
	BP	GO:1905954	positive regulation of lipid localization	3/36	111/18870	0.00122794	0.0293882	0.0192453	CD36/PPARG/PLA2G4A	3
	BP	GO:0045444	fat cell differentiation	4/36	248/18870	0.00123259	0.0293882	0.0192453	KLF4/ADRB2/CEBPD/PPARG	4
	BP	GO:0009314	response to radiation	5/36	428/18870	0.00123821	0.0293882	0.0192453	TIMP1/SYNE1/MMP9/ANXA1/GADD45A	5
	BP	GO:0043434	response to peptide hormone	5/36	430/18870	0.00126408	0.0295406	0.0193451	KL/TIMP1/PPARG/TNFSF10/ANXA1	5
	BP	GO:0090594	inflammatory response to wounding	2/36	28/18870	0.00129654	0.0298402	0.0195412	TIMP1/PPARG	2
	BP	GO:2001243	negative regulation of intrinsic apoptotic signaling pathway	3/36	114/18870	0.00132598	0.0300621	0.0196865	FYN/HYOU1/MMP9	3
	BP	GO:0097305	response to alcohol	4/36	254/18870	0.00134608	0.0300649	0.0196884	FYN/SGK1/CDK4/JUP	4
	BP	GO:0034599	cellular response to oxidative stress	4/36	255/18870	0.00136569	0.0300649	0.0196884	CD36/FYN/MMP9/ANXA1	4
	BP	GO:0015711	organic anion transport	5/36	443/18870	0.00144213	0.0312943	0.0204935	CD36/PPARG/ABCB1/PLA2G4A/ANXA1	5
	BP	GO:0043122	regulation of canonical NF-kappaB signal transduction	4/36	265/18870	0.00157286	0.0325423	0.0213107	CD36/FYN/CAPN3/TNFSF10	4
	BP	GO:0002825	regulation of T-helper 1 type immune response	2/36	31/18870	0.00158923	0.0325423	0.0213107	PLA2G4A/ANXA1	2
	BP	GO:0050482	arachidonic acid secretion	2/36	31/18870	0.00158923	0.0325423	0.0213107	PLA2G4A/ANXA1	2
	BP	GO:1903963	arachidonate transport	2/36	31/18870	0.00158923	0.0325423	0.0213107	PLA2G4A/ANXA1	2
	BP	GO:0034765	regulation of monoatomic ion transmembrane transport	5/36	454/18870	0.00160676	0.0325423	0.0213107	ADRB2/FYN/CAPN3/MMP9/ABCB1	5
	BP	GO:0001516	prostaglandin biosynthetic process	2/36	32/18870	0.00169315	0.0334012	0.0218732	PLA2G4A/ANXA1	2
	BP	GO:0046457	prostanoid biosynthetic process	2/36	32/18870	0.00169315	0.0334012	0.0218732	PLA2G4A/ANXA1	2
	BP	GO:0010743	regulation of macrophage derived foam cell differentiation	2/36	33/18870	0.00180023	0.0350583	0.0229584	CD36/PPARG	2
	BP	GO:0010951	negative regulation of endopeptidase activity	3/36	128/18870	0.00184834	0.0355396	0.0232736	KLF4/TIMP1/MMP9	3
	BP	GO:2001056	positive regulation of cysteine-type endopeptidase activity	3/36	129/18870	0.00188988	0.0358841	0.0234992	FYN/PPARG/TNFSF10	3
	BP	GO:0010466	negative regulation of peptidase activity	3/36	137/18870	0.00224332	0.0418631	0.0274146	KLF4/TIMP1/MMP9	3
	BP	GO:0032717	negative regulation of interleukin-8 production	2/36	37/18870	0.00225989	0.0418631	0.0274146	KLF4/ANXA1	2
	BP	GO:0043403	skeletal muscle tissue regeneration	2/36	38/18870	0.00238258	0.0425782	0.0278829	CAPN3/ANXA1	2
	BP	GO:0045429	positive regulation of nitric oxide biosynthetic process	2/36	38/18870	0.00238258	0.0425782	0.0278829	CD36/KLF4	2
	BP	GO:0071404	cellular response to low-density lipoprotein particle stimulus	2/36	38/18870	0.00238258	0.0425782	0.0278829	CD36/PPARG	2
	BP	GO:0015918	sterol transport	3/36	141/18870	0.00243442	0.0427621	0.0280033	CD36/PPARG/OSBPL1A	3
	BP	GO:0007249	canonical NF-kappaB signal transduction	4/36	300/18870	0.00247059	0.0427621	0.0280033	CD36/FYN/CAPN3/TNFSF10	4
	BP	GO:0055094	response to lipoprotein particle	2/36	39/18870	0.00250837	0.0427621	0.0280033	CD36/PPARG	2
	BP	GO:1904407	positive regulation of nitric oxide metabolic process	2/36	39/18870	0.00250837	0.0427621	0.0280033	CD36/KLF4	2
	BP	GO:1900180	regulation of protein localization to nucleus	3/36	143/18870	0.00253363	0.0427621	0.0280033	CD36/FYN/JUP	3
	BP	GO:0010742	macrophage derived foam cell differentiation	2/36	40/18870	0.00263723	0.0440011	0.0288147	CD36/PPARG	2
	BP	GO:2000377	regulation of reactive oxygen species metabolic process	3/36	147/18870	0.00273952	0.0440011	0.0288147	CD36/FYN/GADD45A	3
	BP	GO:0043388	positive regulation of DNA binding	2/36	41/18870	0.00276915	0.0440011	0.0288147	MMP9/PPARG	2
	BP	GO:0045923	positive regulation of fatty acid metabolic process	2/36	41/18870	0.00276915	0.0440011	0.0288147	PPARG/ANXA1	2
	BP	GO:0090077	foam cell differentiation	2/36	41/18870	0.00276915	0.0440011	0.0288147	CD36/PPARG	2
	BP	GO:0034504	protein localization to nucleus	4/36	310/18870	0.00278084	0.0440011	0.0288147	CD36/FYN/SYNE1/JUP	4
	BP	GO:0016525	negative regulation of angiogenesis	3/36	150/18870	0.00290052	0.0445594	0.0291803	KLF4/PPARG/GADD45A	3
	BP	GO:0120161	regulation of cold-induced thermogenesis	3/36	150/18870	0.00290052	0.0445594	0.0291803	CD36/ADRB2/LCN2	3
	BP	GO:0071402	cellular response to lipoprotein particle stimulus	2/36	42/18870	0.00290413	0.0445594	0.0291803	CD36/PPARG	2
	BP	GO:0106106	cold-induced thermogenesis	3/36	151/18870	0.00295546	0.0448935	0.0293991	CD36/ADRB2/LCN2	3
	BP	GO:2000181	negative regulation of blood vessel morphogenesis	3/36	152/18870	0.00301104	0.0452849	0.0296554	KLF4/PPARG/GADD45A	3
	BP	GO:1901343	negative regulation of vasculature development	3/36	153/18870	0.00306726	0.045616	0.0298722	KLF4/PPARG/GADD45A	3
	BP	GO:0007584	response to nutrient	3/36	155/18870	0.00318164	0.045616	0.0298722	KL/PPARG/F5	3
	BP	GO:0030501	positive regulation of bone mineralization	2/36	44/18870	0.00318321	0.045616	0.0298722	KL/ADRB2	2
	BP	GO:0090051	negative regulation of cell migration involved in sprouting angiogenesis	2/36	44/18870	0.00318321	0.045616	0.0298722	KLF4/MIR22	2
	BP	GO:1903426	regulation of reactive oxygen species biosynthetic process	2/36	44/18870	0.00318321	0.045616	0.0298722	CD36/FYN	2
	BP	GO:0010950	positive regulation of endopeptidase activity	3/36	156/18870	0.0032398	0.0459931	0.0301192	FYN/PPARG/TNFSF10	3
	BP	GO:0034767	positive regulation of monoatomic ion transmembrane transport	3/36	158/18870	0.00335808	0.0472308	0.0309297	ADRB2/CAPN3/ABCB1	3
	BP	GO:0032309	icosanoid secretion	2/36	46/18870	0.00347436	0.048418	0.0317071	PLA2G4A/ANXA1	2
	BP	GO:0046394	carboxylic acid biosynthetic process	4/36	334/18870	0.00363284	0.0492704	0.0322653	OSBPL1A/PLA2G4A/OAT/ANXA1	4
	BP	GO:0071214	cellular response to abiotic stimulus	4/36	334/18870	0.00363284	0.0492704	0.0322653	TIMP1/CAPN3/MMP9/GADD45A	4
	BP	GO:0104004	cellular response to environmental stimulus	4/36	334/18870	0.00363284	0.0492704	0.0322653	TIMP1/CAPN3/MMP9/GADD45A	4
	BP	GO:0016053	organic acid biosynthetic process	4/36	337/18870	0.00375051	0.0494658	0.0323933	OSBPL1A/PLA2G4A/OAT/ANXA1	4
	BP	GO:0042088	T-helper 1 type immune response	2/36	48/18870	0.00377751	0.0494658	0.0323933	PLA2G4A/ANXA1	2
	BP	GO:0043277	apoptotic cell clearance	2/36	48/18870	0.00377751	0.0494658	0.0323933	CD36/ANXA1	2
	BP	GO:0045776	negative regulation of blood pressure	2/36	48/18870	0.00377751	0.0494658	0.0323933	KL/ADRB2	2
	BP	GO:0098815	modulation of excitatory postsynaptic potential	2/36	49/18870	0.00393354	0.0510688	0.0334431	ADRB2/SYNE1	2
	BP	GO:1990845	adaptive thermogenesis	3/36	168/18870	0.00398921	0.0513526	0.0336289	CD36/ADRB2/LCN2	3
	BP	GO:0006693	prostaglandin metabolic process	2/36	50/18870	0.00409255	0.0520392	0.0340785	PLA2G4A/ANXA1	2
	BP	GO:0010952	positive regulation of peptidase activity	3/36	170/18870	0.00412351	0.0520392	0.0340785	FYN/PPARG/TNFSF10	3
	BP	GO:0045765	regulation of angiogenesis	4/36	349/18870	0.00424722	0.0520392	0.0340785	KLF4/PPARG/JUP/GADD45A	4
	BP	GO:0006692	prostanoid metabolic process	2/36	51/18870	0.0042545	0.0520392	0.0340785	PLA2G4A/ANXA1	2
	BP	GO:0048013	ephrin receptor signaling pathway	2/36	51/18870	0.0042545	0.0520392	0.0340785	FYN/MMP9	2
	BP	GO:0045862	positive regulation of proteolysis	4/36	350/18870	0.00429052	0.0520392	0.0340785	FYN/CAPN3/PPARG/TNFSF10	4
	BP	GO:0051235	maintenance of location	4/36	350/18870	0.00429052	0.0520392	0.0340785	CD36/SYNE1/CAPN3/PPARG	4
	BP	GO:1903034	regulation of response to wounding	3/36	173/18870	0.00433008	0.0520392	0.0340785	CD36/KLF4/ANXA1	3
	BP	GO:0006636	unsaturated fatty acid biosynthetic process	2/36	52/18870	0.00441939	0.0520392	0.0340785	PLA2G4A/ANXA1	2
	BP	GO:0043154	negative regulation of cysteine-type endopeptidase activity involved in apoptotic process	2/36	52/18870	0.00441939	0.0520392	0.0340785	KLF4/MMP9	2
	BP	GO:1902895	positive regulation of miRNA transcription	2/36	52/18870	0.00441939	0.0520392	0.0340785	KLF4/PPARG	2
	BP	GO:1901342	regulation of vasculature development	4/36	354/18870	0.00446674	0.0521921	0.0341787	KLF4/PPARG/JUP/GADD45A	4
	BP	GO:0045778	positive regulation of ossification	2/36	53/18870	0.00458721	0.0523908	0.0343088	KL/ADRB2	2
	BP	GO:0050982	detection of mechanical stimulus	2/36	53/18870	0.00458721	0.0523908	0.0343088	FYN/JUP	2
	BP	GO:2001238	positive regulation of extrinsic apoptotic signaling pathway	2/36	53/18870	0.00458721	0.0523908	0.0343088	MAL/TNFSF10	2
	BP	GO:0010883	regulation of lipid storage	2/36	54/18870	0.00475796	0.0535358	0.0350586	CD36/PPARG	2
	BP	GO:0070169	positive regulation of biomineral tissue development	2/36	54/18870	0.00475796	0.0535358	0.0350586	KL/ADRB2	2
	BP	GO:0071478	cellular response to radiation	3/36	181/18870	0.00491143	0.0548563	0.0359234	TIMP1/MMP9/GADD45A	3
	BP	GO:0050878	regulation of body fluid levels	4/36	365/18870	0.00497651	0.0549943	0.0360138	CD36/F8/PLA2G4A/F5	4
	BP	GO:0001659	temperature homeostasis	3/36	183/18870	0.00506377	0.0549943	0.0360138	CD36/ADRB2/LCN2	3
	BP	GO:1905952	regulation of lipid localization	3/36	183/18870	0.00506377	0.0549943	0.0360138	CD36/PPARG/PLA2G4A	3
	BP	GO:0001954	positive regulation of cell-matrix adhesion	2/36	56/18870	0.00510815	0.0549943	0.0360138	CD36/JUP	2
	BP	GO:0070542	response to fatty acid	2/36	56/18870	0.00510815	0.0549943	0.0360138	CD36/CDK4	2
	BP	GO:0048771	tissue remodeling	3/36	184/18870	0.00514101	0.0549943	0.0360138	ADRB2/TIMP1/PPARG	3
	BP	GO:0006584	catecholamine metabolic process	2/36	57/18870	0.00528758	0.0557634	0.0365174	KL/MAOA	2
	BP	GO:0009712	catechol-containing compound metabolic process	2/36	57/18870	0.00528758	0.0557634	0.0365174	KL/MAOA	2
	BP	GO:1901653	cellular response to peptide	4/36	374/18870	0.00542175	0.0557634	0.0365174	CD36/ADRB2/FYN/PPARG	4
	BP	GO:0097696	receptor signaling pathway via STAT	3/36	188/18870	0.00545708	0.0557634	0.0365174	FYN/PPARG/GADD45A	3
	BP	GO:0042306	regulation of protein import into nucleus	2/36	58/18870	0.00546988	0.0557634	0.0365174	CD36/JUP	2
	BP	GO:0045428	regulation of nitric oxide biosynthetic process	2/36	58/18870	0.00546988	0.0557634	0.0365174	CD36/KLF4	2
	BP	GO:1903409	reactive oxygen species biosynthetic process	2/36	58/18870	0.00546988	0.0557634	0.0365174	CD36/FYN	2
	BP	GO:0002040	sprouting angiogenesis	3/36	190/18870	0.00561942	0.0565133	0.0370085	KLF4/MIR22/ANXA1	3
	BP	GO:2001242	regulation of intrinsic apoptotic signaling pathway	3/36	190/18870	0.00561942	0.0565133	0.0370085	FYN/HYOU1/MMP9	3
	BP	GO:0098900	regulation of action potential	2/36	59/18870	0.00565505	0.0565133	0.0370085	CD36/JUP	2
	BP	GO:0031099	regeneration	3/36	191/18870	0.00570167	0.0566068	0.0370697	KLF4/CAPN3/ANXA1	3
	BP	GO:0007566	embryo implantation	2/36	60/18870	0.00584307	0.056895	0.0372584	TIMP1/MMP9	2
	BP	GO:0071384	cellular response to corticosteroid stimulus	2/36	60/18870	0.00584307	0.056895	0.0372584	SGK1/ANXA1	2
	BP	GO:0080164	regulation of nitric oxide metabolic process	2/36	60/18870	0.00584307	0.056895	0.0372584	CD36/KLF4	2
	BP	GO:0034113	heterotypic cell-cell adhesion	2/36	61/18870	0.00603393	0.0580097	0.0379884	KLF4/JUP	2
	BP	GO:0046456	icosanoid biosynthetic process	2/36	61/18870	0.00603393	0.0580097	0.0379884	PLA2G4A/ANXA1	2
	BP	GO:0043123	positive regulation of canonical NF-kappaB signal transduction	3/36	196/18870	0.00612382	0.0585036	0.0383119	CD36/FYN/TNFSF10	3
	BP	GO:0090303	positive regulation of wound healing	2/36	62/18870	0.00622762	0.0591235	0.0387178	CD36/ANXA1	2
	BP	GO:0071715	icosanoid transport	2/36	63/18870	0.00642413	0.0606103	0.0396914	PLA2G4A/ANXA1	2
	BP	GO:0050867	positive regulation of cell activation	4/36	396/18870	0.00662119	0.0616359	0.040363	FYN/CAPN3/PLA2G4A/ANXA1	4
	BP	GO:2000630	positive regulation of miRNA metabolic process	2/36	64/18870	0.00662345	0.0616359	0.040363	KLF4/PPARG	2
	BP	GO:0050728	negative regulation of inflammatory response	3/36	202/18870	0.00665456	0.0616359	0.040363	KLF4/FYN/PPARG	3
	BP	GO:2000117	negative regulation of cysteine-type endopeptidase activity	2/36	65/18870	0.00682556	0.0626581	0.0410325	KLF4/MMP9	2
	BP	GO:0006979	response to oxidative stress	4/36	400/18870	0.00685676	0.0626581	0.0410325	CD36/FYN/MMP9/ANXA1	4
	BP	GO:0006631	fatty acid metabolic process	4/36	401/18870	0.00691652	0.0626581	0.0410325	CD36/PPARG/PLA2G4A/ANXA1	4
	BP	GO:0050777	negative regulation of immune response	3/36	205/18870	0.00692993	0.0626581	0.0410325	FYN/PPARG/ANXA1	3
	BP	GO:0071383	cellular response to steroid hormone stimulus	3/36	208/18870	0.00721201	0.0642967	0.0421055	SGK1/NR3C2/ANXA1	3
	BP	GO:1901654	response to ketone	3/36	208/18870	0.00721201	0.0642967	0.0421055	SGK1/CDK4/F5	3
	BP	GO:0070301	cellular response to hydrogen peroxide	2/36	67/18870	0.00723814	0.0642967	0.0421055	FYN/ANXA1	2
	BP	GO:2000379	positive regulation of reactive oxygen species metabolic process	2/36	68/18870	0.00744859	0.0657814	0.0430778	CD36/GADD45A	2
	BP	GO:0009612	response to mechanical stimulus	3/36	213/18870	0.00769719	0.067584	0.0442583	FYN/JUP/GADD45A	3
	BP	GO:0043270	positive regulation of monoatomic ion transport	3/36	214/18870	0.0077965	0.0680625	0.0445716	ADRB2/CAPN3/ABCB1	3
	BP	GO:1902893	regulation of miRNA transcription	2/36	70/18870	0.00787773	0.0683787	0.0447787	KLF4/PPARG	2
	BP	GO:0061614	miRNA transcription	2/36	71/18870	0.00809641	0.0695047	0.0455161	KLF4/PPARG	2
	BP	GO:0034764	positive regulation of transmembrane transport	3/36	217/18870	0.00809897	0.0695047	0.0455161	ADRB2/CAPN3/ABCB1	3
	BP	GO:0014823	response to activity	2/36	72/18870	0.00831781	0.0709817	0.0464833	KL/CAPN3	2
	BP	GO:0006809	nitric oxide biosynthetic process	2/36	73/18870	0.00854192	0.072487	0.0474691	CD36/KLF4	2
	BP	GO:0042246	tissue regeneration	2/36	75/18870	0.00899824	0.0751015	0.0491812	CAPN3/ANXA1	2
	BP	GO:0033157	regulation of intracellular protein transport	3/36	226/18870	0.00904777	0.0751015	0.0491812	CD36/FYN/JUP	3
	BP	GO:0071222	cellular response to lipopolysaccharide	3/36	226/18870	0.00904777	0.0751015	0.0491812	CD36/MMP9/CDK4	3
	BP	GO:0072330	monocarboxylic acid biosynthetic process	3/36	226/18870	0.00904777	0.0751015	0.0491812	OSBPL1A/PLA2G4A/ANXA1	3
	BP	GO:0031400	negative regulation of protein modification process	4/36	437/18870	0.00930472	0.0768145	0.050303	FYN/CAPN3/PPARG/GADD45A	4
	BP	GO:0001937	negative regulation of endothelial cell proliferation	2/36	77/18870	0.00946528	0.0772998	0.0506207	MIR22/PPARG	2
	BP	GO:1903036	positive regulation of response to wounding	2/36	77/18870	0.00946528	0.0772998	0.0506207	CD36/ANXA1	2
	BP	GO:0042391	regulation of membrane potential	4/36	440/18870	0.0095252	0.0773731	0.0506688	CD36/ADRB2/SYNE1/JUP	4
	BP	GO:0032412	regulation of monoatomic ion transmembrane transporter activity	3/36	231/18870	0.00960195	0.0775713	0.0507985	ADRB2/MMP9/ABCB1	3
	BP	GO:0046209	nitric oxide metabolic process	2/36	78/18870	0.00970279	0.0775713	0.0507985	CD36/KLF4	2
	BP	GO:0097009	energy homeostasis	2/36	78/18870	0.00970279	0.0775713	0.0507985	CD36/ADRB2	2
	BP	GO:0001503	ossification	4/36	444/18870	0.00982446	0.0781328	0.0511663	KL/ADRB2/CEBPD/PPARG	4
	BP	GO:2001057	reactive nitrogen species metabolic process	2/36	79/18870	0.00994296	0.0782625	0.0512512	CD36/KLF4	2
	BP	GO:0072593	reactive oxygen species metabolic process	3/36	234/18870	0.00994382	0.0782625	0.0512512	CD36/FYN/GADD45A	3
	BP	GO:0045861	negative regulation of proteolysis	3/36	235/18870	0.0100593	0.0787636	0.0515794	KLF4/TIMP1/MMP9	3
	BP	GO:0006909	phagocytosis	3/36	237/18870	0.0102927	0.0801779	0.0525055	CD36/FYN/ANXA1	3
	BP	GO:0006970	response to osmotic stress	2/36	81/18870	0.0104312	0.0803719	0.0526326	CAPN3/ABCB1	2
	BP	GO:0030500	regulation of bone mineralization	2/36	81/18870	0.0104312	0.0803719	0.0526326	KL/ADRB2	2
	BP	GO:0022898	regulation of transmembrane transporter activity	3/36	239/18870	0.0105293	0.0803719	0.0526326	ADRB2/MMP9/ABCB1	3
	BP	GO:0071219	cellular response to molecule of bacterial origin	3/36	239/18870	0.0105293	0.0803719	0.0526326	CD36/MMP9/CDK4	3
	BP	GO:2001234	negative regulation of apoptotic signaling pathway	3/36	243/18870	0.0110119	0.0836353	0.0547697	FYN/HYOU1/MMP9	3
	BP	GO:0032414	positive regulation of ion transmembrane transporter activity	2/36	85/18870	0.011439	0.086019	0.0563306	ADRB2/ABCB1	2
	BP	GO:0051101	regulation of DNA binding	2/36	85/18870	0.011439	0.086019	0.0563306	MMP9/PPARG	2
	BP	GO:0090257	regulation of muscle system process	3/36	247/18870	0.0115072	0.0861054	0.0563872	ADRB2/PPARG/JUP	3
	BP	GO:0032370	positive regulation of lipid transport	2/36	86/18870	0.0116974	0.0862542	0.0564847	PPARG/PLA2G4A	2
	BP	GO:0033273	response to vitamin	2/36	86/18870	0.0116974	0.0862542	0.0564847	KL/F5	2
	BP	GO:2000628	regulation of miRNA metabolic process	2/36	86/18870	0.0116974	0.0862542	0.0564847	KLF4/PPARG	2
	BP	GO:0044772	mitotic cell cycle phase transition	4/36	470/18870	0.0119204	0.086913	0.0569161	KLF4/CDK4/ABCB1/ANXA1	4
	BP	GO:0010232	vascular transport	2/36	87/18870	0.0119584	0.086913	0.0569161	CD36/ABCB1	2
	BP	GO:0150104	transport across blood-brain barrier	2/36	87/18870	0.0119584	0.086913	0.0569161	CD36/ABCB1	2
	BP	GO:0000082	G1/S transition of mitotic cell cycle	3/36	252/18870	0.0121442	0.0878432	0.0575252	KLF4/CDK4/ANXA1	3
	BP	GO:0043410	positive regulation of MAPK cascade	4/36	474/18870	0.0122665	0.0883075	0.0578293	CD36/KL/ADRB2/GADD45A	4
	BP	GO:0006096	glycolytic process	2/36	89/18870	0.012488	0.089478	0.0585958	LDHA/ENO2	2
	BP	GO:0034644	cellular response to UV	2/36	90/18870	0.0127567	0.0905485	0.0592968	TIMP1/MMP9	2
	BP	GO:1903321	negative regulation of protein modification by small protein conjugation or removal	2/36	90/18870	0.0127567	0.0905485	0.0592968	FYN/CAPN3	2
	BP	GO:0006898	receptor-mediated endocytosis	3/36	258/18870	0.0129351	0.0912677	0.0597678	CD36/ADRB2/SYNE1	3
	BP	GO:0045785	positive regulation of cell adhesion	4/36	482/18870	0.0129782	0.0912677	0.0597678	CD36/FYN/ANXA1/JUP	4
	BP	GO:0140747	regulation of ncRNA transcription	2/36	92/18870	0.0133015	0.0931104	0.0609746	KLF4/PPARG	2
	BP	GO:0051098	regulation of binding	3/36	262/18870	0.0134785	0.0937476	0.0613918	ADRB2/MMP9/PPARG	3
	BP	GO:1900182	positive regulation of protein localization to nucleus	2/36	93/18870	0.0135777	0.0937476	0.0613918	FYN/JUP	2
	BP	GO:1904705	regulation of vascular associated smooth muscle cell proliferation	2/36	93/18870	0.0135777	0.0937476	0.0613918	MMP9/PPARG	2
	BP	GO:0019915	lipid storage	2/36	94/18870	0.0138563	0.0946451	0.0619795	CD36/PPARG	2
	BP	GO:0060761	negative regulation of response to cytokine stimulus	2/36	94/18870	0.0138563	0.0946451	0.0619795	KLF4/PPARG	2
	BP	GO:0071216	cellular response to biotic stimulus	3/36	265/18870	0.0138946	0.0946451	0.0619795	CD36/MMP9/CDK4	3
	BP	GO:0003073	regulation of systemic arterial blood pressure	2/36	95/18870	0.0141375	0.0953767	0.0624587	KL/ADRB2	2
	BP	GO:1990874	vascular associated smooth muscle cell proliferation	2/36	95/18870	0.0141375	0.0953767	0.0624587	MMP9/PPARG	2
	BP	GO:0031667	response to nutrient levels	4/36	495/18870	0.0141903	0.0953767	0.0624587	KL/ADRB2/PPARG/F5	4
	BP	GO:0003018	vascular process in circulatory system	3/36	269/18870	0.0144607	0.0967653	0.063368	CD36/ADRB2/ABCB1	3
	BP	GO:1901874	negative regulation of post-translational protein modification	2/36	97/18870	0.0147072	0.0979837	0.0641659	FYN/CAPN3	2
	BP	GO:1901992	positive regulation of mitotic cell cycle phase transition	2/36	98/18870	0.0149958	0.0994699	0.0651392	CDK4/ANXA1	2
	BP	GO:0006576	biogenic amine metabolic process	2/36	99/18870	0.0152868	0.100959	0.0661145	KL/MAOA	2
	BP	GO:0019217	regulation of fatty acid metabolic process	2/36	100/18870	0.0155802	0.10201	0.0668028	PPARG/ANXA1	2
	BP	GO:0071901	negative regulation of protein serine/threonine kinase activity	2/36	100/18870	0.0155802	0.10201	0.0668028	PPARG/GADD45A	2
	BP	GO:0042542	response to hydrogen peroxide	2/36	101/18870	0.0158761	0.103428	0.0677311	FYN/ANXA1	2
	BP	GO:0044843	cell cycle G1/S phase transition	3/36	279/18870	0.0159329	0.103428	0.0677311	KLF4/CDK4/ANXA1	3
	BP	GO:0070167	regulation of biomineral tissue development	2/36	102/18870	0.0161744	0.104549	0.068465	KL/ADRB2	2
	BP	GO:0022600	digestive system process	2/36	103/18870	0.0164751	0.10515	0.0688587	CD36/SGK1	2
	BP	GO:0032677	regulation of interleukin-8 production	2/36	103/18870	0.0164751	0.10515	0.0688587	KLF4/ANXA1	2
	BP	GO:1901655	cellular response to ketone	2/36	103/18870	0.0164751	0.10515	0.0688587	SGK1/CDK4	2
	BP	GO:0032637	interleukin-8 production	2/36	104/18870	0.0167782	0.106636	0.0698321	KLF4/ANXA1	2
	BP	GO:0071900	regulation of protein serine/threonine kinase activity	3/36	285/18870	0.0168556	0.106682	0.0698621	ADRB2/PPARG/GADD45A	3
	BP	GO:0010586	miRNA metabolic process	2/36	105/18870	0.0170837	0.107677	0.0705135	KLF4/PPARG	2
	BP	GO:0060079	excitatory postsynaptic potential	2/36	107/18870	0.0177018	0.10996	0.0720089	ADRB2/SYNE1	2
	BP	GO:0046822	regulation of nucleocytoplasmic transport	2/36	109/18870	0.0183293	0.10996	0.0720089	CD36/JUP	2
	BP	GO:0010469	regulation of signaling receptor activity	2/36	110/18870	0.0186466	0.10996	0.0720089	ADRB2/PPARG	2
	BP	GO:0002934	desmosome organization	1/36	10/18870	0.0189194	0.10996	0.0720089	JUP	1
	BP	GO:0006560	proline metabolic process	1/36	10/18870	0.0189194	0.10996	0.0720089	OAT	1
	BP	GO:0010572	positive regulation of platelet activation	1/36	10/18870	0.0189194	0.10996	0.0720089	PLA2G4A	1
	BP	GO:0014745	negative regulation of muscle adaptation	1/36	10/18870	0.0189194	0.10996	0.0720089	PPARG	1
	BP	GO:0015911	long-chain fatty acid import across plasma membrane	1/36	10/18870	0.0189194	0.10996	0.0720089	CD36	1
	BP	GO:0032429	regulation of phospholipase A2 activity	1/36	10/18870	0.0189194	0.10996	0.0720089	ANXA1	1
	BP	GO:0033034	positive regulation of myeloid cell apoptotic process	1/36	10/18870	0.0189194	0.10996	0.0720089	ANXA1	1
	BP	GO:0042135	neurotransmitter catabolic process	1/36	10/18870	0.0189194	0.10996	0.0720089	MAOA	1
	BP	GO:0070339	response to bacterial lipopeptide	1/36	10/18870	0.0189194	0.10996	0.0720089	CD36	1
	BP	GO:0070391	response to lipoteichoic acid	1/36	10/18870	0.0189194	0.10996	0.0720089	CD36	1
	BP	GO:0071220	cellular response to bacterial lipoprotein	1/36	10/18870	0.0189194	0.10996	0.0720089	CD36	1
	BP	GO:0071221	cellular response to bacterial lipopeptide	1/36	10/18870	0.0189194	0.10996	0.0720089	CD36	1
	BP	GO:0071223	cellular response to lipoteichoic acid	1/36	10/18870	0.0189194	0.10996	0.0720089	CD36	1
	BP	GO:1904179	positive regulation of adipose tissue development	1/36	10/18870	0.0189194	0.10996	0.0720089	PPARG	1
	BP	GO:1904627	response to phorbol 13-acetate 12-myristate	1/36	10/18870	0.0189194	0.10996	0.0720089	CDK4	1
	BP	GO:1904628	cellular response to phorbol 13-acetate 12-myristate	1/36	10/18870	0.0189194	0.10996	0.0720089	CDK4	1
	BP	GO:2000121	regulation of removal of superoxide radicals	1/36	10/18870	0.0189194	0.10996	0.0720089	CD36	1
	BP	GO:0043280	positive regulation of cysteine-type endopeptidase activity involved in apoptotic process	2/36	111/18870	0.0189662	0.10996	0.0720089	PPARG/TNFSF10	2
	BP	GO:0042177	negative regulation of protein catabolic process	2/36	113/18870	0.0196123	0.110703	0.0724951	FYN/TIMP1	2
	BP	GO:0018958	phenol-containing compound metabolic process	2/36	114/18870	0.0199389	0.110703	0.0724951	KL/MAOA	2
	BP	GO:0048608	reproductive structure development	3/36	305/18870	0.0201456	0.110703	0.0724951	BIK/TNFSF10/ANXA1	3
	BP	GO:0033559	unsaturated fatty acid metabolic process	2/36	115/18870	0.0202677	0.110703	0.0724951	PLA2G4A/ANXA1	2
	BP	GO:0099565	chemical synaptic transmission, postsynaptic	2/36	115/18870	0.0202677	0.110703	0.0724951	ADRB2/SYNE1	2
	BP	GO:0046651	lymphocyte proliferation	3/36	307/18870	0.0204928	0.110703	0.0724951	FYN/ANXA1/CD79A	3
	BP	GO:0015850	organic hydroxy compound transport	3/36	308/18870	0.0206676	0.110703	0.0724951	CD36/PPARG/OSBPL1A	3
	BP	GO:0051222	positive regulation of protein transport	3/36	308/18870	0.0206676	0.110703	0.0724951	FYN/PPARG/JUP	3
	BP	GO:0006527	arginine catabolic process	1/36	11/18870	0.0207921	0.110703	0.0724951	OAT	1
	BP	GO:0008611	ether lipid biosynthetic process	1/36	11/18870	0.0207921	0.110703	0.0724951	PLA2G4A	1
	BP	GO:0010887	negative regulation of cholesterol storage	1/36	11/18870	0.0207921	0.110703	0.0724951	PPARG	1
	BP	GO:0019336	phenol-containing compound catabolic process	1/36	11/18870	0.0207921	0.110703	0.0724951	MAOA	1
	BP	GO:0031340	positive regulation of vesicle fusion	1/36	11/18870	0.0207921	0.110703	0.0724951	ANXA1	1
	BP	GO:0032493	response to bacterial lipoprotein	1/36	11/18870	0.0207921	0.110703	0.0724951	CD36	1
	BP	GO:0033234	negative regulation of protein sumoylation	1/36	11/18870	0.0207921	0.110703	0.0724951	CAPN3	1
	BP	GO:0034115	negative regulation of heterotypic cell-cell adhesion	1/36	11/18870	0.0207921	0.110703	0.0724951	KLF4	1
	BP	GO:0045625	regulation of T-helper 1 cell differentiation	1/36	11/18870	0.0207921	0.110703	0.0724951	ANXA1	1
	BP	GO:0046504	glycerol ether biosynthetic process	1/36	11/18870	0.0207921	0.110703	0.0724951	PLA2G4A	1
	BP	GO:0070587	regulation of cell-cell adhesion involved in gastrulation	1/36	11/18870	0.0207921	0.110703	0.0724951	KLF4	1
	BP	GO:0090394	negative regulation of excitatory postsynaptic potential	1/36	11/18870	0.0207921	0.110703	0.0724951	SYNE1	1
	BP	GO:1900038	negative regulation of cellular response to hypoxia	1/36	11/18870	0.0207921	0.110703	0.0724951	HYOU1	1
	BP	GO:1905461	positive regulation of vascular associated smooth muscle cell apoptotic process	1/36	11/18870	0.0207921	0.110703	0.0724951	PPARG	1
	BP	GO:2001054	negative regulation of mesenchymal cell apoptotic process	1/36	11/18870	0.0207921	0.110703	0.0724951	SYNE1	1
	BP	GO:0061458	reproductive system development	3/36	309/18870	0.0208433	0.110703	0.0724951	BIK/TNFSF10/ANXA1	3
	BP	GO:0006090	pyruvate metabolic process	2/36	118/18870	0.0212679	0.11104	0.0727163	LDHA/ENO2	2
	BP	GO:0009308	amine metabolic process	2/36	119/18870	0.0216058	0.11104	0.0727163	KL/MAOA	2
	BP	GO:0031644	regulation of nervous system process	2/36	119/18870	0.0216058	0.11104	0.0727163	ADRB2/SYNE1	2
	BP	GO:1901989	positive regulation of cell cycle phase transition	2/36	119/18870	0.0216058	0.11104	0.0727163	CDK4/ANXA1	2
	BP	GO:1904892	regulation of receptor signaling pathway via STAT	2/36	119/18870	0.0216058	0.11104	0.0727163	PPARG/GADD45A	2
	BP	GO:0032943	mononuclear cell proliferation	3/36	314/18870	0.0217341	0.11104	0.0727163	FYN/ANXA1/CD79A	3
	BP	GO:1904062	regulation of monoatomic cation transmembrane transport	3/36	315/18870	0.0219148	0.11104	0.0727163	FYN/CAPN3/MMP9	3
	BP	GO:0043588	skin development	3/36	317/18870	0.0222786	0.11104	0.0727163	KLF4/ANXA1/JUP	3
	BP	GO:0030278	regulation of ossification	2/36	121/18870	0.0222883	0.11104	0.0727163	KL/ADRB2	2
	BP	GO:0009416	response to light stimulus	3/36	318/18870	0.0224618	0.11104	0.0727163	TIMP1/SYNE1/MMP9	3
	BP	GO:0097193	intrinsic apoptotic signaling pathway	3/36	319/18870	0.0226457	0.11104	0.0727163	FYN/HYOU1/MMP9	3
	BP	GO:0010739	positive regulation of protein kinase A signaling	1/36	12/18870	0.0226613	0.11104	0.0727163	ADRB2	1
	BP	GO:0040015	negative regulation of multicellular organism growth	1/36	12/18870	0.0226613	0.11104	0.0727163	ADRB2	1
	BP	GO:0045472	response to ether	1/36	12/18870	0.0226613	0.11104	0.0727163	CDK4	1
	BP	GO:0045628	regulation of T-helper 2 cell differentiation	1/36	12/18870	0.0226613	0.11104	0.0727163	ANXA1	1
	BP	GO:0051549	positive regulation of keratinocyte migration	1/36	12/18870	0.0226613	0.11104	0.0727163	MMP9	1
	BP	GO:0070586	cell-cell adhesion involved in gastrulation	1/36	12/18870	0.0226613	0.11104	0.0727163	KLF4	1
	BP	GO:0071236	cellular response to antibiotic	1/36	12/18870	0.0226613	0.11104	0.0727163	PLA2G4A	1
	BP	GO:0071389	cellular response to mineralocorticoid stimulus	1/36	12/18870	0.0226613	0.11104	0.0727163	SGK1	1
	BP	GO:0097264	self proteolysis	1/36	12/18870	0.0226613	0.11104	0.0727163	CAPN3	1
	BP	GO:0097384	cellular lipid biosynthetic process	1/36	12/18870	0.0226613	0.11104	0.0727163	PLA2G4A	1
	BP	GO:0098911	regulation of ventricular cardiac muscle cell action potential	1/36	12/18870	0.0226613	0.11104	0.0727163	JUP	1
	BP	GO:1901503	ether biosynthetic process	1/36	12/18870	0.0226613	0.11104	0.0727163	PLA2G4A	1
	BP	GO:2001267	regulation of cysteine-type endopeptidase activity involved in apoptotic signaling pathway	1/36	12/18870	0.0226613	0.11104	0.0727163	MMP9	1
	BP	GO:0010811	positive regulation of cell-substrate adhesion	2/36	123/18870	0.0229798	0.111343	0.0729142	CD36/JUP	2
	BP	GO:0030282	bone mineralization	2/36	123/18870	0.0229798	0.111343	0.0729142	KL/ADRB2	2
	BP	GO:0071482	cellular response to light stimulus	2/36	123/18870	0.0229798	0.111343	0.0729142	TIMP1/MMP9	2
	BP	GO:0031348	negative regulation of defense response	3/36	321/18870	0.0230162	0.111343	0.0729142	KLF4/FYN/PPARG	3
	BP	GO:1904951	positive regulation of establishment of protein localization	3/36	324/18870	0.0235781	0.111545	0.0730465	FYN/PPARG/JUP	3
	BP	GO:0001952	regulation of cell-matrix adhesion	2/36	125/18870	0.0236801	0.111545	0.0730465	CD36/JUP	2
	BP	GO:0006690	icosanoid metabolic process	2/36	125/18870	0.0236801	0.111545	0.0730465	PLA2G4A/ANXA1	2
	BP	GO:0051099	positive regulation of binding	2/36	127/18870	0.0243891	0.111545	0.0730465	MMP9/PPARG	2
	BP	GO:0001696	gastric acid secretion	1/36	13/18870	0.0245271	0.111545	0.0730465	SGK1	1
	BP	GO:0002024	diet induced thermogenesis	1/36	13/18870	0.0245271	0.111545	0.0730465	ADRB2	1
	BP	GO:0002357	defense response to tumor cell	1/36	13/18870	0.0245271	0.111545	0.0730465	KLF4	1
	BP	GO:0031392	regulation of prostaglandin biosynthetic process	1/36	13/18870	0.0245271	0.111545	0.0730465	ANXA1	1
	BP	GO:0032306	regulation of prostaglandin secretion	1/36	13/18870	0.0245271	0.111545	0.0730465	PLA2G4A	1
	BP	GO:0032308	positive regulation of prostaglandin secretion	1/36	13/18870	0.0245271	0.111545	0.0730465	PLA2G4A	1
	BP	GO:0045986	negative regulation of smooth muscle contraction	1/36	13/18870	0.0245271	0.111545	0.0730465	ADRB2	1
	BP	GO:0051451	myoblast migration	1/36	13/18870	0.0245271	0.111545	0.0730465	ANXA1	1
	BP	GO:0060100	positive regulation of phagocytosis, engulfment	1/36	13/18870	0.0245271	0.111545	0.0730465	CD36	1
	BP	GO:0070294	renal sodium ion absorption	1/36	13/18870	0.0245271	0.111545	0.0730465	SGK1	1
	BP	GO:1901678	iron coordination entity transport	1/36	13/18870	0.0245271	0.111545	0.0730465	LCN2	1
	BP	GO:1902950	regulation of dendritic spine maintenance	1/36	13/18870	0.0245271	0.111545	0.0730465	FYN	1
	BP	GO:1904995	negative regulation of leukocyte adhesion to vascular endothelial cell	1/36	13/18870	0.0245271	0.111545	0.0730465	KLF4	1
	BP	GO:1905155	positive regulation of membrane invagination	1/36	13/18870	0.0245271	0.111545	0.0730465	CD36	1
	BP	GO:0048545	response to steroid hormone	3/36	330/18870	0.0247245	0.111545	0.0730465	SGK1/NR3C2/ANXA1	3
	BP	GO:0001704	formation of primary germ layer	2/36	128/18870	0.0247469	0.111545	0.0730465	KLF4/MMP9	2
	BP	GO:0030301	cholesterol transport	2/36	128/18870	0.0247469	0.111545	0.0730465	CD36/PPARG	2
	BP	GO:0031623	receptor internalization	2/36	128/18870	0.0247469	0.111545	0.0730465	CD36/SYNE1	2
	BP	GO:0045931	positive regulation of mitotic cell cycle	2/36	128/18870	0.0247469	0.111545	0.0730465	CDK4/ANXA1	2
	BP	GO:0032612	interleukin-1 production	2/36	130/18870	0.025469	0.11197	0.0733253	CD36/ANXA1	2
	BP	GO:0032652	regulation of interleukin-1 production	2/36	130/18870	0.025469	0.11197	0.0733253	CD36/ANXA1	2
	BP	GO:0032386	regulation of intracellular transport	3/36	336/18870	0.0259007	0.11197	0.0733253	CD36/FYN/JUP	3
	BP	GO:0006888	endoplasmic reticulum to Golgi vesicle-mediated transport	2/36	132/18870	0.0261996	0.11197	0.0733253	HYOU1/CNIH4	2
	BP	GO:0010745	negative regulation of macrophage derived foam cell differentiation	1/36	14/18870	0.0263893	0.11197	0.0733253	PPARG	1
	BP	GO:0034616	response to laminar fluid shear stress	1/36	14/18870	0.0263893	0.11197	0.0733253	KLF4	1
	BP	GO:0036151	phosphatidylcholine acyl-chain remodeling	1/36	14/18870	0.0263893	0.11197	0.0733253	PLA2G4A	1
	BP	GO:0042415	norepinephrine metabolic process	1/36	14/18870	0.0263893	0.11197	0.0733253	KL	1
	BP	GO:0042541	hemoglobin biosynthetic process	1/36	14/18870	0.0263893	0.11197	0.0733253	KLF4	1
	BP	GO:0046462	monoacylglycerol metabolic process	1/36	14/18870	0.0263893	0.11197	0.0733253	PLA2G4A	1
	BP	GO:0051547	regulation of keratinocyte migration	1/36	14/18870	0.0263893	0.11197	0.0733253	MMP9	1
	BP	GO:0060330	regulation of response to type II interferon	1/36	14/18870	0.0263893	0.11197	0.0733253	PPARG	1
	BP	GO:0060334	regulation of type II interferon-mediated signaling pathway	1/36	14/18870	0.0263893	0.11197	0.0733253	PPARG	1
	BP	GO:0061469	regulation of type B pancreatic cell proliferation	1/36	14/18870	0.0263893	0.11197	0.0733253	CDK4	1
	BP	GO:0071472	cellular response to salt stress	1/36	14/18870	0.0263893	0.11197	0.0733253	CAPN3	1
	BP	GO:0140052	cellular response to oxidised low-density lipoprotein particle stimulus	1/36	14/18870	0.0263893	0.11197	0.0733253	CD36	1
	BP	GO:1901031	regulation of response to reactive oxygen species	1/36	14/18870	0.0263893	0.11197	0.0733253	CD36	1
	BP	GO:1902043	positive regulation of extrinsic apoptotic signaling pathway via death domain receptors	1/36	14/18870	0.0263893	0.11197	0.0733253	MAL	1
	BP	GO:1905049	negative regulation of metallopeptidase activity	1/36	14/18870	0.0263893	0.11197	0.0733253	TIMP1	1
	BP	GO:1905203	regulation of connective tissue replacement	1/36	14/18870	0.0263893	0.11197	0.0733253	PPARG	1
	BP	GO:2001053	regulation of mesenchymal cell apoptotic process	1/36	14/18870	0.0263893	0.11197	0.0733253	SYNE1	1
	BP	GO:0061041	regulation of wound healing	2/36	133/18870	0.0265682	0.112415	0.0736165	CD36/ANXA1	2
	BP	GO:0007586	digestion	2/36	134/18870	0.0269388	0.113667	0.0744361	CD36/SGK1	2
	BP	GO:0098781	ncRNA transcription	2/36	136/18870	0.0276864	0.114893	0.075239	KLF4/PPARG	2
	BP	GO:0002829	negative regulation of type 2 immune response	1/36	15/18870	0.0282482	0.114893	0.075239	ANXA1	1
	BP	GO:0010889	regulation of sequestering of triglyceride	1/36	15/18870	0.0282482	0.114893	0.075239	PPARG	1
	BP	GO:0042308	negative regulation of protein import into nucleus	1/36	15/18870	0.0282482	0.114893	0.075239	CD36	1
	BP	GO:0045176	apical protein localization	1/36	15/18870	0.0282482	0.114893	0.075239	MAL	1
	BP	GO:0050966	detection of mechanical stimulus involved in sensory perception of pain	1/36	15/18870	0.0282482	0.114893	0.075239	FYN	1
	BP	GO:0060099	regulation of phagocytosis, engulfment	1/36	15/18870	0.0282482	0.114893	0.075239	CD36	1
	BP	GO:0070365	hepatocyte differentiation	1/36	15/18870	0.0282482	0.114893	0.075239	ANXA1	1
	BP	GO:0086069	bundle of His cell to Purkinje myocyte communication	1/36	15/18870	0.0282482	0.114893	0.075239	JUP	1
	BP	GO:1902065	response to L-glutamate	1/36	15/18870	0.0282482	0.114893	0.075239	FYN	1
	BP	GO:1905153	regulation of membrane invagination	1/36	15/18870	0.0282482	0.114893	0.075239	CD36	1
	BP	GO:2000479	regulation of cAMP-dependent protein kinase activity	1/36	15/18870	0.0282482	0.114893	0.075239	ADRB2	1
	BP	GO:2001279	regulation of unsaturated fatty acid biosynthetic process	1/36	15/18870	0.0282482	0.114893	0.075239	ANXA1	1
	BP	GO:0032496	response to lipopolysaccharide	3/36	348/18870	0.028343	0.114893	0.075239	CD36/MMP9/CDK4	3
	BP	GO:0009581	detection of external stimulus	2/36	138/18870	0.0284423	0.114893	0.075239	FYN/JUP	2
	BP	GO:0010212	response to ionizing radiation	2/36	138/18870	0.0284423	0.114893	0.075239	ANXA1/GADD45A	2
	BP	GO:0070661	leukocyte proliferation	3/36	350/18870	0.0287617	0.114893	0.075239	FYN/ANXA1/CD79A	3
	BP	GO:0048813	dendrite morphogenesis	2/36	139/18870	0.0288234	0.114893	0.075239	FYN/SYNE1	2
	BP	GO:0000086	G2/M transition of mitotic cell cycle	2/36	140/18870	0.0292066	0.114893	0.075239	CDK4/ABCB1	2
	BP	GO:0008360	regulation of cell shape	2/36	140/18870	0.0292066	0.114893	0.075239	FYN/ANXA1	2
	BP	GO:0030522	intracellular receptor signaling pathway	3/36	353/18870	0.0293959	0.114893	0.075239	CD36/NR3C2/PPARG	3
	BP	GO:0009582	detection of abiotic stimulus	2/36	141/18870	0.0295918	0.114893	0.075239	FYN/JUP	2
	BP	GO:1901990	regulation of mitotic cell cycle phase transition	3/36	355/18870	0.0298229	0.114893	0.075239	KLF4/CDK4/ANXA1	3
	BP	GO:0043393	regulation of protein binding	2/36	142/18870	0.029979	0.114893	0.075239	ADRB2/MMP9	2
	BP	GO:0003096	renal sodium ion transport	1/36	16/18870	0.0301035	0.114893	0.075239	SGK1	1
	BP	GO:0009084	glutamine family amino acid biosynthetic process	1/36	16/18870	0.0301035	0.114893	0.075239	OAT	1
	BP	GO:0034393	positive regulation of smooth muscle cell apoptotic process	1/36	16/18870	0.0301035	0.114893	0.075239	PPARG	1
	BP	GO:0034638	phosphatidylcholine catabolic process	1/36	16/18870	0.0301035	0.114893	0.075239	PLA2G4A	1
	BP	GO:0035627	ceramide transport	1/36	16/18870	0.0301035	0.114893	0.075239	ABCB1	1
	BP	GO:0047484	regulation of response to osmotic stress	1/36	16/18870	0.0301035	0.114893	0.075239	ABCB1	1
	BP	GO:0050665	hydrogen peroxide biosynthetic process	1/36	16/18870	0.0301035	0.114893	0.075239	FYN	1
	BP	GO:0072378	blood coagulation, fibrin clot formation	1/36	16/18870	0.0301035	0.114893	0.075239	F8	1
	BP	GO:0090136	epithelial cell-cell adhesion	1/36	16/18870	0.0301035	0.114893	0.075239	JUP	1
	BP	GO:0097152	mesenchymal cell apoptotic process	1/36	16/18870	0.0301035	0.114893	0.075239	SYNE1	1
	BP	GO:0099149	regulation of postsynaptic neurotransmitter receptor internalization	1/36	16/18870	0.0301035	0.114893	0.075239	SYNE1	1
	BP	GO:1904177	regulation of adipose tissue development	1/36	16/18870	0.0301035	0.114893	0.075239	PPARG	1
	BP	GO:1905664	regulation of calcium ion import across plasma membrane	1/36	16/18870	0.0301035	0.114893	0.075239	FYN	1
	BP	GO:2000696	regulation of epithelial cell differentiation involved in kidney development	1/36	16/18870	0.0301035	0.114893	0.075239	MMP9	1
	BP	GO:0010565	regulation of cellular ketone metabolic process	2/36	144/18870	0.0307597	0.116436	0.0762495	PPARG/ANXA1	2
	BP	GO:0045834	positive regulation of lipid metabolic process	2/36	145/18870	0.031153	0.116436	0.0762495	PPARG/ANXA1	2
	BP	GO:2001235	positive regulation of apoptotic signaling pathway	2/36	145/18870	0.031153	0.116436	0.0762495	MAL/TNFSF10	2
	BP	GO:0001508	action potential	2/36	146/18870	0.0315484	0.116436	0.0762495	CD36/JUP	2
	BP	GO:0062013	positive regulation of small molecule metabolic process	2/36	147/18870	0.0319457	0.116436	0.0762495	PPARG/ANXA1	2
	BP	GO:0071456	cellular response to hypoxia	2/36	147/18870	0.0319457	0.116436	0.0762495	HYOU1/PPARG	2
	BP	GO:0001710	mesodermal cell fate commitment	1/36	17/18870	0.0319555	0.116436	0.0762495	KLF4	1
	BP	GO:0010612	regulation of cardiac muscle adaptation	1/36	17/18870	0.0319555	0.116436	0.0762495	PPARG	1
	BP	GO:0031649	heat generation	1/36	17/18870	0.0319555	0.116436	0.0762495	ADRB2	1
	BP	GO:0032310	prostaglandin secretion	1/36	17/18870	0.0319555	0.116436	0.0762495	PLA2G4A	1
	BP	GO:0044539	long-chain fatty acid import into cell	1/36	17/18870	0.0319555	0.116436	0.0762495	CD36	1
	BP	GO:0050872	white fat cell differentiation	1/36	17/18870	0.0319555	0.116436	0.0762495	PPARG	1
	BP	GO:0060192	negative regulation of lipase activity	1/36	17/18870	0.0319555	0.116436	0.0762495	ANXA1	1
	BP	GO:0110096	cellular response to aldehyde	1/36	17/18870	0.0319555	0.116436	0.0762495	SGK1	1
	BP	GO:1900120	regulation of receptor binding	1/36	17/18870	0.0319555	0.116436	0.0762495	MMP9	1
	BP	GO:1901096	regulation of autophagosome maturation	1/36	17/18870	0.0319555	0.116436	0.0762495	ADRB2	1
	BP	GO:1901163	regulation of trophoblast cell migration	1/36	17/18870	0.0319555	0.116436	0.0762495	TIMP1	1
	BP	GO:1903242	regulation of cardiac muscle hypertrophy in response to stress	1/36	17/18870	0.0319555	0.116436	0.0762495	PPARG	1
	BP	GO:1902074	response to salt	3/36	366/18870	0.0322304	0.116436	0.0762495	CD36/FYN/CAPN3	3
	BP	GO:0060078	regulation of postsynaptic membrane potential	2/36	148/18870	0.0323451	0.116436	0.0762495	ADRB2/SYNE1	2
	BP	GO:0031960	response to corticosteroid	2/36	149/18870	0.0327464	0.116436	0.0762495	SGK1/ANXA1	2
	BP	GO:0002237	response to molecule of bacterial origin	3/36	369/18870	0.0329043	0.116436	0.0762495	CD36/MMP9/CDK4	3
	BP	GO:0008584	male gonad development	2/36	150/18870	0.0331498	0.116436	0.0762495	BIK/TNFSF10	2
	BP	GO:0045667	regulation of osteoblast differentiation	2/36	150/18870	0.0331498	0.116436	0.0762495	CEBPD/PPARG	2
	BP	GO:0051092	positive regulation of NF-kappaB transcription factor activity	2/36	150/18870	0.0331498	0.116436	0.0762495	CD36/CAPN3	2
	BP	GO:0046546	development of primary male sexual characteristics	2/36	151/18870	0.033555	0.116436	0.0762495	BIK/TNFSF10	2
	BP	GO:0002827	positive regulation of T-helper 1 type immune response	1/36	18/18870	0.033804	0.116436	0.0762495	PLA2G4A	1
	BP	GO:0006089	lactate metabolic process	1/36	18/18870	0.033804	0.116436	0.0762495	LDHA	1
	BP	GO:0006735	NADH regeneration	1/36	18/18870	0.033804	0.116436	0.0762495	ENO2	1
	BP	GO:0010310	regulation of hydrogen peroxide metabolic process	1/36	18/18870	0.033804	0.116436	0.0762495	FYN	1
	BP	GO:0020027	hemoglobin metabolic process	1/36	18/18870	0.033804	0.116436	0.0762495	KLF4	1
	BP	GO:0030299	intestinal cholesterol absorption	1/36	18/18870	0.033804	0.116436	0.0762495	CD36	1
	BP	GO:0030730	sequestering of triglyceride	1/36	18/18870	0.033804	0.116436	0.0762495	PPARG	1
	BP	GO:0033194	response to hydroperoxide	1/36	18/18870	0.033804	0.116436	0.0762495	CD36	1
	BP	GO:0042402	cellular biogenic amine catabolic process	1/36	18/18870	0.033804	0.116436	0.0762495	MAOA	1
	BP	GO:0044070	regulation of monoatomic anion transport	1/36	18/18870	0.033804	0.116436	0.0762495	ABCB1	1
	BP	GO:0048569	post-embryonic animal organ development	1/36	18/18870	0.033804	0.116436	0.0762495	KLF4	1
	BP	GO:0061450	trophoblast cell migration	1/36	18/18870	0.033804	0.116436	0.0762495	TIMP1	1
	BP	GO:0061621	canonical glycolysis	1/36	18/18870	0.033804	0.116436	0.0762495	ENO2	1
	BP	GO:0061718	glucose catabolic process to pyruvate	1/36	18/18870	0.033804	0.116436	0.0762495	ENO2	1
	BP	GO:1904044	response to aldosterone	1/36	18/18870	0.033804	0.116436	0.0762495	SGK1	1
	BP	GO:1905288	vascular associated smooth muscle cell apoptotic process	1/36	18/18870	0.033804	0.116436	0.0762495	PPARG	1
	BP	GO:1905459	regulation of vascular associated smooth muscle cell apoptotic process	1/36	18/18870	0.033804	0.116436	0.0762495	PPARG	1
	BP	GO:0009411	response to UV	2/36	152/18870	0.0339623	0.116453	0.0762608	TIMP1/MMP9	2
	BP	GO:1903038	negative regulation of leukocyte cell-cell adhesion	2/36	152/18870	0.0339623	0.116453	0.0762608	KLF4/ANXA1	2
	BP	GO:0032368	regulation of lipid transport	2/36	153/18870	0.0343715	0.117591	0.0770059	PPARG/PLA2G4A	2
	BP	GO:0044839	cell cycle G2/M phase transition	2/36	155/18870	0.0351957	0.118492	0.0775961	CDK4/ABCB1	2
	BP	GO:0045807	positive regulation of endocytosis	2/36	155/18870	0.0351957	0.118492	0.0775961	CD36/SYNE1	2
	BP	GO:0002696	positive regulation of leukocyte activation	3/36	380/18870	0.0354389	0.118492	0.0775961	FYN/PLA2G4A/ANXA1	3
	BP	GO:1905039	carboxylic acid transmembrane transport	2/36	156/18870	0.0356108	0.118492	0.0775961	CD36/ABCB1	2
	BP	GO:0010744	positive regulation of macrophage derived foam cell differentiation	1/36	19/18870	0.035649	0.118492	0.0775961	CD36	1
	BP	GO:0032305	positive regulation of icosanoid secretion	1/36	19/18870	0.035649	0.118492	0.0775961	PLA2G4A	1
	BP	GO:0045064	T-helper 2 cell differentiation	1/36	19/18870	0.035649	0.118492	0.0775961	ANXA1	1
	BP	GO:0045623	negative regulation of T-helper cell differentiation	1/36	19/18870	0.035649	0.118492	0.0775961	ANXA1	1
	BP	GO:0070314	G1 to G0 transition	1/36	19/18870	0.035649	0.118492	0.0775961	CAPN3	1
	BP	GO:0072376	protein activation cascade	1/36	19/18870	0.035649	0.118492	0.0775961	F8	1
	BP	GO:1903427	negative regulation of reactive oxygen species biosynthetic process	1/36	19/18870	0.035649	0.118492	0.0775961	FYN	1
	BP	GO:1903428	positive regulation of reactive oxygen species biosynthetic process	1/36	19/18870	0.035649	0.118492	0.0775961	CD36	1
	BP	GO:2000774	positive regulation of cellular senescence	1/36	19/18870	0.035649	0.118492	0.0775961	MIR22	1
	BP	GO:1903037	regulation of leukocyte cell-cell adhesion	3/36	382/18870	0.0359104	0.118642	0.0776945	KLF4/FYN/ANXA1	3
	BP	GO:1903825	organic acid transmembrane transport	2/36	157/18870	0.0360277	0.118642	0.0776945	CD36/ABCB1	2
	BP	GO:0036294	cellular response to decreased oxygen levels	2/36	158/18870	0.0364465	0.118642	0.0776945	HYOU1/PPARG	2
	BP	GO:0090316	positive regulation of intracellular protein transport	2/36	158/18870	0.0364465	0.118642	0.0776945	FYN/JUP	2
	BP	GO:0098754	detoxification	2/36	158/18870	0.0364465	0.118642	0.0776945	CD36/ABCB1	2
	BP	GO:2001236	regulation of extrinsic apoptotic signaling pathway	2/36	158/18870	0.0364465	0.118642	0.0776945	MAL/TNFSF10	2
	BP	GO:0002029	desensitization of G protein-coupled receptor signaling pathway	1/36	20/18870	0.0374907	0.118642	0.0776945	ADRB2	1
	BP	GO:0006071	glycerol metabolic process	1/36	20/18870	0.0374907	0.118642	0.0776945	PLA2G4A	1
	BP	GO:0006525	arginine metabolic process	1/36	20/18870	0.0374907	0.118642	0.0776945	OAT	1
	BP	GO:0009310	amine catabolic process	1/36	20/18870	0.0374907	0.118642	0.0776945	MAOA	1
	BP	GO:0010738	regulation of protein kinase A signaling	1/36	20/18870	0.0374907	0.118642	0.0776945	ADRB2	1
	BP	GO:0032303	regulation of icosanoid secretion	1/36	20/18870	0.0374907	0.118642	0.0776945	PLA2G4A	1
	BP	GO:0043605	amide catabolic process	1/36	20/18870	0.0374907	0.118642	0.0776945	OAT	1
	BP	GO:0051546	keratinocyte migration	1/36	20/18870	0.0374907	0.118642	0.0776945	MMP9	1
	BP	GO:0061620	glycolytic process through glucose-6-phosphate	1/36	20/18870	0.0374907	0.118642	0.0776945	ENO2	1
	BP	GO:0071786	endoplasmic reticulum tubular network organization	1/36	20/18870	0.0374907	0.118642	0.0776945	RTN1	1
	BP	GO:0072567	chemokine (C-X-C motif) ligand 2 production	1/36	20/18870	0.0374907	0.118642	0.0776945	KLF4	1
	BP	GO:0140354	lipid import into cell	1/36	20/18870	0.0374907	0.118642	0.0776945	CD36	1
	BP	GO:1900037	regulation of cellular response to hypoxia	1/36	20/18870	0.0374907	0.118642	0.0776945	HYOU1	1
	BP	GO:1900227	positive regulation of NLRP3 inflammasome complex assembly	1/36	20/18870	0.0374907	0.118642	0.0776945	CD36	1
	BP	GO:1902001	fatty acid transmembrane transport	1/36	20/18870	0.0374907	0.118642	0.0776945	CD36	1
	BP	GO:1902236	negative regulation of endoplasmic reticulum stress-induced intrinsic apoptotic signaling pathway	1/36	20/18870	0.0374907	0.118642	0.0776945	HYOU1	1
	BP	GO:2000341	regulation of chemokine (C-X-C motif) ligand 2 production	1/36	20/18870	0.0374907	0.118642	0.0776945	KLF4	1
	BP	GO:0006606	protein import into nucleus	2/36	161/18870	0.0377144	0.119102	0.0779957	CD36/JUP	2
	BP	GO:0016052	carbohydrate catabolic process	2/36	163/18870	0.0385691	0.121424	0.079516	LDHA/ENO2	2
	BP	GO:0001780	neutrophil homeostasis	1/36	21/18870	0.0393289	0.121424	0.079516	ANXA1	1
	BP	GO:0006662	glycerol ether metabolic process	1/36	21/18870	0.0393289	0.121424	0.079516	PLA2G4A	1
	BP	GO:0019370	leukotriene biosynthetic process	1/36	21/18870	0.0393289	0.121424	0.079516	PLA2G4A	1
	BP	GO:0022401	negative adaptation of signaling pathway	1/36	21/18870	0.0393289	0.121424	0.079516	ADRB2	1
	BP	GO:0034104	negative regulation of tissue remodeling	1/36	21/18870	0.0393289	0.121424	0.079516	PPARG	1
	BP	GO:0046485	ether lipid metabolic process	1/36	21/18870	0.0393289	0.121424	0.079516	PLA2G4A	1
	BP	GO:0051152	positive regulation of smooth muscle cell differentiation	1/36	21/18870	0.0393289	0.121424	0.079516	MIR22	1
	BP	GO:0071498	cellular response to fluid shear stress	1/36	21/18870	0.0393289	0.121424	0.079516	KLF4	1
	BP	GO:0141087	positive regulation of inflammasome-mediated signaling pathway	1/36	21/18870	0.0393289	0.121424	0.079516	CD36	1
	BP	GO:2001044	regulation of integrin-mediated signaling pathway	1/36	21/18870	0.0393289	0.121424	0.079516	TIMP1	1
	BP	GO:0010959	regulation of metal ion transport	3/36	398/18870	0.0398	0.122581	0.0802737	ADRB2/FYN/CAPN3	3
	BP	GO:0051170	import into nucleus	2/36	166/18870	0.039865	0.122581	0.0802737	CD36/JUP	2
	BP	GO:0006633	fatty acid biosynthetic process	2/36	168/18870	0.0407382	0.123817	0.0810832	PLA2G4A/ANXA1	2
	BP	GO:0050731	positive regulation of peptidyl-tyrosine phosphorylation	2/36	168/18870	0.0407382	0.123817	0.0810832	CD36/FYN	2
	BP	GO:0009713	catechol-containing compound biosynthetic process	1/36	22/18870	0.0411637	0.123817	0.0810832	KL	1
	BP	GO:0010888	negative regulation of lipid storage	1/36	22/18870	0.0411637	0.123817	0.0810832	PPARG	1
	BP	GO:0019400	alditol metabolic process	1/36	22/18870	0.0411637	0.123817	0.0810832	PLA2G4A	1
	BP	GO:0042423	catecholamine biosynthetic process	1/36	22/18870	0.0411637	0.123817	0.0810832	KL	1
	BP	GO:0044241	lipid digestion	1/36	22/18870	0.0411637	0.123817	0.0810832	CD36	1
	BP	GO:0045624	positive regulation of T-helper cell differentiation	1/36	22/18870	0.0411637	0.123817	0.0810832	ANXA1	1
	BP	GO:0060546	negative regulation of necroptotic process	1/36	22/18870	0.0411637	0.123817	0.0810832	MIR22	1
	BP	GO:0097062	dendritic spine maintenance	1/36	22/18870	0.0411637	0.123817	0.0810832	FYN	1
	BP	GO:0098856	intestinal lipid absorption	1/36	22/18870	0.0411637	0.123817	0.0810832	CD36	1
	BP	GO:0006937	regulation of muscle contraction	2/36	170/18870	0.0416186	0.124472	0.0815122	ADRB2/JUP	2
	BP	GO:0048660	regulation of smooth muscle cell proliferation	2/36	171/18870	0.0420615	0.124472	0.0815122	MMP9/PPARG	2
	BP	GO:0050678	regulation of epithelial cell proliferation	3/36	407/18870	0.0420793	0.124472	0.0815122	MIR22/CDK4/PPARG	3
	BP	GO:0050680	negative regulation of epithelial cell proliferation	2/36	173/18870	0.0429527	0.124472	0.0815122	MIR22/PPARG	2
	BP	GO:0002223	stimulatory C-type lectin receptor signaling pathway	1/36	23/18870	0.0429951	0.124472	0.0815122	FYN	1
	BP	GO:0019430	removal of superoxide radicals	1/36	23/18870	0.0429951	0.124472	0.0815122	CD36	1
	BP	GO:0033139	regulation of peptidyl-serine phosphorylation of STAT protein	1/36	23/18870	0.0429951	0.124472	0.0815122	GADD45A	1
	BP	GO:0036120	cellular response to platelet-derived growth factor stimulus	1/36	23/18870	0.0429951	0.124472	0.0815122	FYN	1
	BP	GO:0043371	negative regulation of CD4-positive, alpha-beta T cell differentiation	1/36	23/18870	0.0429951	0.124472	0.0815122	ANXA1	1
	BP	GO:0045063	T-helper 1 cell differentiation	1/36	23/18870	0.0429951	0.124472	0.0815122	ANXA1	1
	BP	GO:0045932	negative regulation of muscle contraction	1/36	23/18870	0.0429951	0.124472	0.0815122	ADRB2	1
	BP	GO:0046823	negative regulation of nucleocytoplasmic transport	1/36	23/18870	0.0429951	0.124472	0.0815122	CD36	1
	BP	GO:0051457	maintenance of protein location in nucleus	1/36	23/18870	0.0429951	0.124472	0.0815122	SYNE1	1
	BP	GO:0060392	negative regulation of SMAD protein signal transduction	1/36	23/18870	0.0429951	0.124472	0.0815122	PPARG	1
	BP	GO:0062099	negative regulation of programmed necrotic cell death	1/36	23/18870	0.0429951	0.124472	0.0815122	MIR22	1
	BP	GO:1990840	response to lectin	1/36	23/18870	0.0429951	0.124472	0.0815122	FYN	1
	BP	GO:1990858	cellular response to lectin	1/36	23/18870	0.0429951	0.124472	0.0815122	FYN	1
	BP	GO:2000193	positive regulation of fatty acid transport	1/36	23/18870	0.0429951	0.124472	0.0815122	PLA2G4A	1
	BP	GO:0007259	receptor signaling pathway via JAK-STAT	2/36	174/18870	0.043401	0.124472	0.0815122	FYN/GADD45A	2
	BP	GO:0046661	male sex differentiation	2/36	174/18870	0.043401	0.124472	0.0815122	BIK/TNFSF10	2
	BP	GO:0071453	cellular response to oxygen levels	2/36	174/18870	0.043401	0.124472	0.0815122	HYOU1/PPARG	2
	BP	GO:1903169	regulation of calcium ion transmembrane transport	2/36	174/18870	0.043401	0.124472	0.0815122	FYN/CAPN3	2
	BP	GO:0031214	biomineral tissue development	2/36	175/18870	0.0438511	0.124472	0.0815122	KL/ADRB2	2
	BP	GO:0048659	smooth muscle cell proliferation	2/36	175/18870	0.0438511	0.124472	0.0815122	MMP9/PPARG	2
	BP	GO:0010634	positive regulation of epithelial cell migration	2/36	176/18870	0.0443029	0.124472	0.0815122	MMP9/ANXA1	2
	BP	GO:0006925	inflammatory cell apoptotic process	1/36	24/18870	0.0448231	0.124472	0.0815122	ANXA1	1
	BP	GO:0009651	response to salt stress	1/36	24/18870	0.0448231	0.124472	0.0815122	CAPN3	1
	BP	GO:0023058	adaptation of signaling pathway	1/36	24/18870	0.0448231	0.124472	0.0815122	ADRB2	1
	BP	GO:0031338	regulation of vesicle fusion	1/36	24/18870	0.0448231	0.124472	0.0815122	ANXA1	1
	BP	GO:0033233	regulation of protein sumoylation	1/36	24/18870	0.0448231	0.124472	0.0815122	CAPN3	1
	BP	GO:0034114	regulation of heterotypic cell-cell adhesion	1/36	24/18870	0.0448231	0.124472	0.0815122	KLF4	1
	BP	GO:0035357	peroxisome proliferator activated receptor signaling pathway	1/36	24/18870	0.0448231	0.124472	0.0815122	PPARG	1
	BP	GO:0042501	serine phosphorylation of STAT protein	1/36	24/18870	0.0448231	0.124472	0.0815122	GADD45A	1
	BP	GO:0045723	positive regulation of fatty acid biosynthetic process	1/36	24/18870	0.0448231	0.124472	0.0815122	ANXA1	1
	BP	GO:0046716	muscle cell cellular homeostasis	1/36	24/18870	0.0448231	0.124472	0.0815122	CAPN3	1
	BP	GO:0051043	regulation of membrane protein ectodomain proteolysis	1/36	24/18870	0.0448231	0.124472	0.0815122	TIMP1	1
	BP	GO:0060907	positive regulation of macrophage cytokine production	1/36	24/18870	0.0448231	0.124472	0.0815122	CD36	1
	BP	GO:0061615	glycolytic process through fructose-6-phosphate	1/36	24/18870	0.0448231	0.124472	0.0815122	ENO2	1
	BP	GO:0098884	postsynaptic neurotransmitter receptor internalization	1/36	24/18870	0.0448231	0.124472	0.0815122	SYNE1	1
	BP	GO:0140239	postsynaptic endocytosis	1/36	24/18870	0.0448231	0.124472	0.0815122	SYNE1	1
	BP	GO:1905048	regulation of metallopeptidase activity	1/36	24/18870	0.0448231	0.124472	0.0815122	TIMP1	1
	BP	GO:1990961	xenobiotic detoxification by transmembrane export across the plasma membrane	1/36	24/18870	0.0448231	0.124472	0.0815122	ABCB1	1
	BP	GO:0007159	leukocyte cell-cell adhesion	3/36	419/18870	0.0452199	0.125117	0.0819342	KLF4/FYN/ANXA1	3
	BP	GO:0042692	muscle cell differentiation	3/36	419/18870	0.0452199	0.125117	0.0819342	MIR22/SYNE1/CAPN3	3
	BP	GO:0006469	negative regulation of protein kinase activity	2/36	179/18870	0.0456689	0.126129	0.0825973	PPARG/GADD45A	2
	BP	GO:0001936	regulation of endothelial cell proliferation	2/36	181/18870	0.0465882	0.126758	0.0830092	MIR22/PPARG	2
	BP	GO:0002053	positive regulation of mesenchymal cell proliferation	1/36	25/18870	0.0466477	0.126758	0.0830092	SYNE1	1
	BP	GO:0007190	activation of adenylate cyclase activity	1/36	25/18870	0.0466477	0.126758	0.0830092	ADRB2	1
	BP	GO:0036119	response to platelet-derived growth factor	1/36	25/18870	0.0466477	0.126758	0.0830092	FYN	1
	BP	GO:0071450	cellular response to oxygen radical	1/36	25/18870	0.0466477	0.126758	0.0830092	CD36	1
	BP	GO:0071451	cellular response to superoxide	1/36	25/18870	0.0466477	0.126758	0.0830092	CD36	1
	BP	GO:1902894	negative regulation of miRNA transcription	1/36	25/18870	0.0466477	0.126758	0.0830092	PPARG	1
	BP	GO:1905563	negative regulation of vascular endothelial cell proliferation	1/36	25/18870	0.0466477	0.126758	0.0830092	PPARG	1
	BP	GO:2000311	regulation of AMPA receptor activity	1/36	25/18870	0.0466477	0.126758	0.0830092	ADRB2	1
	BP	GO:0045088	regulation of innate immune response	3/36	425/18870	0.0468333	0.127035	0.0831908	CD36/FYN/PPARG	3
	BP	GO:0060759	regulation of response to cytokine stimulus	2/36	183/18870	0.0475143	0.128424	0.0841001	KLF4/PPARG	2
	BP	GO:2000045	regulation of G1/S transition of mitotic cell cycle	2/36	183/18870	0.0475143	0.128424	0.0841001	KLF4/ANXA1	2
	BP	GO:0045766	positive regulation of angiogenesis	2/36	185/18870	0.0484473	0.128489	0.0841427	KLF4/JUP	2
	BP	GO:1904018	positive regulation of vasculature development	2/36	185/18870	0.0484473	0.128489	0.0841427	KLF4/JUP	2
	BP	GO:0002433	immune response-regulating cell surface receptor signaling pathway involved in phagocytosis	1/36	26/18870	0.0484689	0.128489	0.0841427	FYN	1
	BP	GO:0018904	ether metabolic process	1/36	26/18870	0.0484689	0.128489	0.0841427	PLA2G4A	1
	BP	GO:0031579	membrane raft organization	1/36	26/18870	0.0484689	0.128489	0.0841427	MAL	1
	BP	GO:0038096	Fc-gamma receptor signaling pathway involved in phagocytosis	1/36	26/18870	0.0484689	0.128489	0.0841427	FYN	1
	BP	GO:0060333	type II interferon-mediated signaling pathway	1/36	26/18870	0.0484689	0.128489	0.0841427	PPARG	1
	BP	GO:0060391	positive regulation of SMAD protein signal transduction	1/36	26/18870	0.0484689	0.128489	0.0841427	PPARG	1
	BP	GO:0062149	detection of stimulus involved in sensory perception of pain	1/36	26/18870	0.0484689	0.128489	0.0841427	FYN	1
	BP	GO:1900407	regulation of cellular response to oxidative stress	1/36	26/18870	0.0484689	0.128489	0.0841427	CD36	1
	BP	GO:2000629	negative regulation of miRNA metabolic process	1/36	26/18870	0.0484689	0.128489	0.0841427	PPARG	1
	BP	GO:0007565	female pregnancy	2/36	186/18870	0.0489163	0.129449	0.0847716	TIMP1/MMP9	2
	BP	GO:0006007	glucose catabolic process	1/36	27/18870	0.0502867	0.130573	0.0855077	ENO2	1
	BP	GO:0009065	glutamine family amino acid catabolic process	1/36	27/18870	0.0502867	0.130573	0.0855077	OAT	1
	BP	GO:0010875	positive regulation of cholesterol efflux	1/36	27/18870	0.0502867	0.130573	0.0855077	PPARG	1
	BP	GO:0010884	positive regulation of lipid storage	1/36	27/18870	0.0502867	0.130573	0.0855077	CD36	1
	BP	GO:0022010	central nervous system myelination	1/36	27/18870	0.0502867	0.130573	0.0855077	MAL	1
	BP	GO:0032291	axon ensheathment in central nervous system	1/36	27/18870	0.0502867	0.130573	0.0855077	MAL	1
	BP	GO:0042133	neurotransmitter metabolic process	1/36	27/18870	0.0502867	0.130573	0.0855077	MAOA	1
	BP	GO:0045742	positive regulation of epidermal growth factor receptor signaling pathway	1/36	27/18870	0.0502867	0.130573	0.0855077	MMP9	1
	BP	GO:0046618	xenobiotic export from cell	1/36	27/18870	0.0502867	0.130573	0.0855077	ABCB1	1
	BP	GO:0071880	adenylate cyclase-activating adrenergic receptor signaling pathway	1/36	27/18870	0.0502867	0.130573	0.0855077	ADRB2	1
	BP	GO:2000272	negative regulation of signaling receptor activity	1/36	27/18870	0.0502867	0.130573	0.0855077	PPARG	1
	BP	GO:0000303	response to superoxide	1/36	28/18870	0.0521011	0.132269	0.0866183	CD36	1
	BP	GO:0014850	response to muscle activity	1/36	28/18870	0.0521011	0.132269	0.0866183	CAPN3	1
	BP	GO:0015732	prostaglandin transport	1/36	28/18870	0.0521011	0.132269	0.0866183	PLA2G4A	1
	BP	GO:0018149	peptide cross-linking	1/36	28/18870	0.0521011	0.132269	0.0866183	ANXA1	1
	BP	GO:0030194	positive regulation of blood coagulation	1/36	28/18870	0.0521011	0.132269	0.0866183	CD36	1
	BP	GO:0031664	regulation of lipopolysaccharide-mediated signaling pathway	1/36	28/18870	0.0521011	0.132269	0.0866183	CD36	1
	BP	GO:0044342	type B pancreatic cell proliferation	1/36	28/18870	0.0521011	0.132269	0.0866183	CDK4	1
	BP	GO:0046639	negative regulation of alpha-beta T cell differentiation	1/36	28/18870	0.0521011	0.132269	0.0866183	ANXA1	1
	BP	GO:0090314	positive regulation of protein targeting to membrane	1/36	28/18870	0.0521011	0.132269	0.0866183	FYN	1
	BP	GO:1900048	positive regulation of hemostasis	1/36	28/18870	0.0521011	0.132269	0.0866183	CD36	1
	BP	GO:1903672	positive regulation of sprouting angiogenesis	1/36	28/18870	0.0521011	0.132269	0.0866183	KLF4	1
	BP	GO:2000108	positive regulation of leukocyte apoptotic process	1/36	28/18870	0.0521011	0.132269	0.0866183	ANXA1	1
	BP	GO:0002822	regulation of adaptive immune response based on somatic recombination of immune receptors built from immunoglobulin superfamily domains	2/36	193/18870	0.052246	0.132269	0.0866183	PLA2G4A/ANXA1	2
	BP	GO:0009755	hormone-mediated signaling pathway	2/36	193/18870	0.052246	0.132269	0.0866183	NR3C2/PPARG	2
	BP	GO:0033673	negative regulation of kinase activity	2/36	193/18870	0.052246	0.132269	0.0866183	PPARG/GADD45A	2
	BP	GO:0000305	response to oxygen radical	1/36	29/18870	0.0539122	0.134914	0.08835	CD36	1
	BP	GO:0006910	phagocytosis, recognition	1/36	29/18870	0.0539122	0.134914	0.08835	CD36	1
	BP	GO:0010165	response to X-ray	1/36	29/18870	0.0539122	0.134914	0.08835	ANXA1	1
	BP	GO:0010971	positive regulation of G2/M transition of mitotic cell cycle	1/36	29/18870	0.0539122	0.134914	0.08835	CDK4	1
	BP	GO:0098901	regulation of cardiac muscle cell action potential	1/36	29/18870	0.0539122	0.134914	0.08835	JUP	1
	BP	GO:1901186	positive regulation of ERBB signaling pathway	1/36	29/18870	0.0539122	0.134914	0.08835	MMP9	1
	BP	GO:1902430	negative regulation of amyloid-beta formation	1/36	29/18870	0.0539122	0.134914	0.08835	RTN1	1
	BP	GO:0007369	gastrulation	2/36	197/18870	0.0541845	0.135372	0.0886503	KLF4/MMP9	2
	BP	GO:0003012	muscle system process	3/36	452/18870	0.0544451	0.1358	0.0889303	ADRB2/PPARG/JUP	3
	BP	GO:0031334	positive regulation of protein-containing complex assembly	2/36	198/18870	0.0546732	0.136083	0.0891159	CD36/BIK	2
	BP	GO:0010975	regulation of neuron projection development	3/36	453/18870	0.0547379	0.136083	0.0891159	KLF4/FYN/SYNE1	3
	BP	GO:1902075	cellular response to salt	2/36	199/18870	0.0551634	0.136514	0.0893979	FYN/CAPN3	2
	BP	GO:1901987	regulation of cell cycle phase transition	3/36	456/18870	0.0556211	0.136514	0.0893979	KLF4/CDK4/ANXA1	3
	BP	GO:0071248	cellular response to metal ion	2/36	200/18870	0.0556552	0.136514	0.0893979	CAPN3/MMP9	2
	BP	GO:0007263	nitric oxide mediated signal transduction	1/36	30/18870	0.0557199	0.136514	0.0893979	CD36	1
	BP	GO:0033137	negative regulation of peptidyl-serine phosphorylation	1/36	30/18870	0.0557199	0.136514	0.0893979	GADD45A	1
	BP	GO:0043032	positive regulation of macrophage activation	1/36	30/18870	0.0557199	0.136514	0.0893979	PLA2G4A	1
	BP	GO:0048679	regulation of axon regeneration	1/36	30/18870	0.0557199	0.136514	0.0893979	KLF4	1
	BP	GO:0050820	positive regulation of coagulation	1/36	30/18870	0.0557199	0.136514	0.0893979	CD36	1
	BP	GO:0090140	regulation of mitochondrial fission	1/36	30/18870	0.0557199	0.136514	0.0893979	PPARG	1
	BP	GO:0032388	positive regulation of intracellular transport	2/36	201/18870	0.0561486	0.137343	0.0899405	FYN/JUP	2
	BP	GO:0001935	endothelial cell proliferation	2/36	202/18870	0.0566435	0.137822	0.0902548	MIR22/PPARG	2
	BP	GO:0003299	muscle hypertrophy in response to stress	1/36	31/18870	0.0575243	0.137822	0.0902548	PPARG	1
	BP	GO:0014887	cardiac muscle adaptation	1/36	31/18870	0.0575243	0.137822	0.0902548	PPARG	1
	BP	GO:0014898	cardiac muscle hypertrophy in response to stress	1/36	31/18870	0.0575243	0.137822	0.0902548	PPARG	1
	BP	GO:0032682	negative regulation of chemokine production	1/36	31/18870	0.0575243	0.137822	0.0902548	KLF4	1
	BP	GO:0034121	regulation of toll-like receptor signaling pathway	1/36	31/18870	0.0575243	0.137822	0.0902548	CD36	1
	BP	GO:0034755	iron ion transmembrane transport	1/36	31/18870	0.0575243	0.137822	0.0902548	LCN2	1
	BP	GO:0045762	positive regulation of adenylate cyclase activity	1/36	31/18870	0.0575243	0.137822	0.0902548	ADRB2	1
	BP	GO:0090322	regulation of superoxide metabolic process	1/36	31/18870	0.0575243	0.137822	0.0902548	CD36	1
	BP	GO:0099590	neurotransmitter receptor internalization	1/36	31/18870	0.0575243	0.137822	0.0902548	SYNE1	1
	BP	GO:1900745	positive regulation of p38MAPK cascade	1/36	31/18870	0.0575243	0.137822	0.0902548	GADD45A	1
	BP	GO:2000191	regulation of fatty acid transport	1/36	31/18870	0.0575243	0.137822	0.0902548	PLA2G4A	1
	BP	GO:2000273	positive regulation of signaling receptor activity	1/36	31/18870	0.0575243	0.137822	0.0902548	ADRB2	1
	BP	GO:0022408	negative regulation of cell-cell adhesion	2/36	205/18870	0.0581377	0.138636	0.0907875	KLF4/ANXA1	2
	BP	GO:0050851	antigen receptor-mediated signaling pathway	2/36	205/18870	0.0581377	0.138636	0.0907875	FYN/CD79A	2
	BP	GO:0097553	calcium ion transmembrane import into cytosol	2/36	205/18870	0.0581377	0.138636	0.0907875	FYN/CAPN3	2
	BP	GO:0044703	multi-organism reproductive process	2/36	206/18870	0.0586388	0.139281	0.0912103	TIMP1/MMP9	2
	BP	GO:0002431	Fc receptor mediated stimulatory signaling pathway	1/36	32/18870	0.0593253	0.139281	0.0912103	FYN	1
	BP	GO:0010464	regulation of mesenchymal cell proliferation	1/36	32/18870	0.0593253	0.139281	0.0912103	SYNE1	1
	BP	GO:0034391	regulation of smooth muscle cell apoptotic process	1/36	32/18870	0.0593253	0.139281	0.0912103	PPARG	1
	BP	GO:0048384	retinoic acid receptor signaling pathway	1/36	32/18870	0.0593253	0.139281	0.0912103	PPARG	1
	BP	GO:0060795	cell fate commitment involved in formation of primary germ layer	1/36	32/18870	0.0593253	0.139281	0.0912103	KLF4	1
	BP	GO:0070570	regulation of neuron projection regeneration	1/36	32/18870	0.0593253	0.139281	0.0912103	KLF4	1
	BP	GO:1902751	positive regulation of cell cycle G2/M phase transition	1/36	32/18870	0.0593253	0.139281	0.0912103	CDK4	1
	BP	GO:1902992	negative regulation of amyloid precursor protein catabolic process	1/36	32/18870	0.0593253	0.139281	0.0912103	RTN1	1
	BP	GO:2000463	positive regulation of excitatory postsynaptic potential	1/36	32/18870	0.0593253	0.139281	0.0912103	ADRB2	1
	BP	GO:0051051	negative regulation of transport	3/36	469/18870	0.0595276	0.139541	0.0913801	CD36/MMP9/ANXA1	3
	BP	GO:0002819	regulation of adaptive immune response	2/36	208/18870	0.0596456	0.139602	0.0914201	PLA2G4A/ANXA1	2
	BP	GO:1902806	regulation of cell cycle G1/S phase transition	2/36	209/18870	0.0601513	0.140169	0.0917916	KLF4/ANXA1	2
	BP	GO:0002757	immune response-activating signaling pathway	3/36	473/18870	0.0607554	0.140169	0.0917916	CD36/FYN/CD79A	3
	BP	GO:0002862	negative regulation of inflammatory response to antigenic stimulus	1/36	33/18870	0.061123	0.140169	0.0917916	FYN	1
	BP	GO:0006536	glutamate metabolic process	1/36	33/18870	0.061123	0.140169	0.0917916	OAT	1
	BP	GO:0019934	cGMP-mediated signaling	1/36	33/18870	0.061123	0.140169	0.0917916	CD36	1
	BP	GO:0033032	regulation of myeloid cell apoptotic process	1/36	33/18870	0.061123	0.140169	0.0917916	ANXA1	1
	BP	GO:0034390	smooth muscle cell apoptotic process	1/36	33/18870	0.061123	0.140169	0.0917916	PPARG	1
	BP	GO:0038094	Fc-gamma receptor signaling pathway	1/36	33/18870	0.061123	0.140169	0.0917916	FYN	1
	BP	GO:0061436	establishment of skin barrier	1/36	33/18870	0.061123	0.140169	0.0917916	KLF4	1
	BP	GO:0071875	adrenergic receptor signaling pathway	1/36	33/18870	0.061123	0.140169	0.0917916	ADRB2	1
	BP	GO:1902235	regulation of endoplasmic reticulum stress-induced intrinsic apoptotic signaling pathway	1/36	33/18870	0.061123	0.140169	0.0917916	HYOU1	1
	BP	GO:1904893	negative regulation of receptor signaling pathway via STAT	1/36	33/18870	0.061123	0.140169	0.0917916	PPARG	1
	BP	GO:0098739	import across plasma membrane	2/36	212/18870	0.0616773	0.140169	0.0917916	CD36/FYN	2
	BP	GO:1903829	positive regulation of protein localization	3/36	476/18870	0.0616842	0.140169	0.0917916	FYN/PPARG/JUP	3
	BP	GO:0042098	T cell proliferation	2/36	213/18870	0.062189	0.140169	0.0917916	FYN/ANXA1	2
	BP	GO:0002828	regulation of type 2 immune response	1/36	34/18870	0.0629173	0.140169	0.0917916	ANXA1	1
	BP	GO:0006691	leukotriene metabolic process	1/36	34/18870	0.0629173	0.140169	0.0917916	PLA2G4A	1
	BP	GO:0010661	positive regulation of muscle cell apoptotic process	1/36	34/18870	0.0629173	0.140169	0.0917916	PPARG	1
	BP	GO:0032743	positive regulation of interleukin-2 production	1/36	34/18870	0.0629173	0.140169	0.0917916	ANXA1	1
	BP	GO:0034383	low-density lipoprotein particle clearance	1/36	34/18870	0.0629173	0.140169	0.0917916	CD36	1
	BP	GO:0034405	response to fluid shear stress	1/36	34/18870	0.0629173	0.140169	0.0917916	KLF4	1
	BP	GO:0043372	positive regulation of CD4-positive, alpha-beta T cell differentiation	1/36	34/18870	0.0629173	0.140169	0.0917916	ANXA1	1
	BP	GO:0046475	glycerophospholipid catabolic process	1/36	34/18870	0.0629173	0.140169	0.0917916	PLA2G4A	1
	BP	GO:0048333	mesodermal cell differentiation	1/36	34/18870	0.0629173	0.140169	0.0917916	KLF4	1
	BP	GO:0051973	positive regulation of telomerase activity	1/36	34/18870	0.0629173	0.140169	0.0917916	KLF4	1
	BP	GO:0070293	renal absorption	1/36	34/18870	0.0629173	0.140169	0.0917916	SGK1	1
	BP	GO:0071353	cellular response to interleukin-4	1/36	34/18870	0.0629173	0.140169	0.0917916	CDK4	1
	BP	GO:0071398	cellular response to fatty acid	1/36	34/18870	0.0629173	0.140169	0.0917916	CDK4	1
	BP	GO:0090313	regulation of protein targeting to membrane	1/36	34/18870	0.0629173	0.140169	0.0917916	FYN	1
	BP	GO:1900225	regulation of NLRP3 inflammasome complex assembly	1/36	34/18870	0.0629173	0.140169	0.0917916	CD36	1
	BP	GO:1902176	negative regulation of oxidative stress-induced intrinsic apoptotic signaling pathway	1/36	34/18870	0.0629173	0.140169	0.0917916	FYN	1
	BP	GO:0031349	positive regulation of defense response	3/36	480/18870	0.0629331	0.140169	0.0917916	CD36/MIR22/FYN	3
	BP	GO:0050673	epithelial cell proliferation	3/36	480/18870	0.0629331	0.140169	0.0917916	MIR22/CDK4/PPARG	3
	BP	GO:0032102	negative regulation of response to external stimulus	3/36	481/18870	0.0632472	0.140417	0.0919538	KLF4/FYN/PPARG	3
	BP	GO:1903131	mononuclear cell differentiation	3/36	481/18870	0.0632472	0.140417	0.0919538	PPARG/ANXA1/CD79A	3
	BP	GO:0044706	multi-multicellular organism process	2/36	216/18870	0.0637328	0.140417	0.0919538	TIMP1/MMP9	2
	BP	GO:0023061	signal release	3/36	484/18870	0.064194	0.140417	0.0919538	PPARG/PLA2G4A/ANXA1	3
	BP	GO:0002021	response to dietary excess	1/36	35/18870	0.0647083	0.140417	0.0919538	ADRB2	1
	BP	GO:0008340	determination of adult lifespan	1/36	35/18870	0.0647083	0.140417	0.0919538	KL	1
	BP	GO:0010614	negative regulation of cardiac muscle hypertrophy	1/36	35/18870	0.0647083	0.140417	0.0919538	PPARG	1
	BP	GO:0030224	monocyte differentiation	1/36	35/18870	0.0647083	0.140417	0.0919538	PPARG	1
	BP	GO:0046471	phosphatidylglycerol metabolic process	1/36	35/18870	0.0647083	0.140417	0.0919538	PLA2G4A	1
	BP	GO:0050974	detection of mechanical stimulus involved in sensory perception	1/36	35/18870	0.0647083	0.140417	0.0919538	FYN	1
	BP	GO:0060544	regulation of necroptotic process	1/36	35/18870	0.0647083	0.140417	0.0919538	MIR22	1
	BP	GO:0061081	positive regulation of myeloid leukocyte cytokine production involved in immune response	1/36	35/18870	0.0647083	0.140417	0.0919538	CD36	1
	BP	GO:0070633	transepithelial transport	1/36	35/18870	0.0647083	0.140417	0.0919538	ABCB1	1
	BP	GO:0086004	regulation of cardiac muscle cell contraction	1/36	35/18870	0.0647083	0.140417	0.0919538	JUP	1
	BP	GO:0086005	ventricular cardiac muscle cell action potential	1/36	35/18870	0.0647083	0.140417	0.0919538	JUP	1
	BP	GO:0090050	positive regulation of cell migration involved in sprouting angiogenesis	1/36	35/18870	0.0647083	0.140417	0.0919538	ANXA1	1
	BP	GO:1902882	regulation of response to oxidative stress	1/36	35/18870	0.0647083	0.140417	0.0919538	CD36	1
	BP	GO:2000515	negative regulation of CD4-positive, alpha-beta T cell activation	1/36	35/18870	0.0647083	0.140417	0.0919538	ANXA1	1
	BP	GO:0050804	modulation of chemical synaptic transmission	3/36	489/18870	0.0657867	0.142404	0.0932552	ADRB2/FYN/SYNE1	3
	BP	GO:0010810	regulation of cell-substrate adhesion	2/36	220/18870	0.0658116	0.142404	0.0932552	CD36/JUP	2
	BP	GO:0099177	regulation of trans-synaptic signaling	3/36	490/18870	0.0661075	0.142841	0.0935413	ADRB2/FYN/SYNE1	3
	BP	GO:0045920	negative regulation of exocytosis	1/36	36/18870	0.0664959	0.143273	0.093824	ANXA1	1
	BP	GO:0070670	response to interleukin-4	1/36	36/18870	0.0664959	0.143273	0.093824	CDK4	1
	BP	GO:0022407	regulation of cell-cell adhesion	3/36	493/18870	0.0670742	0.144253	0.0944658	KLF4/FYN/ANXA1	3
	BP	GO:0006699	bile acid biosynthetic process	1/36	37/18870	0.0682802	0.144253	0.0944658	OSBPL1A	1
	BP	GO:0010934	macrophage cytokine production	1/36	37/18870	0.0682802	0.144253	0.0944658	CD36	1
	BP	GO:0010935	regulation of macrophage cytokine production	1/36	37/18870	0.0682802	0.144253	0.0944658	CD36	1
	BP	GO:0014741	negative regulation of muscle hypertrophy	1/36	37/18870	0.0682802	0.144253	0.0944658	PPARG	1
	BP	GO:0033280	response to vitamin D	1/36	37/18870	0.0682802	0.144253	0.0944658	KL	1
	BP	GO:0043243	positive regulation of protein-containing complex disassembly	1/36	37/18870	0.0682802	0.144253	0.0944658	ADRB2	1
	BP	GO:0044058	regulation of digestive system process	1/36	37/18870	0.0682802	0.144253	0.0944658	SGK1	1
	BP	GO:0044546	NLRP3 inflammasome complex assembly	1/36	37/18870	0.0682802	0.144253	0.0944658	CD36	1
	BP	GO:0046677	response to antibiotic	1/36	37/18870	0.0682802	0.144253	0.0944658	PLA2G4A	1
	BP	GO:0048730	epidermis morphogenesis	1/36	37/18870	0.0682802	0.144253	0.0944658	KLF4	1
	BP	GO:0051385	response to mineralocorticoid	1/36	37/18870	0.0682802	0.144253	0.0944658	SGK1	1
	BP	GO:0071276	cellular response to cadmium ion	1/36	37/18870	0.0682802	0.144253	0.0944658	MMP9	1
	BP	GO:0141085	regulation of inflammasome-mediated signaling pathway	1/36	37/18870	0.0682802	0.144253	0.0944658	CD36	1
	BP	GO:0051348	negative regulation of transferase activity	2/36	225/18870	0.0684421	0.144394	0.0945581	PPARG/GADD45A	2
	BP	GO:0042180	cellular ketone metabolic process	2/36	226/18870	0.0689724	0.145311	0.0951586	PPARG/ANXA1	2
	BP	GO:0002764	immune response-regulating signaling pathway	3/36	500/18870	0.0693554	0.145785	0.0954692	CD36/FYN/CD79A	3
	BP	GO:0007616	long-term memory	1/36	38/18870	0.0700613	0.145785	0.0954692	SGK1	1
	BP	GO:0010737	protein kinase A signaling	1/36	38/18870	0.0700613	0.145785	0.0954692	ADRB2	1
	BP	GO:0032373	positive regulation of sterol transport	1/36	38/18870	0.0700613	0.145785	0.0954692	PPARG	1
	BP	GO:0032376	positive regulation of cholesterol transport	1/36	38/18870	0.0700613	0.145785	0.0954692	PPARG	1
	BP	GO:0042401	biogenic amine biosynthetic process	1/36	38/18870	0.0700613	0.145785	0.0954692	KL	1
	BP	GO:0086091	regulation of heart rate by cardiac conduction	1/36	38/18870	0.0700613	0.145785	0.0954692	JUP	1
	BP	GO:1900181	negative regulation of protein localization to nucleus	1/36	38/18870	0.0700613	0.145785	0.0954692	CD36	1
	BP	GO:1990776	response to angiotensin	1/36	38/18870	0.0700613	0.145785	0.0954692	KL	1
	BP	GO:0071241	cellular response to inorganic substance	2/36	229/18870	0.0705716	0.146446	0.0959018	CAPN3/MMP9	2
	BP	GO:0097191	extrinsic apoptotic signaling pathway	2/36	229/18870	0.0705716	0.146446	0.0959018	MAL/TNFSF10	2
	BP	GO:0050730	regulation of peptidyl-tyrosine phosphorylation	2/36	231/18870	0.0716445	0.148064	0.0969618	CD36/FYN	2
	BP	GO:0009309	amine biosynthetic process	1/36	39/18870	0.071839	0.148064	0.0969618	KL	1
	BP	GO:0031281	positive regulation of cyclase activity	1/36	39/18870	0.071839	0.148064	0.0969618	ADRB2	1
	BP	GO:0097242	amyloid-beta clearance	1/36	39/18870	0.071839	0.148064	0.0969618	CD36	1
	BP	GO:0140632	canonical inflammasome complex assembly	1/36	39/18870	0.071839	0.148064	0.0969618	CD36	1
	BP	GO:0008406	gonad development	2/36	233/18870	0.0727229	0.149481	0.0978893	BIK/TNFSF10	2
	BP	GO:0016358	dendrite development	2/36	233/18870	0.0727229	0.149481	0.0978893	FYN/SYNE1	2
	BP	GO:0000266	mitochondrial fission	1/36	40/18870	0.0736134	0.150294	0.098422	PPARG	1
	BP	GO:0033028	myeloid cell apoptotic process	1/36	40/18870	0.0736134	0.150294	0.098422	ANXA1	1
	BP	GO:0042307	positive regulation of protein import into nucleus	1/36	40/18870	0.0736134	0.150294	0.098422	JUP	1
	BP	GO:0051349	positive regulation of lyase activity	1/36	40/18870	0.0736134	0.150294	0.098422	ADRB2	1
	BP	GO:0062098	regulation of programmed necrotic cell death	1/36	40/18870	0.0736134	0.150294	0.098422	MIR22	1
	BP	GO:0002573	myeloid leukocyte differentiation	2/36	235/18870	0.0738067	0.150486	0.0985479	MMP9/PPARG	2
	BP	GO:0051651	maintenance of location in cell	2/36	237/18870	0.0748957	0.151985	0.0995293	SYNE1/CAPN3	2
	BP	GO:0042417	dopamine metabolic process	1/36	41/18870	0.0753845	0.151985	0.0995293	MAOA	1
	BP	GO:0050892	intestinal absorption	1/36	41/18870	0.0753845	0.151985	0.0995293	CD36	1
	BP	GO:0051281	positive regulation of release of sequestered calcium ion into cytosol	1/36	41/18870	0.0753845	0.151985	0.0995293	CAPN3	1
	BP	GO:0072595	maintenance of protein localization in organelle	1/36	41/18870	0.0753845	0.151985	0.0995293	SYNE1	1
	BP	GO:0150077	regulation of neuroinflammatory response	1/36	41/18870	0.0753845	0.151985	0.0995293	MMP9	1
	BP	GO:1903115	regulation of actin filament-based movement	1/36	41/18870	0.0753845	0.151985	0.0995293	JUP	1
	BP	GO:1904994	regulation of leukocyte adhesion to vascular endothelial cell	1/36	41/18870	0.0753845	0.151985	0.0995293	KLF4	1
	BP	GO:0045137	development of primary sexual characteristics	2/36	238/18870	0.0754422	0.151985	0.0995293	BIK/TNFSF10	2
	BP	GO:0007160	cell-matrix adhesion	2/36	239/18870	0.0759899	0.152886	0.100119	CD36/JUP	2
	BP	GO:0002274	myeloid leukocyte activation	2/36	241/18870	0.0770894	0.153597	0.100585	PLA2G4A/ANXA1	2
	BP	GO:0001709	cell fate determination	1/36	42/18870	0.0771523	0.153597	0.100585	KLF4	1
	BP	GO:0042092	type 2 immune response	1/36	42/18870	0.0771523	0.153597	0.100585	ANXA1	1
	BP	GO:0042119	neutrophil activation	1/36	42/18870	0.0771523	0.153597	0.100585	ANXA1	1
	BP	GO:0140467	integrated stress response signaling	1/36	42/18870	0.0771523	0.153597	0.100585	CEBPD	1
	BP	GO:0141084	inflammasome-mediated signaling pathway	1/36	42/18870	0.0771523	0.153597	0.100585	CD36	1
	BP	GO:1904706	negative regulation of vascular associated smooth muscle cell proliferation	1/36	42/18870	0.0771523	0.153597	0.100585	PPARG	1
	BP	GO:1990000	amyloid fibril formation	1/36	42/18870	0.0771523	0.153597	0.100585	CD36	1
	BP	GO:1903320	regulation of protein modification by small protein conjugation or removal	2/36	243/18870	0.078194	0.155467	0.10181	FYN/CAPN3	2
	BP	GO:0032735	positive regulation of interleukin-12 production	1/36	43/18870	0.0789168	0.156087	0.102215	CD36	1
	BP	GO:0045622	regulation of T-helper cell differentiation	1/36	43/18870	0.0789168	0.156087	0.102215	ANXA1	1
	BP	GO:0046717	acid secretion	1/36	43/18870	0.0789168	0.156087	0.102215	SGK1	1
	BP	GO:0090317	negative regulation of intracellular protein transport	1/36	43/18870	0.0789168	0.156087	0.102215	CD36	1
	BP	GO:0009913	epidermal cell differentiation	2/36	245/18870	0.0793037	0.156648	0.102583	KLF4/ANXA1	2
	BP	GO:0022604	regulation of cell morphogenesis	2/36	247/18870	0.0804184	0.157519	0.103154	FYN/ANXA1	2
	BP	GO:0033002	muscle cell proliferation	2/36	247/18870	0.0804184	0.157519	0.103154	MMP9/PPARG	2
	BP	GO:0006509	membrane protein ectodomain proteolysis	1/36	44/18870	0.0806781	0.157519	0.103154	TIMP1	1
	BP	GO:0009409	response to cold	1/36	44/18870	0.0806781	0.157519	0.103154	ADRB2	1
	BP	GO:0010463	mesenchymal cell proliferation	1/36	44/18870	0.0806781	0.157519	0.103154	SYNE1	1
	BP	GO:0019320	hexose catabolic process	1/36	44/18870	0.0806781	0.157519	0.103154	ENO2	1
	BP	GO:0045761	regulation of adenylate cyclase activity	1/36	44/18870	0.0806781	0.157519	0.103154	ADRB2	1
	BP	GO:1903573	negative regulation of response to endoplasmic reticulum stress	1/36	44/18870	0.0806781	0.157519	0.103154	HYOU1	1
	BP	GO:2000516	positive regulation of CD4-positive, alpha-beta T cell activation	1/36	44/18870	0.0806781	0.157519	0.103154	ANXA1	1
	BP	GO:0006814	sodium ion transport	2/36	248/18870	0.0809777	0.157901	0.103404	ADRB2/SGK1	2
	BP	GO:0002347	response to tumor cell	1/36	45/18870	0.082436	0.159346	0.10435	KLF4	1
	BP	GO:0030574	collagen catabolic process	1/36	45/18870	0.082436	0.159346	0.10435	MMP9	1
	BP	GO:0045214	sarcomere organization	1/36	45/18870	0.082436	0.159346	0.10435	CAPN3	1
	BP	GO:0051150	regulation of smooth muscle cell differentiation	1/36	45/18870	0.082436	0.159346	0.10435	MIR22	1
	BP	GO:1900744	regulation of p38MAPK cascade	1/36	45/18870	0.082436	0.159346	0.10435	GADD45A	1
	BP	GO:0046883	regulation of hormone secretion	2/36	251/18870	0.0826628	0.159346	0.10435	PPARG/ANXA1	2
	BP	GO:0050870	positive regulation of T cell activation	2/36	251/18870	0.0826628	0.159346	0.10435	FYN/ANXA1	2
	BP	GO:0051924	regulation of calcium ion transport	2/36	251/18870	0.0826628	0.159346	0.10435	FYN/CAPN3	2
	BP	GO:1901617	organic hydroxy compound biosynthetic process	2/36	251/18870	0.0826628	0.159346	0.10435	KL/OSBPL1A	2
	BP	GO:0031018	endocrine pancreas development	1/36	46/18870	0.0841907	0.161268	0.105609	ANXA1	1
	BP	GO:0032892	positive regulation of organic acid transport	1/36	46/18870	0.0841907	0.161268	0.105609	PLA2G4A	1
	BP	GO:0042789	mRNA transcription by RNA polymerase II	1/36	46/18870	0.0841907	0.161268	0.105609	PPARG	1
	BP	GO:0051972	regulation of telomerase activity	1/36	46/18870	0.0841907	0.161268	0.105609	KLF4	1
	BP	GO:1902175	regulation of oxidative stress-induced intrinsic apoptotic signaling pathway	1/36	46/18870	0.0841907	0.161268	0.105609	FYN	1
	BP	GO:0002758	innate immune response-activating signaling pathway	2/36	255/18870	0.0849266	0.162269	0.106264	CD36/FYN	2
	BP	GO:0003015	heart process	2/36	255/18870	0.0849266	0.162269	0.106264	FYN/JUP	2
	BP	GO:0003044	regulation of systemic arterial blood pressure mediated by a chemical signal	1/36	47/18870	0.0859422	0.162979	0.106729	ADRB2	1
	BP	GO:0035850	epithelial cell differentiation involved in kidney development	1/36	47/18870	0.0859422	0.162979	0.106729	MMP9	1
	BP	GO:0042311	vasodilation	1/36	47/18870	0.0859422	0.162979	0.106729	ADRB2	1
	BP	GO:0046636	negative regulation of alpha-beta T cell activation	1/36	47/18870	0.0859422	0.162979	0.106729	ANXA1	1
	BP	GO:0050798	activated T cell proliferation	1/36	47/18870	0.0859422	0.162979	0.106729	FYN	1
	BP	GO:0140353	lipid export from cell	1/36	47/18870	0.0859422	0.162979	0.106729	PLA2G4A	1
	BP	GO:0001649	osteoblast differentiation	2/36	257/18870	0.0860657	0.16301	0.106749	CEBPD/PPARG	2
	BP	GO:0009636	response to toxic substance	2/36	258/18870	0.086637	0.163888	0.107324	CD36/ABCB1	2
	BP	GO:0002861	regulation of inflammatory response to antigenic stimulus	1/36	48/18870	0.0876904	0.164447	0.10769	FYN	1
	BP	GO:0006953	acute-phase response	1/36	48/18870	0.0876904	0.164447	0.10769	F8	1
	BP	GO:0014003	oligodendrocyte development	1/36	48/18870	0.0876904	0.164447	0.10769	MAL	1
	BP	GO:0031295	T cell costimulation	1/36	48/18870	0.0876904	0.164447	0.10769	FYN	1
	BP	GO:0046189	phenol-containing compound biosynthetic process	1/36	48/18870	0.0876904	0.164447	0.10769	KL	1
	BP	GO:0099601	regulation of neurotransmitter receptor activity	1/36	48/18870	0.0876904	0.164447	0.10769	ADRB2	1
	BP	GO:1902003	regulation of amyloid-beta formation	1/36	48/18870	0.0876904	0.164447	0.10769	RTN1	1
	BP	GO:0090068	positive regulation of cell cycle process	2/36	262/18870	0.0889341	0.165876	0.108626	CDK4/ANXA1	2
	BP	GO:0006911	phagocytosis, engulfment	1/36	49/18870	0.0894353	0.165876	0.108626	CD36	1
	BP	GO:0010543	regulation of platelet activation	1/36	49/18870	0.0894353	0.165876	0.108626	PLA2G4A	1
	BP	GO:0031648	protein destabilization	1/36	49/18870	0.0894353	0.165876	0.108626	CAPN3	1
	BP	GO:0035987	endodermal cell differentiation	1/36	49/18870	0.0894353	0.165876	0.108626	MMP9	1
	BP	GO:0036230	granulocyte activation	1/36	49/18870	0.0894353	0.165876	0.108626	ANXA1	1
	BP	GO:0070266	necroptotic process	1/36	49/18870	0.0894353	0.165876	0.108626	MIR22	1
	BP	GO:2000378	negative regulation of reactive oxygen species metabolic process	1/36	49/18870	0.0894353	0.165876	0.108626	FYN	1
	BP	GO:2001258	negative regulation of cation channel activity	1/36	49/18870	0.0894353	0.165876	0.108626	MMP9	1
	BP	GO:0007215	glutamate receptor signaling pathway	1/36	50/18870	0.091177	0.16747	0.10967	FYN	1
	BP	GO:0008206	bile acid metabolic process	1/36	50/18870	0.091177	0.16747	0.10967	OSBPL1A	1
	BP	GO:0009299	mRNA transcription	1/36	50/18870	0.091177	0.16747	0.10967	PPARG	1
	BP	GO:0030850	prostate gland development	1/36	50/18870	0.091177	0.16747	0.10967	ANXA1	1
	BP	GO:0031294	lymphocyte costimulation	1/36	50/18870	0.091177	0.16747	0.10967	FYN	1
	BP	GO:0061082	myeloid leukocyte cytokine production	1/36	50/18870	0.091177	0.16747	0.10967	CD36	1
	BP	GO:0071385	cellular response to glucocorticoid stimulus	1/36	50/18870	0.091177	0.16747	0.10967	ANXA1	1
	BP	GO:1902041	regulation of extrinsic apoptotic signaling pathway via death domain receptors	1/36	50/18870	0.091177	0.16747	0.10967	MAL	1
	BP	GO:0043407	negative regulation of MAP kinase activity	1/36	51/18870	0.0929154	0.169788	0.111188	PPARG	1
	BP	GO:0045581	negative regulation of T cell differentiation	1/36	51/18870	0.0929154	0.169788	0.111188	ANXA1	1
	BP	GO:0046460	neutral lipid biosynthetic process	1/36	51/18870	0.0929154	0.169788	0.111188	PLA2G4A	1
	BP	GO:0046463	acylglycerol biosynthetic process	1/36	51/18870	0.0929154	0.169788	0.111188	PLA2G4A	1
	BP	GO:0032868	response to insulin	2/36	269/18870	0.0929979	0.169788	0.111188	PPARG/TNFSF10	2
	BP	GO:0002699	positive regulation of immune effector process	2/36	270/18870	0.0935829	0.170551	0.111687	CD36/ANXA1	2
	BP	GO:0010823	negative regulation of mitochondrion organization	1/36	52/18870	0.0946507	0.170551	0.111687	PPARG	1
	BP	GO:0031103	axon regeneration	1/36	52/18870	0.0946507	0.170551	0.111687	KLF4	1
	BP	GO:0045332	phospholipid translocation	1/36	52/18870	0.0946507	0.170551	0.111687	ABCB1	1
	BP	GO:0046365	monosaccharide catabolic process	1/36	52/18870	0.0946507	0.170551	0.111687	ENO2	1
	BP	GO:0046638	positive regulation of alpha-beta T cell differentiation	1/36	52/18870	0.0946507	0.170551	0.111687	ANXA1	1
	BP	GO:0071470	cellular response to osmotic stress	1/36	52/18870	0.0946507	0.170551	0.111687	CAPN3	1
	BP	GO:0101023	vascular endothelial cell proliferation	1/36	52/18870	0.0946507	0.170551	0.111687	PPARG	1
	BP	GO:1900087	positive regulation of G1/S transition of mitotic cell cycle	1/36	52/18870	0.0946507	0.170551	0.111687	ANXA1	1
	BP	GO:1904707	positive regulation of vascular associated smooth muscle cell proliferation	1/36	52/18870	0.0946507	0.170551	0.111687	MMP9	1
	BP	GO:1905562	regulation of vascular endothelial cell proliferation	1/36	52/18870	0.0946507	0.170551	0.111687	PPARG	1
	BP	GO:0007611	learning or memory	2/36	274/18870	0.095934	0.172648	0.113061	FYN/SGK1	2
	BP	GO:0048146	positive regulation of fibroblast proliferation	1/36	53/18870	0.0963827	0.172648	0.113061	CDK4	1
	BP	GO:0048260	positive regulation of receptor-mediated endocytosis	1/36	53/18870	0.0963827	0.172648	0.113061	SYNE1	1
	BP	GO:0060390	regulation of SMAD protein signal transduction	1/36	53/18870	0.0963827	0.172648	0.113061	PPARG	1
	BP	GO:0086002	cardiac muscle cell action potential involved in contraction	1/36	53/18870	0.0963827	0.172648	0.113061	JUP	1
	BP	GO:1903039	positive regulation of leukocyte cell-cell adhesion	2/36	275/18870	0.0965245	0.172698	0.113094	FYN/ANXA1	2
	BP	GO:0002218	activation of innate immune response	2/36	276/18870	0.097116	0.173348	0.113519	CD36/FYN	2
	BP	GO:0018108	peptidyl-tyrosine phosphorylation	2/36	276/18870	0.097116	0.173348	0.113519	CD36/FYN	2
	BP	GO:0009395	phospholipid catabolic process	1/36	54/18870	0.0981114	0.173494	0.113615	PLA2G4A	1
	BP	GO:0010874	regulation of cholesterol efflux	1/36	54/18870	0.0981114	0.173494	0.113615	PPARG	1
	BP	GO:0031279	regulation of cyclase activity	1/36	54/18870	0.0981114	0.173494	0.113615	ADRB2	1
	BP	GO:0042743	hydrogen peroxide metabolic process	1/36	54/18870	0.0981114	0.173494	0.113615	FYN	1
	BP	GO:0045744	negative regulation of G protein-coupled receptor signaling pathway	1/36	54/18870	0.0981114	0.173494	0.113615	ADRB2	1
	BP	GO:0050873	brown fat cell differentiation	1/36	54/18870	0.0981114	0.173494	0.113615	ADRB2	1
	BP	GO:0098703	calcium ion import across plasma membrane	1/36	54/18870	0.0981114	0.173494	0.113615	FYN	1
	BP	GO:2000772	regulation of cellular senescence	1/36	54/18870	0.0981114	0.173494	0.113615	MIR22	1
	BP	GO:0018212	peptidyl-tyrosine modification	2/36	278/18870	0.0983023	0.173629	0.113703	CD36/FYN	2
	BP	GO:0090150	establishment of protein localization to membrane	2/36	280/18870	0.0994928	0.175321	0.114811	FYN/MAL	2
	BP	GO:0014888	striated muscle adaptation	1/36	55/18870	0.099837	0.175321	0.114811	PPARG	1
	BP	GO:0034381	plasma lipoprotein particle clearance	1/36	55/18870	0.099837	0.175321	0.114811	CD36	1
	BP	GO:0042304	regulation of fatty acid biosynthetic process	1/36	55/18870	0.099837	0.175321	0.114811	ANXA1	1
	BP	GO:1902991	regulation of amyloid precursor protein catabolic process	1/36	55/18870	0.099837	0.175321	0.114811	RTN1	1
	BP	GO:0007187	G protein-coupled receptor signaling pathway, coupled to cyclic nucleotide second messenger	1/36	56/18870	0.101559	0.177117	0.115987	ANXA1	1
	BP	GO:0030857	negative regulation of epithelial cell differentiation	1/36	56/18870	0.101559	0.177117	0.115987	MMP9	1
	BP	GO:0034205	amyloid-beta formation	1/36	56/18870	0.101559	0.177117	0.115987	RTN1	1
	BP	GO:0038093	Fc receptor signaling pathway	1/36	56/18870	0.101559	0.177117	0.115987	FYN	1
	BP	GO:0043370	regulation of CD4-positive, alpha-beta T cell differentiation	1/36	56/18870	0.101559	0.177117	0.115987	ANXA1	1
	BP	GO:0060986	endocrine hormone secretion	1/36	56/18870	0.101559	0.177117	0.115987	PPARG	1
	BP	GO:1901873	regulation of post-translational protein modification	2/36	284/18870	0.101886	0.177483	0.116227	FYN/CAPN3	2
	BP	GO:0061448	connective tissue development	2/36	285/18870	0.102487	0.178325	0.116779	TIMP1/PPARG	2
	BP	GO:0045165	cell fate commitment	2/36	286/18870	0.103089	0.178476	0.116877	KLF4/PPARG	2
	BP	GO:0034204	lipid translocation	1/36	57/18870	0.103278	0.178476	0.116877	ABCB1	1
	BP	GO:0038066	p38MAPK cascade	1/36	57/18870	0.103278	0.178476	0.116877	GADD45A	1
	BP	GO:0060612	adipose tissue development	1/36	57/18870	0.103278	0.178476	0.116877	PPARG	1
	BP	GO:0061005	cell differentiation involved in kidney development	1/36	57/18870	0.103278	0.178476	0.116877	MMP9	1
	BP	GO:1901616	organic hydroxy compound catabolic process	1/36	57/18870	0.103278	0.178476	0.116877	MAOA	1
	BP	GO:0071560	cellular response to transforming growth factor beta stimulus	2/36	287/18870	0.103692	0.178987	0.117212	FYN/PPARG	2
	BP	GO:0007548	sex differentiation	2/36	288/18870	0.104296	0.179198	0.11735	BIK/TNFSF10	2
	BP	GO:1903532	positive regulation of secretion by cell	2/36	288/18870	0.104296	0.179198	0.11735	PPARG/PLA2G4A	2
	BP	GO:0001706	endoderm formation	1/36	58/18870	0.104994	0.179198	0.11735	MMP9	1
	BP	GO:0019369	arachidonic acid metabolic process	1/36	58/18870	0.104994	0.179198	0.11735	PLA2G4A	1
	BP	GO:0031102	neuron projection regeneration	1/36	58/18870	0.104994	0.179198	0.11735	KLF4	1
	BP	GO:0031663	lipopolysaccharide-mediated signaling pathway	1/36	58/18870	0.104994	0.179198	0.11735	CD36	1
	BP	GO:0051339	regulation of lyase activity	1/36	58/18870	0.104994	0.179198	0.11735	ADRB2	1
	BP	GO:0061756	leukocyte adhesion to vascular endothelial cell	1/36	58/18870	0.104994	0.179198	0.11735	KLF4	1
	BP	GO:0086065	cell communication involved in cardiac conduction	1/36	58/18870	0.104994	0.179198	0.11735	JUP	1
	BP	GO:0099024	plasma membrane invagination	1/36	58/18870	0.104994	0.179198	0.11735	CD36	1
	BP	GO:0030100	regulation of endocytosis	2/36	291/18870	0.106114	0.180902	0.118466	CD36/SYNE1	2
	BP	GO:0006826	iron ion transport	1/36	59/18870	0.106707	0.180902	0.118466	LCN2	1
	BP	GO:0010517	regulation of phospholipase activity	1/36	59/18870	0.106707	0.180902	0.118466	ANXA1	1
	BP	GO:0033619	membrane protein proteolysis	1/36	59/18870	0.106707	0.180902	0.118466	TIMP1	1
	BP	GO:0046686	response to cadmium ion	1/36	59/18870	0.106707	0.180902	0.118466	MMP9	1
	BP	GO:0097352	autophagosome maturation	1/36	59/18870	0.106707	0.180902	0.118466	ADRB2	1
	BP	GO:0071559	response to transforming growth factor beta	2/36	293/18870	0.107331	0.181756	0.119025	FYN/PPARG	2
	BP	GO:0048193	Golgi vesicle transport	2/36	294/18870	0.10794	0.182578	0.119563	HYOU1/CNIH4	2
	BP	GO:0032387	negative regulation of intracellular transport	1/36	60/18870	0.108417	0.182578	0.119563	CD36	1
	BP	GO:0042908	xenobiotic transport	1/36	60/18870	0.108417	0.182578	0.119563	ABCB1	1
	BP	GO:0045620	negative regulation of lymphocyte differentiation	1/36	60/18870	0.108417	0.182578	0.119563	ANXA1	1
	BP	GO:0097300	programmed necrotic cell death	1/36	60/18870	0.108417	0.182578	0.119563	MIR22	1
	BP	GO:0018105	peptidyl-serine phosphorylation	2/36	295/18870	0.108551	0.182602	0.119579	SGK1/GADD45A	2
	BP	GO:0006940	regulation of smooth muscle contraction	1/36	61/18870	0.110123	0.184429	0.120776	ADRB2	1
	BP	GO:0032092	positive regulation of protein binding	1/36	61/18870	0.110123	0.184429	0.120776	MMP9	1
	BP	GO:0048010	vascular endothelial growth factor receptor signaling pathway	1/36	61/18870	0.110123	0.184429	0.120776	FYN	1
	BP	GO:1903670	regulation of sprouting angiogenesis	1/36	61/18870	0.110123	0.184429	0.120776	KLF4	1
	BP	GO:0001666	response to hypoxia	2/36	298/18870	0.110389	0.184671	0.120934	HYOU1/PPARG	2
	BP	GO:0022617	extracellular matrix disassembly	1/36	62/18870	0.111826	0.186051	0.121838	MMP9	1
	BP	GO:0032731	positive regulation of interleukin-1 beta production	1/36	62/18870	0.111826	0.186051	0.121838	CD36	1
	BP	GO:0043030	regulation of macrophage activation	1/36	62/18870	0.111826	0.186051	0.121838	PLA2G4A	1
	BP	GO:0046824	positive regulation of nucleocytoplasmic transport	1/36	62/18870	0.111826	0.186051	0.121838	JUP	1
	BP	GO:0097035	regulation of membrane lipid distribution	1/36	62/18870	0.111826	0.186051	0.121838	ABCB1	1
	BP	GO:0002090	regulation of receptor internalization	1/36	63/18870	0.113526	0.187442	0.122749	SYNE1	1
	BP	GO:0002931	response to ischemia	1/36	63/18870	0.113526	0.187442	0.122749	HYOU1	1
	BP	GO:0008631	intrinsic apoptotic signaling pathway in response to oxidative stress	1/36	63/18870	0.113526	0.187442	0.122749	FYN	1
	BP	GO:0032623	interleukin-2 production	1/36	63/18870	0.113526	0.187442	0.122749	ANXA1	1
	BP	GO:0032663	regulation of interleukin-2 production	1/36	63/18870	0.113526	0.187442	0.122749	ANXA1	1
	BP	GO:0040014	regulation of multicellular organism growth	1/36	63/18870	0.113526	0.187442	0.122749	ADRB2	1
	BP	GO:0042058	regulation of epidermal growth factor receptor signaling pathway	1/36	63/18870	0.113526	0.187442	0.122749	MMP9	1
	BP	GO:0001933	negative regulation of protein phosphorylation	2/36	304/18870	0.114091	0.188169	0.123225	PPARG/GADD45A	2
	BP	GO:0051146	striated muscle cell differentiation	2/36	305/18870	0.114711	0.188807	0.123643	SYNE1/CAPN3	2
	BP	GO:0030225	macrophage differentiation	1/36	64/18870	0.115223	0.188807	0.123643	MMP9	1
	BP	GO:0032615	interleukin-12 production	1/36	64/18870	0.115223	0.188807	0.123643	CD36	1
	BP	GO:0032655	regulation of interleukin-12 production	1/36	64/18870	0.115223	0.188807	0.123643	CD36	1
	BP	GO:0048814	regulation of dendrite morphogenesis	1/36	64/18870	0.115223	0.188807	0.123643	SYNE1	1
	BP	GO:0062208	positive regulation of pattern recognition receptor signaling pathway	1/36	64/18870	0.115223	0.188807	0.123643	CD36	1
	BP	GO:0018209	peptidyl-serine modification	2/36	308/18870	0.116576	0.189538	0.124121	SGK1/GADD45A	2
	BP	GO:0046879	hormone secretion	2/36	308/18870	0.116576	0.189538	0.124121	PPARG/ANXA1	2
	BP	GO:0010324	membrane invagination	1/36	65/18870	0.116917	0.189538	0.124121	CD36	1
	BP	GO:0032507	maintenance of protein location in cell	1/36	65/18870	0.116917	0.189538	0.124121	SYNE1	1
	BP	GO:0045453	bone resorption	1/36	65/18870	0.116917	0.189538	0.124121	ADRB2	1
	BP	GO:0045668	negative regulation of osteoblast differentiation	1/36	65/18870	0.116917	0.189538	0.124121	PPARG	1
	BP	GO:0046503	glycerolipid catabolic process	1/36	65/18870	0.116917	0.189538	0.124121	PLA2G4A	1
	BP	GO:0050435	amyloid-beta metabolic process	1/36	65/18870	0.116917	0.189538	0.124121	RTN1	1
	BP	GO:0070059	intrinsic apoptotic signaling pathway in response to endoplasmic reticulum stress	1/36	65/18870	0.116917	0.189538	0.124121	HYOU1	1
	BP	GO:1902808	positive regulation of cell cycle G1/S phase transition	1/36	65/18870	0.116917	0.189538	0.124121	ANXA1	1
	BP	GO:0051047	positive regulation of secretion	2/36	310/18870	0.117825	0.190806	0.124951	PPARG/PLA2G4A	2
	BP	GO:0042531	positive regulation of tyrosine phosphorylation of STAT protein	1/36	66/18870	0.118607	0.191461	0.125381	FYN	1
	BP	GO:0050909	sensory perception of taste	1/36	66/18870	0.118607	0.191461	0.125381	CD36	1
	BP	GO:1905953	negative regulation of lipid localization	1/36	66/18870	0.118607	0.191461	0.125381	PPARG	1
	BP	GO:0007162	negative regulation of cell adhesion	2/36	312/18870	0.119076	0.192014	0.125743	KLF4/ANXA1	2
	BP	GO:0001655	urogenital system development	1/36	67/18870	0.120295	0.193568	0.12676	ANXA1	1
	BP	GO:0010611	regulation of cardiac muscle hypertrophy	1/36	67/18870	0.120295	0.193568	0.12676	PPARG	1
	BP	GO:0036293	response to decreased oxygen levels	2/36	315/18870	0.12096	0.194433	0.127327	HYOU1/PPARG	2
	BP	GO:0060070	canonical Wnt signaling pathway	2/36	316/18870	0.12159	0.195038	0.127723	KLF4/JUP	2
	BP	GO:0006919	activation of cysteine-type endopeptidase activity involved in apoptotic process	1/36	68/18870	0.121979	0.195038	0.127723	PPARG	1
	BP	GO:0016925	protein sumoylation	1/36	68/18870	0.121979	0.195038	0.127723	CAPN3	1
	BP	GO:0030193	regulation of blood coagulation	1/36	68/18870	0.121979	0.195038	0.127723	CD36	1
	BP	GO:0042987	amyloid precursor protein catabolic process	1/36	68/18870	0.121979	0.195038	0.127723	RTN1	1
	BP	GO:0050890	cognition	2/36	317/18870	0.122221	0.195219	0.127842	FYN/SGK1	2
	BP	GO:0002429	immune response-activating cell surface receptor signaling pathway	2/36	318/18870	0.122852	0.196021	0.128367	FYN/CD79A	2
	BP	GO:0009914	hormone transport	2/36	319/18870	0.123484	0.19628	0.128537	PPARG/ANXA1	2
	BP	GO:0035019	somatic stem cell population maintenance	1/36	69/18870	0.12366	0.19628	0.128537	KLF4	1
	BP	GO:1901224	positive regulation of non-canonical NF-kappaB signal transduction	1/36	69/18870	0.12366	0.19628	0.128537	NR3C2	1
	BP	GO:1901607	alpha-amino acid biosynthetic process	1/36	69/18870	0.12366	0.19628	0.128537	OAT	1
	BP	GO:2000573	positive regulation of DNA biosynthetic process	1/36	69/18870	0.12366	0.19628	0.128537	KLF4	1
	BP	GO:0014743	regulation of muscle hypertrophy	1/36	70/18870	0.125338	0.197574	0.129384	PPARG	1
	BP	GO:0030514	negative regulation of BMP signaling pathway	1/36	70/18870	0.125338	0.197574	0.129384	PPARG	1
	BP	GO:0048662	negative regulation of smooth muscle cell proliferation	1/36	70/18870	0.125338	0.197574	0.129384	PPARG	1
	BP	GO:0071479	cellular response to ionizing radiation	1/36	70/18870	0.125338	0.197574	0.129384	GADD45A	1
	BP	GO:1900046	regulation of hemostasis	1/36	70/18870	0.125338	0.197574	0.129384	CD36	1
	BP	GO:1901184	regulation of ERBB signaling pathway	1/36	70/18870	0.125338	0.197574	0.129384	MMP9	1
	BP	GO:0022409	positive regulation of cell-cell adhesion	2/36	322/18870	0.125386	0.197574	0.129384	FYN/ANXA1	2
	BP	GO:0002548	monocyte chemotaxis	1/36	71/18870	0.127013	0.199311	0.130521	ANXA1	1
	BP	GO:0030239	myofibril assembly	1/36	71/18870	0.127013	0.199311	0.130521	CAPN3	1
	BP	GO:0045600	positive regulation of fat cell differentiation	1/36	71/18870	0.127013	0.199311	0.130521	PPARG	1
	BP	GO:1900076	regulation of cellular response to insulin stimulus	1/36	71/18870	0.127013	0.199311	0.130521	PPARG	1
	BP	GO:0042326	negative regulation of phosphorylation	2/36	327/18870	0.128571	0.200422	0.131249	PPARG/GADD45A	2
	BP	GO:0006801	superoxide metabolic process	1/36	72/18870	0.128685	0.200422	0.131249	CD36	1
	BP	GO:0043954	cellular component maintenance	1/36	72/18870	0.128685	0.200422	0.131249	FYN	1
	BP	GO:0046635	positive regulation of alpha-beta T cell activation	1/36	72/18870	0.128685	0.200422	0.131249	ANXA1	1
	BP	GO:0050766	positive regulation of phagocytosis	1/36	72/18870	0.128685	0.200422	0.131249	CD36	1
	BP	GO:0060260	regulation of transcription initiation by RNA polymerase II	1/36	72/18870	0.128685	0.200422	0.131249	CDK4	1
	BP	GO:0071260	cellular response to mechanical stimulus	1/36	72/18870	0.128685	0.200422	0.131249	GADD45A	1
	BP	GO:0048638	regulation of developmental growth	2/36	328/18870	0.129211	0.200422	0.131249	ADRB2/CAPN3	2
	BP	GO:0002067	glandular epithelial cell differentiation	1/36	73/18870	0.130354	0.200422	0.131249	KLF4	1
	BP	GO:0008333	endosome to lysosome transport	1/36	73/18870	0.130354	0.200422	0.131249	ADRB2	1
	BP	GO:0032413	negative regulation of ion transmembrane transporter activity	1/36	73/18870	0.130354	0.200422	0.131249	MMP9	1
	BP	GO:0032732	positive regulation of interleukin-1 production	1/36	73/18870	0.130354	0.200422	0.131249	CD36	1
	BP	GO:0033344	cholesterol efflux	1/36	73/18870	0.130354	0.200422	0.131249	PPARG	1
	BP	GO:0042093	T-helper cell differentiation	1/36	73/18870	0.130354	0.200422	0.131249	ANXA1	1
	BP	GO:0045661	regulation of myoblast differentiation	1/36	73/18870	0.130354	0.200422	0.131249	CAPN3	1
	BP	GO:0050818	regulation of coagulation	1/36	73/18870	0.130354	0.200422	0.131249	CD36	1
	BP	GO:0055002	striated muscle cell development	1/36	73/18870	0.130354	0.200422	0.131249	CAPN3	1
	BP	GO:0006913	nucleocytoplasmic transport	2/36	330/18870	0.130492	0.200422	0.131249	CD36/JUP	2
	BP	GO:0042742	defense response to bacterium	2/36	330/18870	0.130492	0.200422	0.131249	CD36/LCN2	2
	BP	GO:0051169	nuclear transport	2/36	330/18870	0.130492	0.200422	0.131249	CD36/JUP	2
	BP	GO:0051251	positive regulation of lymphocyte activation	2/36	330/18870	0.130492	0.200422	0.131249	FYN/ANXA1	2
	BP	GO:0055074	calcium ion homeostasis	2/36	331/18870	0.131134	0.201204	0.131761	KL/CAPN3	2
	BP	GO:0002224	toll-like receptor signaling pathway	1/36	74/18870	0.132019	0.201951	0.13225	CD36	1
	BP	GO:0045669	positive regulation of osteoblast differentiation	1/36	74/18870	0.132019	0.201951	0.13225	CEBPD	1
	BP	GO:0046637	regulation of alpha-beta T cell differentiation	1/36	74/18870	0.132019	0.201951	0.13225	ANXA1	1
	BP	GO:0045787	positive regulation of cell cycle	2/36	334/18870	0.133064	0.203344	0.133162	CDK4/ANXA1	2
	BP	GO:0001707	mesoderm formation	1/36	75/18870	0.133682	0.203469	0.133244	KLF4	1
	BP	GO:0002294	CD4-positive, alpha-beta T cell differentiation involved in immune response	1/36	75/18870	0.133682	0.203469	0.133244	ANXA1	1
	BP	GO:0016239	positive regulation of macroautophagy	1/36	75/18870	0.133682	0.203469	0.133244	ADRB2	1
	BP	GO:0035924	cellular response to vascular endothelial growth factor stimulus	1/36	75/18870	0.133682	0.203469	0.133244	ANXA1	1
	BP	GO:0062012	regulation of small molecule metabolic process	2/36	337/18870	0.135	0.204154	0.133693	PPARG/ANXA1	2
	BP	GO:0002287	alpha-beta T cell activation involved in immune response	1/36	76/18870	0.135341	0.204154	0.133693	ANXA1	1
	BP	GO:0002293	alpha-beta T cell differentiation involved in immune response	1/36	76/18870	0.135341	0.204154	0.133693	ANXA1	1
	BP	GO:0043536	positive regulation of blood vessel endothelial cell migration	1/36	76/18870	0.135341	0.204154	0.133693	ANXA1	1
	BP	GO:0046470	phosphatidylcholine metabolic process	1/36	76/18870	0.135341	0.204154	0.133693	PLA2G4A	1
	BP	GO:0051145	smooth muscle cell differentiation	1/36	76/18870	0.135341	0.204154	0.133693	MIR22	1
	BP	GO:0086001	cardiac muscle cell action potential	1/36	76/18870	0.135341	0.204154	0.133693	JUP	1
	BP	GO:0086003	cardiac muscle cell contraction	1/36	76/18870	0.135341	0.204154	0.133693	JUP	1
	BP	GO:2000242	negative regulation of reproductive process	1/36	76/18870	0.135341	0.204154	0.133693	TIMP1	1
	BP	GO:0042063	gliogenesis	2/36	338/18870	0.135647	0.204413	0.133863	MAL/ANXA1	2
	BP	GO:0008652	amino acid biosynthetic process	1/36	77/18870	0.136997	0.205226	0.134395	OAT	1
	BP	GO:0032091	negative regulation of protein binding	1/36	77/18870	0.136997	0.205226	0.134395	ADRB2	1
	BP	GO:0032890	regulation of organic acid transport	1/36	77/18870	0.136997	0.205226	0.134395	PLA2G4A	1
	BP	GO:0048332	mesoderm morphogenesis	1/36	77/18870	0.136997	0.205226	0.134395	KLF4	1
	BP	GO:0050853	B cell receptor signaling pathway	1/36	77/18870	0.136997	0.205226	0.134395	CD79A	1
	BP	GO:0051205	protein insertion into membrane	1/36	77/18870	0.136997	0.205226	0.134395	MAL	1
	BP	GO:0019216	regulation of lipid metabolic process	2/36	342/18870	0.138243	0.206236	0.135056	PPARG/ANXA1	2
	BP	GO:0019233	sensory perception of pain	1/36	78/18870	0.13865	0.206236	0.135056	FYN	1
	BP	GO:0031397	negative regulation of protein ubiquitination	1/36	78/18870	0.13865	0.206236	0.135056	FYN	1
	BP	GO:0042509	regulation of tyrosine phosphorylation of STAT protein	1/36	78/18870	0.13865	0.206236	0.135056	FYN	1
	BP	GO:0055117	regulation of cardiac muscle contraction	1/36	78/18870	0.13865	0.206236	0.135056	JUP	1
	BP	GO:0060191	regulation of lipase activity	1/36	78/18870	0.13865	0.206236	0.135056	ANXA1	1
	BP	GO:2000514	regulation of CD4-positive, alpha-beta T cell activation	1/36	78/18870	0.13865	0.206236	0.135056	ANXA1	1
	BP	GO:0045089	positive regulation of innate immune response	2/36	343/18870	0.138893	0.206236	0.135056	CD36/FYN	2
	BP	GO:0070482	response to oxygen levels	2/36	343/18870	0.138893	0.206236	0.135056	HYOU1/PPARG	2
	BP	GO:0009064	glutamine family amino acid metabolic process	1/36	79/18870	0.1403	0.207514	0.135893	OAT	1
	BP	GO:0031016	pancreas development	1/36	79/18870	0.1403	0.207514	0.135893	ANXA1	1
	BP	GO:0032508	DNA duplex unwinding	1/36	79/18870	0.1403	0.207514	0.135893	ANXA1	1
	BP	GO:1903533	regulation of protein targeting	1/36	79/18870	0.1403	0.207514	0.135893	FYN	1
	BP	GO:0002768	immune response-regulating cell surface receptor signaling pathway	2/36	346/18870	0.140849	0.208123	0.136292	FYN/CD79A	2
	BP	GO:0002437	inflammatory response to antigenic stimulus	1/36	80/18870	0.141947	0.20873	0.13669	FYN	1
	BP	GO:0032371	regulation of sterol transport	1/36	80/18870	0.141947	0.20873	0.13669	PPARG	1
	BP	GO:0032374	regulation of cholesterol transport	1/36	80/18870	0.141947	0.20873	0.13669	PPARG	1
	BP	GO:0097061	dendritic spine organization	1/36	80/18870	0.141947	0.20873	0.13669	FYN	1
	BP	GO:2000142	regulation of DNA-templated transcription initiation	1/36	80/18870	0.141947	0.20873	0.13669	CDK4	1
	BP	GO:0009895	negative regulation of catabolic process	2/36	349/18870	0.142812	0.209798	0.137389	FYN/TIMP1	2
	BP	GO:0002720	positive regulation of cytokine production involved in immune response	1/36	81/18870	0.143591	0.21074	0.138006	CD36	1
	BP	GO:0006936	muscle contraction	2/36	351/18870	0.144123	0.211316	0.138383	ADRB2/JUP	2
	BP	GO:0070588	calcium ion transmembrane transport	2/36	352/18870	0.14478	0.211716	0.138645	FYN/CAPN3	2
	BP	GO:0000079	regulation of cyclin-dependent protein serine/threonine kinase activity	1/36	82/18870	0.145232	0.211716	0.138645	GADD45A	1
	BP	GO:0007260	tyrosine phosphorylation of STAT protein	1/36	82/18870	0.145232	0.211716	0.138645	FYN	1
	BP	GO:0140115	export across plasma membrane	1/36	82/18870	0.145232	0.211716	0.138645	ABCB1	1
	BP	GO:0150076	neuroinflammatory response	1/36	82/18870	0.145232	0.211716	0.138645	MMP9	1
	BP	GO:1905897	regulation of response to endoplasmic reticulum stress	1/36	82/18870	0.145232	0.211716	0.138645	HYOU1	1
	BP	GO:1990778	protein localization to cell periphery	2/36	353/18870	0.145438	0.211812	0.138708	MAL/JUP	2
	BP	GO:0042886	amide transport	2/36	354/18870	0.146096	0.212566	0.139202	ABCB1/ANXA1	2
	BP	GO:0007492	endoderm development	1/36	83/18870	0.14687	0.212878	0.139406	MMP9	1
	BP	GO:0019935	cyclic-nucleotide-mediated signaling	1/36	83/18870	0.14687	0.212878	0.139406	CD36	1
	BP	GO:0051149	positive regulation of muscle cell differentiation	1/36	83/18870	0.14687	0.212878	0.139406	MIR22	1
	BP	GO:0051279	regulation of release of sequestered calcium ion into cytosol	1/36	83/18870	0.14687	0.212878	0.139406	CAPN3	1
	BP	GO:0031589	cell-substrate adhesion	2/36	356/18870	0.147414	0.213462	0.139788	CD36/JUP	2
	BP	GO:0002292	T cell differentiation involved in immune response	1/36	84/18870	0.148505	0.214022	0.140155	ANXA1	1
	BP	GO:0010660	regulation of muscle cell apoptotic process	1/36	84/18870	0.148505	0.214022	0.140155	PPARG	1
	BP	GO:0048678	response to axon injury	1/36	84/18870	0.148505	0.214022	0.140155	KLF4	1
	BP	GO:0060395	SMAD protein signal transduction	1/36	84/18870	0.148505	0.214022	0.140155	PPARG	1
	BP	GO:1904427	positive regulation of calcium ion transmembrane transport	1/36	84/18870	0.148505	0.214022	0.140155	CAPN3	1
	BP	GO:0010038	response to metal ion	2/36	359/18870	0.149396	0.215102	0.140862	CAPN3/MMP9	2
	BP	GO:0002028	regulation of sodium ion transport	1/36	85/18870	0.150137	0.215149	0.140893	ADRB2	1
	BP	GO:0032392	DNA geometric change	1/36	85/18870	0.150137	0.215149	0.140893	ANXA1	1
	BP	GO:0034103	regulation of tissue remodeling	1/36	85/18870	0.150137	0.215149	0.140893	PPARG	1
	BP	GO:0071230	cellular response to amino acid stimulus	1/36	85/18870	0.150137	0.215149	0.140893	FYN	1
	BP	GO:1904029	regulation of cyclin-dependent protein kinase activity	1/36	85/18870	0.150137	0.215149	0.140893	GADD45A	1
	BP	GO:0008543	fibroblast growth factor receptor signaling pathway	1/36	86/18870	0.151765	0.216869	0.142019	KL	1
	BP	GO:0008625	extrinsic apoptotic signaling pathway via death domain receptors	1/36	86/18870	0.151765	0.216869	0.142019	MAL	1
	BP	GO:2000134	negative regulation of G1/S transition of mitotic cell cycle	1/36	86/18870	0.151765	0.216869	0.142019	KLF4	1
	BP	GO:0042176	regulation of protein catabolic process	2/36	364/18870	0.152712	0.218016	0.142771	FYN/TIMP1	2
	BP	GO:0032088	negative regulation of NF-kappaB transcription factor activity	1/36	87/18870	0.153391	0.218575	0.143137	KLF4	1
	BP	GO:0071277	cellular response to calcium ion	1/36	87/18870	0.153391	0.218575	0.143137	CAPN3	1
	BP	GO:0032147	activation of protein kinase activity	1/36	88/18870	0.155014	0.220267	0.144245	ADRB2	1
	BP	GO:0046330	positive regulation of JNK cascade	1/36	88/18870	0.155014	0.220267	0.144245	GADD45A	1
	BP	GO:0099072	regulation of postsynaptic membrane neurotransmitter receptor levels	1/36	88/18870	0.155014	0.220267	0.144245	SYNE1	1
	BP	GO:0009306	protein secretion	2/36	368/18870	0.155376	0.220575	0.144447	PPARG/ANXA1	2
	BP	GO:0002833	positive regulation of response to biotic stimulus	2/36	369/18870	0.156043	0.22111	0.144797	CD36/FYN	2
	BP	GO:0035592	establishment of protein localization to extracellular region	2/36	369/18870	0.156043	0.22111	0.144797	PPARG/ANXA1	2
	BP	GO:0001960	negative regulation of cytokine-mediated signaling pathway	1/36	89/18870	0.156633	0.221121	0.144804	PPARG	1
	BP	GO:0006112	energy reserve metabolic process	1/36	89/18870	0.156633	0.221121	0.144804	KL	1
	BP	GO:0046849	bone remodeling	1/36	89/18870	0.156633	0.221121	0.144804	ADRB2	1
	BP	GO:0048145	regulation of fibroblast proliferation	1/36	89/18870	0.156633	0.221121	0.144804	CDK4	1
	BP	GO:0006094	gluconeogenesis	1/36	90/18870	0.15825	0.222782	0.145892	ENO2	1
	BP	GO:0010657	muscle cell apoptotic process	1/36	90/18870	0.15825	0.222782	0.145892	PPARG	1
	BP	GO:0046889	positive regulation of lipid biosynthetic process	1/36	90/18870	0.15825	0.222782	0.145892	ANXA1	1
	BP	GO:0006066	alcohol metabolic process	2/36	373/18870	0.158719	0.223235	0.146188	OSBPL1A/PLA2G4A	2
	BP	GO:0002220	innate immune response activating cell surface receptor signaling pathway	1/36	91/18870	0.159863	0.224015	0.146699	FYN	1
	BP	GO:0045824	negative regulation of innate immune response	1/36	91/18870	0.159863	0.224015	0.146699	PPARG	1
	BP	GO:0097006	regulation of plasma lipoprotein particle levels	1/36	91/18870	0.159863	0.224015	0.146699	CD36	1
	BP	GO:0106027	neuron projection organization	1/36	91/18870	0.159863	0.224015	0.146699	FYN	1
	BP	GO:0044282	small molecule catabolic process	2/36	375/18870	0.16006	0.224084	0.146744	ENO2/OAT	2
	BP	GO:0045936	negative regulation of phosphate metabolic process	2/36	376/18870	0.160731	0.224816	0.147224	PPARG/GADD45A	2
	BP	GO:0010563	negative regulation of phosphorus metabolic process	2/36	377/18870	0.161403	0.22482	0.147227	PPARG/GADD45A	2
	BP	GO:0071692	protein localization to extracellular region	2/36	377/18870	0.161403	0.22482	0.147227	PPARG/ANXA1	2
	BP	GO:0050886	endocrine process	1/36	92/18870	0.161474	0.22482	0.147227	PPARG	1
	BP	GO:0071103	DNA conformation change	1/36	92/18870	0.161474	0.22482	0.147227	ANXA1	1
	BP	GO:1904063	negative regulation of cation transmembrane transport	1/36	92/18870	0.161474	0.22482	0.147227	MMP9	1
	BP	GO:0019319	hexose biosynthetic process	1/36	93/18870	0.163082	0.225611	0.147744	ENO2	1
	BP	GO:0039531	regulation of viral-induced cytoplasmic pattern recognition receptor signaling pathway	1/36	93/18870	0.163082	0.225611	0.147744	CD36	1
	BP	GO:0043367	CD4-positive, alpha-beta T cell differentiation	1/36	93/18870	0.163082	0.225611	0.147744	ANXA1	1
	BP	GO:0043502	regulation of muscle adaptation	1/36	93/18870	0.163082	0.225611	0.147744	PPARG	1
	BP	GO:0045185	maintenance of protein location	1/36	93/18870	0.163082	0.225611	0.147744	SYNE1	1
	BP	GO:1901606	alpha-amino acid catabolic process	1/36	93/18870	0.163082	0.225611	0.147744	OAT	1
	BP	GO:2000106	regulation of leukocyte apoptotic process	1/36	93/18870	0.163082	0.225611	0.147744	ANXA1	1
	BP	GO:0002460	adaptive immune response based on somatic recombination of immune receptors built from immunoglobulin superfamily domains	2/36	380/18870	0.163422	0.225877	0.147918	PLA2G4A/ANXA1	2
	BP	GO:0001818	negative regulation of cytokine production	2/36	381/18870	0.164096	0.226396	0.148259	KLF4/ANXA1	2
	BP	GO:0050863	regulation of T cell activation	2/36	381/18870	0.164096	0.226396	0.148259	FYN/ANXA1	2
	BP	GO:0009791	post-embryonic development	1/36	94/18870	0.164686	0.226593	0.148387	KLF4	1
	BP	GO:0043648	dicarboxylic acid metabolic process	1/36	94/18870	0.164686	0.226593	0.148387	OAT	1
	BP	GO:0071229	cellular response to acid chemical	1/36	94/18870	0.164686	0.226593	0.148387	FYN	1
	BP	GO:1902807	negative regulation of cell cycle G1/S phase transition	1/36	95/18870	0.166288	0.228589	0.149695	KLF4	1
	BP	GO:0008544	epidermis development	2/36	385/18870	0.166798	0.229084	0.150018	KLF4/ANXA1	2
	BP	GO:0034109	homotypic cell-cell adhesion	1/36	96/18870	0.167886	0.229954	0.150589	JUP	1
	BP	GO:0042982	amyloid precursor protein metabolic process	1/36	96/18870	0.167886	0.229954	0.150589	RTN1	1
	BP	GO:0061912	selective autophagy	1/36	96/18870	0.167886	0.229954	0.150589	ADRB2	1
	BP	GO:0061337	cardiac conduction	1/36	97/18870	0.169482	0.231758	0.15177	JUP	1
	BP	GO:0002697	regulation of immune effector process	2/36	389/18870	0.169508	0.231758	0.15177	CD36/ANXA1	2
	BP	GO:0032410	negative regulation of transporter activity	1/36	98/18870	0.171075	0.233479	0.152897	MMP9	1
	BP	GO:0048661	positive regulation of smooth muscle cell proliferation	1/36	98/18870	0.171075	0.233479	0.152897	MMP9	1
	BP	GO:0003300	cardiac muscle hypertrophy	1/36	99/18870	0.172664	0.234805	0.153765	PPARG	1
	BP	GO:0006942	regulation of striated muscle contraction	1/36	99/18870	0.172664	0.234805	0.153765	JUP	1
	BP	GO:0050773	regulation of dendrite development	1/36	99/18870	0.172664	0.234805	0.153765	SYNE1	1
	BP	GO:0098869	cellular oxidant detoxification	1/36	99/18870	0.172664	0.234805	0.153765	CD36	1
	BP	GO:0000041	transition metal ion transport	1/36	100/18870	0.174251	0.235932	0.154503	LCN2	1
	BP	GO:0007029	endoplasmic reticulum organization	1/36	100/18870	0.174251	0.235932	0.154503	RTN1	1
	BP	GO:0034766	negative regulation of monoatomic ion transmembrane transport	1/36	100/18870	0.174251	0.235932	0.154503	MMP9	1
	BP	GO:0050764	regulation of phagocytosis	1/36	100/18870	0.174251	0.235932	0.154503	CD36	1
	BP	GO:0050900	leukocyte migration	2/36	396/18870	0.17427	0.235932	0.154503	FYN/ANXA1	2
	BP	GO:0032755	positive regulation of interleukin-6 production	1/36	101/18870	0.175835	0.237839	0.155752	CD36	1
	BP	GO:0002027	regulation of heart rate	1/36	102/18870	0.177416	0.239338	0.156733	JUP	1
	BP	GO:0014897	striated muscle hypertrophy	1/36	102/18870	0.177416	0.239338	0.156733	PPARG	1
	BP	GO:0046364	monosaccharide biosynthetic process	1/36	102/18870	0.177416	0.239338	0.156733	ENO2	1
	BP	GO:0015914	phospholipid transport	1/36	103/18870	0.178993	0.241038	0.157847	ABCB1	1
	BP	GO:0099175	regulation of postsynapse organization	1/36	103/18870	0.178993	0.241038	0.157847	FYN	1
	BP	GO:0010389	regulation of G2/M transition of mitotic cell cycle	1/36	104/18870	0.180568	0.241659	0.158254	CDK4	1
	BP	GO:0014896	muscle hypertrophy	1/36	104/18870	0.180568	0.241659	0.158254	PPARG	1
	BP	GO:0032642	regulation of chemokine production	1/36	104/18870	0.180568	0.241659	0.158254	KLF4	1
	BP	GO:0042100	B cell proliferation	1/36	104/18870	0.180568	0.241659	0.158254	CD79A	1
	BP	GO:0090100	positive regulation of transmembrane receptor protein serine/threonine kinase signaling pathway	1/36	104/18870	0.180568	0.241659	0.158254	PPARG	1
	BP	GO:1905477	positive regulation of protein localization to membrane	1/36	104/18870	0.180568	0.241659	0.158254	FYN	1
	BP	GO:1990830	cellular response to leukemia inhibitory factor	1/36	104/18870	0.180568	0.241659	0.158254	KLF4	1
	BP	GO:0030900	forebrain development	2/36	407/18870	0.181798	0.242907	0.159071	FYN/TUBB2A	2
	BP	GO:0032602	chemokine production	1/36	105/18870	0.18214	0.242907	0.159071	KLF4	1
	BP	GO:0042102	positive regulation of T cell proliferation	1/36	105/18870	0.18214	0.242907	0.159071	ANXA1	1
	BP	GO:0070252	actin-mediated cell contraction	1/36	105/18870	0.18214	0.242907	0.159071	JUP	1
	BP	GO:0002532	production of molecular mediator involved in inflammatory response	1/36	106/18870	0.183709	0.243291	0.159322	CD36	1
	BP	GO:0007631	feeding behavior	1/36	106/18870	0.183709	0.243291	0.159322	FYN	1
	BP	GO:0032526	response to retinoic acid	1/36	106/18870	0.183709	0.243291	0.159322	KLF4	1
	BP	GO:0032760	positive regulation of tumor necrosis factor production	1/36	106/18870	0.183709	0.243291	0.159322	CD36	1
	BP	GO:0032963	collagen metabolic process	1/36	106/18870	0.183709	0.243291	0.159322	MMP9	1
	BP	GO:0046425	regulation of receptor signaling pathway via JAK-STAT	1/36	106/18870	0.183709	0.243291	0.159322	GADD45A	1
	BP	GO:0048709	oligodendrocyte differentiation	1/36	106/18870	0.183709	0.243291	0.159322	MAL	1
	BP	GO:1990823	response to leukemia inhibitory factor	1/36	106/18870	0.183709	0.243291	0.159322	KLF4	1
	BP	GO:0002526	acute inflammatory response	1/36	107/18870	0.185275	0.2443	0.159983	F8	1
	BP	GO:0007173	epidermal growth factor receptor signaling pathway	1/36	107/18870	0.185275	0.2443	0.159983	MMP9	1
	BP	GO:0048144	fibroblast proliferation	1/36	107/18870	0.185275	0.2443	0.159983	CDK4	1
	BP	GO:0140888	interferon-mediated signaling pathway	1/36	107/18870	0.185275	0.2443	0.159983	PPARG	1
	BP	GO:1901796	regulation of signal transduction by p53 class mediator	1/36	107/18870	0.185275	0.2443	0.159983	SGK1	1
	BP	GO:0051347	positive regulation of transferase activity	2/36	414/18870	0.186616	0.245854	0.161	KLF4/ADRB2	2
	BP	GO:0001776	leukocyte homeostasis	1/36	109/18870	0.188399	0.247559	0.162117	ANXA1	1
	BP	GO:0006939	smooth muscle contraction	1/36	109/18870	0.188399	0.247559	0.162117	ADRB2	1
	BP	GO:0019751	polyol metabolic process	1/36	109/18870	0.188399	0.247559	0.162117	PLA2G4A	1
	BP	GO:0001676	long-chain fatty acid metabolic process	1/36	110/18870	0.189956	0.248037	0.16243	PLA2G4A	1
	BP	GO:0014812	muscle cell migration	1/36	110/18870	0.189956	0.248037	0.16243	ANXA1	1
	BP	GO:0042116	macrophage activation	1/36	110/18870	0.189956	0.248037	0.16243	PLA2G4A	1
	BP	GO:0045445	myoblast differentiation	1/36	110/18870	0.189956	0.248037	0.16243	CAPN3	1
	BP	GO:0090263	positive regulation of canonical Wnt signaling pathway	1/36	110/18870	0.189956	0.248037	0.16243	JUP	1
	BP	GO:0090398	cellular senescence	1/36	110/18870	0.189956	0.248037	0.16243	MIR22	1
	BP	GO:1903557	positive regulation of tumor necrosis factor superfamily cytokine production	1/36	110/18870	0.189956	0.248037	0.16243	CD36	1
	BP	GO:0043254	regulation of protein-containing complex assembly	2/36	419/18870	0.190069	0.248037	0.16243	CD36/BIK	2
	BP	GO:0007229	integrin-mediated signaling pathway	1/36	111/18870	0.191511	0.248849	0.162962	TIMP1	1
	BP	GO:0030512	negative regulation of transforming growth factor beta receptor signaling pathway	1/36	111/18870	0.191511	0.248849	0.162962	PPARG	1
	BP	GO:0032611	interleukin-1 beta production	1/36	111/18870	0.191511	0.248849	0.162962	CD36	1
	BP	GO:0032651	regulation of interleukin-1 beta production	1/36	111/18870	0.191511	0.248849	0.162962	CD36	1
	BP	GO:1902106	negative regulation of leukocyte differentiation	1/36	111/18870	0.191511	0.248849	0.162962	ANXA1	1
	BP	GO:0006367	transcription initiation at RNA polymerase II promoter	1/36	112/18870	0.193062	0.250651	0.164142	CDK4	1
	BP	GO:0009063	amino acid catabolic process	1/36	113/18870	0.194611	0.252015	0.165035	OAT	1
	BP	GO:0032355	response to estradiol	1/36	113/18870	0.194611	0.252015	0.165035	ANXA1	1
	BP	GO:1901222	regulation of non-canonical NF-kappaB signal transduction	1/36	113/18870	0.194611	0.252015	0.165035	NR3C2	1
	BP	GO:0042752	regulation of circadian rhythm	1/36	114/18870	0.196157	0.253801	0.166205	PPARG	1
	BP	GO:0030098	lymphocyte differentiation	2/36	429/18870	0.197003	0.254679	0.16678	ANXA1/CD79A	2
	BP	GO:0030099	myeloid cell differentiation	2/36	430/18870	0.197698	0.254712	0.166802	MMP9/PPARG	2
	BP	GO:0044344	cellular response to fibroblast growth factor stimulus	1/36	115/18870	0.1977	0.254712	0.166802	KL	1
	BP	GO:0048259	regulation of receptor-mediated endocytosis	1/36	115/18870	0.1977	0.254712	0.166802	SYNE1	1
	BP	GO:0048640	negative regulation of developmental growth	1/36	115/18870	0.1977	0.254712	0.166802	ADRB2	1
	BP	GO:0001824	blastocyst development	1/36	116/18870	0.19924	0.255828	0.167532	KLF4	1
	BP	GO:0045582	positive regulation of T cell differentiation	1/36	116/18870	0.19924	0.255828	0.167532	ANXA1	1
	BP	GO:0046634	regulation of alpha-beta T cell activation	1/36	116/18870	0.19924	0.255828	0.167532	ANXA1	1
	BP	GO:1902749	regulation of cell cycle G2/M phase transition	1/36	116/18870	0.19924	0.255828	0.167532	CDK4	1
	BP	GO:0009410	response to xenobiotic stimulus	2/36	434/18870	0.200483	0.257207	0.168436	CDK4/ABCB1	2
	BP	GO:2000278	regulation of DNA biosynthetic process	1/36	117/18870	0.200777	0.257367	0.16854	KLF4	1
	BP	GO:0043500	muscle adaptation	1/36	118/18870	0.202311	0.258461	0.169257	PPARG	1
	BP	GO:0050830	defense response to Gram-positive bacterium	1/36	118/18870	0.202311	0.258461	0.169257	CD36	1
	BP	GO:0051928	positive regulation of calcium ion transport	1/36	118/18870	0.202311	0.258461	0.169257	CAPN3	1
	BP	GO:1903707	negative regulation of hemopoiesis	1/36	118/18870	0.202311	0.258461	0.169257	ANXA1	1
	BP	GO:0006906	vesicle fusion	1/36	119/18870	0.203842	0.259762	0.170109	ANXA1	1
	BP	GO:0035710	CD4-positive, alpha-beta T cell activation	1/36	119/18870	0.203842	0.259762	0.170109	ANXA1	1
	BP	GO:1990748	cellular detoxification	1/36	119/18870	0.203842	0.259762	0.170109	CD36	1
	BP	GO:0002718	regulation of cytokine production involved in immune response	1/36	120/18870	0.205371	0.261272	0.171097	CD36	1
	BP	GO:0071346	cellular response to type II interferon	1/36	120/18870	0.205371	0.261272	0.171097	PPARG	1
	BP	GO:0030510	regulation of BMP signaling pathway	1/36	121/18870	0.206897	0.262115	0.171649	PPARG	1
	BP	GO:0045471	response to ethanol	1/36	121/18870	0.206897	0.262115	0.171649	FYN	1
	BP	GO:0051100	negative regulation of binding	1/36	121/18870	0.206897	0.262115	0.171649	ADRB2	1
	BP	GO:0071887	leukocyte apoptotic process	1/36	121/18870	0.206897	0.262115	0.171649	ANXA1	1
	BP	GO:0090174	organelle membrane fusion	1/36	121/18870	0.206897	0.262115	0.171649	ANXA1	1
	BP	GO:0006816	calcium ion transport	2/36	445/18870	0.208167	0.262948	0.172195	FYN/CAPN3	2
	BP	GO:0002367	cytokine production involved in immune response	1/36	122/18870	0.208419	0.262948	0.172195	CD36	1
	BP	GO:0021782	glial cell development	1/36	122/18870	0.208419	0.262948	0.172195	MAL	1
	BP	GO:0030518	intracellular steroid hormone receptor signaling pathway	1/36	122/18870	0.208419	0.262948	0.172195	NR3C2	1
	BP	GO:0032874	positive regulation of stress-activated MAPK cascade	1/36	122/18870	0.208419	0.262948	0.172195	GADD45A	1
	BP	GO:0002065	columnar/cuboidal epithelial cell differentiation	1/36	123/18870	0.209939	0.263552	0.17259	KLF4	1
	BP	GO:0002286	T cell activation involved in immune response	1/36	123/18870	0.209939	0.263552	0.17259	ANXA1	1
	BP	GO:0007613	memory	1/36	123/18870	0.209939	0.263552	0.17259	SGK1	1
	BP	GO:0043244	regulation of protein-containing complex disassembly	1/36	123/18870	0.209939	0.263552	0.17259	ADRB2	1
	BP	GO:0071774	response to fibroblast growth factor	1/36	123/18870	0.209939	0.263552	0.17259	KL	1
	BP	GO:2001257	regulation of cation channel activity	1/36	123/18870	0.209939	0.263552	0.17259	MMP9	1
	BP	GO:0002824	positive regulation of adaptive immune response based on somatic recombination of immune receptors built from immunoglobulin superfamily domains	1/36	124/18870	0.211457	0.264582	0.173265	PLA2G4A	1
	BP	GO:0038127	ERBB signaling pathway	1/36	124/18870	0.211457	0.264582	0.173265	MMP9	1
	BP	GO:0046632	alpha-beta T cell differentiation	1/36	124/18870	0.211457	0.264582	0.173265	ANXA1	1
	BP	GO:0070304	positive regulation of stress-activated protein kinase signaling cascade	1/36	124/18870	0.211457	0.264582	0.173265	GADD45A	1
	BP	GO:0002698	negative regulation of immune effector process	1/36	125/18870	0.212971	0.265602	0.173933	ANXA1	1
	BP	GO:0006805	xenobiotic metabolic process	1/36	125/18870	0.212971	0.265602	0.173933	ABCB1	1
	BP	GO:0006821	chloride transport	1/36	125/18870	0.212971	0.265602	0.173933	ABCB1	1
	BP	GO:0072089	stem cell proliferation	1/36	125/18870	0.212971	0.265602	0.173933	ABCB1	1
	BP	GO:0003014	renal system process	1/36	126/18870	0.214482	0.267048	0.17488	SGK1	1
	BP	GO:0043200	response to amino acid	1/36	126/18870	0.214482	0.267048	0.17488	FYN	1
	BP	GO:0021987	cerebral cortex development	1/36	127/18870	0.215991	0.268267	0.175678	TUBB2A	1
	BP	GO:0051384	response to glucocorticoid	1/36	127/18870	0.215991	0.268267	0.175678	ANXA1	1
	BP	GO:0090288	negative regulation of cellular response to growth factor stimulus	1/36	127/18870	0.215991	0.268267	0.175678	PPARG	1
	BP	GO:0010927	cellular component assembly involved in morphogenesis	1/36	128/18870	0.217497	0.269476	0.17647	CAPN3	1
	BP	GO:0097237	cellular response to toxic substance	1/36	128/18870	0.217497	0.269476	0.17647	CD36	1
	BP	GO:0098773	skin epidermis development	1/36	128/18870	0.217497	0.269476	0.17647	KLF4	1
	BP	GO:0016055	Wnt signaling pathway	2/36	459/18870	0.217995	0.269653	0.176586	KLF4/JUP	2
	BP	GO:0072594	establishment of protein localization to organelle	2/36	459/18870	0.217995	0.269653	0.176586	CD36/JUP	2
	BP	GO:0051224	negative regulation of protein transport	1/36	129/18870	0.219	0.270676	0.177256	CD36	1
	BP	GO:0198738	cell-cell signaling by wnt	2/36	461/18870	0.219403	0.270953	0.177437	KLF4/JUP	2
	BP	GO:0002821	positive regulation of adaptive immune response	1/36	130/18870	0.2205	0.271426	0.177747	PLA2G4A	1
	BP	GO:0010595	positive regulation of endothelial cell migration	1/36	130/18870	0.2205	0.271426	0.177747	ANXA1	1
	BP	GO:0045621	positive regulation of lymphocyte differentiation	1/36	130/18870	0.2205	0.271426	0.177747	ANXA1	1
	BP	GO:0071621	granulocyte chemotaxis	1/36	130/18870	0.2205	0.271426	0.177747	ANXA1	1
	BP	GO:0055007	cardiac muscle cell differentiation	1/36	131/18870	0.221998	0.273048	0.178809	SYNE1	1
	BP	GO:0046328	regulation of JNK cascade	1/36	132/18870	0.223492	0.274664	0.179867	GADD45A	1
	BP	GO:0002244	hematopoietic progenitor cell differentiation	1/36	133/18870	0.224984	0.275162	0.180193	CEBPD	1
	BP	GO:0030048	actin filament-based movement	1/36	133/18870	0.224984	0.275162	0.180193	JUP	1
	BP	GO:0030168	platelet activation	1/36	133/18870	0.224984	0.275162	0.180193	PLA2G4A	1
	BP	GO:0043271	negative regulation of monoatomic ion transport	1/36	133/18870	0.224984	0.275162	0.180193	MMP9	1
	BP	GO:0050868	negative regulation of T cell activation	1/36	133/18870	0.224984	0.275162	0.180193	ANXA1	1
	BP	GO:1904950	negative regulation of establishment of protein localization	1/36	133/18870	0.224984	0.275162	0.180193	CD36	1
	BP	GO:0006639	acylglycerol metabolic process	1/36	134/18870	0.226473	0.276538	0.181094	PLA2G4A	1
	BP	GO:0007041	lysosomal transport	1/36	134/18870	0.226473	0.276538	0.181094	ADRB2	1
	BP	GO:0006612	protein targeting to membrane	1/36	135/18870	0.227959	0.277906	0.18199	FYN	1
	BP	GO:0006638	neutral lipid metabolic process	1/36	135/18870	0.227959	0.277906	0.18199	PLA2G4A	1
	BP	GO:0002702	positive regulation of production of molecular mediator of immune response	1/36	136/18870	0.229443	0.279042	0.182735	CD36	1
	BP	GO:0007498	mesoderm development	1/36	136/18870	0.229443	0.279042	0.182735	KLF4	1
	BP	GO:0051209	release of sequestered calcium ion into cytosol	1/36	136/18870	0.229443	0.279042	0.182735	CAPN3	1
	BP	GO:0051283	negative regulation of sequestering of calcium ion	1/36	137/18870	0.230924	0.28017	0.183473	CAPN3	1
	BP	GO:0098659	inorganic cation import across plasma membrane	1/36	137/18870	0.230924	0.28017	0.183473	FYN	1
	BP	GO:0099587	inorganic ion import across plasma membrane	1/36	137/18870	0.230924	0.28017	0.183473	FYN	1
	BP	GO:0007098	centrosome cycle	1/36	138/18870	0.232402	0.281289	0.184206	GADD45A	1
	BP	GO:0033135	regulation of peptidyl-serine phosphorylation	1/36	138/18870	0.232402	0.281289	0.184206	GADD45A	1
	BP	GO:0043401	steroid hormone mediated signaling pathway	1/36	138/18870	0.232402	0.281289	0.184206	NR3C2	1
	BP	GO:0008277	regulation of G protein-coupled receptor signaling pathway	1/36	139/18870	0.233877	0.282176	0.184786	ADRB2	1
	BP	GO:0035270	endocrine system development	1/36	139/18870	0.233877	0.282176	0.184786	ANXA1	1
	BP	GO:0051282	regulation of sequestering of calcium ion	1/36	139/18870	0.233877	0.282176	0.184786	CAPN3	1
	BP	GO:0060048	cardiac muscle contraction	1/36	139/18870	0.233877	0.282176	0.184786	JUP	1
	BP	GO:0008203	cholesterol metabolic process	1/36	140/18870	0.235349	0.283277	0.185508	OSBPL1A	1
	BP	GO:0070555	response to interleukin-1	1/36	140/18870	0.235349	0.283277	0.185508	ANXA1	1
	BP	GO:0071902	positive regulation of protein serine/threonine kinase activity	1/36	140/18870	0.235349	0.283277	0.185508	ADRB2	1
	BP	GO:0001101	response to acid chemical	1/36	141/18870	0.236819	0.28437	0.186223	FYN	1
	BP	GO:0046887	positive regulation of hormone secretion	1/36	141/18870	0.236819	0.28437	0.186223	PPARG	1
	BP	GO:1904064	positive regulation of cation transmembrane transport	1/36	141/18870	0.236819	0.28437	0.186223	CAPN3	1
	BP	GO:0001889	liver development	1/36	142/18870	0.238286	0.28568	0.187081	ANXA1	1
	BP	GO:0043405	regulation of MAP kinase activity	1/36	142/18870	0.238286	0.28568	0.187081	PPARG	1
	BP	GO:0034341	response to type II interferon	1/36	143/18870	0.23975	0.286982	0.187934	PPARG	1
	BP	GO:0051208	sequestering of calcium ion	1/36	143/18870	0.23975	0.286982	0.187934	CAPN3	1
	BP	GO:0006997	nucleus organization	1/36	144/18870	0.241212	0.287599	0.188338	SYNE1	1
	BP	GO:0034763	negative regulation of transmembrane transport	1/36	144/18870	0.241212	0.287599	0.188338	MMP9	1
	BP	GO:0050714	positive regulation of protein secretion	1/36	144/18870	0.241212	0.287599	0.188338	PPARG	1
	BP	GO:0050852	T cell receptor signaling pathway	1/36	144/18870	0.241212	0.287599	0.188338	FYN	1
	BP	GO:0051592	response to calcium ion	1/36	144/18870	0.241212	0.287599	0.188338	CAPN3	1
	BP	GO:0042552	myelination	1/36	145/18870	0.24267	0.288432	0.188884	MAL	1
	BP	GO:0050671	positive regulation of lymphocyte proliferation	1/36	145/18870	0.24267	0.288432	0.188884	ANXA1	1
	BP	GO:0061008	hepaticobiliary system development	1/36	145/18870	0.24267	0.288432	0.188884	ANXA1	1
	BP	GO:0062207	regulation of pattern recognition receptor signaling pathway	1/36	145/18870	0.24267	0.288432	0.188884	CD36	1
	BP	GO:0002753	cytosolic pattern recognition receptor signaling pathway	1/36	146/18870	0.244126	0.288807	0.189129	CD36	1
	BP	GO:0030177	positive regulation of Wnt signaling pathway	1/36	146/18870	0.244126	0.288807	0.189129	JUP	1
	BP	GO:0035296	regulation of tube diameter	1/36	146/18870	0.244126	0.288807	0.189129	ADRB2	1
	BP	GO:0045598	regulation of fat cell differentiation	1/36	146/18870	0.244126	0.288807	0.189129	PPARG	1
	BP	GO:0046434	organophosphate catabolic process	1/36	146/18870	0.244126	0.288807	0.189129	PLA2G4A	1
	BP	GO:0097746	blood vessel diameter maintenance	1/36	146/18870	0.244126	0.288807	0.189129	ADRB2	1
	BP	GO:0022411	cellular component disassembly	2/36	497/18870	0.244877	0.289175	0.18937	ADRB2/MMP9	2
	BP	GO:0007272	ensheathment of neurons	1/36	147/18870	0.24558	0.289175	0.18937	MAL	1
	BP	GO:0008366	axon ensheathment	1/36	147/18870	0.24558	0.289175	0.18937	MAL	1
	BP	GO:0035150	regulation of tube size	1/36	147/18870	0.24558	0.289175	0.18937	ADRB2	1
	BP	GO:0035264	multicellular organism growth	1/36	147/18870	0.24558	0.289175	0.18937	ADRB2	1
	BP	GO:0098656	monoatomic anion transmembrane transport	1/36	147/18870	0.24558	0.289175	0.18937	ABCB1	1
	BP	GO:0001819	positive regulation of cytokine production	2/36	499/18870	0.246297	0.289795	0.189776	CD36/ANXA1	2
	BP	GO:0032946	positive regulation of mononuclear cell proliferation	1/36	148/18870	0.24703	0.290208	0.190047	ANXA1	1
	BP	GO:0038061	non-canonical NF-kappaB signal transduction	1/36	148/18870	0.24703	0.290208	0.190047	NR3C2	1
	BP	GO:0002832	negative regulation of response to biotic stimulus	1/36	150/18870	0.249923	0.292701	0.191679	PPARG	1
	BP	GO:0007612	learning	1/36	150/18870	0.249923	0.292701	0.191679	FYN	1
	BP	GO:0010508	positive regulation of autophagy	1/36	150/18870	0.249923	0.292701	0.191679	ADRB2	1
	BP	GO:1902652	secondary alcohol metabolic process	1/36	150/18870	0.249923	0.292701	0.191679	OSBPL1A	1
	BP	GO:0001890	placenta development	1/36	151/18870	0.251366	0.294164	0.192637	PPARG	1
	BP	GO:0015748	organophosphate ester transport	1/36	152/18870	0.252806	0.295166	0.193294	ABCB1	1
	BP	GO:0050729	positive regulation of inflammatory response	1/36	152/18870	0.252806	0.295166	0.193294	MIR22	1
	BP	GO:1903531	negative regulation of secretion by cell	1/36	152/18870	0.252806	0.295166	0.193294	ANXA1	1
	BP	GO:0030183	B cell differentiation	1/36	153/18870	0.254243	0.296616	0.194243	CD79A	1
	BP	GO:0006352	DNA-templated transcription initiation	1/36	154/18870	0.255677	0.297376	0.194741	CDK4	1
	BP	GO:0008037	cell recognition	1/36	154/18870	0.255677	0.297376	0.194741	CD36	1
	BP	GO:0016125	sterol metabolic process	1/36	154/18870	0.255677	0.297376	0.194741	OSBPL1A	1
	BP	GO:0031023	microtubule organizing center organization	1/36	154/18870	0.255677	0.297376	0.194741	GADD45A	1
	BP	GO:0097530	granulocyte migration	1/36	156/18870	0.258538	0.300473	0.196769	ANXA1	1
	BP	GO:0007030	Golgi organization	1/36	157/18870	0.259964	0.301669	0.197552	SYNE1	1
	BP	GO:0007043	cell-cell junction assembly	1/36	157/18870	0.259964	0.301669	0.197552	JUP	1
	BP	GO:0007189	adenylate cyclase-activating G protein-coupled receptor signaling pathway	1/36	158/18870	0.261388	0.302628	0.19818	ADRB2	1
	BP	GO:0010976	positive regulation of neuron projection development	1/36	158/18870	0.261388	0.302628	0.19818	FYN	1
	BP	GO:0048284	organelle fusion	1/36	158/18870	0.261388	0.302628	0.19818	ANXA1	1
	BP	GO:0016241	regulation of macroautophagy	1/36	159/18870	0.262809	0.304041	0.199106	ADRB2	1
	BP	GO:0017015	regulation of transforming growth factor beta receptor signaling pathway	1/36	160/18870	0.264227	0.30545	0.200028	PPARG	1
	BP	GO:0051147	regulation of muscle cell differentiation	1/36	162/18870	0.267056	0.308251	0.201862	MIR22	1
	BP	GO:0120254	olefinic compound metabolic process	1/36	162/18870	0.267056	0.308251	0.201862	PLA2G4A	1
	BP	GO:0007254	JNK cascade	1/36	163/18870	0.268466	0.309174	0.202466	GADD45A	1
	BP	GO:0043524	negative regulation of neuron apoptotic process	1/36	163/18870	0.268466	0.309174	0.202466	HYOU1	1
	BP	GO:1903844	regulation of cellular response to transforming growth factor beta stimulus	1/36	163/18870	0.268466	0.309174	0.202466	PPARG	1
	BP	GO:0035051	cardiocyte differentiation	1/36	165/18870	0.271279	0.312177	0.204433	SYNE1	1
	BP	GO:0070665	positive regulation of leukocyte proliferation	1/36	166/18870	0.272682	0.313553	0.205334	ANXA1	1
	BP	GO:0030509	BMP signaling pathway	1/36	167/18870	0.274082	0.314449	0.205921	PPARG	1
	BP	GO:0043433	negative regulation of DNA-binding transcription factor activity	1/36	167/18870	0.274082	0.314449	0.205921	KLF4	1
	BP	GO:0048639	positive regulation of developmental growth	1/36	167/18870	0.274082	0.314449	0.205921	CAPN3	1
	BP	GO:0007034	vacuolar transport	1/36	169/18870	0.276873	0.316934	0.207548	ADRB2	1
	BP	GO:0015698	inorganic anion transport	1/36	169/18870	0.276873	0.316934	0.207548	ABCB1	1
	BP	GO:0051250	negative regulation of lymphocyte activation	1/36	169/18870	0.276873	0.316934	0.207548	ANXA1	1
	BP	GO:0001959	regulation of cytokine-mediated signaling pathway	1/36	171/18870	0.279655	0.319395	0.20916	PPARG	1
	BP	GO:0009266	response to temperature stimulus	1/36	171/18870	0.279655	0.319395	0.20916	ADRB2	1
	BP	GO:0030856	regulation of epithelial cell differentiation	1/36	171/18870	0.279655	0.319395	0.20916	MMP9	1
	BP	GO:0006820	monoatomic anion transport	1/36	172/18870	0.281042	0.320497	0.209882	ABCB1	1
	BP	GO:0051048	negative regulation of secretion	1/36	172/18870	0.281042	0.320497	0.209882	ANXA1	1
	BP	GO:0002262	myeloid cell homeostasis	1/36	173/18870	0.282426	0.321593	0.210599	ANXA1	1
	BP	GO:0007204	positive regulation of cytosolic calcium ion concentration	1/36	173/18870	0.282426	0.321593	0.210599	CD36	1
	BP	GO:0055088	lipid homeostasis	1/36	175/18870	0.285187	0.32425	0.21234	PPARG	1
	BP	GO:0072331	signal transduction by p53 class mediator	1/36	175/18870	0.285187	0.32425	0.21234	SGK1	1
	BP	GO:0043409	negative regulation of MAPK cascade	1/36	176/18870	0.286563	0.325572	0.213205	PPARG	1
	BP	GO:0001764	neuron migration	1/36	177/18870	0.287937	0.326157	0.213588	FYN	1
	BP	GO:0030216	keratinocyte differentiation	1/36	177/18870	0.287937	0.326157	0.213588	ANXA1	1
	BP	GO:0032635	interleukin-6 production	1/36	177/18870	0.287937	0.326157	0.213588	CD36	1
	BP	GO:0032675	regulation of interleukin-6 production	1/36	177/18870	0.287937	0.326157	0.213588	CD36	1
	BP	GO:0071772	response to BMP	1/36	179/18870	0.290677	0.328526	0.215139	PPARG	1
	BP	GO:0071773	cellular response to BMP stimulus	1/36	179/18870	0.290677	0.328526	0.215139	PPARG	1
	BP	GO:0090101	negative regulation of transmembrane receptor protein serine/threonine kinase signaling pathway	1/36	179/18870	0.290677	0.328526	0.215139	PPARG	1
	BP	GO:0045580	regulation of T cell differentiation	1/36	181/18870	0.293407	0.330627	0.216515	ANXA1	1
	BP	GO:0046631	alpha-beta T cell activation	1/36	181/18870	0.293407	0.330627	0.216515	ANXA1	1
	BP	GO:0050954	sensory perception of mechanical stimulus	1/36	181/18870	0.293407	0.330627	0.216515	FYN	1
	BP	GO:1905475	regulation of protein localization to membrane	1/36	181/18870	0.293407	0.330627	0.216515	FYN	1
	BP	GO:0042129	regulation of T cell proliferation	1/36	182/18870	0.294768	0.331915	0.217359	ANXA1	1
	BP	GO:0019827	stem cell population maintenance	1/36	183/18870	0.296127	0.332951	0.218037	KLF4	1
	BP	GO:0061025	membrane fusion	1/36	183/18870	0.296127	0.332951	0.218037	ANXA1	1
	BP	GO:0006694	steroid biosynthetic process	1/36	184/18870	0.297483	0.334228	0.218874	OSBPL1A	1
	BP	GO:1902107	positive regulation of leukocyte differentiation	1/36	185/18870	0.298836	0.335253	0.219545	ANXA1	1
	BP	GO:1903708	positive regulation of hemopoiesis	1/36	185/18870	0.298836	0.335253	0.219545	ANXA1	1
	BP	GO:0006941	striated muscle contraction	1/36	186/18870	0.300187	0.335776	0.219887	JUP	1
	BP	GO:0032640	tumor necrosis factor production	1/36	186/18870	0.300187	0.335776	0.219887	CD36	1
	BP	GO:0032680	regulation of tumor necrosis factor production	1/36	186/18870	0.300187	0.335776	0.219887	CD36	1
	BP	GO:0032872	regulation of stress-activated MAPK cascade	1/36	186/18870	0.300187	0.335776	0.219887	GADD45A	1
	BP	GO:0098727	maintenance of cell number	1/36	187/18870	0.301535	0.337036	0.220713	KLF4	1
	BP	GO:0031503	protein-containing complex localization	1/36	188/18870	0.302881	0.338292	0.221535	SYNE1	1
	BP	GO:0042770	signal transduction in response to DNA damage	1/36	189/18870	0.304225	0.339044	0.222027	GADD45A	1
	BP	GO:0046890	regulation of lipid biosynthetic process	1/36	189/18870	0.304225	0.339044	0.222027	ANXA1	1
	BP	GO:0070302	regulation of stress-activated protein kinase signaling cascade	1/36	189/18870	0.304225	0.339044	0.222027	GADD45A	1
	BP	GO:0017157	regulation of exocytosis	1/36	190/18870	0.305565	0.340289	0.222843	ANXA1	1
	BP	GO:0002700	regulation of production of molecular mediator of immune response	1/36	191/18870	0.306904	0.34078	0.223164	CD36	1
	BP	GO:0021543	pallium development	1/36	191/18870	0.306904	0.34078	0.223164	TUBB2A	1
	BP	GO:0071706	tumor necrosis factor superfamily cytokine production	1/36	191/18870	0.306904	0.34078	0.223164	CD36	1
	BP	GO:1903555	regulation of tumor necrosis factor superfamily cytokine production	1/36	191/18870	0.306904	0.34078	0.223164	CD36	1
	BP	GO:0031345	negative regulation of cell projection organization	1/36	192/18870	0.30824	0.341763	0.223808	FYN	1
	BP	GO:0071466	cellular response to xenobiotic stimulus	1/36	192/18870	0.30824	0.341763	0.223808	ABCB1	1
	BP	GO:0006006	glucose metabolic process	1/36	193/18870	0.309573	0.342991	0.224612	ENO2	1
	BP	GO:0048839	inner ear development	1/36	194/18870	0.310904	0.343964	0.225249	CEBPD	1
	BP	GO:0071897	DNA biosynthetic process	1/36	194/18870	0.310904	0.343964	0.225249	KLF4	1
	BP	GO:0048469	cell maturation	1/36	195/18870	0.312232	0.344931	0.225883	PPARG	1
	BP	GO:0055001	muscle cell development	1/36	195/18870	0.312232	0.344931	0.225883	CAPN3	1
	BP	GO:0099173	postsynapse organization	1/36	196/18870	0.313558	0.345893	0.226512	FYN	1
	BP	GO:1901991	negative regulation of mitotic cell cycle phase transition	1/36	196/18870	0.313558	0.345893	0.226512	KLF4	1
	BP	GO:0030073	insulin secretion	1/36	199/18870	0.31752	0.35001	0.229208	ANXA1	1
	BP	GO:0031396	regulation of protein ubiquitination	1/36	200/18870	0.318836	0.351205	0.229991	FYN	1
	BP	GO:0002695	negative regulation of leukocyte activation	1/36	202/18870	0.321461	0.35384	0.231717	ANXA1	1
	BP	GO:0007623	circadian rhythm	1/36	204/18870	0.324075	0.356459	0.233432	PPARG	1
	BP	GO:0032869	cellular response to insulin stimulus	1/36	206/18870	0.32668	0.359064	0.235138	PPARG	1
	BP	GO:0051216	cartilage development	1/36	207/18870	0.327979	0.359451	0.235391	TIMP1	1
	BP	GO:0071674	mononuclear cell migration	1/36	207/18870	0.327979	0.359451	0.235391	ANXA1	1
	BP	GO:1901605	alpha-amino acid metabolic process	1/36	207/18870	0.327979	0.359451	0.235391	OAT	1
	BP	GO:2000241	regulation of reproductive process	1/36	207/18870	0.327979	0.359451	0.235391	TIMP1	1
	BP	GO:0008016	regulation of heart contraction	1/36	208/18870	0.329275	0.360093	0.235811	JUP	1
	BP	GO:0031032	actomyosin structure organization	1/36	208/18870	0.329275	0.360093	0.235811	CAPN3	1
	BP	GO:0031330	negative regulation of cellular catabolic process	1/36	208/18870	0.329275	0.360093	0.235811	TIMP1	1
	BP	GO:0046474	glycerophospholipid biosynthetic process	1/36	210/18870	0.33186	0.362659	0.237492	PLA2G4A	1
	BP	GO:0045619	regulation of lymphocyte differentiation	1/36	212/18870	0.334436	0.365211	0.239163	ANXA1	1
	BP	GO:0002285	lymphocyte activation involved in immune response	1/36	213/18870	0.33572	0.36635	0.239909	ANXA1	1
	BP	GO:0016051	carbohydrate biosynthetic process	1/36	214/18870	0.337002	0.367221	0.240479	ENO2	1
	BP	GO:0045216	cell-cell junction organization	1/36	214/18870	0.337002	0.367221	0.240479	JUP	1
	BP	GO:0070374	positive regulation of ERK1 and ERK2 cascade	1/36	218/18870	0.342105	0.372248	0.243771	CD36	1
	BP	GO:1903828	negative regulation of protein localization	1/36	218/18870	0.342105	0.372248	0.243771	CD36	1
	BP	GO:0007601	visual perception	1/36	219/18870	0.343375	0.373095	0.244326	OAT	1
	BP	GO:0018205	peptidyl-lysine modification	1/36	219/18870	0.343375	0.373095	0.244326	CAPN3	1
	BP	GO:0099003	vesicle-mediated transport in synapse	1/36	220/18870	0.344642	0.374204	0.245052	SYNE1	1
	BP	GO:0043583	ear development	1/36	221/18870	0.345907	0.375309	0.245776	CEBPD	1
	BP	GO:0006457	protein folding	1/36	223/18870	0.34843	0.37697	0.246864	HYOU1	1
	BP	GO:0044242	cellular lipid catabolic process	1/36	223/18870	0.34843	0.37697	0.246864	PLA2G4A	1
	BP	GO:0050866	negative regulation of cell activation	1/36	223/18870	0.34843	0.37697	0.246864	ANXA1	1
	BP	GO:0050953	sensory perception of light stimulus	1/36	223/18870	0.34843	0.37697	0.246864	OAT	1
	BP	GO:0007179	transforming growth factor beta receptor signaling pathway	1/36	229/18870	0.355942	0.384823	0.252006	PPARG	1
	BP	GO:0002685	regulation of leukocyte migration	1/36	230/18870	0.357186	0.385619	0.252528	ANXA1	1
	BP	GO:0051403	stress-activated MAPK cascade	1/36	230/18870	0.357186	0.385619	0.252528	GADD45A	1
	BP	GO:0043523	regulation of neuron apoptotic process	1/36	232/18870	0.359667	0.388021	0.254101	HYOU1	1
	BP	GO:0007411	axon guidance	1/36	233/18870	0.360904	0.388528	0.254432	FYN	1
	BP	GO:0019318	hexose metabolic process	1/36	233/18870	0.360904	0.388528	0.254432	ENO2	1
	BP	GO:0097485	neuron projection guidance	1/36	233/18870	0.360904	0.388528	0.254432	FYN	1
	BP	GO:0002221	pattern recognition receptor signaling pathway	1/36	236/18870	0.3646	0.392229	0.256856	CD36	1
	BP	GO:0031098	stress-activated protein kinase signaling cascade	1/36	238/18870	0.367053	0.39431	0.258219	GADD45A	1
	BP	GO:0050670	regulation of lymphocyte proliferation	1/36	238/18870	0.367053	0.39431	0.258219	ANXA1	1
	BP	GO:0030595	leukocyte chemotaxis	1/36	240/18870	0.369497	0.396654	0.259754	ANXA1	1
	BP	GO:0030072	peptide hormone secretion	1/36	241/18870	0.370715	0.397681	0.260427	ANXA1	1
	BP	GO:0032944	regulation of mononuclear cell proliferation	1/36	242/18870	0.371931	0.398423	0.260912	ANXA1	1
	BP	GO:0097529	myeloid leukocyte migration	1/36	242/18870	0.371931	0.398423	0.260912	ANXA1	1
	BP	GO:0060047	heart contraction	1/36	243/18870	0.373145	0.399441	0.261579	JUP	1
	BP	GO:0050807	regulation of synapse organization	1/36	244/18870	0.374356	0.400456	0.262244	FYN	1
	BP	GO:0032984	protein-containing complex disassembly	1/36	245/18870	0.375566	0.401467	0.262906	ADRB2	1
	BP	GO:0002790	peptide secretion	1/36	246/18870	0.376773	0.402474	0.263565	ANXA1	1
	BP	GO:0045926	negative regulation of growth	1/36	247/18870	0.377977	0.403194	0.264037	ADRB2	1
	BP	GO:0048738	cardiac muscle tissue development	1/36	247/18870	0.377977	0.403194	0.264037	SYNE1	1
	BP	GO:0007188	adenylate cyclase-modulating G protein-coupled receptor signaling pathway	1/36	248/18870	0.37918	0.403909	0.264505	ADRB2	1
	BP	GO:0045930	negative regulation of mitotic cell cycle	1/36	248/18870	0.37918	0.403909	0.264505	KLF4	1
	BP	GO:0045017	glycerolipid biosynthetic process	1/36	250/18870	0.381578	0.405894	0.265805	PLA2G4A	1
	BP	GO:0050803	regulation of synapse structure or activity	1/36	250/18870	0.381578	0.405894	0.265805	FYN	1
	BP	GO:0042593	glucose homeostasis	1/36	251/18870	0.382774	0.406881	0.266451	PPARG	1
	BP	GO:0010001	glial cell differentiation	1/36	252/18870	0.383967	0.40701	0.266536	MAL	1
	BP	GO:0016054	organic acid catabolic process	1/36	252/18870	0.383967	0.40701	0.266536	OAT	1
	BP	GO:0033500	carbohydrate homeostasis	1/36	252/18870	0.383967	0.40701	0.266536	PPARG	1
	BP	GO:0046395	carboxylic acid catabolic process	1/36	252/18870	0.383967	0.40701	0.266536	OAT	1
	BP	GO:0008654	phospholipid biosynthetic process	1/36	254/18870	0.386347	0.409248	0.268001	PLA2G4A	1
	BP	GO:0045927	positive regulation of growth	1/36	256/18870	0.388718	0.411472	0.269458	CAPN3	1
	BP	GO:1903522	regulation of blood circulation	1/36	258/18870	0.39108	0.413685	0.270907	JUP	1
	BP	GO:0005996	monosaccharide metabolic process	1/36	261/18870	0.394607	0.416835	0.27297	ENO2	1
	BP	GO:0071695	anatomical structure maturation	1/36	261/18870	0.394607	0.416835	0.27297	PPARG	1
	BP	GO:0015833	peptide transport	1/36	262/18870	0.395778	0.417491	0.2734	ANXA1	1
	BP	GO:0060828	regulation of canonical Wnt signaling pathway	1/36	262/18870	0.395778	0.417491	0.2734	JUP	1
	BP	GO:0014706	striated muscle tissue development	1/36	264/18870	0.398114	0.419664	0.274822	SYNE1	1
	BP	GO:0034976	response to endoplasmic reticulum stress	1/36	266/18870	0.400441	0.421531	0.276045	HYOU1	1
	BP	GO:0050708	regulation of protein secretion	1/36	266/18870	0.400441	0.421531	0.276045	PPARG	1
	BP	GO:0070663	regulation of leukocyte proliferation	1/36	267/18870	0.401601	0.42246	0.276653	ANXA1	1
	BP	GO:0021537	telencephalon development	1/36	276/18870	0.411945	0.433041	0.283583	TUBB2A	1
	BP	GO:1901988	negative regulation of cell cycle phase transition	1/36	277/18870	0.413084	0.433938	0.28417	KLF4	1
	BP	GO:0042113	B cell activation	1/36	278/18870	0.41422	0.434531	0.284558	CD79A	1
	BP	GO:0051402	neuron apoptotic process	1/36	278/18870	0.41422	0.434531	0.284558	HYOU1	1
	BP	GO:0001894	tissue homeostasis	1/36	279/18870	0.415354	0.43482	0.284747	ADRB2	1
	BP	GO:0060249	anatomical structure homeostasis	1/36	279/18870	0.415354	0.43482	0.284747	ADRB2	1
	BP	GO:0098742	cell-cell adhesion via plasma-membrane adhesion molecules	1/36	279/18870	0.415354	0.43482	0.284747	KLF4	1
	BP	GO:0045860	positive regulation of protein kinase activity	1/36	282/18870	0.418744	0.438067	0.286874	ADRB2	1
	BP	GO:0010721	negative regulation of cell development	1/36	287/18870	0.424352	0.443627	0.290515	ANXA1	1
	BP	GO:0072659	protein localization to plasma membrane	1/36	290/18870	0.427691	0.446811	0.2926	JUP	1
	BP	GO:0006520	amino acid metabolic process	1/36	291/18870	0.4288	0.447661	0.293157	OAT	1
	BP	GO:0048511	rhythmic process	1/36	296/18870	0.434313	0.453105	0.296722	PPARG	1
	BP	GO:0090092	regulation of transmembrane receptor protein serine/threonine kinase signaling pathway	1/36	297/18870	0.43541	0.453938	0.297267	PPARG	1
	BP	GO:0006650	glycerophospholipid metabolic process	1/36	298/18870	0.436504	0.454455	0.297606	PLA2G4A	1
	BP	GO:0051054	positive regulation of DNA metabolic process	1/36	298/18870	0.436504	0.454455	0.297606	KLF4	1
	BP	GO:0002366	leukocyte activation involved in immune response	1/36	301/18870	0.439775	0.457546	0.29963	ANXA1	1
	BP	GO:0002263	cell activation involved in immune response	1/36	305/18870	0.444107	0.461737	0.302375	ANXA1	1
	BP	GO:0030217	T cell differentiation	1/36	307/18870	0.446261	0.463659	0.303633	ANXA1	1
	BP	GO:0006874	intracellular calcium ion homeostasis	1/36	308/18870	0.447334	0.464457	0.304156	CAPN3	1
	BP	GO:0019932	second-messenger-mediated signaling	1/36	310/18870	0.449476	0.466044	0.305195	CD36	1
	BP	GO:0071375	cellular response to peptide hormone stimulus	1/36	310/18870	0.449476	0.466044	0.305195	PPARG	1
	BP	GO:0070372	regulation of ERK1 and ERK2 cascade	1/36	313/18870	0.452674	0.469039	0.307156	CD36	1
	BP	GO:0001822	kidney development	1/36	314/18870	0.453735	0.469499	0.307457	MMP9	1
	BP	GO:0002440	production of molecular mediator of immune response	1/36	314/18870	0.453735	0.469499	0.307457	CD36	1
	BP	GO:0048872	homeostasis of number of cells	1/36	316/18870	0.455853	0.471369	0.308682	ANXA1	1
	BP	GO:0010948	negative regulation of cell cycle process	1/36	320/18870	0.460064	0.4754	0.311322	KLF4	1
	BP	GO:0030198	extracellular matrix organization	1/36	321/18870	0.461112	0.475835	0.311607	MMP9	1
	BP	GO:1902105	regulation of leukocyte differentiation	1/36	321/18870	0.461112	0.475835	0.311607	ANXA1	1
	BP	GO:0043062	extracellular structure organization	1/36	322/18870	0.462158	0.476591	0.312102	MMP9	1
	BP	GO:0045229	external encapsulating structure organization	1/36	323/18870	0.463202	0.477343	0.312594	MMP9	1
	BP	GO:0072001	renal system development	1/36	324/18870	0.464244	0.478092	0.313085	MMP9	1
	BP	GO:0031647	regulation of protein stability	1/36	325/18870	0.465284	0.478515	0.313362	CAPN3	1
	BP	GO:0060326	cell chemotaxis	1/36	325/18870	0.465284	0.478515	0.313362	ANXA1	1
	BP	GO:0008202	steroid metabolic process	1/36	327/18870	0.467358	0.480322	0.314545	OSBPL1A	1
	BP	GO:0021700	developmental maturation	1/36	330/18870	0.470454	0.483178	0.316415	PPARG	1
	BP	GO:0016236	macroautophagy	1/36	331/18870	0.471483	0.483907	0.316893	ADRB2	1
	BP	GO:0016042	lipid catabolic process	1/36	334/18870	0.474556	0.486732	0.318743	PLA2G4A	1
	BP	GO:0070371	ERK1 and ERK2 cascade	1/36	336/18870	0.476595	0.488493	0.319896	CD36	1
	BP	GO:0015980	energy derivation by oxidation of organic compounds	1/36	337/18870	0.477611	0.488876	0.320147	KL	1
	BP	GO:0033674	positive regulation of kinase activity	1/36	337/18870	0.477611	0.488876	0.320147	ADRB2	1
	BP	GO:0030111	regulation of Wnt signaling pathway	1/36	338/18870	0.478626	0.489585	0.320611	JUP	1
	BP	GO:0006605	protein targeting	1/36	339/18870	0.479639	0.49029	0.321073	FYN	1
	BP	GO:0043010	camera-type eye development	1/36	344/18870	0.484674	0.495104	0.324226	KLF4	1
	BP	GO:0034249	negative regulation of amide metabolic process	1/36	345/18870	0.485676	0.495794	0.324677	RTN1	1
	BP	GO:0071496	cellular response to external stimulus	1/36	346/18870	0.486675	0.496481	0.325127	GADD45A	1
	BP	GO:0006887	exocytosis	1/36	349/18870	0.489662	0.499193	0.326903	ANXA1	1
	BP	GO:0007517	muscle organ development	1/36	354/18870	0.494604	0.503892	0.32998	CAPN3	1
	BP	GO:0010506	regulation of autophagy	1/36	355/18870	0.495586	0.504217	0.330193	ADRB2	1
	BP	GO:0031346	positive regulation of cell projection organization	1/36	355/18870	0.495586	0.504217	0.330193	FYN	1
	BP	GO:0090287	regulation of cellular response to growth factor stimulus	1/36	357/18870	0.497546	0.505872	0.331277	PPARG	1
	BP	GO:0010639	negative regulation of organelle organization	1/36	363/18870	0.503381	0.511462	0.334937	PPARG	1
	BP	GO:0016050	vesicle organization	1/36	366/18870	0.506273	0.514057	0.336637	ANXA1	1
	BP	GO:0006644	phospholipid metabolic process	1/36	375/18870	0.514853	0.522419	0.342113	PLA2G4A	1
	BP	GO:0032970	regulation of actin filament-based process	1/36	379/18870	0.51862	0.52589	0.344386	JUP	1
	BP	GO:0046486	glycerolipid metabolic process	1/36	390/18870	0.528832	0.535888	0.350933	PLA2G4A	1
	BP	GO:0001654	eye development	1/36	391/18870	0.52975	0.53646	0.351308	KLF4	1
	BP	GO:0001701	in utero embryonic development	1/36	392/18870	0.530666	0.537029	0.351681	KLF4	1
	BP	GO:0150063	visual system development	1/36	395/18870	0.533404	0.539441	0.35326	KLF4	1
	BP	GO:0031331	positive regulation of cellular catabolic process	1/36	396/18870	0.534313	0.540001	0.353627	ADRB2	1
	BP	GO:0048880	sensory system development	1/36	401/18870	0.538833	0.544207	0.356381	KLF4	1
	BP	GO:0045786	negative regulation of cell cycle	1/36	407/18870	0.544201	0.549263	0.359692	KLF4	1
	BP	GO:0140694	non-membrane-bounded organelle assembly	1/36	408/18870	0.54509	0.549795	0.36004	CAPN3	1
	BP	GO:0007178	transmembrane receptor protein serine/threonine kinase signaling pathway	1/36	410/18870	0.546862	0.551217	0.360971	PPARG	1
	BP	GO:0001558	regulation of cell growth	1/36	417/18870	0.553013	0.556678	0.364548	SGK1	1
	BP	GO:1903706	regulation of hemopoiesis	1/36	417/18870	0.553013	0.556678	0.364548	ANXA1	1
	BP	GO:0060537	muscle tissue development	1/36	433/18870	0.566769	0.570147	0.373368	SYNE1	1
	BP	GO:0048732	gland development	1/36	443/18870	0.575156	0.578201	0.378643	ANXA1	1
	BP	GO:0010720	positive regulation of cell development	1/36	444/18870	0.575986	0.578653	0.378938	ANXA1	1
	BP	GO:0034329	cell junction assembly	1/36	446/18870	0.577641	0.579932	0.379776	JUP	1
	BP	GO:0007409	axonogenesis	1/36	448/18870	0.57929	0.581203	0.380609	FYN	1
	BP	GO:0006935	chemotaxis	1/36	468/18870	0.59544	0.597012	0.390961	ANXA1	1
	BP	GO:0042330	taxis	1/36	470/18870	0.597021	0.598202	0.391741	ANXA1	1
	BP	GO:0050808	synapse organization	1/36	483/18870	0.607155	0.607955	0.398127	FYN	1
	BP	GO:0048285	organelle fission	1/36	488/18870	0.610986	0.611388	0.400375	PPARG	1
	BP	GO:0016049	cell growth	1/36	497/18870	0.61779	0.61779	0.404568	SGK1	1
	CC	GO:0031091	platelet alpha granule	4/37	91/19886	2.41415e-05	0.00345224	0.0023125	CD36/TIMP1/F8/F5	4
	CC	GO:0016324	apical plasma membrane	6/37	403/19886	9.11462e-05	0.00516958	0.00346288	CD36/KL/ADRB2/MAL/ABCB1/ANXA1	6
	CC	GO:0045177	apical part of cell	6/37	469/19886	0.000208293	0.00516958	0.00346288	CD36/KL/ADRB2/MAL/ABCB1/ANXA1	6
	CC	GO:0042581	specific granule	4/37	160/19886	0.000216739	0.00516958	0.00346288	CD36/CKAP4/JUP/LCN2	4
	CC	GO:0031093	platelet alpha granule lumen	3/37	67/19886	0.000261673	0.00516958	0.00346288	TIMP1/F8/F5	3
	CC	GO:0005788	endoplasmic reticulum lumen	5/37	313/19886	0.000269787	0.00516958	0.00346288	TIMP1/F8/HYOU1/CKAP4/F5	5
	CC	GO:0034774	secretory granule lumen	5/37	322/19886	0.000307411	0.00516958	0.00346288	TIMP1/F8/F5/JUP/LCN2	5
	CC	GO:0060205	cytoplasmic vesicle lumen	5/37	325/19886	0.000320799	0.00516958	0.00346288	TIMP1/F8/F5/JUP/LCN2	5
	CC	GO:0031983	vesicle lumen	5/37	326/19886	0.000325358	0.00516958	0.00346288	TIMP1/F8/F5/JUP/LCN2	5
	CC	GO:0097038	perinuclear endoplasmic reticulum	2/37	21/19886	0.000691785	0.00919548	0.00615965	FYN/OSBPL1A	2
	CC	GO:0030134	COPII-coated ER to Golgi transport vesicle	3/37	94/19886	0.000707345	0.00919548	0.00615965	F8/CNIH4/F5	3
	CC	GO:0045121	membrane raft	4/37	286/19886	0.00190427	0.0200814	0.0134517	CD36/FYN/MAL/CD79A	4
	CC	GO:0098857	membrane microdomain	4/37	287/19886	0.00192864	0.0200814	0.0134517	CD36/FYN/MAL/CD79A	4
	CC	GO:0005793	endoplasmic reticulum-Golgi intermediate compartment	3/37	134/19886	0.00196601	0.0200814	0.0134517	F8/CNIH4/F5	3
	CC	GO:0030135	coated vesicle	4/37	311/19886	0.00258043	0.0246001	0.0164785	ADRB2/F8/CNIH4/F5	4
	CC	GO:0001533	cornified envelope	2/37	60/19886	0.00557085	0.0497895	0.0333518	ANXA1/JUP	2
	CC	GO:0035580	specific granule lumen	2/37	62/19886	0.00593781	0.0499475	0.0334576	JUP/LCN2	2
	CC	GO:0030017	sarcomere	3/37	216/19886	0.00748243	0.0594437	0.0398188	SYNE1/CAPN3/JUP	3
	CC	GO:0030016	myofibril	3/37	236/19886	0.00952596	0.0711495	0.0476599	SYNE1/CAPN3/JUP	3
	CC	GO:0033116	endoplasmic reticulum-Golgi intermediate compartment membrane	2/37	81/19886	0.00995097	0.0711495	0.0476599	F8/F5	2
	CC	GO:0043292	contractile fiber	3/37	245/19886	0.0105419	0.0717853	0.0480858	SYNE1/CAPN3/JUP	3
	CC	GO:0035579	specific granule membrane	2/37	91/19886	0.0124315	0.0808046	0.0541275	CD36/CKAP4	2
	CC	GO:0044853	plasma membrane raft	2/37	112/19886	0.0184158	0.093685	0.0627555	CD36/MAL	2
	CC	GO:0097136	Bcl-2 family protein complex	1/37	10/19886	0.0184552	0.093685	0.0627555	BIK	1
	CC	GO:0034663	endoplasmic reticulum chaperone complex	1/37	11/19886	0.0202824	0.093685	0.0627555	HYOU1	1
	CC	GO:0034992	microtubule organizing center attachment site	1/37	11/19886	0.0202824	0.093685	0.0627555	SYNE1	1
	CC	GO:0034993	meiotic nuclear membrane microtubule tethering complex	1/37	11/19886	0.0202824	0.093685	0.0627555	SYNE1	1
	CC	GO:0043220	Schmidt-Lanterman incisure	1/37	11/19886	0.0202824	0.093685	0.0627555	MAL	1
	CC	GO:0106083	nuclear membrane protein complex	1/37	11/19886	0.0202824	0.093685	0.0627555	SYNE1	1
	CC	GO:0106094	nuclear membrane microtubule tethering complex	1/37	11/19886	0.0202824	0.093685	0.0627555	SYNE1	1
	CC	GO:0005884	actin filament	2/37	118/19886	0.0203093	0.093685	0.0627555	FYN/ANXA1	2
	CC	GO:1904813	ficolin-1-rich granule lumen	2/37	124/19886	0.0222811	0.0994732	0.0666328	MMP9/JUP	2
	CC	GO:0019897	extrinsic component of plasma membrane	2/37	126/19886	0.0229554	0.0994732	0.0666328	FYN/JUP	2
	CC	GO:0030018	Z disc	2/37	132/19886	0.0250284	0.105183	0.0704575	CAPN3/JUP	2
	CC	GO:0043218	compact myelin	1/37	14/19886	0.0257441	0.105183	0.0704575	MAL	1
	CC	GO:0030139	endocytic vesicle	3/37	348/19886	0.0266193	0.105738	0.0708292	CD36/ADRB2/HYOU1	3
	CC	GO:0042383	sarcolemma	2/37	141/19886	0.0282758	0.107874	0.0722601	CAPN3/ANXA1	2
	CC	GO:0031674	I band	2/37	146/19886	0.0301495	0.107874	0.0722601	CAPN3/JUP	2
	CC	GO:0031092	platelet alpha granule membrane	1/37	17/19886	0.0311762	0.107874	0.0722601	CD36	1
	CC	GO:0042599	lamellar body	1/37	17/19886	0.0311762	0.107874	0.0722601	CKAP4	1
	CC	GO:0043204	perikaryon	2/37	149/19886	0.031297	0.107874	0.0722601	FYN/ENO2	2
	CC	GO:0043296	apical junction complex	2/37	150/19886	0.0316833	0.107874	0.0722601	CDK4/JUP	2
	CC	GO:0009897	external side of plasma membrane	3/37	387/19886	0.034886	0.116016	0.0777142	CD36/ABCB1/CD79A	3
	CC	GO:0009898	cytoplasmic side of plasma membrane	2/37	173/19886	0.0410782	0.132555	0.0887929	FYN/JUP	2
	CC	GO:0071682	endocytic vesicle lumen	1/37	23/19886	0.0419521	0.132555	0.0887929	HYOU1	1
	CC	GO:0005925	focal adhesion	3/37	421/19886	0.0430619	0.132555	0.0887929	HYOU1/ANXA1/JUP	3
	CC	GO:0062023	collagen-containing extracellular matrix	3/37	429/19886	0.0451148	0.132555	0.0887929	TIMP1/MMP9/ANXA1	3
	CC	GO:0098992	neuronal dense core vesicle	1/37	25/19886	0.0455181	0.132555	0.0887929	ADRB2	1
	CC	GO:0030055	cell-substrate junction	3/37	431/19886	0.0456356	0.132555	0.0887929	HYOU1/ANXA1/JUP	3
	CC	GO:0101002	ficolin-1-rich granule	2/37	185/19886	0.0463479	0.132555	0.0887929	MMP9/JUP	2
	CC	GO:0005912	adherens junction	2/37	188/19886	0.0477027	0.133755	0.0895963	ANXA1/JUP	2
	CC	GO:0030057	desmosome	1/37	27/19886	0.0490712	0.134946	0.0903943	JUP	1
	CC	GO:0001891	phagocytic cup	1/37	28/19886	0.0508429	0.13718	0.0918908	ANXA1	1
	CC	GO:0030666	endocytic vesicle membrane	2/37	202/19886	0.0542137	0.139578	0.0934972	CD36/ADRB2	2
	CC	GO:0005790	smooth endoplasmic reticulum	1/37	30/19886	0.0543767	0.139578	0.0934972	HYOU1	1
	CC	GO:0005640	nuclear outer membrane	1/37	31/19886	0.0561388	0.139578	0.0934972	SYNE1	1
	CC	GO:0016342	catenin complex	1/37	31/19886	0.0561388	0.139578	0.0934972	JUP	1
	CC	GO:0019898	extrinsic component of membrane	2/37	207/19886	0.0566121	0.139578	0.0934972	FYN/JUP	2
	CC	GO:0098562	cytoplasmic side of membrane	2/37	211/19886	0.0585574	0.141927	0.0950709	FYN/JUP	2
	CC	GO:0043025	neuronal cell body	3/37	489/19886	0.0620351	0.14785	0.0990384	FYN/RTN1/ENO2	3
	CC	GO:0005635	nuclear envelope	3/37	494/19886	0.0635634	0.149009	0.0998148	SYNE1/CDK4/PLA2G4A	3
	CC	GO:0031045	dense core granule	1/37	37/19886	0.0666444	0.151272	0.101331	ADRB2	1
	CC	GO:0097386	glial cell projection	1/37	37/19886	0.0666444	0.151272	0.101331	FYN	1
	CC	GO:0031968	organelle outer membrane	2/37	246/19886	0.0765245	0.170718	0.114357	SYNE1/MAOA	2
	CC	GO:0019867	outer membrane	2/37	248/19886	0.0775992	0.170718	0.114357	SYNE1/MAOA	2
	CC	GO:0090575	RNA polymerase II transcription regulator complex	2/37	254/19886	0.0808522	0.17518	0.117345	CEBPD/PPARG	2
	CC	GO:0043209	myelin sheath	1/37	46/19886	0.0821899	0.17542	0.117506	MAL	1
	CC	GO:0014704	intercalated disc	1/37	50/19886	0.0890178	0.184486	0.123579	JUP	1
	CC	GO:0044232	organelle membrane contact site	1/37	50/19886	0.0890178	0.184486	0.123579	OSBPL1A	1
	CC	GO:0030315	T-tubule	1/37	51/19886	0.0907171	0.185322	0.124139	CAPN3	1
	CC	GO:0000307	cyclin-dependent protein kinase holoenzyme complex	1/37	54/19886	0.0957963	0.192942	0.129243	CDK4	1
	CC	GO:1904724	tertiary granule lumen	1/37	55/19886	0.0974833	0.193613	0.129693	MMP9	1
	CC	GO:0005791	rough endoplasmic reticulum	1/37	56/19886	0.0991672	0.194259	0.130126	CKAP4	1
	CC	GO:0035577	azurophil granule membrane	1/37	58/19886	0.102526	0.198124	0.132715	CKAP4	1
	CC	GO:0000791	euchromatin	1/37	60/19886	0.105872	0.199207	0.13344	KLF4	1
	CC	GO:0031526	brush border membrane	1/37	60/19886	0.105872	0.199207	0.13344	CD36	1
	CC	GO:0031965	nuclear membrane	2/37	311/19886	0.113697	0.207419	0.138941	SYNE1/CDK4	2
	CC	GO:0030667	secretory granule membrane	2/37	314/19886	0.115512	0.207419	0.138941	CD36/CKAP4	2
	CC	GO:0005770	late endosome	2/37	315/19886	0.116118	0.207419	0.138941	OSBPL1A/CD79A	2
	CC	GO:0014069	postsynaptic density	2/37	315/19886	0.116118	0.207419	0.138941	FYN/RTN1	2
	CC	GO:0016328	lateral plasma membrane	1/37	67/19886	0.117489	0.207419	0.138941	ANXA1	1
	CC	GO:0005771	multivesicular body	1/37	68/19886	0.119137	0.207763	0.139171	CD79A	1
	CC	GO:0001917	photoreceptor inner segment	1/37	71/19886	0.124062	0.209407	0.140273	ENO2	1
	CC	GO:0031234	extrinsic component of cytoplasmic side of plasma membrane	1/37	71/19886	0.124062	0.209407	0.140273	FYN	1
	CC	GO:0044291	cell-cell contact zone	1/37	72/19886	0.125697	0.209407	0.140273	JUP	1
	CC	GO:0032279	asymmetric synapse	2/37	331/19886	0.125937	0.209407	0.140273	FYN/RTN1	2
	CC	GO:0030669	clathrin-coated endocytic vesicle membrane	1/37	74/19886	0.12896	0.211968	0.141988	ADRB2	1
	CC	GO:0099572	postsynaptic specialization	2/37	346/19886	0.13532	0.219896	0.147298	FYN/RTN1	2
	CC	GO:0005901	caveola	1/37	81/19886	0.140285	0.225401	0.150986	CD36	1
	CC	GO:0098984	neuron to neuron synapse	2/37	362/19886	0.145501	0.231185	0.154861	FYN/RTN1	2
	CC	GO:0005604	basement membrane	1/37	90/19886	0.154635	0.240046	0.160796	TIMP1	1
	CC	GO:0045171	intercellular bridge	1/37	92/19886	0.157792	0.240046	0.160796	TUBB2A	1
	CC	GO:0045334	clathrin-coated endocytic vesicle	1/37	92/19886	0.157792	0.240046	0.160796	ADRB2	1
	CC	GO:0098685	Schaffer collateral - CA1 synapse	1/37	92/19886	0.157792	0.240046	0.160796	FYN	1
	CC	GO:0000932	P-body	1/37	99/19886	0.168753	0.254017	0.170155	SYNE1	1
	CC	GO:0005811	lipid droplet	1/37	104/19886	0.176496	0.262906	0.176109	CKAP4	1
	CC	GO:0005796	Golgi lumen	1/37	106/19886	0.179574	0.263814	0.176717	F8	1
	CC	GO:0016607	nuclear speck	2/37	417/19886	0.18161	0.263814	0.176717	SGK1/GADD45A	2
	CC	GO:0005903	brush border	1/37	108/19886	0.18264	0.263814	0.176717	CD36	1
	CC	GO:0005769	early endosome	2/37	427/19886	0.188325	0.269305	0.180395	ADRB2/ANXA1	2
	CC	GO:0005923	bicellular tight junction	1/37	126/19886	0.209742	0.292461	0.195907	CDK4	1
	CC	GO:0140534	endoplasmic reticulum protein-containing complex	1/37	126/19886	0.209742	0.292461	0.195907	HYOU1	1
	CC	GO:1902554	serine/threonine protein kinase complex	1/37	128/19886	0.212699	0.292461	0.195907	CDK4	1
	CC	GO:1990204	oxidoreductase complex	1/37	128/19886	0.212699	0.292461	0.195907	LDHA	1
	CC	GO:0070160	tight junction	1/37	131/19886	0.217114	0.295688	0.198069	CDK4	1
	CC	GO:0030665	clathrin-coated vesicle membrane	1/37	136/19886	0.224419	0.302754	0.202801	ADRB2	1
	CC	GO:0045335	phagocytic vesicle	1/37	142/19886	0.233097	0.311522	0.208675	CD36	1
	CC	GO:1902911	protein kinase complex	1/37	148/19886	0.241681	0.320003	0.214356	CDK4	1
	CC	GO:0005766	primary lysosome	1/37	155/19886	0.251577	0.32705	0.219077	CKAP4	1
	CC	GO:0042582	azurophil granule	1/37	155/19886	0.251577	0.32705	0.219077	CKAP4	1
	CC	GO:0070820	tertiary granule	1/37	164/19886	0.264116	0.335983	0.22506	MMP9	1
	CC	GO:0019814	immunoglobulin complex	1/37	165/19886	0.265497	0.335983	0.22506	CD79A	1
	CC	GO:0098862	cluster of actin-based cell projections	1/37	165/19886	0.265497	0.335983	0.22506	CD36	1
	CC	GO:0043197	dendritic spine	1/37	174/19886	0.277809	0.34848	0.233432	SYNE1	1
	CC	GO:0044309	neuron spine	1/37	176/19886	0.280518	0.348818	0.233658	SYNE1	1
	CC	GO:0072686	mitotic spindle	1/37	184/19886	0.291254	0.359046	0.240509	TUBB2A	1
	CC	GO:0031901	early endosome membrane	1/37	195/19886	0.305762	0.373709	0.250332	ANXA1	1
	CC	GO:0030662	coated vesicle membrane	1/37	203/19886	0.316132	0.381434	0.255506	ADRB2	1
	CC	GO:0030496	midbody	1/37	204/19886	0.317417	0.381434	0.255506	SYNE1	1
	CC	GO:0030136	clathrin-coated vesicle	1/37	212/19886	0.327617	0.39017	0.261358	ADRB2	1
	CC	GO:0005882	intermediate filament	1/37	214/19886	0.330144	0.39017	0.261358	JUP	1
	CC	GO:0005741	mitochondrial outer membrane	1/37	217/19886	0.333917	0.391394	0.262178	MAOA	1
	CC	GO:0016323	basolateral plasma membrane	1/37	249/19886	0.372895	0.431395	0.288972	ANXA1	1
	CC	GO:0045111	intermediate filament cytoskeleton	1/37	250/19886	0.374076	0.431395	0.288972	JUP	1
	CC	GO:0036464	cytoplasmic ribonucleoprotein granule	1/37	253/19886	0.377608	0.431984	0.289367	SYNE1	1
	CC	GO:0035770	ribonucleoprotein granule	1/37	270/19886	0.397258	0.448587	0.300489	SYNE1	1
	CC	GO:0031514	motile cilium	1/37	271/19886	0.398395	0.448587	0.300489	ANXA1	1
	CC	GO:0045211	postsynaptic membrane	1/37	275/19886	0.402922	0.450139	0.301529	SYNE1	1
	CC	GO:0009925	basal plasma membrane	1/37	282/19886	0.410764	0.455343	0.305015	ANXA1	1
	CC	GO:0045178	basal part of cell	1/37	301/19886	0.431549	0.474703	0.317983	ANXA1	1
	CC	GO:0061695	transferase complex, transferring phosphorus-containing groups	1/37	306/19886	0.436898	0.47692	0.319468	CDK4	1
	CC	GO:0098802	plasma membrane signaling receptor complex	1/37	321/19886	0.452656	0.490377	0.328482	CD79A	1
	CC	GO:0031253	cell projection membrane	1/37	352/19886	0.483873	0.520255	0.348496	CD36	1
	CC	GO:0097060	synaptic membrane	1/37	393/19886	0.522512	0.557606	0.373516	SYNE1	1
	CC	GO:0016442	RISC complex	1/37	413/19886	0.540324	0.568135	0.380569	MIR22	1
	CC	GO:0031332	RNAi effector complex	1/37	413/19886	0.540324	0.568135	0.380569	MIR22	1
	CC	GO:0005819	spindle	1/37	431/19886	0.555801	0.580142	0.388612	TUBB2A	1
	CC	GO:0005765	lysosomal membrane	1/37	441/19886	0.564178	0.580414	0.388794	CKAP4	1
	CC	GO:0098852	lytic vacuole membrane	1/37	441/19886	0.564178	0.580414	0.388794	CKAP4	1
	CC	GO:0005874	microtubule	1/37	467/19886	0.585248	0.597789	0.400433	TUBB2A	1
	CC	GO:0005774	vacuolar membrane	1/37	484/19886	0.598485	0.605008	0.405269	CKAP4	1
	CC	GO:0005759	mitochondrial matrix	1/37	487/19886	0.600778	0.605008	0.405269	OAT	1
	CC	GO:0005743	mitochondrial inner membrane	1/37	497/19886	0.608329	0.608329	0.407493	PLA2G4A	1
	MF	GO:0005496	steroid binding	3/37	102/18496	0.00110408	0.120209	0.0785791	KL/NR3C2/OSBPL1A	3
	MF	GO:0043495	protein-membrane adaptor activity	2/37	37/18496	0.00248139	0.120209	0.0785791	SYNE1/JUP	2
	MF	GO:0005504	fatty acid binding	2/37	48/18496	0.00414503	0.120209	0.0785791	CD36/PPARG	2
	MF	GO:0015459	potassium channel regulator activity	2/37	48/18496	0.00414503	0.120209	0.0785791	ADRB2/SGK1	2
	MF	GO:0004879	nuclear receptor activity	2/37	52/18496	0.00484821	0.120209	0.0785791	NR3C2/PPARG	2
	MF	GO:0098531	ligand-activated transcription factor activity	2/37	52/18496	0.00484821	0.120209	0.0785791	NR3C2/PPARG	2
	MF	GO:0098632	cell-cell adhesion mediator activity	2/37	52/18496	0.00484821	0.120209	0.0785791	ANXA1/JUP	2
	MF	GO:0005319	lipid transporter activity	3/37	172/18496	0.00486848	0.120209	0.0785791	CD36/ABCB1/OSBPL1A	3
	MF	GO:0005544	calcium-dependent phospholipid binding	2/37	53/18496	0.00503201	0.120209	0.0785791	PLA2G4A/ANXA1	2
	MF	GO:0005507	copper ion binding	2/37	63/18496	0.00704285	0.120209	0.0785791	F8/F5	2
	MF	GO:0098631	cell adhesion mediator activity	2/37	65/18496	0.00748205	0.120209	0.0785791	ANXA1/JUP	2
	MF	GO:1990841	promoter-specific chromatin binding	2/37	66/18496	0.00770621	0.120209	0.0785791	KLF4/GADD45A	2
	MF	GO:0033218	amide binding	4/37	405/18496	0.00845568	0.120209	0.0785791	CD36/ADRB2/PPARG/PLA2G4A	4
	MF	GO:0033293	monocarboxylic acid binding	2/37	79/18496	0.0108902	0.120209	0.0785791	CD36/PPARG	2
	MF	GO:0001540	amyloid-beta binding	2/37	85/18496	0.0125244	0.120209	0.0785791	CD36/ADRB2	2
	MF	GO:0004955	prostaglandin receptor activity	1/37	10/18496	0.01983	0.120209	0.0785791	PPARG	1
	MF	GO:0015245	fatty acid transmembrane transporter activity	1/37	10/18496	0.01983	0.120209	0.0785791	CD36	1
	MF	GO:0035256	G protein-coupled glutamate receptor binding	1/37	10/18496	0.01983	0.120209	0.0785791	FYN	1
	MF	GO:0045294	alpha-catenin binding	1/37	10/18496	0.01983	0.120209	0.0785791	JUP	1
	MF	GO:0004954	prostanoid receptor activity	1/37	11/18496	0.0217918	0.120209	0.0785791	PPARG	1
	MF	GO:0019911	structural constituent of myelin sheath	1/37	11/18496	0.0217918	0.120209	0.0785791	MAL	1
	MF	GO:0034056	estrogen response element binding	1/37	11/18496	0.0217918	0.120209	0.0785791	NR3C2	1
	MF	GO:0102545	phosphatidyl phospholipase B activity	1/37	11/18496	0.0217918	0.120209	0.0785791	PLA2G4A	1
	MF	GO:0005527	macrolide binding	1/37	12/18496	0.0237498	0.120209	0.0785791	LCN2	1
	MF	GO:0008179	adenylate cyclase binding	1/37	12/18496	0.0237498	0.120209	0.0785791	ADRB2	1
	MF	GO:0086080	protein binding involved in heterotypic cell-cell adhesion	1/37	12/18496	0.0237498	0.120209	0.0785791	JUP	1
	MF	GO:0097677	STAT family protein binding	1/37	12/18496	0.0237498	0.120209	0.0785791	PPARG	1
	MF	GO:0004859	phospholipase inhibitor activity	1/37	13/18496	0.025704	0.120209	0.0785791	ANXA1	1
	MF	GO:0008035	high-density lipoprotein particle binding	1/37	13/18496	0.025704	0.120209	0.0785791	CD36	1
	MF	GO:0017081	chloride channel regulator activity	1/37	13/18496	0.025704	0.120209	0.0785791	SGK1	1
	MF	GO:0031432	titin binding	1/37	13/18496	0.025704	0.120209	0.0785791	CAPN3	1
	MF	GO:0035325	Toll-like receptor binding	1/37	13/18496	0.025704	0.120209	0.0785791	CD36	1
	MF	GO:0140333	glycerophospholipid flippase activity	1/37	13/18496	0.025704	0.120209	0.0785791	ABCB1	1
	MF	GO:1901338	catecholamine binding	1/37	13/18496	0.025704	0.120209	0.0785791	ADRB2	1
	MF	GO:0042277	peptide binding	3/37	325/18496	0.0268899	0.120209	0.0785791	CD36/ADRB2/PPARG	3
	MF	GO:0008559	ABC-type xenobiotic transporter activity	1/37	14/18496	0.0276544	0.120209	0.0785791	ABCB1	1
	MF	GO:0015926	glucosidase activity	1/37	14/18496	0.0276544	0.120209	0.0785791	KL	1
	MF	GO:0045296	cadherin binding	3/37	334/18496	0.0288398	0.120209	0.0785791	LDHA/ANXA1/JUP	3
	MF	GO:0099106	ion channel regulator activity	2/37	134/18496	0.02941	0.120209	0.0785791	ADRB2/SGK1	2
	MF	GO:0000774	adenyl-nucleotide exchange factor activity	1/37	15/18496	0.029601	0.120209	0.0785791	HYOU1	1
	MF	GO:0004953	icosanoid receptor activity	1/37	15/18496	0.029601	0.120209	0.0785791	PPARG	1
	MF	GO:0005041	low-density lipoprotein particle receptor activity	1/37	15/18496	0.029601	0.120209	0.0785791	CD36	1
	MF	GO:0005521	lamin binding	1/37	15/18496	0.029601	0.120209	0.0785791	SYNE1	1
	MF	GO:0015562	efflux transmembrane transporter activity	1/37	15/18496	0.029601	0.120209	0.0785791	ABCB1	1
	MF	GO:0016004	phospholipase activator activity	1/37	15/18496	0.029601	0.120209	0.0785791	FYN	1
	MF	GO:0019838	growth factor binding	2/37	135/18496	0.0298152	0.120209	0.0785791	CD36/KL	2
	MF	GO:0070851	growth factor receptor binding	2/37	138/18496	0.0310443	0.120209	0.0785791	KL/FYN	2
	MF	GO:0016247	channel regulator activity	2/37	139/18496	0.0314584	0.120209	0.0785791	ADRB2/SGK1	2
	MF	GO:0004198	calcium-dependent cysteine-type endopeptidase activity	1/37	16/18496	0.0315438	0.120209	0.0785791	CAPN3	1
	MF	GO:0008191	metalloendopeptidase inhibitor activity	1/37	16/18496	0.0315438	0.120209	0.0785791	TIMP1	1
	MF	GO:0016641	oxidoreductase activity, acting on the CH-NH2 group of donors, oxygen as acceptor	1/37	16/18496	0.0315438	0.120209	0.0785791	MAOA	1
	MF	GO:0140327	flippase activity	1/37	16/18496	0.0315438	0.120209	0.0785791	ABCB1	1
	MF	GO:0140328	floppase activity	1/37	16/18496	0.0315438	0.120209	0.0785791	ABCB1	1
	MF	GO:0005324	long-chain fatty acid transporter activity	1/37	17/18496	0.0334828	0.120209	0.0785791	CD36	1
	MF	GO:0008525	phosphatidylcholine transporter activity	1/37	17/18496	0.0334828	0.120209	0.0785791	ABCB1	1
	MF	GO:0030169	low-density lipoprotein particle binding	1/37	17/18496	0.0334828	0.120209	0.0785791	CD36	1
	MF	GO:0036041	long-chain fatty acid binding	1/37	17/18496	0.0334828	0.120209	0.0785791	PPARG	1
	MF	GO:0046624	sphingolipid transporter activity	1/37	17/18496	0.0334828	0.120209	0.0785791	ABCB1	1
	MF	GO:0046965	nuclear retinoid X receptor binding	1/37	17/18496	0.0334828	0.120209	0.0785791	PPARG	1
	MF	GO:0047498	calcium-dependent phospholipase A2 activity	1/37	17/18496	0.0334828	0.120209	0.0785791	PLA2G4A	1
	MF	GO:0055102	lipase inhibitor activity	1/37	17/18496	0.0334828	0.120209	0.0785791	ANXA1	1
	MF	GO:0030228	lipoprotein particle receptor activity	1/37	18/18496	0.035418	0.122083	0.079804	CD36	1
	MF	GO:0098641	cadherin binding involved in cell-cell adhesion	1/37	18/18496	0.035418	0.122083	0.079804	ANXA1	1
	MF	GO:0019842	vitamin binding	2/37	150/18496	0.0361571	0.122083	0.079804	KL/OAT	2
	MF	GO:0031420	alkali metal ion binding	1/37	19/18496	0.0373495	0.122083	0.079804	CAPN3	1
	MF	GO:0060229	lipase activator activity	1/37	19/18496	0.0373495	0.122083	0.079804	FYN	1
	MF	GO:0097001	ceramide binding	1/37	19/18496	0.0373495	0.122083	0.079804	PLA2G4A	1
	MF	GO:0010314	phosphatidylinositol-5-phosphate binding	1/37	20/18496	0.0392772	0.124662	0.0814904	PLA2G4A	1
	MF	GO:0016638	oxidoreductase activity, acting on the CH-NH2 group of donors	1/37	20/18496	0.0392772	0.124662	0.0814904	MAOA	1
	MF	GO:0046943	carboxylic acid transmembrane transporter activity	2/37	164/18496	0.0425028	0.128918	0.0842725	CD36/ABCB1	2
	MF	GO:0005342	organic acid transmembrane transporter activity	2/37	165/18496	0.0429711	0.128918	0.0842725	CD36/ABCB1	2
	MF	GO:0050321	tau-protein kinase activity	1/37	22/18496	0.0431213	0.128918	0.0842725	FYN	1
	MF	GO:0017134	fibroblast growth factor binding	1/37	23/18496	0.0450378	0.128918	0.0842725	KL	1
	MF	GO:0043274	phospholipase binding	1/37	23/18496	0.0450378	0.128918	0.0842725	FYN	1
	MF	GO:0004622	lysophospholipase activity	1/37	24/18496	0.0469505	0.128918	0.0842725	PLA2G4A	1
	MF	GO:0008093	cytoskeletal anchor activity	1/37	24/18496	0.0469505	0.128918	0.0842725	JUP	1
	MF	GO:0016505	peptidase activator activity involved in apoptotic process	1/37	24/18496	0.0469505	0.128918	0.0842725	MAL	1
	MF	GO:0050431	transforming growth factor beta binding	1/37	24/18496	0.0469505	0.128918	0.0842725	CD36	1
	MF	GO:0003707	nuclear steroid receptor activity	1/37	25/18496	0.0488595	0.128918	0.0842725	NR3C2	1
	MF	GO:0005104	fibroblast growth factor receptor binding	1/37	25/18496	0.0488595	0.128918	0.0842725	KL	1
	MF	GO:0008483	transaminase activity	1/37	25/18496	0.0488595	0.128918	0.0842725	OAT	1
	MF	GO:0017025	TBP-class protein binding	1/37	25/18496	0.0488595	0.128918	0.0842725	NR3C2	1
	MF	GO:0070412	R-SMAD binding	1/37	25/18496	0.0488595	0.128918	0.0842725	PPARG	1
	MF	GO:0016769	transferase activity, transferring nitrogenous groups	1/37	26/18496	0.0507647	0.129595	0.0847145	OAT	1
	MF	GO:0042974	nuclear retinoic acid receptor binding	1/37	26/18496	0.0507647	0.129595	0.0847145	PPARG	1
	MF	GO:0030674	protein-macromolecule adaptor activity	3/37	421/18496	0.051451	0.129595	0.0847145	KLF4/SYNE1/JUP	3
	MF	GO:0005044	scavenger receptor activity	1/37	27/18496	0.0526663	0.129595	0.0847145	CD36	1
	MF	GO:0046875	ephrin receptor binding	1/37	27/18496	0.0526663	0.129595	0.0847145	FYN	1
	MF	GO:0140326	ATPase-coupled intramembrane lipid transporter activity	1/37	27/18496	0.0526663	0.129595	0.0847145	ABCB1	1
	MF	GO:0046625	sphingolipid binding	1/37	28/18496	0.0545641	0.131314	0.0858383	PLA2G4A	1
	MF	GO:0051393	alpha-actinin binding	1/37	28/18496	0.0545641	0.131314	0.0858383	PPARG	1
	MF	GO:0004693	cyclin-dependent protein serine/threonine kinase activity	1/37	29/18496	0.0564583	0.131536	0.0859835	CDK4	1
	MF	GO:0070273	phosphatidylinositol-4-phosphate binding	1/37	29/18496	0.0564583	0.131536	0.0859835	PLA2G4A	1
	MF	GO:0097472	cyclin-dependent protein kinase activity	1/37	29/18496	0.0564583	0.131536	0.0859835	CDK4	1
	MF	GO:0031406	carboxylic acid binding	2/37	195/18496	0.057889	0.133449	0.0872344	CD36/PPARG	2
	MF	GO:0005164	tumor necrosis factor receptor binding	1/37	31/18496	0.0602355	0.134608	0.0879917	TNFSF10	1
	MF	GO:0071813	lipoprotein particle binding	1/37	31/18496	0.0602355	0.134608	0.0879917	CD36	1
	MF	GO:0071814	protein-lipid complex binding	1/37	31/18496	0.0602355	0.134608	0.0879917	CD36	1
	MF	GO:0097718	disordered domain specific binding	1/37	32/18496	0.0621186	0.137414	0.0898259	FYN	1
	MF	GO:0043177	organic acid binding	2/37	207/18496	0.0642954	0.140807	0.092044	CD36/PPARG	2
	MF	GO:0030332	cyclin binding	1/37	34/18496	0.0658738	0.141435	0.0924544	CDK4	1
	MF	GO:0038187	pattern recognition receptor activity	1/37	34/18496	0.0658738	0.141435	0.0924544	CD36	1
	MF	GO:0004623	phospholipase A2 activity	1/37	35/18496	0.0677459	0.143826	0.0940173	PLA2G4A	1
	MF	GO:0140297	DNA-binding transcription factor binding	3/37	477/18496	0.0694693	0.143826	0.0940173	KLF4/PPARG/JUP	3
	MF	GO:0015248	sterol transporter activity	1/37	36/18496	0.0696143	0.143826	0.0940173	OSBPL1A	1
	MF	GO:0042805	actinin binding	1/37	36/18496	0.0696143	0.143826	0.0940173	PPARG	1
	MF	GO:0042910	xenobiotic transmembrane transporter activity	1/37	37/18496	0.0714791	0.1458	0.0953082	ABCB1	1
	MF	GO:0005543	phospholipid binding	3/37	484/18496	0.0719016	0.1458	0.0953082	OSBPL1A/PLA2G4A/ANXA1	3
	MF	GO:0008227	G protein-coupled amine receptor activity	1/37	39/18496	0.0751978	0.14933	0.0976156	ADRB2	1
	MF	GO:0017080	sodium channel regulator activity	1/37	39/18496	0.0751978	0.14933	0.0976156	SGK1	1
	MF	GO:0061134	peptidase regulator activity	2/37	228/18496	0.0760497	0.14933	0.0976156	TIMP1/MAL	2
	MF	GO:0140313	molecular sequestering activity	1/37	40/18496	0.0770517	0.14933	0.0976156	LCN2	1
	MF	GO:0140662	ATP-dependent protein folding chaperone	1/37	40/18496	0.0770517	0.14933	0.0976156	HYOU1	1
	MF	GO:0008307	structural constituent of muscle	1/37	42/18496	0.0807487	0.152359	0.0995954	CAPN3	1
	MF	GO:0140303	intramembrane lipid transporter activity	1/37	42/18496	0.0807487	0.152359	0.0995954	ABCB1	1
	MF	GO:0005125	cytokine activity	2/37	237/18496	0.081284	0.152359	0.0995954	TIMP1/TNFSF10	2
	MF	GO:0043014	alpha-tubulin binding	1/37	43/18496	0.0825918	0.152359	0.0995954	FYN	1
	MF	GO:0048156	tau protein binding	1/37	43/18496	0.0825918	0.152359	0.0995954	FYN	1
	MF	GO:0008514	organic anion transmembrane transporter activity	2/37	242/18496	0.0842397	0.152359	0.0995954	CD36/ABCB1	2
	MF	GO:0035254	glutamate receptor binding	1/37	44/18496	0.0844313	0.152359	0.0995954	FYN	1
	MF	GO:0004712	protein serine/threonine/tyrosine kinase activity	1/37	45/18496	0.0862672	0.152359	0.0995954	SGK1	1
	MF	GO:0004715	non-membrane spanning protein tyrosine kinase activity	1/37	45/18496	0.0862672	0.152359	0.0995954	FYN	1
	MF	GO:0005246	calcium channel regulator activity	1/37	45/18496	0.0862672	0.152359	0.0995954	SGK1	1
	MF	GO:0032266	phosphatidylinositol-3-phosphate binding	1/37	45/18496	0.0862672	0.152359	0.0995954	PLA2G4A	1
	MF	GO:0140359	ABC-type transporter activity	1/37	48/18496	0.0917534	0.160752	0.105082	ABCB1	1
	MF	GO:0032813	tumor necrosis factor receptor superfamily binding	1/37	49/18496	0.093575	0.161362	0.10548	TNFSF10	1
	MF	GO:0060590	ATPase regulator activity	1/37	49/18496	0.093575	0.161362	0.10548	HYOU1	1
	MF	GO:0016538	cyclin-dependent protein serine/threonine kinase regulator activity	1/37	50/18496	0.0953931	0.161946	0.105863	CDK4	1
	MF	GO:0048020	CCR chemokine receptor binding	1/37	50/18496	0.0953931	0.161946	0.105863	CNIH4	1
	MF	GO:0015485	cholesterol binding	1/37	52/18496	0.0990186	0.165535	0.108208	OSBPL1A	1
	MF	GO:0016504	peptidase activator activity	1/37	52/18496	0.0990186	0.165535	0.108208	MAL	1
	MF	GO:0140296	general transcription initiation factor binding	1/37	54/18496	0.10263	0.170043	0.111155	NR3C2	1
	MF	GO:0005126	cytokine receptor binding	2/37	273/18496	0.103268	0.170043	0.111155	CNIH4/TNFSF10	2
	MF	GO:0008374	O-acyltransferase activity	1/37	55/18496	0.10443	0.170673	0.111567	PLA2G4A	1
	MF	GO:0030170	pyridoxal phosphate binding	1/37	56/18496	0.106227	0.172324	0.112646	OAT	1
	MF	GO:0070279	vitamin B6 binding	1/37	57/18496	0.108021	0.173945	0.113706	OAT	1
	MF	GO:0070888	E-box binding	1/37	59/18496	0.111597	0.178392	0.116613	PPARG	1
	MF	GO:0001664	G protein-coupled receptor binding	2/37	291/18496	0.114817	0.181438	0.118604	FYN/CNIH4	2
	MF	GO:0016836	hydro-lyase activity	1/37	61/18496	0.115159	0.181438	0.118604	ENO2	1
	MF	GO:0008028	monocarboxylic acid transmembrane transporter activity	1/37	62/18496	0.116935	0.181622	0.118725	CD36	1
	MF	GO:0032934	sterol binding	1/37	62/18496	0.116935	0.181622	0.118725	OSBPL1A	1
	MF	GO:0005548	phospholipid transporter activity	1/37	64/18496	0.120476	0.184506	0.120609	ABCB1	1
	MF	GO:0038024	cargo receptor activity	1/37	64/18496	0.120476	0.184506	0.120609	CD36	1
	MF	GO:0044183	protein folding chaperone	1/37	66/18496	0.124004	0.188589	0.123279	HYOU1	1
	MF	GO:0005518	collagen binding	1/37	68/18496	0.127518	0.191277	0.125036	MMP9	1
	MF	GO:0097110	scaffold protein binding	1/37	68/18496	0.127518	0.191277	0.125036	FYN	1
	MF	GO:0043621	protein self-association	1/37	70/18496	0.131018	0.19519	0.127594	PPARG	1
	MF	GO:0042379	chemokine receptor binding	1/37	74/18496	0.137977	0.204169	0.133463	CNIH4	1
	MF	GO:0016835	carbon-oxygen lyase activity	1/37	77/18496	0.143161	0.210418	0.137548	ENO2	1
	MF	GO:0046332	SMAD binding	1/37	79/18496	0.1466	0.212619	0.138987	PPARG	1
	MF	GO:0048306	calcium-dependent protein binding	1/37	79/18496	0.1466	0.212619	0.138987	ANXA1	1
	MF	GO:0061629	RNA polymerase II-specific DNA-binding transcription factor binding	2/37	344/18496	0.150549	0.21691	0.141791	KLF4/PPARG	2
	MF	GO:0008013	beta-catenin binding	1/37	85/18496	0.156837	0.224492	0.146748	KLF4	1
	MF	GO:0004197	cysteine-type endopeptidase activity	1/37	86/18496	0.158532	0.225444	0.14737	CAPN3	1
	MF	GO:0050660	flavin adenine dinucleotide binding	1/37	88/18496	0.161911	0.228063	0.149082	MAOA	1
	MF	GO:0106310	protein serine kinase activity	2/37	361/18496	0.162456	0.228063	0.149082	SGK1/CDK4	2
	MF	GO:0043178	alcohol binding	1/37	89/18496	0.163595	0.2282	0.149172	OSBPL1A	1
	MF	GO:0004553	hydrolase activity, hydrolyzing O-glycosyl compounds	1/37	93/18496	0.170301	0.236049	0.154303	KL	1
	MF	GO:0042626	ATPase-coupled transmembrane transporter activity	1/37	96/18496	0.175295	0.241444	0.157829	ABCB1	1
	MF	GO:0004857	enzyme inhibitor activity	2/37	386/18496	0.180271	0.246746	0.161295	TIMP1/ANXA1	2
	MF	GO:0004175	endopeptidase activity	2/37	389/18496	0.18243	0.248151	0.162213	CAPN3/MMP9	2
	MF	GO:0004620	phospholipase activity	1/37	104/18496	0.188472	0.254786	0.166551	PLA2G4A	1
	MF	GO:0004222	metalloendopeptidase activity	1/37	110/18496	0.198219	0.266319	0.17409	MMP9	1
	MF	GO:0001221	transcription coregulator binding	1/37	112/18496	0.201443	0.26737	0.174777	PPARG	1
	MF	GO:0005200	structural constituent of cytoskeleton	1/37	112/18496	0.201443	0.26737	0.174777	TUBB2A	1
	MF	GO:0004674	protein serine/threonine kinase activity	2/37	427/18496	0.210099	0.277179	0.181189	SGK1/CDK4	2
	MF	GO:0031490	chromatin DNA binding	1/37	120/18496	0.214213	0.280914	0.18363	KLF4	1
	MF	GO:0051082	unfolded protein binding	1/37	122/18496	0.217374	0.283363	0.185231	HYOU1	1
	MF	GO:0016616	oxidoreductase activity, acting on the CH-OH group of donors, NAD or NADP as acceptor	1/37	125/18496	0.222093	0.287801	0.188132	LDHA	1
	MF	GO:0005179	hormone activity	1/37	126/18496	0.22366	0.288126	0.188345	KL	1
	MF	GO:0016298	lipase activity	1/37	128/18496	0.226784	0.290443	0.189859	PLA2G4A	1
	MF	GO:0016798	hydrolase activity, acting on glycosyl bonds	1/37	131/18496	0.231447	0.294692	0.192637	KL	1
	MF	GO:0044325	transmembrane transporter binding	1/37	133/18496	0.234541	0.296905	0.194083	FYN	1
	MF	GO:0016614	oxidoreductase activity, acting on CH-OH group of donors	1/37	135/18496	0.237623	0.299077	0.195503	LDHA	1
	MF	GO:0016922	nuclear receptor binding	1/37	137/18496	0.240692	0.300244	0.196266	PPARG	1
	MF	GO:0004713	protein tyrosine kinase activity	1/37	138/18496	0.242223	0.300244	0.196266	FYN	1
	MF	GO:0001228	DNA-binding transcription activator activity, RNA polymerase II-specific	2/37	471/18496	0.242663	0.300244	0.196266	KLF4/CEBPD	2
	MF	GO:0001216	DNA-binding transcription activator activity	2/37	475/18496	0.245641	0.302115	0.197489	KLF4/CEBPD	2
	MF	GO:0002020	protease binding	1/37	142/18496	0.248314	0.302115	0.197489	TIMP1	1
	MF	GO:0019903	protein phosphatase binding	1/37	142/18496	0.248314	0.302115	0.197489	JUP	1
	MF	GO:0019955	cytokine binding	1/37	145/18496	0.252851	0.305936	0.199987	CD36	1
	MF	GO:0005506	iron ion binding	1/37	153/18496	0.26482	0.316916	0.207164	LCN2	1
	MF	GO:0052689	carboxylic ester hydrolase activity	1/37	153/18496	0.26482	0.316916	0.207164	PLA2G4A	1
	MF	GO:0008083	growth factor activity	1/37	162/18496	0.278062	0.330954	0.216341	TIMP1	1
	MF	GO:0015399	primary active transmembrane transporter activity	1/37	164/18496	0.280973	0.332611	0.217424	ABCB1	1
	MF	GO:0004866	endopeptidase inhibitor activity	1/37	168/18496	0.286761	0.337638	0.22071	TIMP1	1
	MF	GO:0004252	serine-type endopeptidase activity	1/37	174/18496	0.295358	0.345718	0.225992	MMP9	1
	MF	GO:0030414	peptidase inhibitor activity	1/37	175/18496	0.296781	0.345718	0.225992	TIMP1	1
	MF	GO:1901981	phosphatidylinositol phosphate binding	1/37	179/18496	0.302445	0.350452	0.229087	PLA2G4A	1
	MF	GO:0061135	endopeptidase regulator activity	1/37	184/18496	0.309462	0.354572	0.23178	TIMP1	1
	MF	GO:0008234	cysteine-type peptidase activity	1/37	185/18496	0.310858	0.354572	0.23178	CAPN3	1
	MF	GO:0008237	metallopeptidase activity	1/37	185/18496	0.310858	0.354572	0.23178	MMP9	1
	MF	GO:0019902	phosphatase binding	1/37	189/18496	0.316411	0.359037	0.234698	JUP	1
	MF	GO:0008236	serine-type peptidase activity	1/37	192/18496	0.320548	0.361856	0.236541	MMP9	1
	MF	GO:0016829	lyase activity	1/37	196/18496	0.326026	0.364284	0.238128	ENO2	1
	MF	GO:0017171	serine hydrolase activity	1/37	196/18496	0.326026	0.364284	0.238128	MMP9	1
	MF	GO:0051015	actin filament binding	1/37	208/18496	0.342202	0.380417	0.248675	SYNE1	1
	MF	GO:0000287	magnesium ion binding	1/37	224/18496	0.363184	0.400508	0.261807	ENO2	1
	MF	GO:0016747	acyltransferase activity, transferring groups other than amino-acyl groups	1/37	225/18496	0.364473	0.400508	0.261807	PLA2G4A	1
	MF	GO:0019887	protein kinase regulator activity	1/37	226/18496	0.36576	0.400508	0.261807	CDK4	1
	MF	GO:0019207	kinase regulator activity	1/37	256/18496	0.403212	0.439321	0.287179	CDK4	1
	MF	GO:0035091	phosphatidylinositol binding	1/37	276/18496	0.426975	0.462909	0.302598	PLA2G4A	1
	MF	GO:0003713	transcription coactivator activity	1/37	280/18496	0.431616	0.465635	0.304381	JUP	1
	MF	GO:1903231	mRNA base-pairing translational repressor activity	1/37	282/18496	0.433923	0.465829	0.304507	MIR22	1
	MF	GO:0031625	ubiquitin protein ligase binding	1/37	308/18496	0.463094	0.494719	0.323393	ABCB1	1
	MF	GO:0030371	translation repressor activity	1/37	314/18496	0.469615	0.499251	0.326355	MIR22	1
	MF	GO:0001227	DNA-binding transcription repressor activity, RNA polymerase II-specific	1/37	326/18496	0.482426	0.509049	0.33276	PPARG	1
	MF	GO:0044389	ubiquitin-like protein ligase binding	1/37	327/18496	0.48348	0.509049	0.33276	ABCB1	1
	MF	GO:0003924	GTPase activity	1/37	333/18496	0.48976	0.511834	0.33458	TUBB2A	1
	MF	GO:0001217	DNA-binding transcription repressor activity	1/37	334/18496	0.4908	0.511834	0.33458	PPARG	1
	MF	GO:0046982	protein heterodimerization activity	1/37	344/18496	0.501081	0.52008	0.33997	GADD45A	1
	MF	GO:0015631	tubulin binding	1/37	379/18496	0.5355	0.553182	0.361609	FYN	1
	MF	GO:0005525	GTP binding	1/37	382/18496	0.53834	0.553505	0.36182	TUBB2A	1
	MF	GO:0019001	guanyl nucleotide binding	1/37	403/18496	0.557754	0.568131	0.371381	TUBB2A	1
	MF	GO:0032561	guanyl ribonucleotide binding	1/37	403/18496	0.557754	0.568131	0.371381	TUBB2A	1
	MF	GO:0016887	ATP hydrolysis activity	1/37	412/18496	0.565829	0.573688	0.375014	ABCB1	1
	MF	GO:0045182	translation regulator activity	1/37	420/18496	0.572887	0.578167	0.377941	MIR22	1
	MF	GO:0003779	actin binding	1/37	438/18496	0.58836	0.591059	0.386368	SYNE1	1
	MF	GO:0022804	active transmembrane transporter activity	1/37	454/18496	0.601655	0.601655	0.393295	ABCB1	1
