# Supplementary material for: LDHA, BIK, and CNIH4 Are Diagnostic Markers of Endoplasmic Reticulum Stress in Lung Cancer Comorbid With Sepsis: Integrating Machine Learning and Single‐Cell Analysis of Immune Signaling
Source: Mediators Inflamm. 2026 Jul 11;2026:2437852. doi: 10.1155/mi/2437852 (PMC13355311; doi:10.1155/mi/2437852)
Supplement: Supplementary file 6 — Supporting Information 6 Table S4: Intersection gene KEGG enrichment analysis. [file MI-2026-2437852-s005.xlsx]

## Sheet: S4
	Table S4. Intersection gene KEGG enrichment analysis
	category	subcategory	ID	Description	BgRatio	pvalue	p.adjust	qvalue	geneID	Count
	Human Diseases	Cancer: overview	hsa05202	Transcriptional misregulation in cancer	193/8854	0.00384801	0.157208	0.136798	4318/5468/3728/1647	4
	Human Diseases	Drug resistance: antineoplastic	hsa01522	Endocrine resistance	99/8854	0.00442277	0.157208	0.136798	638/4318/1019	3
	Human Diseases	Cardiovascular disease	hsa05417	Lipid and atherosclerosis	216/8854	0.00573893	0.157208	0.136798	948/4318/5468/8743	4
	Environmental Information Processing	Signal transduction	hsa04066	HIF-1 signaling pathway	109/8854	0.00578652	0.157208	0.136798	3939/7076/2026	3
	Human Diseases	Cancer: specific types	hsa05216	Thyroid cancer	37/8854	0.00686713	0.157208	0.136798	5468/1647	2
	Organismal Systems	Excretory system	hsa04960	Aldosterone-regulated sodium reabsorption	38/8854	0.00723345	0.157208	0.136798	6446/4306	2
	NA	NA	hsa04820	Cytoskeleton in muscle cells	232/8854	0.00737064	0.157208	0.136798	23345/825/2026/3728	4
	Human Diseases	Cancer: specific types	hsa05219	Bladder cancer	41/8854	0.0083844	0.157208	0.136798	4318/1019	2
	Environmental Information Processing	Signal transduction	hsa04068	FoxO signaling pathway	133/8854	0.0100047	0.166745	0.145097	6446/8743/1647	3
	Metabolism	Amino acid metabolism	hsa00330	Arginine and proline metabolism	50/8854	0.0122916	0.184374	0.160438	4128/4942	2
	Human Diseases	Cancer: specific types	hsa05226	Gastric cancer	150/8854	0.0138453	0.1888	0.164289	5243/3728/1647	3
	Cellular Processes	Transport and catabolism	hsa04148	Efferocytosis	157/8854	0.0156398	0.195498	0.170117	948/6446/5468	3
	Metabolism	Carbohydrate metabolism	hsa00010	Glycolysis / Gluconeogenesis	67/8854	0.021411	0.19822	0.172486	3939/2026	2
	Organismal Systems	Immune system	hsa04664	Fc epsilon RI signaling pathway	69/8854	0.0226238	0.19822	0.172486	2534/5321	2
	Human Diseases	Cancer: specific types	hsa05218	Melanoma	73/8854	0.0251329	0.19822	0.172486	1019/1647	2
	Human Diseases	Cancer: specific types	hsa05223	Non-small cell lung cancer	73/8854	0.0251329	0.19822	0.172486	1019/1647	2
	Cellular Processes	Cell growth and death	hsa04115	p53 signaling pathway	75/8854	0.0264284	0.19822	0.172486	1019/1647	2
	Organismal Systems	Endocrine system	hsa03320	PPAR signaling pathway	76/8854	0.0270863	0.19822	0.172486	948/5468	2
	Human Diseases	Cancer: specific types	hsa05214	Glioma	76/8854	0.0270863	0.19822	0.172486	1019/1647	2
	Human Diseases	Cancer: specific types	hsa05212	Pancreatic cancer	77/8854	0.0277507	0.19822	0.172486	1019/1647	2
	Human Diseases	Cancer: specific types	hsa05220	Chronic myeloid leukemia	77/8854	0.0277507	0.19822	0.172486	1019/1647	2
	Human Diseases	Infectious disease: bacterial	hsa05130	Pathogenic Escherichia coli infection	203/8854	0.0306029	0.208656	0.181568	2534/8743/7280	3
	Organismal Systems	Immune system	hsa04610	Complement and coagulation cascades	88/8854	0.0354845	0.231071	0.201072	2157/2153	2
	Organismal Systems	Aging	hsa04211	Longevity regulating pathway	90/8854	0.0369714	0.231071	0.201072	9365/5468	2
	Human Diseases	Cancer: specific types	hsa05222	Small cell lung cancer	93/8854	0.0392464	0.23534	0.204787	1019/1647	2
	Organismal Systems	Immune system	hsa04657	IL-17 signaling pathway	95/8854	0.0407923	0.23534	0.204787	4318/3934	2
	Metabolism	Amino acid metabolism	hsa00360	Phenylalanine metabolism	16/8854	0.0529004	0.293891	0.255737	4128	1
	Organismal Systems	Nervous system	hsa04726	Serotonergic synapse	115/8854	0.0574581	0.297197	0.258614	4128/5321	2
	Organismal Systems	Endocrine system	hsa04928	Parathyroid hormone synthesis, secretion and action	115/8854	0.0574581	0.297197	0.258614	9365/6446	2
	Environmental Information Processing	Signal transduction	hsa04152	AMPK signaling pathway	122/8854	0.0637704	0.308566	0.268507	948/5468	2
	Organismal Systems	Immune system	hsa04660	T cell receptor signaling pathway	122/8854	0.0637704	0.308566	0.268507	2534/1019	2
	Organismal Systems	Immune system	hsa04611	Platelet activation	126/8854	0.0674796	0.316311	0.275246	2534/5321	2
	Metabolism	Amino acid metabolism	hsa00340	Histidine metabolism	22/8854	0.072032	0.327418	0.284911	4128	1
	Organismal Systems	Immune system	hsa04650	Natural killer cell mediated cytotoxicity	135/8854	0.0760822	0.330253	0.287378	2534/8743	2
	Cellular Processes	Cell growth and death	hsa04210	Apoptosis	136/8854	0.0770591	0.330253	0.287378	8743/1647	2
	Organismal Systems	Development and regeneration	hsa04380	Osteoclast differentiation	142/8854	0.0830048	0.335268	0.291742	2534/5468	2
	Metabolism	Lipid metabolism	hsa00592	alpha-Linolenic acid metabolism	26/8854	0.0845783	0.335268	0.291742	5321	1
	Human Diseases	Cancer: specific types	hsa05224	Breast cancer	148/8854	0.0890894	0.335268	0.291742	1019/1647	2
	Environmental Information Processing	Signal transduction	hsa04072	Phospholipase D signaling pathway	149/8854	0.0901165	0.335268	0.291742	2534/5321	2
	Metabolism	Carbohydrate metabolism	hsa00053	Ascorbate and aldarate metabolism	30/8854	0.0969605	0.335268	0.291742	9365	1
	Metabolism	Lipid metabolism	hsa00591	Linoleic acid metabolism	30/8854	0.0969605	0.335268	0.291742	5321	1
	Cellular Processes	Transport and catabolism	hsa04145	Phagosome	157/8854	0.0984604	0.335268	0.291742	948/7280	2
	Cellular Processes	Cell growth and death	hsa04218	Cellular senescence	157/8854	0.0984604	0.335268	0.291742	1019/1647	2
	Cellular Processes	Cell growth and death	hsa04110	Cell cycle	158/8854	0.0995188	0.335268	0.291742	1019/1647	2
	Cellular Processes	Cell growth and death	hsa04217	Necroptosis	159/8854	0.10058	0.335268	0.291742	8743/5321	2
	Metabolism	Carbohydrate metabolism	hsa00640	Propanoate metabolism	32/8854	0.103091	0.336165	0.292523	3939	1
	Genetic Information Processing	Folding, sorting and degradation	hsa04141	Protein processing in endoplasmic reticulum	170/8854	0.112468	0.338914	0.294915	10525/10970	2
	Human Diseases	Cancer: specific types	hsa05225	Hepatocellular carcinoma	170/8854	0.112468	0.338914	0.294915	1019/1647	2
	Human Diseases	Infectious disease: viral	hsa05164	Influenza A	172/8854	0.114669	0.338914	0.294915	1019/8743	2
	Metabolism	Carbohydrate metabolism	hsa00040	Pentose and glucuronate interconversions	36/8854	0.115231	0.338914	0.294915	9365	1
	Metabolism	Amino acid metabolism	hsa00350	Tyrosine metabolism	36/8854	0.115231	0.338914	0.294915	4128	1
	Human Diseases	Immune disease	hsa05340	Primary immunodeficiency	38/8854	0.121241	0.349734	0.30433	973	1
	Metabolism	Amino acid metabolism	hsa00260	Glycine, serine and threonine metabolism	41/8854	0.130183	0.368441	0.320609	4128	1
	Metabolism	Amino acid metabolism	hsa00380	Tryptophan metabolism	42/8854	0.133144	0.369576	0.321596	4128	1
	Organismal Systems	Digestive system	hsa04975	Fat digestion and absorption	43/8854	0.136095	0.369576	0.321596	948	1
	Environmental Information Processing	Membrane transport	hsa02010	ABC transporters	45/8854	0.141968	0.369576	0.321596	5243	1
	Metabolism	Carbohydrate metabolism	hsa00620	Pyruvate metabolism	47/8854	0.147803	0.369576	0.321596	3939	1
	Human Diseases	Infectious disease: viral	hsa05169	Epstein-Barr virus infection	203/8854	0.150104	0.369576	0.321596	1019/1647	2
	Human Diseases	Cardiovascular disease	hsa05415	Diabetic cardiomyopathy	205/8854	0.152465	0.369576	0.321596	948/4318	2
	Human Diseases	Substance dependence	hsa05030	Cocaine addiction	49/8854	0.153599	0.369576	0.321596	4128	1
	Metabolism	Lipid metabolism	hsa00565	Ether lipid metabolism	50/8854	0.156483	0.369576	0.321596	5321	1
	Human Diseases	Infectious disease: parasitic	hsa05144	Malaria	50/8854	0.156483	0.369576	0.321596	948	1
	Organismal Systems	Endocrine system	hsa04913	Ovarian steroidogenesis	51/8854	0.159357	0.369576	0.321596	5321	1
	Organismal Systems	Digestive system	hsa04979	Cholesterol metabolism	51/8854	0.159357	0.369576	0.321596	948	1
	Metabolism	Amino acid metabolism	hsa00270	Cysteine and methionine metabolism	52/8854	0.162222	0.369576	0.321596	3939	1
	Human Diseases	Cancer: overview	hsa05207	Chemical carcinogenesis - receptor activation	215/8854	0.164381	0.369576	0.321596	9314/154	2
	Organismal Systems	Excretory system	hsa04961	Endocrine and other factor-regulated calcium reabsorption	53/8854	0.165077	0.369576	0.321596	9365	1
	Organismal Systems	Endocrine system	hsa04923	Regulation of lipolysis in adipocytes	59/8854	0.182013	0.39043	0.339742	154	1
	Human Diseases	Cancer: specific types	hsa05213	Endometrial cancer	59/8854	0.182013	0.39043	0.339742	1647	1
	Environmental Information Processing	Signal transduction	hsa04370	VEGF signaling pathway	60/8854	0.184803	0.39043	0.339742	5321	1
	Organismal Systems	Nervous system	hsa04730	Long-term depression	60/8854	0.184803	0.39043	0.339742	5321	1
	Metabolism	Lipid metabolism	hsa00590	Arachidonic acid metabolism	61/8854	0.187584	0.390801	0.340065	5321	1
	Human Diseases	Cancer: specific types	hsa05217	Basal cell carcinoma	63/8854	0.193119	0.396819	0.345302	1647	1
	Human Diseases	Cancer: specific types	hsa05221	Acute myeloid leukemia	68/8854	0.206796	0.402893	0.350588	3728	1
	Human Diseases	Infectious disease: bacterial	hsa05132	Salmonella infection	251/8854	0.208523	0.402893	0.350588	8743/7280	2
	Organismal Systems	Endocrine system	hsa04924	Renin secretion	69/8854	0.209504	0.402893	0.350588	154	1
	Human Diseases	Substance dependence	hsa05031	Amphetamine addiction	69/8854	0.209504	0.402893	0.350588	4128	1
	Human Diseases	Cardiovascular disease	hsa05416	Viral myocarditis	69/8854	0.209504	0.402893	0.350588	2534	1
	Organismal Systems	Endocrine system	hsa04920	Adipocytokine signaling pathway	70/8854	0.212204	0.402919	0.35061	948	1
	Human Diseases	Cancer: overview	hsa05230	Central carbon metabolism in cancer	71/8854	0.214894	0.402927	0.350617	3939	1
	Metabolism	Xenobiotics biodegradation and metabolism	hsa00982	Drug metabolism - cytochrome P450	73/8854	0.220249	0.407868	0.354917	4128	1
	Metabolism	Global and overview maps	hsa01230	Biosynthesis of amino acids	75/8854	0.225568	0.412625	0.359056	2026	1
	Genetic Information Processing	Folding, sorting and degradation	hsa03018	RNA degradation	78/8854	0.233481	0.41718	0.36302	2026	1
	Human Diseases	Neurodegenerative disease	hsa05012	Parkinson disease	271/8854	0.233621	0.41718	0.36302	4128/7280	2
	Human Diseases	Neurodegenerative disease	hsa05020	Prion disease	278/8854	0.242464	0.420584	0.365982	2534/7280	2
	Human Diseases	Cardiovascular disease	hsa05412	Arrhythmogenic right ventricular cardiomyopathy	86/8854	0.254202	0.420584	0.365982	3728	1
	Human Diseases	Cancer: specific types	hsa05210	Colorectal cancer	87/8854	0.256754	0.420584	0.365982	1647	1
	Environmental Information Processing	Signaling molecules and interaction	hsa04512	ECM-receptor interaction	89/8854	0.261832	0.420584	0.365982	948	1
	Organismal Systems	Digestive system	hsa04976	Bile secretion	90/8854	0.264359	0.420584	0.365982	5243	1
	Organismal Systems	Immune system	hsa04662	B cell receptor signaling pathway	91/8854	0.266877	0.420584	0.365982	973	1
	Cellular Processes	Cellular community - eukaryotes	hsa04540	Gap junction	92/8854	0.269387	0.420584	0.365982	7280	1
	Environmental Information Processing	Signal transduction	hsa04010	MAPK signaling pathway	300/8854	0.270365	0.420584	0.365982	5321/1647	2
	Cellular Processes	Cellular community - eukaryotes	hsa04520	Adherens junction	93/8854	0.271889	0.420584	0.365982	2534	1
	Organismal Systems	Endocrine system	hsa04912	GnRH signaling pathway	93/8854	0.271889	0.420584	0.365982	5321	1
	Organismal Systems	Digestive system	hsa04970	Salivary secretion	97/8854	0.281812	0.420584	0.365982	154	1
	Organismal Systems	Immune system	hsa04666	Fc gamma R-mediated phagocytosis	98/8854	0.284272	0.420584	0.365982	5321	1
	Human Diseases	Cancer: specific types	hsa05215	Prostate cancer	98/8854	0.284272	0.420584	0.365982	4318	1
	Human Diseases	Neurodegenerative disease	hsa05016	Huntington disease	311/8854	0.28434	0.420584	0.365982	5468/7280	2
	Human Diseases	Cancer: overview	hsa05206	MicroRNAs in cancer	312/8854	0.28561	0.420584	0.365982	4318/5243	2
	Organismal Systems	Immune system	hsa04640	Hematopoietic cell lineage	99/8854	0.286725	0.420584	0.365982	948	1
	Organismal Systems	Sensory system	hsa04750	Inflammatory mediator regulation of TRP channels	99/8854	0.286725	0.420584	0.365982	5321	1
	Human Diseases	Cancer: overview	hsa05231	Choline metabolism in cancer	99/8854	0.286725	0.420584	0.365982	5321	1
	Environmental Information Processing	Signaling molecules and interaction	hsa04061	Viral protein interaction with cytokine and cytokine receptor	100/8854	0.289169	0.420584	0.365982	8743	1
	Human Diseases	Endocrine and metabolic disease	hsa04933	AGE-RAGE signaling pathway in diabetic complications	101/8854	0.291605	0.420584	0.365982	1019	1
	Metabolism	Lipid metabolism	hsa00564	Glycerophospholipid metabolism	103/8854	0.296453	0.423504	0.368523	5321	1
	Environmental Information Processing	Signal transduction	hsa04064	NF-kappa B signaling pathway	105/8854	0.301269	0.426323	0.370976	1647	1
	Organismal Systems	Endocrine system	hsa04922	Glucagon signaling pathway	107/8854	0.306052	0.429045	0.373345	3939	1
	Human Diseases	Endocrine and metabolic disease	hsa04931	Insulin resistance	109/8854	0.310805	0.431673	0.375631	948	1
	Organismal Systems	Nervous system	hsa04725	Cholinergic synapse	115/8854	0.324873	0.438202	0.381313	2534	1
	Metabolism	Global and overview maps	hsa01200	Carbon metabolism	116/8854	0.327191	0.438202	0.381313	2026	1
	Organismal Systems	Immune system	hsa04670	Leukocyte transendothelial migration	116/8854	0.327191	0.438202	0.381313	4318	1
	Organismal Systems	Nervous system	hsa04724	Glutamatergic synapse	116/8854	0.327191	0.438202	0.381313	5321	1
	Environmental Information Processing	Signal transduction	hsa04668	TNF signaling pathway	119/8854	0.334098	0.443493	0.385916	4318	1
	Environmental Information Processing	Signal transduction	hsa04071	Sphingolipid signaling pathway	122/8854	0.340936	0.4486	0.390361	2534	1
	Environmental Information Processing	Signal transduction	hsa04151	PI3K-Akt signaling pathway	362/8854	0.348743	0.454882	0.395827	6446/1019	2
	Organismal Systems	Endocrine system	hsa04926	Relaxin signaling pathway	130/8854	0.358841	0.464019	0.403778	4318	1
	Organismal Systems	Nervous system	hsa04728	Dopaminergic synapse	132/8854	0.363244	0.465697	0.405238	4128	1
	Organismal Systems	Circulatory system	hsa04270	Vascular smooth muscle contraction	134/8854	0.367617	0.467309	0.406641	5321	1
	Organismal Systems	Endocrine system	hsa04915	Estrogen signaling pathway	139/8854	0.378423	0.473028	0.411618	4318	1
	Human Diseases	Infectious disease: viral	hsa05162	Measles	139/8854	0.378423	0.473028	0.411618	1019	1
	Human Diseases	Cardiovascular disease	hsa05418	Fluid shear stress and atherosclerosis	141/8854	0.382695	0.474415	0.412824	4318	1
	Cellular Processes	Cellular community - eukaryotes	hsa04550	Signaling pathways regulating pluripotency of stem cells	144/8854	0.38905	0.47834	0.41624	9314	1
	Organismal Systems	Circulatory system	hsa04261	Adrenergic signaling in cardiomyocytes	154/8854	0.409781	0.492058	0.428176	154	1
	Organismal Systems	Endocrine system	hsa04921	Oxytocin signaling pathway	154/8854	0.409781	0.492058	0.428176	5321	1
	Human Diseases	Endocrine and metabolic disease	hsa04934	Cushing syndrome	155/8854	0.411816	0.492058	0.428176	1019	1
	Human Diseases	Endocrine and metabolic disease	hsa04932	Non-alcoholic fatty liver disease	157/8854	0.415866	0.492058	0.428176	5468	1
	Environmental Information Processing	Signal transduction	hsa04150	mTOR signaling pathway	158/8854	0.417881	0.492058	0.428176	6446	1
	Human Diseases	Infectious disease: viral	hsa05160	Hepatitis C	159/8854	0.419889	0.492058	0.428176	1019	1
	Human Diseases	Infectious disease: viral	hsa05161	Hepatitis B	163/8854	0.427855	0.497506	0.432918	4318	1
	Environmental Information Processing	Signal transduction	hsa04022	cGMP-PKG signaling pathway	166/8854	0.43376	0.500493	0.435517	154	1
	Cellular Processes	Cellular community - eukaryotes	hsa04530	Tight junction	170/8854	0.441542	0.505583	0.439946	1019	1
	Organismal Systems	Development and regeneration	hsa04360	Axon guidance	184/8854	0.467973	0.531788	0.462749	2534	1
	Human Diseases	Substance dependence	hsa05034	Alcoholism	188/8854	0.4753	0.536053	0.46646	4128	1
	Human Diseases	Infectious disease: viral	hsa05167	Kaposi sarcoma-associated herpesvirus infection	196/8854	0.489662	0.546034	0.475145	1019	1
	Cellular Processes	Cell motility	hsa04814	Motor proteins	197/8854	0.49143	0.546034	0.475145	7280	1
	Cellular Processes	Cellular community - eukaryotes	hsa04510	Focal adhesion	203/8854	0.501917	0.54931	0.477996	2534	1
	Human Diseases	Cancer: overview	hsa05205	Proteoglycans in cancer	204/8854	0.503644	0.54931	0.477996	4318	1
	Human Diseases	Cancer: overview	hsa05203	Viral carcinogenesis	205/8854	0.505365	0.54931	0.477996	1019	1
	Human Diseases	Infectious disease: viral	hsa05166	Human T-cell leukemia virus 1 infection	223/8854	0.535383	0.574693	0.500084	1019	1
	Environmental Information Processing	Signal transduction	hsa04024	cAMP signaling pathway	226/8854	0.540211	0.574693	0.500084	154	1
	Human Diseases	Infectious disease: viral	hsa05163	Human cytomegalovirus infection	226/8854	0.540211	0.574693	0.500084	1019	1
	Organismal Systems	Environmental adaptation	hsa04714	Thermogenesis	235/8854	0.554408	0.585642	0.509611	5468	1
	Environmental Information Processing	Signal transduction	hsa04014	Ras signaling pathway	238/8854	0.559045	0.586411	0.51028	5321	1
	Environmental Information Processing	Signal transduction	hsa04020	Calcium signaling pathway	254/8854	0.583	0.607291	0.52845	154	1
	Environmental Information Processing	Signaling molecules and interaction	hsa04060	Cytokine-cytokine receptor interaction	298/8854	0.642568	0.664726	0.578428	8743	1
	Human Diseases	Infectious disease: viral	hsa05165	Human papillomavirus infection	333/8854	0.683994	0.702733	0.611501	1019	1
	Environmental Information Processing	Signaling molecules and interaction	hsa04080	Neuroactive ligand-receptor interaction	368/8854	0.72076	0.733491	0.638266	154	1
	Human Diseases	Neurodegenerative disease	hsa05014	Amyotrophic lateral sclerosis	371/8854	0.723711	0.733491	0.638266	7280	1
	Human Diseases	Neurodegenerative disease	hsa05010	Alzheimer disease	391/8854	0.742631	0.747615	0.650556	7280	1
	Human Diseases	Neurodegenerative disease	hsa05022	Pathways of neurodegeneration - multiple diseases	483/8854	0.814689	0.814689	0.708923	7280	1
