# Supplementary material for: LDHA, BIK, and CNIH4 Are Diagnostic Markers of Endoplasmic Reticulum Stress in Lung Cancer Comorbid With Sepsis: Integrating Machine Learning and Single‐Cell Analysis of Immune Signaling
Source: Mediators Inflamm. 2026 Jul 11;2026:2437852. doi: 10.1155/mi/2437852 (PMC13355311; doi:10.1155/mi/2437852)
Supplement: Supplementary file 7 — Supporting Information 7 Table S5: Results of GSEA analysis of hub genes. [file MI-2026-2437852-s006.xlsx]

## Sheet: S5
	Table S5. Results of GSEA analysis of Hub genes
	Disease	Genes	ID	Description	Set Size	Enrichment Score	NES	p-value	adjust P-Value	q-value	Rank	Leading edge	Core enrichment
	lung cancer	LDHA	KEGG_ECM_RECEPTOR_INTERACTION	KEGG_ECM_RECEPTOR_INTERACTION	79	0.688326	2.37727	5.47102e-10	9.68371e-08	8.29292e-08	1141	tags=33%, list=8%, signal=30%	COL3A1/COL5A2/THBS2/THBS1/COL1A1/COL4A1/TNC/COL1A2/COL6A3/SPP1/COL5A1/COL4A2/COL6A2/ITGAV/COMP/LAMA2/SDC4/COL5A3/ITGA5/LAMC1/HSPG2/THBS4/THBS3/HMMR/COL11A1/ITGA7
	lung cancer	LDHA	KEGG_NOD_LIKE_RECEPTOR_SIGNALING_PATHWAY	KEGG_NOD_LIKE_RECEPTOR_SIGNALING_PATHWAY	54	0.679	2.16893	9.36852e-07	8.29114e-05	7.10035e-05	1122	tags=24%, list=8%, signal=22%	IL6/CXCL8/CCL2/CXCL2/CXCL1/TNFAIP3/IL1B/CCL8/NFKBIA/BIRC3/HSP90AB1/NFKB1/CCL11
	lung cancer	LDHA	KEGG_P53_SIGNALING_PATHWAY	KEGG_P53_SIGNALING_PATHWAY	60	0.646985	2.10812	1.50738e-06	8.89353e-05	7.61622e-05	1364	tags=42%, list=10%, signal=38%	SERPINE1/CDKN1A/THBS1/SFN/GADD45A/GADD45B/IGF1/RRM2/PMAIP1/IGFBP3/CYCS/CDK1/TP53I3/BAX/TNFRSF10B/CCNB1/STEAP3/TP53/CDK2/CCNB2/FAS/SERPINB5/CASP9/ATR/CASP3
	lung cancer	LDHA	KEGG_CYTOKINE_CYTOKINE_RECEPTOR_INTERACTION	KEGG_CYTOKINE_CYTOKINE_RECEPTOR_INTERACTION	230	0.453833	1.82759	2.71924e-06	0.000120326	0.000103045	1325	tags=19%, list=10%, signal=18%	IL6/CXCL8/CCL2/CXCL2/CCL20/CXCL3/CXCL1/CSF3/TNFRSF12A/LIF/CXCL14/CXCR4/INHBB/CCL18/BMP2/IL1B/TNFRSF21/CCL8/CCL4/CXCL13/CCL21/CLCF1/OSMR/IL1R2/TNFRSF10B/TNFRSF17/TGFB3/CCL19/TNFRSF13B/TNFSF14/CCR1/IL4R/TNFSF9/IL17B/PDGFRB/FAS/IL1R1/TNFRSF1A/CCL11/CSF2RA/IFNGR2/CXCL6/IL13/CD27
	lung cancer	LDHA	KEGG_BLADDER_CANCER	KEGG_BLADDER_CANCER	39	0.609899	1.85709	0.000811635	0.0287319	0.0246054	693	tags=26%, list=5%, signal=24%	CXCL8/MYC/CDKN1A/THBS1/MMP1/NRAS/MMP2/TYMP/MMP9/TP53
	lung cancer	LDHA	KEGG_COMPLEMENT_AND_COAGULATION_CASCADES	KEGG_COMPLEMENT_AND_COAGULATION_CASCADES	66	0.536417	1.7979	0.00109782	0.0323857	0.0277344	1770	tags=38%, list=13%, signal=33%	SERPINE1/F3/SERPIND1/BDKRB2/PLAUR/CFI/C5AR1/PLAU/SERPINF2/C1R/C7/CFB/C3/FGG/SERPINA1/F13A1/FGA/PLAT/F7/FGB/C1QA/C1S/C3AR1/BDKRB1/C8A
	lung cancer	LDHA	KEGG_CELL_CYCLE	KEGG_CELL_CYCLE	114	0.448886	1.63379	0.00152522	0.0385664	0.0330274	2775	tags=46%, list=21%, signal=37%	MYC/CDKN1A/SFN/GADD45A/GADD45B/CDC20/BUB1B/PTTG1/CDK1/CCNH/YWHAE/YWHAZ/TGFB3/CCNB1/TP53/TTK/CDK2/PRKDC/CDC45/TFDP1/CCNB2/MAD2L1/MCM4/YWHAH/ATR/E2F3/MCM6/WEE1/PKMYT1/E2F2/MCM3/CCND2/CHEK1/CHEK2/CCNA2/CCNE1/ABL1/ESPL1/CDC7/PCNA/MCM2/TGFB1/DBF4/CDK4/MCM5/CCNE2/E2F1/FZR1/E2F4/ZBTB17/GADD45G/CDC25A
	lung cancer	LDHA	KEGG_TOLL_LIKE_RECEPTOR_SIGNALING_PATHWAY	KEGG_TOLL_LIKE_RECEPTOR_SIGNALING_PATHWAY	95	0.460575	1.62618	0.00275397	0.0564218	0.0483184	674	tags=14%, list=5%, signal=13%	IL6/CXCL8/FOS/MAP3K8/SPP1/IL1B/CCL4/LY96/NFKBIA/TICAM1/RIPK1/CTSK/TLR4
	lung cancer	LDHA	KEGG_FOCAL_ADHESION	KEGG_FOCAL_ADHESION	186	0.396065	1.54632	0.00286891	0.0564218	0.0483184	1050	tags=15%, list=8%, signal=14%	COL3A1/COL5A2/THBS2/THBS1/COL1A1/COL4A1/TNC/COL1A2/COL6A3/IGF1/SPP1/COL5A1/COL4A2/COL6A2/SHC1/ITGAV/COMP/LAMA2/CTNNB1/COL5A3/PDGFD/ITGA5/BIRC3/LAMC1/THBS4/PDGFRB/THBS3/COL11A1
	lung cancer	LDHA	KEGG_PATHOGENIC_ESCHERICHIA_COLI_INFECTION	KEGG_PATHOGENIC_ESCHERICHIA_COLI_INFECTION	51	0.541232	1.72249	0.00430892	0.0756654	0.0647982	2903	tags=51%, list=22%, signal=40%	TUBB2A/LY96/TUBB3/ARPC4/YWHAZ/TUBB6/CTNNB1/TLR4/TUBB4B/KRT18/TUBA1C/TUBA1B/ARPC5L/EZR/CDH1/TUBB/ACTB/CLDN1/TUBA8/ABL1/ARPC1B/NCL/WAS/TUBB2B/ROCK2/ARPC3
	lung cancer	LDHA	KEGG_CHEMOKINE_SIGNALING_PATHWAY	KEGG_CHEMOKINE_SIGNALING_PATHWAY	165	0.390022	1.50892	0.00470237	0.0756654	0.0647982	707	tags=12%, list=5%, signal=11%	CXCL8/CCL2/CXCL2/CCL20/CXCL3/CXCL1/CXCL14/CXCR4/CCL18/CCL8/CCL4/CXCL13/CCL21/SHC1/NRAS/NFKBIA/CCL19/CCR1/ITK
	lung cancer	LDHA	KEGG_MAPK_SIGNALING_PATHWAY	KEGG_MAPK_SIGNALING_PATHWAY	239	0.350299	1.41299	0.00577044	0.085114	0.0728898	1083	tags=13%, list=8%, signal=13%	MYC/DUSP5/PLA2G2A/GADD45A/GADD45B/FOS/MAP3K8/NR4A1/DUSP2/IL1B/JUND/HSPA6/RELB/IL1R2/NRAS/PLA2G4A/TGFB3/DUSP6/DUSP10/TP53/DUSP14/ATF4/RPS6KA3/PDGFRB/FAS/FGF7/IL1R1/DUSP1/MAP4K4/NFKB1/MEF2C/TNFRSF1A
	lung cancer	LDHA	KEGG_ENDOCYTOSIS	KEGG_ENDOCYTOSIS	153	-0.367298	-1.44701	0.00639249	0.0870362	0.0745359	2422	tags=29%, list=18%, signal=24%	IQSEC1/PDCD6IP/FLT1/PRKCI/SH3GL3/HLA-G/PIP5K1B/SH3GLB2/ARFGAP2/AP2M1/EHD1/KIT/CCR5/PARD3/NEDD4/HLA-C/AGAP1/RAB11FIP2/CHMP5/RUFY1/DNM3/RAB11FIP1/EPS15/VPS28/WWP1/STAMBP/HLA-F/ARAP3/PRKCZ/ACAP2/VPS4B/FGFR3/IL2RB/KDR/F2R/LDLRAP1/CHMP2A/GRK5/NEDD4L/ARRB1/EHD3/FGFR4/IGF1R/ADRB2/HLA-E
	lung cancer	LDHA	KEGG_ADHERENS_JUNCTION	KEGG_ADHERENS_JUNCTION	66	-0.460679	-1.58807	0.00793609	0.100315	0.0859077	1677	tags=26%, list=12%, signal=23%	TJP1/CSNK2A2/PARD3/ACTN4/WASF2/NLK/WASL/EP300/PTPRM/WASF3/RAC1/TCF7L2/RAC2/FYN/PTPRB/LMO7/IGF1R
	lung cancer	LDHA	KEGG_SMALL_CELL_LUNG_CANCER	KEGG_SMALL_CELL_LUNG_CANCER	84	0.436533	1.5201	0.00850128	0.100315	0.0859077	2002	tags=29%, list=15%, signal=24%	PTGS2/MYC/COL4A1/CYCS/COL4A2/NFKBIA/ITGAV/LAMA2/TP53/TRAF4/CDK2/BIRC3/LAMC1/NFKB1/CASP9/LAMB1/E2F3/E2F2/PIK3R2/LAMB3/PTEN/TRAF2/CCNE1/LAMA1
	lung cancer	LDHA	KEGG_ETHER_LIPID_METABOLISM	KEGG_ETHER_LIPID_METABOLISM	22	0.636909	1.72089	0.00926627	0.102508	0.0877857	1568	tags=32%, list=12%, signal=28%	ENPP2/PLA2G2A/PLA2G7/PLA2G4A/AGPS/PLD2/PAFAH1B2
	lung cancer	LDHA	KEGG_ONE_CARBON_POOL_BY_FOLATE	KEGG_ONE_CARBON_POOL_BY_FOLATE	14	0.699902	1.70596	0.0108683	0.113158	0.0969064	1323	tags=29%, list=10%, signal=26%	MTHFD2/TYMS/SHMT2/FTCD
	lung cancer	LDHA	KEGG_ARGININE_AND_PROLINE_METABOLISM	KEGG_ARGININE_AND_PROLINE_METABOLISM	43	0.527324	1.63616	0.013106	0.122092	0.104557	1474	tags=35%, list=11%, signal=31%	ODC1/SAT1/OAT/ALDH18A1/GLUL/AMD1/ARG2/GOT1/PYCR1/GLUD1/GAMT/SRM/P4HA1/SMS/ALDH1B1
	lung cancer	LDHA	KEGG_PATHWAYS_IN_CANCER	KEGG_PATHWAYS_IN_CANCER	303	0.324464	1.33982	0.0127773	0.122092	0.104557	1417	tags=15%, list=11%, signal=13%	IL6/CXCL8/PTGS2/MYC/CDKN1A/COL4A1/FOS/IGF1/HIF1A/BMP2/CYCS/COL4A2/MMP1/BAX/NRAS/NFKBIA/ITGAV/MMP2/TGFB3/LAMA2/CTNNB1/MMP9/TP53/TRAF4/CDK2/BIRC3/LAMC1/PDGFRB/FAS/FGF7/WNT4/HSP90AB1/NFKB1/CASP9/CSF2RA/LAMB1/E2F3/BIRC5/PPARD/CASP3/CBLC/RASSF1/CDH1/CSF3R
	lung cancer	LDHA	KEGG_CYSTEINE_AND_METHIONINE_METABOLISM	KEGG_CYSTEINE_AND_METHIONINE_METABOLISM	32	0.542258	1.59693	0.017218	0.143385	0.122792	1870	tags=38%, list=14%, signal=32%	MAT2A/LDHA/SDS/AHCY/AMD1/AHCYL2/GOT1/SRM/ADI1/SMS/LDHC/CTH
	lung cancer	LDHA	KEGG_N_GLYCAN_BIOSYNTHESIS	KEGG_N_GLYCAN_BIOSYNTHESIS	37	0.530624	1.59295	0.0182854	0.143385	0.122792	3198	tags=49%, list=24%, signal=37%	STT3A/FUT8/RPN1/B4GALT1/DDOST/MGAT2/ALG12/ALG3/B4GALT2/DPM1/DPAGT1/DAD1/RPN2/ST6GAL1/MGAT4A/MAN2A1/MAN1A1/B4GALT3
	lung cancer	LDHA	KEGG_MELANOGENESIS	KEGG_MELANOGENESIS	86	-0.409865	-1.47967	0.0173533	0.143385	0.122792	2040	tags=33%, list=15%, signal=28%	ADCY2/WNT11/ADCY9/GNAQ/FZD6/TYRP1/FZD5/FZD4/KIT/CREB1/PRKCB/KRAS/GNAI1/CAMK2G/EP300/GSK3B/WNT5A/TCF7L2/FZD7/WNT5B/DVL1/PRKX/FZD2/FZD1/PLCB4/ADCY7/EDN1/EDNRB
	lung cancer	LDHA	KEGG_PYRIMIDINE_METABOLISM	KEGG_PYRIMIDINE_METABOLISM	76	0.42672	1.46685	0.018632	0.143385	0.122792	2843	tags=34%, list=21%, signal=27%	NME1/RRM2/PNP/TXNRD1/NME4/TYMS/UPP1/TYMP/ENTPD1/CTPS1/POLR1C/TK1/NT5C/POLE3/POLD4/PRIM2/RRM1/POLR3D/CDA/CMPK1/CAD/POLE2/POLR2B/POLE/CTPS2/POLR2A
	lung cancer	LDHA	KEGG_GLUTATHIONE_METABOLISM	KEGG_GLUTATHIONE_METABOLISM	40	0.511499	1.56231	0.0230968	0.164847	0.141171	2007	tags=42%, list=15%, signal=36%	RRM2/ODC1/ANPEP/GPX2/PGD/GGCT/GGT5/GCLM/GSTT1/SRM/GSTA4/SMS/IDH1/GPX7/GSR/RRM1/GSTZ1
	lung cancer	LDHA	KEGG_ALANINE_ASPARTATE_AND_GLUTAMATE_METABOLISM	KEGG_ALANINE_ASPARTATE_AND_GLUTAMATE_METABOLISM	26	0.558679	1.55524	0.0241835	0.164847	0.141171	1340	tags=27%, list=10%, signal=24%	GFPT2/GFPT1/GLUL/GOT1/ASNS/GLUD1/GPT
	lung cancer	LDHA	KEGG_DRUG_METABOLISM_CYTOCHROME_P450	KEGG_DRUG_METABOLISM_CYTOCHROME_P450	53	-0.448169	-1.4892	0.0242148	0.164847	0.141171	1217	tags=17%, list=9%, signal=16%	GSTM5/ADH5/GSTT2/MAOB/ADH1C/CYP3A5/ADH1B/FMO3/FMO2
	lung cancer	LDHA	KEGG_INTESTINAL_IMMUNE_NETWORK_FOR_IGA_PRODUCTION	KEGG_INTESTINAL_IMMUNE_NETWORK_FOR_IGA_PRODUCTION	41	0.480687	1.48495	0.0299532	0.183172	0.156865	656	tags=12%, list=5%, signal=12%	IL6/CXCR4/HLA-DQA1/TNFRSF17/TNFRSF13B
	lung cancer	LDHA	KEGG_CYTOSOLIC_DNA_SENSING_PATHWAY	KEGG_CYTOSOLIC_DNA_SENSING_PATHWAY	45	0.46691	1.45689	0.0300112	0.183172	0.156865	1071	tags=16%, list=8%, signal=14%	IL6/IL1B/CCL4/NFKBIA/RIPK1/POLR1C/NFKB1
	lung cancer	LDHA	KEGG_VASCULAR_SMOOTH_MUSCLE_CONTRACTION	KEGG_VASCULAR_SMOOTH_MUSCLE_CONTRACTION	95	-0.376616	-1.38153	0.0294228	0.183172	0.156865	1516	tags=18%, list=11%, signal=16%	ARHGEF12/KCNMB4/PRKCB/ACTA2/PPP1CC/PPP1R12A/GNA11/EDNRA/PLA2G1B/MYH11/RAMP2/PRKX/PLCB4/ADCY7/CALCRL/MYLK/RAMP3
	lung cancer	LDHA	KEGG_GLYCOSAMINOGLYCAN_BIOSYNTHESIS_KERATAN_SULFATE	KEGG_GLYCOSAMINOGLYCAN_BIOSYNTHESIS_KERATAN_SULFATE	11	0.710691	1.64546	0.0324993	0.191746	0.164207	2308	tags=64%, list=17%, signal=53%	FUT8/B4GALT1/B4GALT2/CHST1/CHST4/ST3GAL1/B4GALT4
	lung cancer	LDHA	KEGG_ALLOGRAFT_REJECTION	KEGG_ALLOGRAFT_REJECTION	33	-0.502595	-1.5106	0.0340583	0.194462	0.166533	2194	tags=39%, list=16%, signal=33%	IFNG/CD40LG/HLA-G/IL12A/HLA-DRB4/HLA-C/HLA-DMA/HLA-DQB1/HLA-F/GZMB/HLA-DPB1/HLA-E/PRF1
	lung cancer	LDHA	KEGG_JAK_STAT_SIGNALING_PATHWAY	KEGG_JAK_STAT_SIGNALING_PATHWAY	138	0.361049	1.35915	0.0454545	0.25142	0.215311	1995	tags=20%, list=15%, signal=17%	IL6/MYC/SOCS2/CSF3/LIF/SOCS3/IL13RA2/PIM1/CLCF1/OSMR/SPRY4/IL4R/CISH/CSF2RA/IFNGR2/IL13/CBLC/CSF3R/IL10RA/STAT3/CNTFR/PIK3R2/IL5/SPRY1/CBL/CCND2/SOCS1/IL23A
	lung cancer	LDHA	KEGG_LEISHMANIA_INFECTION	KEGG_LEISHMANIA_INFECTION	67	0.423868	1.42621	0.0490909	0.263306	0.225489	1240	tags=18%, list=9%, signal=16%	PTGS2/FOS/HLA-DQA1/IL1B/C3/NFKBIA/TGFB3/TLR4/TLR2/NCF4/NFKB1/IFNGR2
	lung cancer	BIK	KEGG_METABOLISM_OF_XENOBIOTICS_BY_CYTOCHROME_P450	KEGG_METABOLISM_OF_XENOBIOTICS_BY_CYTOCHROME_P450	48	0.521089	1.88663	0.00031569	0.0363919	0.033113	1340	tags=29%, list=10%, signal=26%	ALDH3A1/GSTA1/AKR1C1/GSTA3/ALDH1A3/ALDH3B1/EPHX1/CYP1B1/CYP2F1/GSTZ1/ADH1C/GSTM2/GSTM1/GSTP1
	lung cancer	BIK	KEGG_GLUTATHIONE_METABOLISM	KEGG_GLUTATHIONE_METABOLISM	40	0.542924	1.8863	0.000823759	0.0363919	0.033113	1444	tags=35%, list=11%, signal=31%	GPX2/GSTA1/ANPEP/GSTA3/GPX1/GSTZ1/GSTM2/IDH1/GSTM1/GSR/GPX4/RRM2/GSTP1/G6PD
	lung cancer	BIK	KEGG_INTESTINAL_IMMUNE_NETWORK_FOR_IGA_PRODUCTION	KEGG_INTESTINAL_IMMUNE_NETWORK_FOR_IGA_PRODUCTION	41	0.526361	1.83653	0.00102802	0.0363919	0.033113	1503	tags=29%, list=11%, signal=26%	HLA-DQA1/PIGR/CXCR4/TNFRSF17/TNFRSF13B/HLA-DRB4/TGFB1/ITGB7/HLA-DOB/CCL25/CD86/MADCAM1
	lung cancer	BIK	KEGG_UBIQUITIN_MEDIATED_PROTEOLYSIS	KEGG_UBIQUITIN_MEDIATED_PROTEOLYSIS	111	-0.429731	-1.68353	0.000716476	0.0363919	0.033113	3407	tags=40%, list=25%, signal=30%	UBE2Q1/UBE2A/UBE2N/UBE2D2/UBE3A/RBX1/UBE2D1/UBE2B/MID1/UBE2J1/HERC1/SAE1/CUL1/UBE4A/CBLB/CUL2/NEDD4L/CUL4B/TRAF6/TRIM37/UBE3C/UBE2G1/CUL4A/UBE2E3/CUL3/BIRC3/KLHL9/SMURF2/UBR5/UBE2E1/UBE2K/WWP1/UBA6/RCHY1/BIRC2/ANAPC10/HERC2/SIAH1/UBA3/UBA2/RNF7/FANCL/NEDD4/CDC23
	lung cancer	BIK	KEGG_SMALL_CELL_LUNG_CANCER	KEGG_SMALL_CELL_LUNG_CANCER	84	-0.446029	-1.67414	0.000985889	0.0363919	0.033113	2797	tags=35%, list=21%, signal=28%	AKT1/RXRG/LAMA2/PIK3R3/ITGB1/LAMB3/TRAF5/PTEN/CYCS/LAMA4/TRAF6/LAMC1/IKBKB/BIRC3/AKT3/LAMB2/CDKN1B/ITGAV/RB1/BIRC2/LAMA3/CHUK/ITGA6/PIK3CA/LAMC3/PTK2/COL4A2/LAMB1/COL4A1
	lung cancer	BIK	KEGG_ARACHIDONIC_ACID_METABOLISM	KEGG_ARACHIDONIC_ACID_METABOLISM	46	0.500731	1.79775	0.00198258	0.050131	0.0456143	1906	tags=35%, list=14%, signal=30%	GPX2/PLA2G2A/ALOX15/ALOX15B/PLA2G2D/CYP2J2/GPX1/CBR3/PTGES/CYP4F2/CYP2U1/GPX4/CYP4A11/CBR1/PTGES2/GGT5
	lung cancer	BIK	KEGG_INOSITOL_PHOSPHATE_METABOLISM	KEGG_INOSITOL_PHOSPHATE_METABOLISM	49	-0.521799	-1.76182	0.00185473	0.050131	0.0456143	2388	tags=39%, list=18%, signal=32%	PI4KA/PTEN/PLCB1/PIP5K1B/IPPK/IMPA2/INPP4B/PLCB3/INPP5A/MINPP1/PIK3C2B/PLCE1/IMPA1/PIKFYVE/SYNJ1/INPP1/PIK3CA/PLCB4/PIK3C2A
	lung cancer	BIK	KEGG_FOCAL_ADHESION	KEGG_FOCAL_ADHESION	186	-0.348586	-1.47754	0.00632501	0.124392	0.113184	3316	tags=39%, list=25%, signal=30%	LAMC2/ZYX/CCND3/HRAS/PIK3R1/RAC1/RHOA/RAP1A/MAPK1/VEGFB/LAMA5/MYLK/MAPK9/VAV3/AKT1/SPP1/LAMA2/PIK3R3/PDGFRB/ITGB1/LAMB3/PDGFA/SOS1/VEGFA/PTEN/ITGA5/SOS2/VCL/PRKCB/PARVA/ROCK2/RAF1/LAMA4/HGF/COL5A1/ITGA4/RAP1B/MAP2K1/COL5A2/PAK2/MYL12A/LAMC1/SHC1/PDGFRA/PDGFD/BIRC3/TLN1/CRK/AKT3/CAV1/LAMB2/FLT1/PPP1CB/ITGAV/PPP1R12A/FLT4/BIRC2/VWF/ROCK1/LAMA3/FYN/ARHGAP5/CAV2/ITGA6/PIK3CA/LAMC3/PTK2/VEGFC/COL4A2/L…
	lung cancer	BIK	KEGG_PATHWAYS_IN_CANCER	KEGG_PATHWAYS_IN_CANCER	303	-0.314592	-1.40592	0.00575191	0.124392	0.113184	3423	tags=35%, list=25%, signal=27%	FLT3LG/NCOA4/KRAS/CTNNA1/CSF3R/HDAC2/LAMC2/ARNT2/HRAS/PIK3R1/RAC1/RBX1/RHOA/JAK1/MAPK1/VEGFB/LAMA5/FZD3/MAPK9/CXCL8/PPARG/MITF/SMAD2/AKT1/HSP90AB1/ABL1/RXRG/FZD10/LAMA2/PIK3R3/PDGFRB/ITGB1/LAMB3/PDGFA/SOS1/STAT5B/TRAF5/ARNT/STAT1/VEGFA/PTEN/CREBBP/SOS2/CYCS/IL6/PRKCB/AR/RAF1/LAMA4/APC/HGF/CBLB/CUL2/RALB/MAP2K1/HDAC1/DVL1/KITLG/TRAF6/FOXO1/TCF7L2/TGFBR2/FZD4/PTCH1/LAMC1/PDGFRA/IKBKB/MSH2/BIRC3/CRK…
	lung cancer	BIK	KEGG_LINOLEIC_ACID_METABOLISM	KEGG_LINOLEIC_ACID_METABOLISM	22	0.544359	1.64591	0.0127373	0.201296	0.183159	414	tags=23%, list=3%, signal=22%	AKR1B10/PLA2G2A/ALOX15/PLA2G2D/CYP2J2
	lung cancer	BIK	KEGG_PRIMARY_IMMUNODEFICIENCY	KEGG_PRIMARY_IMMUNODEFICIENCY	33	0.467877	1.56225	0.0193335	0.201296	0.183159	2250	tags=36%, list=17%, signal=30%	CD79A/TNFRSF13B/CD3D/CD19/IL2RG/CD3E/CD8A/LCK/ZAP70/IGLL1/IL7R/IKBKG
	lung cancer	BIK	KEGG_SYSTEMIC_LUPUS_ERYTHEMATOSUS	KEGG_SYSTEMIC_LUPUS_ERYTHEMATOSUS	49	0.43143	1.56093	0.0160866	0.201296	0.183159	925	tags=12%, list=7%, signal=11%	HLA-DQA1/C6/C3/HLA-DRB4/GRIN2A/HLA-DOB
	lung cancer	BIK	KEGG_DRUG_METABOLISM_CYTOCHROME_P450	KEGG_DRUG_METABOLISM_CYTOCHROME_P450	53	0.413416	1.52805	0.0154296	0.201296	0.183159	1340	tags=26%, list=10%, signal=24%	ALDH3A1/GSTA1/GSTA3/ALDH1A3/ALDH3B1/FMO4/CYP2A6/GSTZ1/ADH1C/GSTM2/GSTM1/CYP2A7/CYP2A13/GSTP1
	lung cancer	BIK	KEGG_PHOSPHATIDYLINOSITOL_SIGNALING_SYSTEM	KEGG_PHOSPHATIDYLINOSITOL_SIGNALING_SYSTEM	70	-0.410829	-1.49209	0.0171781	0.201296	0.183159	2727	tags=33%, list=20%, signal=26%	INPP4A/PIK3R3/ITPR2/PI4KA/PTEN/PLCB1/PIP5K1B/IPPK/PRKCB/IMPA2/INPP4B/PLCB3/INPP5A/PIK3C2B/PLCE1/IMPA1/PIKFYVE/SYNJ1/INPP1/ITPR1/PIK3CA/PLCB4/PIK3C2A
	lung cancer	BIK	KEGG_OLFACTORY_TRANSDUCTION	KEGG_OLFACTORY_TRANSDUCTION	64	0.386116	1.49056	0.0188909	0.201296	0.183159	5816	tags=61%, list=43%, signal=35%	ARRB2/CLCA2/OR1D2/OR10H3/CALM1/OR52A1/CALML5/OR1G1/OR10C1/CAMK2A/CLCA1/CNGB1/OR2C1/PRKG2/OR1A1/OR7A5/OR1F1/CAMK2B/OR2F1/PRKACG/OR7C1/OR2S2/PRKG1/OR7A10/OR51E2/PDE1C/OR12D3/GUCA1B/PDC/CNGA3/CLCA4/OR10J1/CALML3/OR1A2/OR10H1/OR3A1/OR5I1/OR7C2/OR7A17
	lung cancer	BIK	KEGG_SPLICEOSOME	KEGG_SPLICEOSOME	100	-0.373518	-1.44124	0.0176747	0.201296	0.183159	3869	tags=44%, list=29%, signal=32%	LSM6/SNW1/HNRNPC/CTNNBL1/TRA2B/USP39/MAGOHB/RBM8A/CHERP/HSPA2/SNRPE/HNRNPM/DDX23/SRSF8/SRSF4/HNRNPK/DHX15/DDX46/PRPF18/SNRPD1/CDC40/SRSF3/PCBP1/DHX38/SRSF1/SNRPG/SNRNP27/RBM22/NCBP2/SF3A1/LSM8/SNRPA1/BCAS2/LSM5/XAB2/WBP11/PRPF38B/CRNKL1/SMNDC1/SRSF10/HNRNPA3/U2SURP/TCERG1/PRPF3
	lung cancer	BIK	KEGG_CELL_ADHESION_MOLECULES_CAMS	KEGG_CELL_ADHESION_MOLECULES_CAMS	115	0.318304	1.36811	0.0179561	0.201296	0.183159	1503	tags=23%, list=11%, signal=21%	HLA-DQA1/CLDN3/CDH3/CLDN8/HLA-DRB4/ITGA8/CLDN4/CLDN7/CLDN6/NLGN4X/CD6/GLG1/CD2/CLDN10/SELPLG/ITGB7/CD8A/CNTNAP1/CLDN17/HLA-DOB/PTPRF/NLGN3/CLDN15/CLDN9/CDH15/CD86/MADCAM1
	lung cancer	BIK	KEGG_MELANOGENESIS	KEGG_MELANOGENESIS	86	-0.393519	-1.48675	0.0230255	0.226417	0.206017	2345	tags=30%, list=17%, signal=25%	CREBBP/PLCB1/PRKCB/RAF1/MAP2K1/DVL1/KITLG/TCF7L2/FZD4/CREB1/NRAS/FZD2/WNT5A/GNAI3/FZD5/PLCB3/TYRP1/EP300/FZD1/FZD7/PLCB4/FZD6/ADCY7/GNAI1/KIT/EDNRB
	lung cancer	BIK	KEGG_ANTIGEN_PROCESSING_AND_PRESENTATION	KEGG_ANTIGEN_PROCESSING_AND_PRESENTATION	73	0.355224	1.41135	0.0244056	0.227357	0.206873	1825	tags=22%, list=14%, signal=19%	HLA-DQA1/HLA-DRB4/KIR2DS3/PDIA3/CTSB/IFNA21/KIR2DL5A/CD8A/HLA-DOB/KIR2DL1/KIR2DS4/HSPA6/IFNA4/KIR2DS5/KIR2DS1/IFNA17
	lung cancer	BIK	KEGG_ENDOCYTOSIS	KEGG_ENDOCYTOSIS	153	-0.338707	-1.39719	0.0268789	0.237878	0.216446	2589	tags=27%, list=19%, signal=22%	EHD1/SMAP1/RABEP1/USP8/SH3GL2/PIP5K1B/GRK5/HLA-B/LDLRAP1/STAMBP/ADRB2/CBLB/NEDD4L/TRAF6/ARRB1/VPS4B/HLA-E/PDGFRA/RAB11FIP2/ARAP3/SMURF2/ARFGAP3/RAB22A/FGFR4/FLT1/DNM1L/ACAP2/AGAP1/WWP1/STAM/PIKFYVE/ASAP1/EPS15/DNM3/F2R/CHMP5/NEDD4/RAB11A/EHD3/ASAP2/KIT/KDR
	lung cancer	BIK	KEGG_PHENYLALANINE_METABOLISM	KEGG_PHENYLALANINE_METABOLISM	15	0.563211	1.54934	0.0332648	0.26763	0.243517	933	tags=33%, list=7%, signal=31%	ALDH3A1/ALDH1A3/ALDH3B1/MIF/GOT2
	lung cancer	BIK	KEGG_ADHERENS_JUNCTION	KEGG_ADHERENS_JUNCTION	66	-0.404084	-1.4517	0.0326734	0.26763	0.243517	3666	tags=42%, list=27%, signal=31%	NLK/LEF1/ACTN1/PTPN6/CTNNA1/RAC1/RHOA/MAPK1/MAP3K7/ACP1/SMAD2/WASF2/WASF1/CREBBP/VCL/TCF7L2/TGFBR2/INSR/YES1/PTPRM/EP300/FYN/LMO7/SMAD4/TJP1/WASF3/SNAI2/PTPRB
	lung cancer	BIK	KEGG_WNT_SIGNALING_PATHWAY	KEGG_WNT_SIGNALING_PATHWAY	132	-0.335089	-1.35142	0.041543	0.319701	0.290896	3263	tags=37%, list=24%, signal=28%	CCND3/PPP2R5C/RAC1/RBX1/RHOA/PPP2CB/PPP3R1/FZD3/MAPK9/MAP3K7/SMAD2/NFATC3/PPP3CB/FZD10/CSNK1A1/PSEN1/PPP2CA/CREBBP/PLCB1/CUL1/PRKCB/ROCK2/APC/DVL1/TCF7L2/FZD4/PPP2R5E/VANGL1/PPP3CA/TBL1XR1/FZD2/WNT5A/CTBP1/FZD5/PLCB3/FRAT2/LRP5/EP300/ROCK1/SIAH1/SOX17/SMAD4/DAAM1/FZD1/FZD7/PLCB4/WIF1/FZD6/DKK2
	lung cancer	BIK	KEGG_PROTEIN_EXPORT	KEGG_PROTEIN_EXPORT	18	-0.564327	-1.53062	0.0457746	0.337588	0.307172	3181	tags=61%, list=24%, signal=47%	SEC11A/SPCS2/SRP19/HSPA5/SEC61B/SRP72/SEC63/SEC62/SEC61G/SRP9/SRP54
	lung cancer	CNIH4	KEGG_FOCAL_ADHESION	KEGG_FOCAL_ADHESION	186	-0.391115	-1.90802	9.75691e-08	1.02014e-05	7.52289e-06	3430	tags=42%, list=26%, signal=32%	ACTN1/DIAPH1/COL3A1/LAMC1/CCND2/LAMB1/FLNA/PIK3R5/DOCK1/CAV3/TNXB/LAMC2/IGF1/COL6A1/PDGFA/ITGB7/CAPN2/CHAD/COMP/ITGA10/COL5A1/COL6A3/TLN2/VASP/COL11A2/ROCK2/EGFR/PDGFB/PIP5K1C/PIK3CD/ELK1/THBS3/PXN/ZYX/VAV2/ACTN4/RAC3/RAPGEF1/PIK3R3/PARVA/FLNB/IGF1R/ITGA2/PAK4/ITGB4/VWF/ILK/COL6A2/ITGA3/IBSP/PRKCG/MAPK8/JUN/LAMB2/MYL10/ITGA7/THBS2/MYL7/ITGA5/SHC2/COL5A3/PIK3R1/MYL5/COL1A1/PAK3/GSK3B/MAPK3/LAMC3/F…
	lung cancer	CNIH4	KEGG_NEUROACTIVE_LIGAND_RECEPTOR_INTERACTION	KEGG_NEUROACTIVE_LIGAND_RECEPTOR_INTERACTION	240	-0.368899	-1.89065	1.1527e-07	1.02014e-05	7.52289e-06	4242	tags=48%, list=32%, signal=33%	GLP2R/HRH1/CHRNA10/CHRNB1/CHRNA6/GRIN2C/HTR2A/LPAR2/GRID2/GALR1/NTSR1/AVPR2/HCRTR2/ADRA1B/GABBR2/GABRP/DRD3/CCKBR/CHRM3/CRHR2/BDKRB1/ADORA1/GCGR/AVPR1B/GHRHR/CHRNA3/CHRNG/ADRB3/GPR35/HTR5A/GRM3/OPRL1/ADORA3/CHRM4/GLP1R/THRB/PRSS2/CHRND/HCRTR1/GABRA3/TACR1/S1PR2/VIPR2/GABRA1/PTH1R/THRA/OXTR/P2RX1/CHRNA4/SSTR2/FSHB/DRD5/GABRQ/HTR1A/NMUR1/P2RX5/TACR3/DRD2/HTR4/CNR2/TBXA2R/P2RY4/DRD4/LPAR3/CHRNE/PTGI…
	lung cancer	CNIH4	KEGG_OXIDATIVE_PHOSPHORYLATION	KEGG_OXIDATIVE_PHOSPHORYLATION	82	0.51329	2.03235	5.76649e-06	0.000340223	0.000250893	2947	tags=50%, list=22%, signal=39%	NDUFB6/NDUFA5/UQCRC2/COX5A/ATP6V1H/NDUFA6/ATP6V0E1/COX7B/NDUFA4/NDUFAB1/NDUFB5/ATP6V0B/COX7A2/PPA1/ATP6V1C1/ATP6V1B2/SDHB/NDUFS1/NDUFB3/NDUFB4/COX11/PPA2/NDUFB2/ATP6V0E2/NDUFB1/NDUFA1/ATP6V1G1/SDHC/UQCRB/UQCR10/ATP6V1A/UQCR11/UQCRQ/COX8A/NDUFS4/COX6C/COX15/NDUFS3/NDUFV2/COX7C/SDHD
	lung cancer	CNIH4	KEGG_CALCIUM_SIGNALING_PATHWAY	KEGG_CALCIUM_SIGNALING_PATHWAY	162	-0.370746	-1.80044	1.33734e-05	0.000591772	0.000436395	4223	tags=50%, list=31%, signal=35%	HRH1/NOS1/NOS2/GRIN2C/HTR2A/CACNA1G/ITPKA/NTSR1/PDE1C/ADRA1B/ITPKB/CCKBR/CHRM3/PLN/BDKRB1/ATP2B4/AVPR1B/CAMK2B/PLCB2/ADCY9/SPHK2/GNA11/ADRB3/HTR5A/GNAS/PHKA2/ATP2B3/TACR1/NOS3/OXTR/P2RX1/DRD5/TNNC2/CALML3/P2RX5/TACR3/ATP2B2/PRKACG/EGFR/HTR4/ADCY1/TBXA2R/CACNA1B/CACNA1I/PHKG2/CAMK2A/P2RX2/CACNA1F/PTAFR/CALM1/CHRM5/GRIN2D/GRIN2A/P2RX6/GRIN1/ADRB2/GRPR/CCKAR/BDKRB2/CHRM2/SLC8A2/CACNA1H/PRKCG/ADRA1D/…
	lung cancer	CNIH4	KEGG_ECM_RECEPTOR_INTERACTION	KEGG_ECM_RECEPTOR_INTERACTION	79	-0.453565	-1.95396	3.18346e-05	0.00112694	0.00083105	3751	tags=52%, list=28%, signal=38%	ITGA2B/LAMA3/LAMA1/SDC3/COL3A1/LAMC1/LAMB1/GP1BA/TNXB/LAMC2/COL6A1/ITGB7/CHAD/COMP/ITGA10/COL5A1/COL6A3/COL11A2/THBS3/DAG1/SV2A/ITGA2/HSPG2/ITGB4/VWF/COL6A2/ITGA3/IBSP/AGRN/LAMB2/GP9/ITGA7/THBS2/ITGA5/COL5A3/COL1A1/LAMC3/COL1A2/COL4A1/COL4A2/ITGA8
	lung cancer	CNIH4	KEGG_PROTEIN_EXPORT	KEGG_PROTEIN_EXPORT	18	0.727589	2.1028	0.000113893	0.00335985	0.00247768	2985	tags=72%, list=22%, signal=56%	SPCS1/SRP54/SRP19/SEC61G/SRP9/SEC11A/SRP72/SEC63/HSPA5/SPCS3/SPCS2/SEC62/SEC61B
	lung cancer	CNIH4	KEGG_PROTEASOME	KEGG_PROTEASOME	39	0.577779	1.99377	0.000137459	0.00347575	0.00256315	3790	tags=59%, list=28%, signal=42%	PSMC6/PSMA3/PSMD12/PSMB4/PSMD14/PSMA2/PSMA7/PSMA4/PSMD6/PSMA5/PSMD7/PSMF1/PSMC2/PSME4/PSME3/PSMB9/PSMB6/POMP/PSMB7/PSMC4/PSMB10/PSMA1/PSMB8
	lung cancer	CNIH4	KEGG_PROPANOATE_METABOLISM	KEGG_PROPANOATE_METABOLISM	27	0.633131	2.00911	0.000183086	0.00360069	0.00265528	4085	tags=74%, list=30%, signal=52%	SUCLA2/ACADM/HIBCH/SUCLG2/ABAT/ACAT2/PCCB/EHHADH/ALDH6A1/ALDH7A1/LDHB/ACACA/SUCLG1/PCCA/ALDH9A1/LDHAL6B/LDHC/ALDH3A2/ECHS1/ACSS3
	lung cancer	CNIH4	KEGG_CITRATE_CYCLE_TCA_CYCLE	KEGG_CITRATE_CYCLE_TCA_CYCLE	30	0.614467	1.99287	0.00018011	0.00360069	0.00265528	3207	tags=60%, list=24%, signal=46%	SUCLA2/IDH1/SUCLG2/DLD/IDH3A/ACO1/FH/PCK2/SDHB/DLAT/PDHA1/MDH2/MDH1/PDHB/SDHC/SDHD/ACLY/SUCLG1
	lung cancer	CNIH4	KEGG_PPAR_SIGNALING_PATHWAY	KEGG_PPAR_SIGNALING_PATHWAY	61	0.488572	1.82215	0.000393112	0.00695809	0.00513115	2033	tags=31%, list=15%, signal=27%	OLR1/ACSL4/FABP5/SCP2/ACADM/ACSL1/MMP1/ME1/PPARG/ACSL3/CD36/SCD/FABP4/DBI/ACOX2/PCK2/ACADL/GK/CPT2
	lung cancer	CNIH4	KEGG_MISMATCH_REPAIR	KEGG_MISMATCH_REPAIR	22	0.64784	1.94768	0.000764206	0.011272	0.00831242	1868	tags=45%, list=14%, signal=39%	PCNA/MSH2/RFC3/RFC5/RFC4/RPA1/SSBP1/MSH6/RPA2/RFC1
	lung cancer	CNIH4	KEGG_RNA_DEGRADATION	KEGG_RNA_DEGRADATION	41	0.541323	1.88727	0.000747964	0.011272	0.00831242	2995	tags=39%, list=22%, signal=30%	C1D/PAPOLA/LSM5/EXOSC8/DCP2/LSM8/CNOT6/CNOT8/LSM7/HSPD1/DIS3/PAPOLG/HSPA9/DCPS/ENO1/LSM3
	lung cancer	CNIH4	KEGG_AXON_GUIDANCE	KEGG_AXON_GUIDANCE	111	-0.364013	-1.67673	0.000861103	0.0117243	0.00864589	3096	tags=42%, list=23%, signal=33%	NTN3/PLXNB3/RHOD/LIMK1/EPHB2/L1CAM/EFNA2/SEMA4C/SEMA3D/EPHB6/RGS3/ROCK2/SEMA3B/NFATC4/EPHB1/ABLIM1/EFNB2/EFNB1/UNC5B/RAC3/GNAI2/EFNB3/PLXNB2/SEMA4A/SEMA7A/SEMA6A/PLXNA2/NFATC1/NCK2/EPHB3/PAK4/SLIT2/RND1/SEMA3G/SEMA3F/EPHA2/SEMA4G/SEMA6C/EFNA3/ROBO3/PAK3/GSK3B/MAPK3/SEMA5A/NFAT5/EPHA4/EPHB4
	lung cancer	CNIH4	KEGG_FATTY_ACID_METABOLISM	KEGG_FATTY_ACID_METABOLISM	38	0.547287	1.88339	0.00103122	0.0130375	0.00961436	4184	tags=66%, list=31%, signal=45%	ACSL4/ACADM/ACSL1/ACSL3/HADHB/ACAT2/ACADSB/ACADL/ADH5/CPT2/HADH/ECI2/ECI1/EHHADH/ALDH7A1/ACOX3/ADH7/ACAA1/ADH1C/ALDH9A1/ALDH3A2/ECHS1/ADH1B/ACOX1/ACSL5
	lung cancer	CNIH4	KEGG_LYSOSOME	KEGG_LYSOSOME	105	0.395584	1.60621	0.00113145	0.0133512	0.00984564	3201	tags=33%, list=24%, signal=26%	LAMP2/CD164/AGA/CTSS/CTSC/CTSE/ACP5/DNASE2B/ATP6V1H/LAPTM4B/LAMP3/LGMN/HEXB/CLN5/CTSL/SORT1/ATP6V0B/NPC2/PLA2G15/GALC/AP1G1/LIPA/NPC1/GNS/GNPTAB/ASAH1/LAPTM5/NAGA/CTSD/ARSB/PSAP/IGF2R/LAMP1/PPT1/GUSB
	lung cancer	CNIH4	KEGG_PEROXISOME	KEGG_PEROXISOME	69	0.450086	1.71933	0.00132047	0.0138967	0.0102479	3041	tags=41%, list=23%, signal=32%	ACSL4/SCP2/PEX2/AGPS/IDH1/ACSL1/ABCD3/PEX3/PHYH/PEX13/PEX7/ACSL3/HSD17B4/PEX11B/ACOX2/PRDX1/SLC25A17/ECI2/EHHADH/PEX1/CAT/PEX12/PEX14/PECR/ACOX3/PXMP4/PEX11A/ACAA1
	lung cancer	CNIH4	KEGG_CELL_CYCLE	KEGG_CELL_CYCLE	114	0.398004	1.64301	0.00133471	0.0138967	0.0102479	3064	tags=41%, list=23%, signal=32%	ANAPC10/PCNA/ATR/CDC23/SMAD4/CCNB1/EP300/CDK7/ORC2/MAD2L1/SMAD2/PRKDC/CDKN1B/ORC4/YWHAE/MAD1L1/E2F5/SMC3/DBF4/RB1/TTK/SMC1A/YWHAH/STAG1/CCNA2/MCM6/RBX1/ORC3/BUB3/BUB1B/HDAC2/CDC6/MCM5/CDC16/TP53/ORC5/TFDP1/E2F3/CDC7/CDK1/RAD21/YWHAQ/MCM2/YWHAB/YWHAZ/ATM/CCNH
	lung cancer	CNIH4	KEGG_MAPK_SIGNALING_PATHWAY	KEGG_MAPK_SIGNALING_PATHWAY	239	-0.283979	-1.4512	0.00153546	0.0150987	0.0111343	2422	tags=28%, list=18%, signal=24%	NFKB1/PTPN7/FGFR1/ATF4/FGF23/PRKACG/EGFR/FGF6/CACNA1B/PDGFB/MAP4K1/NFATC4/NGF/ELK1/RRAS/TGFB3/CACNA1I/FGF16/RPS6KA2/RASGRP2/RAC3/CACNA1F/MAP4K2/IKBKG/MAPK11/FGF21/MAP3K14/MRAS/RELA/FLNB/RPS6KA4/PLA2G6/MAPK8IP3/TAOK2/IL1R2/DAXX/MAP3K12/TNFRSF1A/MAP3K6/NTRK1/CACNA1H/PRKCG/CACNG2/MAPK8/JUN/MAP2K7/MAP3K3/CACNA1E/CACNG1/DDIT3/MYC/DUSP5/TRAF2/PLA2G2D/MAP3K11/CACNB4/MAPK8IP2/CACNG4/MAPK3/RELB/FLNC/FOS/M…
	lung cancer	CNIH4	KEGG_UBIQUITIN_MEDIATED_PROTEOLYSIS	KEGG_UBIQUITIN_MEDIATED_PROTEOLYSIS	111	0.38987	1.59881	0.00212114	0.0197601	0.0145718	3651	tags=41%, list=27%, signal=30%	FANCL/ANAPC10/UBE2G1/RNF7/UBA2/UBE3C/UBE2K/CDC23/RCHY1/UBA3/UBE2E3/UBE2J1/HERC2/CUL2/UBE2D1/BIRC3/UBR5/CUL3/DET1/CUL4A/WWP1/UBE3B/UBE2E1/UBE2D2/RBX1/UBE2D3/SIAH1/TRIM37/CDC16/UBE4A/HERC1/UBE2B/UBA6/MGRN1/TRAF6/UBE2A/TRIP12/FBXW11/CUL4B/UBE2N/CBLB/XIAP/UBE4B/SKP1/UBE2L3/UBE2S
	lung cancer	CNIH4	KEGG_STEROID_BIOSYNTHESIS	KEGG_STEROID_BIOSYNTHESIS	16	0.661817	1.84139	0.00268112	0.0237279	0.0174978	3074	tags=75%, list=23%, signal=58%	MSMO1/SOAT1/DHCR7/SC5D/SQLE/FDFT1/DHCR24/LIPA/NSDHL/EBP/CYP27B1/TM7SF2
	lung cancer	CNIH4	KEGG_HYPERTROPHIC_CARDIOMYOPATHY_HCM	KEGG_HYPERTROPHIC_CARDIOMYOPATHY_HCM	75	-0.375948	-1.59425	0.00328837	0.0277163	0.020439	2929	tags=33%, list=22%, signal=26%	IGF1/ITGB7/ITGA10/TNNT2/IL6/PRKAB2/TGFB3/PRKAG1/DAG1/TPM2/CACNA1F/SGCA/ITGA2/ITGB4/ITGA3/EMD/CACNG2/ITGA7/MYBPC3/CACNG1/ITGA5/CACNB4/CACNG4/ITGA8/LMNA
	lung cancer	CNIH4	KEGG_PENTOSE_PHOSPHATE_PATHWAY	KEGG_PENTOSE_PHOSPHATE_PATHWAY	24	0.584207	1.80958	0.00390007	0.0313778	0.0231392	2581	tags=50%, list=19%, signal=40%	PRPS2/DERA/PGD/FBP1/TALDO1/TKT/RPIA/RPE/PGLS/PFKP/PGM1/G6PD
	lung cancer	CNIH4	KEGG_GLYCOSYLPHOSPHATIDYLINOSITOL_GPI_ANCHOR_BIOSYNTHESIS	KEGG_GLYCOSYLPHOSPHATIDYLINOSITOL_GPI_ANCHOR_BIOSYNTHESIS	19	0.610351	1.79285	0.00555206	0.035349	0.0260677	3018	tags=53%, list=22%, signal=41%	PIGF/PIGK/PIGG/PIGH/PIGB/PIGV/PIGN/PIGC/PGAP1/PIGP
	lung cancer	CNIH4	KEGG_CYSTEINE_AND_METHIONINE_METABOLISM	KEGG_CYSTEINE_AND_METHIONINE_METABOLISM	32	0.519044	1.70772	0.00465986	0.035349	0.0260677	2992	tags=44%, list=22%, signal=34%	APIP/SMS/MTR/DNMT1/AMD1/AHCY/ENOPH1/CDO1/TRDMT1/ADI1/CTH/LDHB/MAT2B/GOT1
	lung cancer	CNIH4	KEGG_AMINO_SUGAR_AND_NUCLEOTIDE_SUGAR_METABOLISM	KEGG_AMINO_SUGAR_AND_NUCLEOTIDE_SUGAR_METABOLISM	36	0.491312	1.65937	0.00559194	0.035349	0.0260677	4283	tags=69%, list=32%, signal=47%	NPL/FPGT/HK2/CMAS/UGDH/GALK2/GFPT1/HEXB/GNE/PGM3/NANS/GALE/PGM1/HK3/UGP2/MPI/UAP1/UXS1/CHIA/PMM1/HEXA/CYB5R1/NAGK/GNPDA1/GPI
	lung cancer	CNIH4	KEGG_VALINE_LEUCINE_AND_ISOLEUCINE_DEGRADATION	KEGG_VALINE_LEUCINE_AND_ISOLEUCINE_DEGRADATION	40	0.47458	1.64688	0.00520901	0.035349	0.0260677	2481	tags=40%, list=18%, signal=33%	ACAD8/ACADM/HIBCH/DLD/HMGCS1/AUH/ABAT/HADHB/ACAT2/ACADSB/PCCB/HADH/MCCC1/EHHADH/ALDH6A1/ALDH7A1
	lung cancer	CNIH4	KEGG_ARRHYTHMOGENIC_RIGHT_VENTRICULAR_CARDIOMYOPATHY_ARVC	KEGG_ARRHYTHMOGENIC_RIGHT_VENTRICULAR_CARDIOMYOPATHY_ARVC	67	-0.373109	-1.5648	0.00539903	0.035349	0.0260677	2045	tags=28%, list=15%, signal=24%	TCF7L1/CTNNA3/ACTN4/DAG1/CACNA1F/SGCA/ITGA2/ITGB4/ITGA3/EMD/JUP/CACNG2/ITGA7/CACNG1/ITGA5/CACNB4/CACNG4/ITGA8/LMNA
	lung cancer	CNIH4	KEGG_CYTOKINE_CYTOKINE_RECEPTOR_INTERACTION	KEGG_CYTOKINE_CYTOKINE_RECEPTOR_INTERACTION	230	-0.26677	-1.353	0.00552798	0.035349	0.0260677	3028	tags=28%, list=23%, signal=22%	IL18R1/IL4/CCL16/PDGFA/ACVR1B/TNFSF8/IFNAR2/GDF5/CXCL14/CCL1/ACVRL1/BMP7/IL3/IL6/CCR4/CSF2/CCL27/CCL11/EGFR/PDGFB/NGFR/TNFRSF10D/CD40LG/IFNB1/TGFB3/IL3RA/TNFRSF8/IFNA21/IL5/CX3CL1/TNFSF14/CCL24/IL23A/CCR10/CRLF2/AMHR2/IL17RA/CXCR5/CCL22/IL1R2/LTB/CD70/IL17B/TNFRSF1A/EPO/EDA/IL7R/LTA/CXCR3/LIF/CCL19/IL13/PF4/CCL25/CLCF1/IL4R/CCL4/BMPR2/CTF1/CCL2/CSF3/PDGFRB/TNFRSF13B/INHBB/TNFRSF12A
	lung cancer	CNIH4	KEGG_DNA_REPLICATION	KEGG_DNA_REPLICATION	34	0.514847	1.70758	0.00622361	0.0379224	0.0279653	3619	tags=53%, list=27%, signal=39%	PCNA/RFC3/RFC5/RFC4/RPA1/SSBP1/POLE3/MCM6/RPA2/RFC1/FEN1/MCM5/MCM2/RNASEH2B/MCM4/MCM7/RPA3/PRIM2
	lung cancer	CNIH4	KEGG_TRYPTOPHAN_METABOLISM	KEGG_TRYPTOPHAN_METABOLISM	32	0.504678	1.66045	0.00642752	0.0379224	0.0279653	4010	tags=53%, list=30%, signal=37%	KYNU/CYP1B1/CYP1A1/ACAT2/WARS2/HADH/EHHADH/CAT/ALDH7A1/TDO2/MAOA/ALDH9A1/IDO1/KMO/TPH1/ALDH3A2/ECHS1
	lung cancer	CNIH4	KEGG_BETA_ALANINE_METABOLISM	KEGG_BETA_ALANINE_METABOLISM	21	0.58462	1.75568	0.00665538	0.038	0.0280226	994	tags=24%, list=7%, signal=22%	DPYD/ACADM/HIBCH/SMS/ABAT
	lung cancer	CNIH4	KEGG_REGULATION_OF_ACTIN_CYTOSKELETON	KEGG_REGULATION_OF_ACTIN_CYTOSKELETON	191	-0.275596	-1.344	0.00882819	0.0488309	0.0360097	3162	tags=34%, list=24%, signal=26%	CHRM4/PIK3R5/DOCK1/LIMK1/FGF18/SLC9A1/MOS/PDGFA/FGF17/ITGB7/MAP2K2/ITGA10/ARAF/ARPC4/MYH9/FGFR1/WAS/ROCK2/FGF23/EGFR/FGF6/PDGFB/PIP5K1C/PIK3CD/MYH14/PIP4K2B/RRAS/FGF16/PXN/VAV2/ACTN4/ABI2/FGD1/RAC3/FGF21/PIK3R3/INS/CHRM5/MRAS/BAIAP2/PIP5K1A/ITGA2/PAK4/ITGB4/BDKRB2/CHRM2/ITGA3/GIT1/MYL10/ITGA7/SSH1/MYL7/ITGA5/PIK3R1/F2/MYL5/PAK3/MAPK3/MYH10/PIK3R2/PDGFRB/MYL9/MYLK/ITGA8
	lung cancer	CNIH4	KEGG_ALANINE_ASPARTATE_AND_GLUTAMATE_METABOLISM	KEGG_ALANINE_ASPARTATE_AND_GLUTAMATE_METABOLISM	26	0.545796	1.72277	0.00952531	0.0495876	0.0365678	3971	tags=54%, list=30%, signal=38%	ABAT/ALDH5A1/GFPT1/ASNS/GLS/GLUL/NIT2/GLUD1/ASPA/GLUD2/GOT1/PPAT/ASL/ADSL
	lung cancer	CNIH4	KEGG_SPLICEOSOME	KEGG_SPLICEOSOME	100	0.367088	1.48362	0.0092783	0.0495876	0.0365678	3508	tags=38%, list=26%, signal=28%	LSM5/SMNDC1/SNRPE/TCERG1/LSM8/SNRPG/BCAS2/CRNKL1/U2SURP/PRPF18/LSM7/PRPF38B/SRSF10/SNRPD1/WBP11/SNRPA1/DDX46/SNRNP27/PRPF3/XAB2/SF3A1/RBM8A/SRSF8/NCBP2/CDC40/HNRNPA1/NCBP1/SRSF1/TRA2B/DDX23/LSM3/SF3B5/SNRPB/RBM22/HNRNPA3/SRSF3/SNRPF/HNRNPM
	lung cancer	CNIH4	KEGG_NUCLEOTIDE_EXCISION_REPAIR	KEGG_NUCLEOTIDE_EXCISION_REPAIR	42	0.440941	1.54483	0.0131088	0.066293	0.0488869	2594	tags=43%, list=19%, signal=35%	PCNA/CDK7/RFC3/RFC5/RAD23B/RFC4/RPA1/POLE3/CUL4A/RPA2/RFC1/CETN2/RBX1/XPA/GTF2H5/GTF2H4/ERCC3/MNAT1
	lung cancer	CNIH4	KEGG_NEUROTROPHIN_SIGNALING_PATHWAY	KEGG_NEUROTROPHIN_SIGNALING_PATHWAY	116	-0.306797	-1.42837	0.0142565	0.0700945	0.0516903	2422	tags=30%, list=18%, signal=25%	NFKB1/CALML3/ATF4/FRS2/BAX/SH2B1/SH2B2/NGFR/PIK3CD/NGF/CAMK2A/RPS6KA2/MAPK11/RAPGEF1/PIK3R3/CALM1/RELA/RPS6KA4/NTRK1/MAPK8/JUN/CAMK4/MAP2K7/MAP3K3/NFKBIA/CALML5/SHC2/PIK3R1/PLCG1/TP73/GSK3B/MAPK3/MAPK12/PIK3R2/FOXO3
	lung cancer	CNIH4	KEGG_TERPENOID_BACKBONE_BIOSYNTHESIS	KEGG_TERPENOID_BACKBONE_BIOSYNTHESIS	14	0.61767	1.65038	0.0153132	0.0732549	0.0540209	1427	tags=50%, list=11%, signal=45%	HMGCR/PDSS2/HMGCS1/PDSS1/FDPS/IDI1/ACAT2
	lung cancer	CNIH4	KEGG_O_GLYCAN_BIOSYNTHESIS	KEGG_O_GLYCAN_BIOSYNTHESIS	18	0.577795	1.66989	0.0163795	0.076294	0.056262	2727	tags=44%, list=20%, signal=35%	GALNT7/GALNT12/C1GALT1C1/GALNT2/C1GALT1/GALNT11/GALNT3/GALNT1
	lung cancer	CNIH4	KEGG_GLUTATHIONE_METABOLISM	KEGG_GLUTATHIONE_METABOLISM	40	0.441911	1.53351	0.0176367	0.0800434	0.0590269	1295	tags=28%, list=10%, signal=25%	GSTT1/PGD/GCLM/SMS/IDH1/GCLC/GSTA4/ANPEP/RRM2/RRM1/GGCT
	lung cancer	CNIH4	KEGG_BASAL_CELL_CARCINOMA	KEGG_BASAL_CELL_CARCINOMA	44	-0.381485	-1.46332	0.0212335	0.0939583	0.0692883	2383	tags=36%, list=18%, signal=30%	TCF7/DVL3/TCF7L1/SMO/BMP4/WNT5B/GLI3/AXIN1/WNT1/DVL2/FZD9/WNT11/GSK3B/GLI1/FZD4/WNT10B
	lung cancer	CNIH4	KEGG_VASCULAR_SMOOTH_MUSCLE_CONTRACTION	KEGG_VASCULAR_SMOOTH_MUSCLE_CONTRACTION	95	-0.303491	-1.34943	0.0222025	0.0958497	0.0706831	3536	tags=40%, list=26%, signal=30%	PLCB2/ADCY9/GNA11/PRKCH/GNAS/CYP4A11/KCNMB4/MYL6/MAP2K2/ARAF/CALML3/ROCK2/PRKACG/ADCY1/RAMP2/PTGIR/RAMP1/CACNA1F/CALM1/GUCY1A2/PLA2G6/ACTA2/KCNMB1/RAMP3/PRKCG/PRKCE/CALD1/ADRA1D/ADCY8/CALML5/PPP1R12B/MYH11/PLA2G2D/MAPK3/ACTG2/NPR1/MYL9/MYLK
	lung cancer	CNIH4	KEGG_PYRUVATE_METABOLISM	KEGG_PYRUVATE_METABOLISM	33	0.461052	1.5195	0.0251826	0.106127	0.0782618	4019	tags=61%, list=30%, signal=43%	DLD/ME1/ACAT2/ME2/PCK2/DLAT/PDHA1/MDH2/MDH1/PDHB/ALDH7A1/LDHB/ACACA/GLO1/ACYP1/ALDH9A1/LDHAL6B/LDHC/ALDH3A2/HAGH
	lung cancer	CNIH4	KEGG_GLIOMA	KEGG_GLIOMA	59	-0.357638	-1.4688	0.0272573	0.112199	0.0827395	2931	tags=39%, list=22%, signal=31%	E2F1/IGF1/PDGFA/MAP2K2/ARAF/CALML3/EGFR/PDGFB/PIK3CD/CDKN1A/CAMK2A/PIK3R3/CALM1/IGF1R/PRKCG/CALML5/SHC2/PIK3R1/PLCG1/CDK6/MAPK3/PIK3R2/PDGFRB
	lung cancer	CNIH4	KEGG_MATURITY_ONSET_DIABETES_OF_THE_YOUNG	KEGG_MATURITY_ONSET_DIABETES_OF_THE_YOUNG	22	-0.490255	-1.58246	0.0279197	0.112313	0.082824	2467	tags=41%, list=18%, signal=33%	HNF1B/HNF4A/NKX6-1/PDX1/HES1/NEUROG3/INS/GCK/MNX1
	lung cancer	CNIH4	KEGG_RENIN_ANGIOTENSIN_SYSTEM	KEGG_RENIN_ANGIOTENSIN_SYSTEM	16	0.557787	1.55194	0.0299634	0.112841	0.083213	1922	tags=38%, list=14%, signal=32%	AGTR2/ANPEP/ENPEP/LNPEP/MME/CPA3
	lung cancer	CNIH4	KEGG_T_CELL_RECEPTOR_SIGNALING_PATHWAY	KEGG_T_CELL_RECEPTOR_SIGNALING_PATHWAY	103	-0.29986	-1.35921	0.0297715	0.112841	0.083213	2052	tags=29%, list=15%, signal=25%	PIK3CD/NFATC4/CD40LG/VAV2/IL5/IKBKG/MAPK11/PIK3R3/MAP3K14/RELA/CBL/ZAP70/CD8A/NFATC1/NCK2/PAK4/JUN/MAP2K7/NFKBIA/PIK3R1/PLCG1/PDCD1/PAK3/GSK3B/GRAP2/MAPK3/NFAT5/FOS/MAPK12/PIK3R2
	lung cancer	CNIH4	KEGG_PATHWAYS_IN_CANCER	KEGG_PATHWAYS_IN_CANCER	303	-0.227326	-1.18908	0.0295354	0.112841	0.083213	2998	tags=26%, list=22%, signal=21%	FGF18/LAMC2/E2F1/IGF1/PDGFA/FGF17/CDK2/MAP2K2/BCR/STAT3/ARAF/NFKB2/IL6/MMP2/NFKB1/TCF7/FGFR1/DVL3/FGF23/EGFR/BAX/PAX8/FGF6/PDGFB/PIK3CD/TCF7L1/TGFB3/FGF16/CDKN1A/CTNNA3/SMO/RAC3/IKBKG/FGF21/PIK3R3/BMP4/RELA/CBL/IGF1R/ITGA2/FOXO1/ITGA3/JUP/NTRK1/RARA/RALGDS/PRKCG/WNT5B/GLI3/MAPK8/JUN/LAMB2/AXIN1/WNT1/DVL2/RASSF1/NFKBIA/MYC/PIK3R1/FZD9/PLCG1/WNT11/TRAF2/GSK3B/MMP9/CDK6/MAPK3/GLI1/LAMC3/FOS/FZD4/PIK…
	lung cancer	CNIH4	KEGG_RIBOFLAVIN_METABOLISM	KEGG_RIBOFLAVIN_METABOLISM	12	0.626832	1.59055	0.0317556	0.114709	0.0845906	3758	tags=67%, list=28%, signal=48%	MTMR6/ACP5/RFK/ACP1/MTMR1/MTMR2/FLAD1/ACP6
	lung cancer	CNIH4	KEGG_DILATED_CARDIOMYOPATHY	KEGG_DILATED_CARDIOMYOPATHY	81	-0.319476	-1.37999	0.0312288	0.114709	0.0845906	2266	tags=37%, list=17%, signal=31%	ADCY9/CACNB1/TPM1/GNAS/IGF1/ITGB7/ITGA10/TNNT2/PRKACG/ADCY1/TGFB3/DAG1/TPM2/CACNA1F/SGCA/ITGA2/ITGB4/ITGA3/EMD/CACNG2/ITGA7/MYBPC3/ADCY8/ADRB1/CACNG1/ITGA5/CACNB4/CACNG4/ITGA8/LMNA
	lung cancer	CNIH4	KEGG_TGF_BETA_SIGNALING_PATHWAY	KEGG_TGF_BETA_SIGNALING_PATHWAY	78	-0.301759	-1.28833	0.0422159	0.149444	0.110206	2785	tags=32%, list=21%, signal=26%	SMAD7/COMP/GDF5/ACVRL1/BMP7/ROCK2/LEFTY1/THBS3/TGFB3/ID3/AMHR2/BMP4/SMAD6/SMURF2/LTBP1/THBS2/MYC/RPS6KB2/E2F4/PPP2R1A/MAPK3/BMPR2/ID1/CDKN2B/INHBB
	lung cancer	CNIH4	KEGG_ABC_TRANSPORTERS	KEGG_ABC_TRANSPORTERS	35	0.431911	1.43895	0.0433333	0.150392	0.110905	1596	tags=23%, list=12%, signal=20%	ABCG1/ABCC4/ABCD3/ABCA8/ABCB1/ABCA3/ABCA5/CFTR
	lung cancer	CNIH4	KEGG_CELL_ADHESION_MOLECULES_CAMS	KEGG_CELL_ADHESION_MOLECULES_CAMS	115	-0.276731	-1.28958	0.0451315	0.153621	0.113286	3196	tags=35%, list=24%, signal=27%	PVR/GLG1/SELPLG/CLDN14/CD2/CD99/F11R/ITGB7/L1CAM/MADCAM1/MAG/ICOSLG/HLA-DOB/CD40LG/ICAM2/PECAM1/CLDN11/MPZ/CLDN17/CLDN15/SPN/CADM3/CD6/NRXN2/HLA-DQB1/CD8A/VCAM1/CDH4/CNTNAP1/CD34/CLDN6/JAM3/SELP/CLDN9/NLGN3/CDH15/PDCD1/ICAM1/CLDN5/ITGA8
	lung cancer	CNIH4	KEGG_LEUKOCYTE_TRANSENDOTHELIAL_MIGRATION	KEGG_LEUKOCYTE_TRANSENDOTHELIAL_MIGRATION	104	-0.297605	-1.3495	0.0472577	0.157823	0.116384	2491	tags=34%, list=19%, signal=28%	MMP2/VASP/ROCK2/RHOH/PIK3CD/PECAM1/CLDN11/PXN/CTNNA3/VAV2/ACTN4/CLDN17/CLDN15/GNAI2/MAPK11/PIK3R3/VCAM1/CLDN6/PRKCG/MYL10/JAM3/CLDN9/MYL7/RAPGEF3/PIK3R1/PLCG1/MYL5/SIPA1/THY1/MMP9/MAPK12/PIK3R2/ICAM1/MYL9/CLDN5
	sepsis	LDHA	KEGG_SPLICEOSOME	KEGG_SPLICEOSOME	115	0.560453	2.2729	6.96877e-10	1.24044e-07	7.77568e-08	5394	tags=50%, list=23%, signal=39%	SNRPD2/SNRPG/LSM7/LSM5/SNRPD1/SNRPA/ALYREF/DDX5/CWC15/LSM8/CDC40/PPIL1/BCAS2/LSM2/SNRPB/NCBP2/SNRPE/SNRPF/SF3B5/PLRG1/HNRNPA1/SF3A3/XAB2/PRPF38A/SNW1/SRSF3/TRA2B/SRSF10/DHX15/HSPA2/CTNNBL1/NCBP1/SNRPB2/SNRPD3/SNRNP27/PPIH/U2SURP/THOC1/DDX46/SNRPA1/PRPF31/LSM6/SLU7/DHX16/LSM4/LSM3/TCERG1/SF3B6/USP39/THOC2/SRSF6/SRSF5/CCDC12/SNRNP40/TXNL4A/BUD31/PHF5A/HNRNPA3
	sepsis	LDHA	KEGG_RIBOSOME	KEGG_RIBOSOME	69	0.631551	2.35432	2.64517e-09	2.3542e-07	1.47573e-07	3755	tags=52%, list=16%, signal=44%	RPL26L1/MRPL13/RPL35/RPS7/RPL22L1/RPS27L/RSL24D1/RPS24/RPL36/RPL31/RPL34/RPL36AL/RPL27/RPL6/RPL9/RPS17/RPS18/RPL41/RPL11/RPL24/RPLP0/RPL29/RPL39/RPL3/RPS25/RPS10/RPL37/FAU/RPL7/RPL8/RPS21/RPL22/RPL10L/RPL10A/RPL37A/RPL30
	sepsis	LDHA	KEGG_PROTEASOME	KEGG_PROTEASOME	40	0.691545	2.30137	1.43228e-07	6.37365e-06	3.99531e-06	5444	tags=78%, list=23%, signal=60%	PSMA2/PSMA4/PSMC6/PSMD14/PSMC3/PSMC5/PSMC2/PSMA1/POMP/PSMD8/PSMA5/PSMB10/PSMB8/PSMD12/PSMB1/PSMD7/PSMA3/PSMB6/PSMD13/PSMA7/PSMB4/PSMC4/PSMB2/PSMB9/PSMB3/PSMD2/PSMD3/PSMD1/PSMB7/PSMD6/PSME1
	sepsis	LDHA	KEGG_OXIDATIVE_PHOSPHORYLATION	KEGG_OXIDATIVE_PHOSPHORYLATION	95	0.555748	2.17662	1.36204e-07	6.37365e-06	3.99531e-06	4137	tags=44%, list=18%, signal=37%	UQCRQ/COX6C/NDUFA4/NDUFAB1/NDUFA5/COX7B/NDUFA8/COX7A2/NDUFA9/NDUFA1/NDUFB5/COX7C/NDUFV2/NDUFB9/PPA1/NDUFB10/NDUFS4/COX17/NDUFS6/NDUFA6/COX11/NDUFB7/NDUFS3/CYC1/NDUFB8/PPA2/ATP6V1E2/NDUFB1/UQCRC1/UQCRFS1/NDUFB2/NDUFV3/COX5B/NDUFA11/COX7A2L/NDUFB6/UQCRC2/UQCRB/NDUFB3/NDUFC1/COX5A/COX8A
	sepsis	LDHA	KEGG_NEUROACTIVE_LIGAND_RECEPTOR_INTERACTION	KEGG_NEUROACTIVE_LIGAND_RECEPTOR_INTERACTION	262	-0.340741	-1.61563	7.10529e-06	0.000252948	0.00015856	6340	tags=36%, list=27%, signal=26%	F2R/S1PR4/SSTR1/THRA/P2RY1/NTSR1/HRH1/GRM6/PARD3/LHCGR/FSHR/CHRNA6/VIPR1/P2RY6/P2RX1/AGTR1/DRD2/NPBWR1/GABRA4/CHRNA4/NR3C1/ADRB3/GRM2/ADRA1B/AVPR2/CHRM4/LEPR/MC4R/TAAR1/CHRNE/VIPR2/HCRTR2/GRIK5/CHRNB2/GALR1/HTR1A/GH2/SSTR3/OPRL1/TAAR2/GRM4/GRIN2D/HTR1D/GLP1R/GABRR2/GPR50/PRSS2/TRHR/APLNR/CHRNA10/ADCYAP1R1/MLNR/GABRA6/MAS1/PTGER1/BDKRB2/GIPR/CHRNA3/CHRNG/MC5R/KISS1R/F2/GPR156/GABRA3/HRH3/PRSS3/HTR…
	sepsis	LDHA	KEGG_DNA_REPLICATION	KEGG_DNA_REPLICATION	36	0.657265	2.1257	1.13014e-05	0.000335275	0.000210166	5347	tags=67%, list=23%, signal=51%	RPA3/RFC4/PCNA/POLE4/PRIM2/RNASEH2A/MCM2/MCM7/RFC2/MCM5/POLE3/LIG1/PRIM1/RFC5/FEN1/POLE2/MCM6/RFC1/DNA2/POLE/RFC3/RNASEH2B/RPA2/SSBP1
	sepsis	LDHA	KEGG_RNA_DEGRADATION	KEGG_RNA_DEGRADATION	51	0.591668	2.1025	2.18654e-05	0.000548371	0.000343745	5696	tags=59%, list=24%, signal=45%	PNPT1/LSM7/LSM5/EXOSC8/LSM8/LSM2/ENO2/C1D/EXOSC3/DCPS/DIS3/EXOSC1/LSM1/DCP1B/XRN1/HSPA9/ZCCHC7/EXOSC6/EXOSC9/LSM6/EDC4/MPHOSPH6/LSM4/LSM3/CNOT4/CNOT7/ENO3/CNOT3/EXOSC2/DCP1A
	sepsis	LDHA	KEGG_NUCLEOTIDE_EXCISION_REPAIR	KEGG_NUCLEOTIDE_EXCISION_REPAIR	43	0.608974	2.09156	3.33232e-05	0.000548371	0.000343745	4400	tags=58%, list=19%, signal=47%	RPA3/RFC4/PCNA/POLE4/CCNH/XPA/MNAT1/DDB2/RBX1/GTF2H3/GTF2H5/RFC2/CDK7/ERCC5/POLE3/LIG1/RFC5/POLE2/RFC1/CETN2/ERCC3/POLE/ERCC8/GTF2H4/RFC3
	sepsis	LDHA	KEGG_AMINO_SUGAR_AND_NUCLEOTIDE_SUGAR_METABOLISM	KEGG_AMINO_SUGAR_AND_NUCLEOTIDE_SUGAR_METABOLISM	40	0.615508	2.04833	3.37111e-05	0.000548371	0.000343745	4048	tags=50%, list=17%, signal=41%	GNPDA2/UAP1/GNE/PMM1/GFPT1/FPGT/GALT/NAGK/HK3/CMAS/GMPPA/NANP/GNPNAT1/UGDH/HEXB/GPI/GMDS/PGM3/HK2/GALK2
	sepsis	LDHA	KEGG_PYRIMIDINE_METABOLISM	KEGG_PYRIMIDINE_METABOLISM	91	0.493108	1.92077	3.07253e-05	0.000548371	0.000343745	4328	tags=37%, list=19%, signal=31%	RRM2/CMPK2/PNPT1/POLR2K/TYMS/DCK/DCTD/POLE4/PRIM2/NME1/POLR3GL/NME7/CTPS1/UPRT/POLR2D/RRM1/POLR2H/DUT/POLR1C/PNP/POLE3/POLR3C/CTPS2/NT5E/PRIM1/POLR2G/AK3/POLE2/POLR3K/POLR2E/CMPK1/POLE/POLR1B/POLR3F
	sepsis	LDHA	KEGG_CHEMOKINE_SIGNALING_PATHWAY	KEGG_CHEMOKINE_SIGNALING_PATHWAY	179	-0.374933	-1.71334	3.38881e-05	0.000548371	0.000343745	3507	tags=28%, list=15%, signal=24%	PRKACA/GSK3B/GRK6/CXCL5/CCL25/CCR4/RAC1/AKT1/GNB1/NFKBIA/CDC42/GNG2/KRAS/CXCL9/CCR8/GNB3/PRKCB/GNB2/CRKL/ARRB2/CCL22/MAPK3/IKBKG/PAK1/SOS2/CXCR2/PREX1/CXCL1/SHC2/ADCY4/PLCB3/GNG3/PIK3CG/STAT5B/WAS/ELMO1/RAF1/CXCL8/LYN/GSK3A/PXN/CXCR1/GRB2/STAT3/FOXO3/CXCL16/CCR1/PF4/PPBP/PF4V1
	sepsis	LDHA	KEGG_INTESTINAL_IMMUNE_NETWORK_FOR_IGA_PRODUCTION	KEGG_INTESTINAL_IMMUNE_NETWORK_FOR_IGA_PRODUCTION	44	0.603083	2.08191	4.72411e-05	0.000700742	0.000439259	2238	tags=34%, list=10%, signal=31%	TNFRSF17/IL15/ITGA4/HLA-DRA/CD28/HLA-DMB/HLA-DQA1/HLA-DQB1/ICOS/HLA-DMA/HLA-DPA1/MAP3K14/HLA-DRB4/TNFSF13/ITGB7
	sepsis	LDHA	KEGG_CELL_CYCLE	KEGG_CELL_CYCLE	122	0.445543	1.82809	7.15612e-05	0.000979837	0.000614209	3839	tags=33%, list=16%, signal=28%	DBF4/TP53/MAD1L1/CCNA2/PCNA/CDC7/ANAPC10/CCNH/MAD2L2/YWHAQ/CDC23/ANAPC4/CDKN2C/MAD2L1/HDAC1/MYC/SKP2/ORC5/YWHAG/ATR/RB1/MCM2/ORC3/E2F5/CDC26/ORC4/MCM7/CUL1/RBX1/CDK7/MCM5/CDC25B/ANAPC7/CCNB1/CDK4/MCM6/ANAPC11/CDC14A/ORC6/RBL1
	sepsis	LDHA	KEGG_FOCAL_ADHESION	KEGG_FOCAL_ADHESION	193	-0.358089	-1.64725	0.000136275	0.00173264	0.0010861	5934	tags=37%, list=25%, signal=28%	MAPK10/PIK3R5/EGFR/PPP1R12A/LAMA4/MYLK3/EGF/RASGRF1/VEGFC/PIK3CD/PIK3R2/RHOA/CRK/ITGA10/COL2A1/PIK3CA/ACTN3/MYL7/TLN2/PIK3CB/ITGB4/CCND2/PARVB/COL1A2/PGF/SPP1/MAPK1/TNXB/GSK3B/LAMC2/MYL2/DIAPH1/CCND3/RAC1/XIAP/ELK1/AKT1/ACTN4/CDC42/ZYX/PRKCB/RAPGEF1/CRKL/PAK2/MAPK3/PTEN/MYL9/MYL10/ITGB3/PAK1/SOS2/PIP5K1C/ITGA5/PAK4/VCL/THBS3/SHC2/CHAD/PIK3CG/COL11A2/TLN1/MYLK2/RAF1/ITGA7/ACTN1/CAV3/VASP/PXN/GRB2/…
	sepsis	LDHA	KEGG_FC_GAMMA_R_MEDIATED_PHAGOCYTOSIS	KEGG_FC_GAMMA_R_MEDIATED_PHAGOCYTOSIS	90	-0.438779	-1.83955	0.000169941	0.00201664	0.00126413	5208	tags=43%, list=22%, signal=34%	PIK3CD/PIK3R2/CRK/PLCG1/PIK3CA/CFL1/ARPC1A/PIK3CB/SYK/SPHK2/PLCG2/MAPK1/ASAP3/FCGR2A/RAC1/AKT1/CDC42/PIP5K1A/PRKCB/ARPC5/AMPH/CRKL/MARCKS/MAPK3/PAK1/PIP5K1C/MARCKSL1/FCGR2C/PIK3CG/WAS/PLA2G4F/RAF1/LYN/VASP/ASAP1/LIMK2/WASF2/GAB2/PTPRC
	sepsis	LDHA	KEGG_PROTEIN_EXPORT	KEGG_PROTEIN_EXPORT	22	0.685951	2.0191	0.000211073	0.00234819	0.00147196	4885	tags=68%, list=21%, signal=54%	SEC61G/SRP9/SRP19/IMMP1L/SPCS1/SRP14/SRP68/SEC61A1/SEC11A/SRP72/SEC62/SEC11C/SEC63/SEC61B/SRPRB
	sepsis	LDHA	KEGG_ALDOSTERONE_REGULATED_SODIUM_REABSORPTION	KEGG_ALDOSTERONE_REGULATED_SODIUM_REABSORPTION	40	-0.552283	-1.94661	0.000232863	0.00243821	0.00152839	5208	tags=48%, list=22%, signal=37%	PIK3CD/PIK3R2/PIK3CA/SCNN1A/ATP1A4/PIK3CB/MAPK1/KCNJ1/SCNN1B/KRAS/PRKCB/MAPK3/IRS4/SFN/ATP1B2/PIK3CG/FXYD4/IRS2/SGK1
	sepsis	LDHA	KEGG_ALLOGRAFT_REJECTION	KEGG_ALLOGRAFT_REJECTION	33	0.622963	1.98632	0.000263758	0.00260827	0.00163499	4892	tags=42%, list=21%, signal=34%	HLA-DRA/CD28/HLA-DMB/HLA-DQA1/HLA-DQB1/HLA-DMA/HLA-DPA1/HLA-F/HLA-DRB4/PRF1/CD86/IL12A/CD40/GZMB
	sepsis	LDHA	KEGG_VALINE_LEUCINE_AND_ISOLEUCINE_DEGRADATION	KEGG_VALINE_LEUCINE_AND_ISOLEUCINE_DEGRADATION	43	0.565898	1.94362	0.000395124	0.00370169	0.0023204	6121	tags=60%, list=26%, signal=45%	ACADM/HIBCH/MCEE/ACADSB/HSD17B10/MCCC1/DLD/ALDH2/HADH/AUH/EHHADH/OXCT1/ALDH6A1/ACAT2/HMGCS1/HIBADH/BCAT1/PCCB/ACAT1/BCKDHB/HADHB/DBT/ALDH3A2/MCCC2/ACAD8/PCCA
	sepsis	LDHA	KEGG_ASTHMA	KEGG_ASTHMA	26	0.648344	1.97516	0.000472589	0.00420605	0.00263655	1946	tags=35%, list=8%, signal=32%	HLA-DRA/HLA-DMB/HLA-DQA1/HLA-DQB1/FCER1G/HLA-DMA/HLA-DPA1/FCER1A/HLA-DRB4
	sepsis	LDHA	KEGG_OLFACTORY_TRANSDUCTION	KEGG_OLFACTORY_TRANSDUCTION	108	-0.395866	-1.69503	0.000618207	0.00524004	0.00328471	8941	tags=59%, list=38%, signal=37%	PRKG2/OR7A10/CLCA2/OR2H2/OR11A1/PRKG1/OR3A2/CALM1/OR5V1/OR2J3/OR2B2/OR1G1/OR2M4/OR12D3/OR1D5/OR10A5/CAMK2B/OR1A2/OR10C1/OR1E1/OR51I1/OR2C1/OR51M1/OR1F1/OR13C4/OR2B3/CNGA4/OR6A2/OR5I1/OR51E1/OR3A3/OR6B1/CNGA3/OR10J1/OR14J1/GNAL/CALML6/OR51B6/OR2B6/CALML3/GUCA1C/CAMK2A/OR10A4/GUCA1B/OR7A17/OR10H3/PRKACA/OR8B8/OR10H1/OR7A5/OR1C1/OR1A1/OR51B2/OR2S2/CAMK2G/OR5P3/OR1J2/OR51I2/OR4D1/ARRB2/OR7C2/OR1I1/OR…
	sepsis	LDHA	KEGG_PROPANOATE_METABOLISM	KEGG_PROPANOATE_METABOLISM	31	0.601229	1.90714	0.000893848	0.00691761	0.00433629	4592	tags=45%, list=20%, signal=36%	SUCLA2/ACADM/SUCLG2/LDHA/HIBCH/MCEE/LDHB/ALDH2/EHHADH/ALDH6A1/ACAT2/PCCB/ACAT1/SUCLG1
	sepsis	LDHA	KEGG_REGULATION_OF_ACTIN_CYTOSKELETON	KEGG_REGULATION_OF_ACTIN_CYTOSKELETON	207	-0.319991	-1.49349	0.000872457	0.00691761	0.00433629	5739	tags=38%, list=25%, signal=29%	EGFR/PPP1R12A/MAP2K2/MYLK3/GNA12/EGF/DIAPH3/PIK3CD/PIK3R2/RHOA/FGF22/SSH3/APC/CRK/FGF5/ITGA10/FGF16/PIK3CA/CFL1/ACTN3/ARPC1A/BAIAP2/MYL7/CHRM4/FGF1/PIK3CB/ITGB4/MAPK1/ITGAX/FGF11/MYL2/SSH1/FGF4/DIAPH1/BDKRB2/RAC1/ITGAD/ACTN4/CDC42/ARHGEF1/F2/KRAS/PFN2/PIP5K1A/ARPC5/FGF6/MYH9/ARHGEF4/CRKL/INSRR/PAK2/MYH14/MAPK3/MSN/MYL9/MYL10/ITGB3/PAK1/SOS2/PIP5K1C/ITGA5/PAK4/VCL/FGF23/PIK3CG/WAS/MYLK2/RAF1/ITGA7…
	sepsis	LDHA	KEGG_CITRATE_CYCLE_TCA_CYCLE	KEGG_CITRATE_CYCLE_TCA_CYCLE	30	0.585938	1.83957	0.000988225	0.00732934	0.00459438	5653	tags=57%, list=24%, signal=43%	SUCLA2/SUCLG2/DLAT/MDH1/PDHB/PDHA1/DLD/IDH1/FH/PCK2/CS/IDH3B/IDH3A/SUCLG1/MDH2/IDH2/SDHB
	sepsis	LDHA	KEGG_AMINOACYL_TRNA_BIOSYNTHESIS	KEGG_AMINOACYL_TRNA_BIOSYNTHESIS	21	0.632878	1.83469	0.00162931	0.0112202	0.00703339	6760	tags=71%, list=29%, signal=51%	IARS2/SEPSECS/YARS2/MARS2/WARS2/MTFMT/RARS2/NARS2/LARS2/FARSA/VARS2/PSTK/HARS2/FARSB/EARS2
	sepsis	LDHA	KEGG_LEUKOCYTE_TRANSENDOTHELIAL_MIGRATION	KEGG_LEUKOCYTE_TRANSENDOTHELIAL_MIGRATION	111	-0.385594	-1.64736	0.00163891	0.0112202	0.00703339	6127	tags=42%, list=26%, signal=31%	CLDN15/CLDN16/MAPK11/PIK3R5/THY1/RAPGEF4/ICAM1/PIK3CD/PIK3R2/RHOA/PLCG1/RAPGEF3/PIK3CA/GNAI2/CLDN7/ACTN3/MYL7/MMP2/PIK3CB/PLCG2/CDH5/CLDN4/MAPK12/MYL2/NCF2/RAC1/ACTN4/CDC42/CLDN10/PRKCB/CLDN9/CLDN6/MSN/MYL9/PECAM1/MYL10/NCF4/VCL/F11R/PIK3CG/MMP9/CLDN5/ACTN1/VASP/CLDN17/PXN/ESAM
	sepsis	LDHA	KEGG_SYSTEMIC_LUPUS_ERYTHEMATOSUS	KEGG_SYSTEMIC_LUPUS_ERYTHEMATOSUS	50	0.509906	1.81236	0.00193716	0.0127709	0.00800543	2716	tags=32%, list=12%, signal=28%	ELANE/SSB/SNRPD1/HLA-DRA/C1QA/CD28/HLA-DMB/HLA-DQA1/HLA-DQB1/SNRPB/C1QB/HLA-DMA/HLA-DPA1/HLA-DRB4/CTSG/SNRPD3
	sepsis	LDHA	KEGG_AXON_GUIDANCE	KEGG_AXON_GUIDANCE	128	-0.360224	-1.58002	0.00222583	0.0141499	0.00886985	4942	tags=35%, list=21%, signal=28%	EPHB3/SEMA6A/CFL1/GNAI2/SEMA5A/SRGAP2/EFNA1/SEMA4G/SLIT1/MAPK1/SEMA6B/GSK3B/SEMA4A/PLXNA2/SEMA4B/SEMA4F/UNC5A/RAC1/CDC42/EFNA3/ABLIM1/KRAS/SEMA4C/EPHA8/SEMA3F/SEMA7A/NFATC4/CHP1/PAK2/MAPK3/RND1/PAK1/RHOD/PAK4/PLXNB1/SEMA6C/EPHB4/SEMA4D/EFNB3/CHP2/LIMK2/SEMA5B/NFAT5/PLXNC1/PPP3R1
	sepsis	LDHA	KEGG_RENAL_CELL_CARCINOMA	KEGG_RENAL_CELL_CARCINOMA	66	-0.424856	-1.65601	0.00241034	0.0147945	0.00927392	6328	tags=52%, list=27%, signal=38%	PAK3/EGLN3/PIK3R5/MAP2K2/VEGFC/TGFB3/PIK3CD/PIK3R2/CRK/PIK3CA/GAB1/PIK3CB/PGF/MAPK1/EP300/SLC2A1/CREBBP/RAC1/AKT1/CDC42/KRAS/RAPGEF1/CRKL/PAK2/MAPK3/FLCN/PAK1/SOS2/PAK4/TGFA/PIK3CG/RAF1/GRB2/EGLN1
	sepsis	LDHA	KEGG_PEROXISOME	KEGG_PEROXISOME	77	0.429679	1.62666	0.00253366	0.015033	0.00942342	5048	tags=43%, list=22%, signal=34%	SCP2/ABCD2/ABCD3/PRDX1/ECI2/PHYH/PEX3/GNPAT/PEX1/SOD1/AGPS/GSTK1/HSD17B4/PEX7/ACSL3/NUDT12/HACL1/IDH1/EHHADH/PEX2/EPHX2/PECR/PEX13/ACSL5/MPV17/PEX11B/SLC25A17/ECH1/PMVK/PEX12/ACSL6/PEX5/ACOT8
	sepsis	LDHA	KEGG_BASE_EXCISION_REPAIR	KEGG_BASE_EXCISION_REPAIR	32	0.551955	1.75014	0.00336703	0.0187291	0.0117403	4011	tags=38%, list=17%, signal=31%	UNG/PCNA/POLE4/TDG/APEX1/PARP2/POLE3/LIG1/FEN1/POLE2/HMGB1/POLE
	sepsis	LDHA	KEGG_EPITHELIAL_CELL_SIGNALING_IN_HELICOBACTER_PYLORI_INFECTION	KEGG_EPITHELIAL_CELL_SIGNALING_IN_HELICOBACTER_PYLORI_INFECTION	67	-0.41664	-1.63019	0.00331139	0.0187291	0.0117403	6228	tags=45%, list=27%, signal=33%	ATP6V1G2/ATP6V0A4/MAPK11/MAPK10/EGFR/ATP6V0B/RELA/CCL5/PLCG1/ATP6V0D2/ATP6V0E2/PLCG2/MAPK12/RAC1/NFKBIA/CDC42/IKBKG/PAK1/CXCR2/CXCL1/MAP2K4/ATP6V1B2/F11R/ATP6V1A/ATP6V0A1/CXCL8/LYN/ATP6V0C/CXCR1/GIT1
	sepsis	LDHA	KEGG_NEUROTROPHIN_SIGNALING_PATHWAY	KEGG_NEUROTROPHIN_SIGNALING_PATHWAY	122	-0.34971	-1.51656	0.00435764	0.0235048	0.014734	5208	tags=39%, list=22%, signal=30%	PIK3CD/PIK3R2/RHOA/CRK/PLCG1/PSEN1/PIK3CA/SH2B2/GAB1/NTRK2/CALML6/PIK3CB/NGFR/CALML3/CAMK2A/PLCG2/MAPK1/YWHAH/MAPK12/KIDINS220/GSK3B/ARHGDIB/RAC1/CAMK2G/AKT1/NFKBIA/CDC42/MAPKAPK2/NTRK3/KRAS/MAP3K5/RAPGEF1/NTF3/CRKL/MAPK3/IRS4/SOS2/NGF/SHC2/PIK3CG/RPS6KA5/RPS6KA1/RAF1/MAP3K3/IRS2/GRB2/FOXO3
	sepsis	LDHA	KEGG_NITROGEN_METABOLISM	KEGG_NITROGEN_METABOLISM	22	-0.572763	-1.73901	0.00496225	0.0259789	0.0162848	2243	tags=36%, list=10%, signal=33%	CA1/CA5A/CA7/CA2/GLUL/CA4/HAL/CA14
	sepsis	LDHA	KEGG_MAPK_SIGNALING_PATHWAY	KEGG_MAPK_SIGNALING_PATHWAY	254	-0.286558	-1.3575	0.00532926	0.0271031	0.0169895	6099	tags=39%, list=26%, signal=29%	MAPK8IP1/RASGRP4/MAPK11/MAPK10/MAPK8IP3/MAP3K11/EGFR/RASGRF2/MAP2K2/CACNB1/GNA12/EGF/RASGRF1/RELA/DUSP9/TGFB3/PPP3CA/CACNG3/FGF22/PLA2G2E/MAP3K12/CRK/FGF5/FGF16/PLA2G2D/CACNA1I/PLA2G5/MAPT/CACNG2/RELB/TGFBR2/PLA2G12B/NTRK2/FGF1/RASA2/TAB2/PLA2G3/MAPK1/TAOK1/PLA2G2A/FGF11/MAPK12/PRKACA/FGF4/CACNA1H/MAPK8IP2/CACNG4/RAC1/ELK1/AKT1/CDC42/MAPKAPK2/KRAS/MAP3K5/PRKCB/NR4A1/FGF6/NFATC4/NTF3/CRKL/CHP1/IL1…
	sepsis	LDHA	KEGG_INSULIN_SIGNALING_PATHWAY	KEGG_INSULIN_SIGNALING_PATHWAY	133	-0.342602	-1.51218	0.00567939	0.0273225	0.017127	6537	tags=43%, list=28%, signal=31%	FOXO1/PPP1R3C/SLC2A4/PTPN1/PTPRF/TRIP10/PRKAG3/ACACB/MAPK10/PIK3R5/PDE3B/MAP2K2/FLOT2/PIK3CD/PRKAR2A/PIK3R2/CRK/PIK3CA/SH2B2/SORBS1/CALML6/PIK3CB/PRKCZ/CALML3/RPTOR/RHOQ/MAPK1/HK1/PRKACA/GSK3B/PRKAR1B/FASN/ELK1/AKT1/KRAS/FLOT1/RAPGEF1/CRKL/SOCS3/MAPK3/IRS4/SOS2/MKNK1/MKNK2/G6PC2/SHC2/PYGL/INPP5K/PIK3CG/PPP1R3D/PRKAR1A/RAF1/IRS2/GRB2/PPP1R3B/CBL/PRKAR2B
	sepsis	LDHA	KEGG_JAK_STAT_SIGNALING_PATHWAY	KEGG_JAK_STAT_SIGNALING_PATHWAY	152	-0.325119	-1.45686	0.00553126	0.0273225	0.017127	5208	tags=34%, list=22%, signal=27%	PIK3CD/PIK3R2/CSF3R/IFNGR1/PIK3CA/EPO/CRLF2/IFNAR2/IFNK/IFNE/LEPR/PIK3CB/CCND2/IL3RA/PIAS1/GH2/SPRY1/CSF3/SPRY3/EP300/TYK2/IFNA16/IFNL1/IFNA17/IL19/CCND3/CREBBP/IL23A/AKT1/IL24/STAT6/CLCF1/CTF1/EPOR/SOCS3/CSF2RB/IFNAR1/SOS2/IFNGR2/IL6R/PIK3CG/STAT5A/STAT5B/JAK1/CNTFR/BCL2L1/GRB2/STAT3/SPRY4/IL13RA1/PIM1/CBL
	sepsis	LDHA	KEGG_NOTCH_SIGNALING_PATHWAY	KEGG_NOTCH_SIGNALING_PATHWAY	46	-0.449035	-1.60713	0.00649663	0.0304316	0.019076	5088	tags=46%, list=22%, signal=36%	JAG2/NCOR2/PSEN1/NOTCH3/APH1A/NUMBL/CIR1/KAT2A/EP300/RFNG/CREBBP/CTBP2/NCSTN/DLL4/RBPJL/DVL3/NOTCH2/NOTCH1/PTCRA/RBPJ/NUMB
	sepsis	LDHA	KEGG_GLIOMA	KEGG_GLIOMA	63	-0.408488	-1.57838	0.00711183	0.0324591	0.0203469	5860	tags=49%, list=25%, signal=37%	PIK3R5/EGFR/MAP2K2/EGF/PIK3CD/PIK3R2/PLCG1/PIK3CA/CALML6/CDKN1A/PIK3CB/CALML3/CAMK2A/PLCG2/MAPK1/E2F1/CAMK2G/AKT1/KRAS/PRKCB/E2F2/MAPK3/PTEN/SOS2/SHC2/TGFA/PIK3CG/E2F3/RAF1/GRB2/IGF1R
	sepsis	LDHA	KEGG_VIRAL_MYOCARDITIS	KEGG_VIRAL_MYOCARDITIS	65	0.425424	1.57544	0.0102303	0.0455247	0.028537	4499	tags=29%, list=19%, signal=24%	CASP3/HLA-DRA/MYH3/CD28/HLA-DMB/HLA-DQA1/HLA-DQB1/HLA-DMA/HLA-DPA1/HLA-F/HLA-DRB4/PRF1/ITGAL/MYH4/CD86/CYCS/SGCB/FYN/CD40
	sepsis	LDHA	KEGG_INOSITOL_PHOSPHATE_METABOLISM	KEGG_INOSITOL_PHOSPHATE_METABOLISM	54	-0.42116	-1.56057	0.0106208	0.0461099	0.0289039	5208	tags=44%, list=22%, signal=35%	PIK3CD/PLCG1/PIK3CA/PIK3CB/IPPK/PLCG2/PLCB2/ITPKB/PLCD1/INPP5J/PIP5K1A/PIK3C2B/PTEN/PIP5K1C/CDIPT/ITPK1/IMPA2/PLCB3/INPP5K/PIK3CG/PLCD3/MIOX/PLCD4/PIP4K2A
	sepsis	LDHA	KEGG_MISMATCH_REPAIR	KEGG_MISMATCH_REPAIR	22	0.580863	1.70977	0.0113094	0.0475011	0.0297759	5881	tags=59%, list=25%, signal=44%	RPA3/RFC4/MSH2/PCNA/MSH6/RFC2/LIG1/RFC5/RFC1/RFC3/RPA2/SSBP1/MLH1
	sepsis	LDHA	KEGG_ONE_CARBON_POOL_BY_FOLATE	KEGG_ONE_CARBON_POOL_BY_FOLATE	16	0.627631	1.67785	0.0117418	0.0475011	0.0297759	3793	tags=50%, list=16%, signal=42%	MTHFD1/TYMS/MTHFD2/DHFR/SHMT2/GART/MTR/MTFMT
	sepsis	LDHA	KEGG_PHOSPHATIDYLINOSITOL_SIGNALING_SYSTEM	KEGG_PHOSPHATIDYLINOSITOL_SIGNALING_SYSTEM	74	-0.383121	-1.54421	0.0116641	0.0475011	0.0297759	5918	tags=43%, list=25%, signal=32%	DGKZ/PIK3R5/INPP5A/PIK3CD/PIK3R2/PLCG1/PIK3CA/CALML6/PIK3CB/CALML3/IPPK/PLCG2/PLCB2/DGKG/ITPKB/PLCD1/CDS2/INPP5J/PIP5K1A/PRKCB/PIK3C2B/PTEN/PIP5K1C/CDIPT/ITPK1/IMPA2/PLCB3/INPP5K/PIK3CG/PLCD3/PLCD4/PIP4K2A
	sepsis	LDHA	KEGG_VEGF_SIGNALING_PATHWAY	KEGG_VEGF_SIGNALING_PATHWAY	71	-0.391348	-1.56192	0.0130986	0.0499129	0.0312878	6006	tags=52%, list=26%, signal=39%	MAPK11/PIK3R5/MAP2K2/PPP3CA/PIK3CD/PIK3R2/PLA2G2E/PLCG1/PLA2G2D/PIK3CA/PLA2G5/PLA2G12B/PIK3CB/SPHK2/PLCG2/PLA2G3/MAPK1/PLA2G2A/MAPK12/SH2D2A/RAC1/AKT1/CDC42/MAPKAPK2/KRAS/PRKCB/NFATC4/CHP1/MAPK3/SHC2/PTGS2/PIK3CG/CHP2/RAF1/PXN/NFAT5/PPP3R1
	sepsis	LDHA	KEGG_CALCIUM_SIGNALING_PATHWAY	KEGG_CALCIUM_SIGNALING_PATHWAY	172	-0.299691	-1.36058	0.0131793	0.0499129	0.0312878	5776	tags=30%, list=25%, signal=23%	LHCGR/EGFR/MYLK3/P2RX1/AGTR1/PPP3CA/SLC8A3/ADRB3/PLCG1/ADRA1B/CACNA1I/GNAL/CALML6/ATP2A1/SPHK2/CALML3/CAMK2A/PLCG2/PLCB2/GRIN2D/TRHR/ATP2B1/PRKACA/ITPKB/CACNA1H/PTGER1/BDKRB2/CAMK2G/ATP2B4/PLCD1/PRKCB/HTR6/CHP1/DRD5/GNAS/GRIN1/AVPR1B/ADCY4/PLCB3/TBXA2R/HRH2/PLCD3/CACNA1F/CHP2/PTAFR/PDE1B/MYLK2/CYSLTR2/PLCD4/GRPR/GNAQ/PPP3R1
	sepsis	LDHA	KEGG_CYTOKINE_CYTOKINE_RECEPTOR_INTERACTION	KEGG_CYTOKINE_CYTOKINE_RECEPTOR_INTERACTION	250	-0.277661	-1.3173	0.0129101	0.0499129	0.0312878	5947	tags=33%, list=25%, signal=25%	IL22RA1/IL17B/TNFRSF9/CXCL13/LIF/IL13/EGFR/EGF/OSM/VEGFC/TGFB3/FLT3/CSF3R/CCL5/IFNGR1/CCL20/BMP7/EPO/CRLF2/IFNAR2/CSF1/CX3CL1/TGFBR2/IFNK/IFNE/LEPR/NGFR/CCL21/INHBE/IL3RA/GH2/CSF3/IL25/IFNA16/CXCL5/IFNL1/CCL25/IFNA17/IL19/CCR4/IL23A/PLEKHO2/IL24/IL17RA/CXCL9/EDAR/CCR8/CLCF1/CTF1/TNFSF18/TNFSF4/INHBB/EPOR/IL1R1/CSF2RB/CCL22/EDA2R/IFNAR1/IL1B/IFNGR2/CXCR2/CXCL1/RELT/TNFSF14/IL18RAP/TNFRSF12A/IL6R/G…
	sepsis	LDHA	KEGG_TYPE_I_DIABETES_MELLITUS	KEGG_TYPE_I_DIABETES_MELLITUS	39	0.486093	1.60629	0.0135649	0.0503031	0.0315324	4892	tags=36%, list=21%, signal=28%	HLA-DRA/CD28/HLA-DMB/HLA-DQA1/HLA-DQB1/HLA-DMA/HLA-DPA1/HLA-F/HLA-DRB4/PRF1/CD86/LTA/IL12A/GZMB
	sepsis	LDHA	KEGG_ERBB_SIGNALING_PATHWAY	KEGG_ERBB_SIGNALING_PATHWAY	86	-0.375707	-1.55461	0.0139568	0.0507002	0.0317813	5934	tags=43%, list=25%, signal=32%	MAPK10/PIK3R5/EGFR/MAP2K2/EGF/PIK3CD/PIK3R2/CRK/PLCG1/PIK3CA/GAB1/CDKN1A/PIK3CB/CAMK2A/PLCG2/MAPK1/GSK3B/CAMK2G/ELK1/AKT1/KRAS/PRKCB/CRKL/PAK2/MAPK3/PAK1/SOS2/PAK4/MAP2K4/SHC2/TGFA/PIK3CG/STAT5A/STAT5B/RAF1/GRB2/CBL
	sepsis	LDHA	KEGG_CHRONIC_MYELOID_LEUKEMIA	KEGG_CHRONIC_MYELOID_LEUKEMIA	72	-0.381752	-1.53236	0.0147266	0.0516425	0.032372	5860	tags=46%, list=25%, signal=34%	PIK3R5/MAP2K2/RELA/TGFB3/BCR/PIK3CD/PIK3R2/CRK/PIK3CA/TGFBR2/CDKN1A/PIK3CB/MAPK1/E2F1/AKT1/NFKBIA/CTBP2/KRAS/E2F2/CRKL/MAPK3/IKBKG/SOS2/SHC2/PIK3CG/STAT5A/STAT5B/E2F3/RAF1/BCL2L1/GRB2/GAB2/CBL
	sepsis	LDHA	KEGG_NON_SMALL_CELL_LUNG_CANCER	KEGG_NON_SMALL_CELL_LUNG_CANCER	54	-0.41265	-1.52903	0.0147964	0.0516425	0.032372	5860	tags=50%, list=25%, signal=38%	PIK3R5/EGFR/MAP2K2/EGF/PIK3CD/PIK3R2/PLCG1/PIK3CA/PIK3CB/PLCG2/MAPK1/RXRG/E2F1/AKT1/KRAS/PRKCB/E2F2/MAPK3/SOS2/TGFA/PIK3CG/STK4/RXRA/E2F3/RAF1/GRB2/FOXO3
	sepsis	LDHA	KEGG_PRIMARY_IMMUNODEFICIENCY	KEGG_PRIMARY_IMMUNODEFICIENCY	35	0.506223	1.63208	0.015341	0.0525133	0.0329179	3946	tags=40%, list=17%, signal=33%	BLNK/CD79A/ZAP70/UNG/RFXAP/ICOS/ADA/CD3D/IGLL1/LCK/BTK/RFX5/DCLRE1C/TAP1
	sepsis	LDHA	KEGG_GAP_JUNCTION	KEGG_GAP_JUNCTION	84	-0.369771	-1.5213	0.0165923	0.055725	0.0349311	3899	tags=30%, list=17%, signal=25%	PLCB2/MAPK1/TUBB4A/TUBA1B/PRKACA/TUBA8/TUBA1C/KRAS/TUBA1A/PRKCB/GJD2/TUBB4B/MAP3K2/MAPK3/CSNK1D/SOS2/GNAS/ADCY4/PLCB3/RAF1/GNAQ/TUBB1/GRB2/TUBB3/TUBB2A
	sepsis	LDHA	KEGG_UBIQUITIN_MEDIATED_PROTEOLYSIS	KEGG_UBIQUITIN_MEDIATED_PROTEOLYSIS	125	0.350729	1.44351	0.0184627	0.0608586	0.0381491	5877	tags=42%, list=25%, signal=31%	UBE2E1/FANCL/UBE2Q2/UBE2S/BIRC3/UBA3/ANAPC10/HERC2/CDC23/NEDD4/ANAPC4/UBE2E2/RCHY1/SKP2/CDC26/FBXO4/CUL2/CUL1/DDB2/PIAS3/RBX1/WWP1/FBXW8/BIRC2/UBE2L6/SOCS1/UBA6/ANAPC7/RNF7/CUL5/UBE2N/TRIM32/ANAPC11/UBE3C/ERCC8/UBR5/CBLB/KEAP1/UBE2J1/PIAS2/MID1/BIRC6/KLHL13/ANAPC5/UBE2D2/CDC16/STUB1/SMURF2/KLHL9/UBE3A/TRIM37/PML
	sepsis	LDHA	KEGG_FATTY_ACID_METABOLISM	KEGG_FATTY_ACID_METABOLISM	40	0.461571	1.53605	0.0196228	0.0635066	0.039809	5422	tags=45%, list=23%, signal=35%	ACADM/ECI2/ECI1/ACADSB/ADH5/CPT2/ALDH2/HADH/ACSL3/EHHADH/ACAT2/CPT1C/ACSL5/ACAT1/ACSL6/HADHB/ADH1A/ALDH3A2
	sepsis	LDHA	KEGG_GLYCOLYSIS_GLUCONEOGENESIS	KEGG_GLYCOLYSIS_GLUCONEOGENESIS	60	0.414928	1.51447	0.0210346	0.0668601	0.0419111	5505	tags=35%, list=24%, signal=27%	AKR1A1/LDHA/DLAT/PDHB/ADH5/HK3/LDHB/PDHA1/DLD/ALDH2/ENO2/GALM/GPI/PCK2/HK2/FBP1/ADH1A/PGAM1/ALDH3A2/ENO3/PGM1
	sepsis	LDHA	KEGG_BASAL_TRANSCRIPTION_FACTORS	KEGG_BASAL_TRANSCRIPTION_FACTORS	32	0.483422	1.53284	0.0227131	0.0709287	0.0444615	4260	tags=41%, list=18%, signal=33%	TAF5/GTF2I/GTF2B/GTF2F2/TAF4B/GTF2H3/TAF13/GTF2A2/GTF2E1/TAF11/GTF2E2/TAF7/GTF2H4
	sepsis	LDHA	KEGG_PYRUVATE_METABOLISM	KEGG_PYRUVATE_METABOLISM	39	0.4553	1.50454	0.025154	0.0771968	0.0483907	5422	tags=49%, list=23%, signal=37%	ACYP1/LDHA/DLAT/MDH1/PDHB/LDHB/PDHA1/DLD/ALDH2/AKR1B1/GLO1/ACAT2/PCK2/ME1/GRHPR/ACAT1/ME2/MDH2/ALDH3A2
	sepsis	LDHA	KEGG_RETINOL_METABOLISM	KEGG_RETINOL_METABOLISM	45	-0.41572	-1.48653	0.0305856	0.0909045	0.0569833	4106	tags=33%, list=18%, signal=28%	CYP2B6/CYP2A13/RDH12/CYP3A4/CYP1A1/CYP2C19/ALDH1A2/RDH16/CYP2A7/CYP2A6/RDH8/CYP1A2/RDH5/DHRS9/DGAT2
	sepsis	LDHA	KEGG_GNRH_SIGNALING_PATHWAY	KEGG_GNRH_SIGNALING_PATHWAY	92	-0.338783	-1.42512	0.0311527	0.0909045	0.0569833	5103	tags=37%, list=22%, signal=29%	PLA2G2E/PLA2G2D/PLA2G5/PLA2G12B/MMP2/CALML6/ADCY6/CALML3/CAMK2A/PLCB2/PLA2G3/MAPK1/PLA2G2A/MAPK12/PRKACA/CAMK2G/ELK1/CDC42/KRAS/PRKCB/MAP3K2/MAPK3/SOS2/GNAS/MAP2K4/ADCY4/PLCB3/GNRH2/CACNA1F/MMP14/RAF1/MAP3K3/GNAQ/GRB2
	sepsis	LDHA	KEGG_APOPTOSIS	KEGG_APOPTOSIS	87	-0.338649	-1.40026	0.030703	0.0909045	0.0569833	2822	tags=26%, list=12%, signal=23%	XIAP/AKT1/NFKBIA/CASP8/CHP1/IL1R1/CSF2RB/TRAF2/IL1B/IKBKG/NGF/CFLAR/PIK3CG/CHP2/PRKAR1A/APAF1/TNFRSF10C/BCL2L1/TNFRSF1A/ENDOD1/PPP3R1/IL1RAP/PRKAR2B
	sepsis	LDHA	KEGG_ENDOCYTOSIS	KEGG_ENDOCYTOSIS	170	-0.275709	-1.25388	0.0338154	0.0970828	0.0608562	6087	tags=33%, list=26%, signal=25%	GRK5/SH3GLB2/GRK1/STAMBP/RAB11FIP4/IQSEC2/PARD3/MVB12B/EGFR/DNM1/EGF/ACAP1/RUFY1/ADRB3/SH3GLB1/SH3GL3/ARFGAP1/ARAP1/CHMP2A/RAB11FIP5/PRKCZ/RAB5A/PARD6A/GRK6/EPN3/ASAP3/PSD/RAB31/SH3KBP1/CDC42/PIP5K1A/ACAP2/ARRB2/RET/SH3GL1/PSD2/EHD2/AP2A1/PIP5K1C/CXCR2/DAB2/ARAP3/EPN1/AP2B1/SMAP2/RAB5C/IQSEC1/VPS37C/HSPA6/ASAP1/CXCR1/IGF1R/RAB5B/RAB11FIP1/CBL/GIT1
	sepsis	LDHA	KEGG_HOMOLOGOUS_RECOMBINATION	KEGG_HOMOLOGOUS_RECOMBINATION	26	0.507175	1.5451	0.0344037	0.097204	0.0609322	5347	tags=46%, list=23%, signal=36%	RPA3/RAD50/RAD54B/BLM/EME1/BRCA2/MUS81/RAD51D/RAD52/TOP3B/RPA2/SSBP1
	sepsis	LDHA	KEGG_CYTOSOLIC_DNA_SENSING_PATHWAY	KEGG_CYTOSOLIC_DNA_SENSING_PATHWAY	49	0.423539	1.50514	0.0354206	0.0985136	0.0617531	4849	tags=37%, list=21%, signal=29%	CXCL10/IRF7/POLR3GL/ZBP1/CASP1/CCL4/AIM2/POLR1C/IKBKB/IRF3/POLR3C/POLR3K/IL18/TBK1/POLR3F/CHUK/RIPK3/IFNA2
	sepsis	LDHA	KEGG_VASCULAR_SMOOTH_MUSCLE_CONTRACTION	KEGG_VASCULAR_SMOOTH_MUSCLE_CONTRACTION	103	-0.32886	-1.39749	0.0388666	0.104505	0.0655088	5738	tags=37%, list=25%, signal=28%	PPP1R12A/MAP2K2/CYP4A11/MYLK3/GNA12/AGTR1/RHOA/PLA2G2E/PLA2G2D/ADRA1B/PLA2G5/RAMP2/PLA2G12B/CALML6/ADCY6/CALML3/PLCB2/PLA2G3/MAPK1/NPR1/PLA2G2A/PRKACA/ARHGEF1/RAMP1/PRKCB/MAPK3/PTGIR/MYL9/GNAS/PPP1R12B/AVPR1B/ADCY4/PLCB3/CACNA1F/MYLK2/RAF1/GNAQ/RAMP3
	sepsis	LDHA	KEGG_PURINE_METABOLISM	KEGG_PURINE_METABOLISM	145	0.332645	1.39176	0.0393362	0.104505	0.0655088	4328	tags=28%, list=19%, signal=23%	RRM2/PNPT1/POLR2K/DCK/POLE4/NUDT9/PFAS/ADK/PRIM2/ADSL/NME1/POLR3GL/NME7/PPAT/PRPS2/PAICS/ADA/POLR2D/RRM1/HPRT1/ADPRM/POLR2H/GART/POLR1C/PNP/POLE3/AK2/PRPS1/POLR3C/NT5E/PRIM1/POLR2G/POLE2/POLR3K/POLR2E/POLE/PDE8A/APRT/POLR1B/POLR3F
	sepsis	LDHA	KEGG_ADHERENS_JUNCTION	KEGG_ADHERENS_JUNCTION	66	-0.349791	-1.36342	0.0385978	0.104505	0.0655088	6222	tags=36%, list=27%, signal=27%	PTPN1/PTPRF/PARD3/EGFR/RHOA/SORBS1/SNAI1/ACTN3/TGFBR2/BAIAP2/MAPK1/EP300/CREBBP/RAC1/ACTN4/CDC42/MAPK3/VCL/PTPRJ/WAS/ACTN1/IGF1R/IQGAP1/WASF2
	sepsis	LDHA	KEGG_ANTIGEN_PROCESSING_AND_PRESENTATION	KEGG_ANTIGEN_PROCESSING_AND_PRESENTATION	74	0.375439	1.40701	0.0414482	0.108497	0.0680109	4043	tags=26%, list=17%, signal=21%	HSP90AA1/HLA-DRA/RFXAP/HLA-DMB/HLA-DQA1/HLA-DQB1/HSP90AB1/HLA-DMA/NFYB/HLA-DPA1/HLA-F/HLA-DRB4/HSPA2/KLRC3/HSPA4/RFX5/PDIA3/TAP1/LTA
	sepsis	LDHA	KEGG_RNA_POLYMERASE	KEGG_RNA_POLYMERASE	27	0.497177	1.52134	0.0436927	0.112714	0.0706548	6841	tags=67%, list=29%, signal=47%	POLR2K/POLR3GL/POLR2D/POLR2H/POLR1C/POLR3C/POLR2G/POLR3K/POLR2E/POLR1B/POLR3F/POLR2B/POLR2J/POLR2L/POLR3B/POLR3G/POLR3A/POLR2I
	sepsis	LDHA	KEGG_TASTE_TRANSDUCTION	KEGG_TASTE_TRANSDUCTION	44	-0.421016	-1.50533	0.045697	0.115042	0.0721138	4872	tags=41%, list=21%, signal=32%	TAS2R38/SCNN1A/TAS2R45/ADCY6/TAS2R3/GRM4/PLCB2/PRKACA/TAS2R4/TAS2R7/SCNN1B/GNB1/GNB3/TAS1R2/GNAS/TAS2R39/ADCY4/GNG3
	sepsis	LDHA	KEGG_PANCREATIC_CANCER	KEGG_PANCREATIC_CANCER	69	-0.355502	-1.39786	0.0458875	0.115042	0.0721138	5934	tags=43%, list=25%, signal=33%	MAPK10/PIK3R5/EGFR/EGF/RELA/VEGFC/TGFB3/PIK3CD/PIK3R2/PIK3CA/TGFBR2/PIK3CB/PGF/MAPK1/E2F1/RAC1/AKT1/CDC42/KRAS/E2F2/MAPK3/IKBKG/TGFA/PIK3CG/JAK1/E2F3/RALBP1/RAF1/BCL2L1/STAT3
	sepsis	LDHA	KEGG_ADIPOCYTOKINE_SIGNALING_PATHWAY	KEGG_ADIPOCYTOKINE_SIGNALING_PATHWAY	65	-0.354992	-1.37701	0.0466847	0.115415	0.0723476	6566	tags=46%, list=28%, signal=33%	TNFRSF1B/RXRB/SLC2A4/ADIPOQ/PRKAG3/ACACB/MAPK10/TRADD/RELA/CAMKK2/ACSL4/LEPR/CAMKK1/RXRG/AGRP/SLC2A1/AKT1/NFKBIA/STK11/SOCS3/TRAF2/IRS4/IKBKG/G6PC2/RXRA/ACSL1/IRS2/TNFRSF1A/STAT3/ADIPOR1
	sepsis	BIK	KEGG_RIBOSOME	KEGG_RIBOSOME	69	0.688012	2.66147	1e-10	1.78e-08	1.54737e-08	2909	tags=68%, list=12%, signal=60%	RPL34/RPS7/RPL35/RPL3/RPL31/RPS18/RPL22L1/RSL24D1/RPL22/RPL9/RPL36AL/RPL36/RPL6/RPS17/RPS25/RPL10A/RPL11/RPS24/RPS23/MRPL13/RPL15/RPL14/RPL29/RPL24/RPS6/RPS5/RPL39/RPS4X/RPL27/RPL37/RPL19/RPS8/RPS10/RPLP0/RPS15A/RPL30/RPL32/FAU/RPL41/RPS19/RPL35A/RPS29/RPL12/RPL36A/RPL7/RPS21/RPL18
	sepsis	BIK	KEGG_CHEMOKINE_SIGNALING_PATHWAY	KEGG_CHEMOKINE_SIGNALING_PATHWAY	179	-0.427184	-1.89873	1.09415e-06	9.73791e-05	8.46524e-05	4466	tags=33%, list=19%, signal=27%	CX3CL1/ARRB2/SHC1/ADCY9/ADCY4/CXCL13/CCR6/GNG2/PAK1/PIK3R5/CCR4/CXCL3/CCR8/PIK3R2/CCL27/LYN/CCL13/PIK3CG/CCL25/ADCY7/GSK3A/JAK2/FGR/GNG3/ADCY5/CCL22/CCL26/PF4V1/NRAS/GNB2/GNGT1/JAK3/WAS/CCL7/GNB4/GRK1/PXN/STAT3/NFKBIA/GNGT2/CCL21/GNAI2/PTK2B/PLCB4/CXCR1/MAPK3/FOXO3/CXCL16/CCR3/HRAS/CCL23/STAT2/STAT1/CCR1/CX3CR1/CCL2/CCL4/CCL8/CXCL10
	sepsis	BIK	KEGG_NATURAL_KILLER_CELL_MEDIATED_CYTOTOXICITY	KEGG_NATURAL_KILLER_CELL_MEDIATED_CYTOTOXICITY	128	-0.464743	-1.99335	1.87406e-06	0.000111194	9.66622e-05	4103	tags=31%, list=18%, signal=26%	NFATC2/KLRC3/NFATC4/PAK1/PIK3R5/PPP3R2/NCR1/KIR2DL4/PIK3R2/HLA-C/PIK3CG/KIR2DS1/CSF2/NRAS/SH3BP2/TNFRSF10C/NCR3/HLA-G/FAS/HLA-B/PTK2B/LCP2/KIR2DS3/KIR3DL1/FCER1G/MAPK3/KIR2DS4/HLA-A/KIR2DS5/HRAS/FASLG/NFAT5/KIR2DL1/KIR2DL3/KIR2DL5A/PRF1/TNFSF10/KIR2DL2/GZMB/KLRD1
	sepsis	BIK	KEGG_SPLICEOSOME	KEGG_SPLICEOSOME	115	0.430636	1.82772	6.87339e-05	0.00305866	0.00265892	5405	tags=42%, list=23%, signal=32%	SNRPD2/PLRG1/SNRPD1/SYF2/SNRPG/XAB2/LSM8/SRSF8/CRNKL1/LSM3/PRPF38A/PRPF18/LSM7/LSM6/NCBP1/ALYREF/CWC15/SNW1/BCAS2/HNRNPA1/WBP11/THOC1/DDX46/SNRPB2/DHX15/DHX16/SNRPD3/LSM5/SNRPE/SRSF1/SNRNP200/SNRNP27/PHF5A/HNRNPK/AQR/SRSF3/SRSF6/DDX5/TRA2B/PPIL1/SMNDC1/NCBP2/TXNL4A/PPIH/SF3A3/PRPF3/PRPF19/PRPF38B
	sepsis	BIK	KEGG_ANTIGEN_PROCESSING_AND_PRESENTATION	KEGG_ANTIGEN_PROCESSING_AND_PRESENTATION	74	-0.477652	-1.86507	0.000203467	0.00724343	0.00629678	3273	tags=36%, list=14%, signal=31%	KIR2DL4/CIITA/HLA-C/HSPA1L/KIR2DS1/HLA-DPB1/B2M/TAPBP/KIR3DL3/HLA-G/HLA-B/CTSB/KIR2DS3/KIR3DL1/KIR2DS4/HLA-A/KIR2DS5/CTSL/HLA-F/KIR2DL1/KLRC4/KIR2DL3/TAP2/KIR2DL5A/TAP1/KIR2DL2/KLRD1
	sepsis	BIK	KEGG_PROTEIN_EXPORT	KEGG_PROTEIN_EXPORT	22	0.646147	1.96271	0.000465978	0.013824	0.0120173	3385	tags=55%, list=14%, signal=47%	IMMP1L/SRP19/SEC11A/SRP9/SRP54/SEC61G/SRP68/OXA1L/SRP14/SRPRB/SPCS1/SRP72
	sepsis	BIK	KEGG_NOD_LIKE_RECEPTOR_SIGNALING_PATHWAY	KEGG_NOD_LIKE_RECEPTOR_SIGNALING_PATHWAY	60	-0.464143	-1.73455	0.00174586	0.0388454	0.0337686	3266	tags=30%, list=14%, signal=26%	MAPK11/NOD2/CCL13/HSP90B1/NLRP3/CASP8/RIPK2/CCL7/NFKBIA/TNFAIP3/PYDC1/MAPK3/XIAP/IL1B/CCL2/CCL8/CASP5/NAIP
	sepsis	BIK	KEGG_NEUROACTIVE_LIGAND_RECEPTOR_INTERACTION	KEGG_NEUROACTIVE_LIGAND_RECEPTOR_INTERACTION	262	-0.314522	-1.47698	0.0015596	0.0388454	0.0337686	6168	tags=32%, list=26%, signal=24%	GALR1/F2R/GABRQ/TAAR8/GABRB2/PTGER1/NMUR2/ADORA2B/SSTR4/GABRG3/AVPR1B/PRLHR/CHRNB2/PTGDR/CHRNA2/LTB4R2/GRIN3A/GRIK3/GRID1/GHRHR/NPY2R/HRH1/GABRA5/GRM3/GABRA4/AVPR2/FSHB/ADRA1D/SSTR2/OPRL1/GALR3/GPR50/GRIK5/HCRTR2/GRIN2D/NTSR1/CHRM5/HTR7/CGA/NPFFR2/OPRD1/GIPR/CHRNG/CHRNA6/S1PR5/DRD2/GRID2/TBXA2R/BDKRB2/GRM8/PRSS2/ADRA1A/TAAR5/GABRR1/HRH3/PTGER4/PTAFR/ADRB1/S1PR2/LEP/P2RX3/CHRNE/MC3R/PTGIR/CCKAR/HT…
	sepsis	BIK	KEGG_CYTOKINE_CYTOKINE_RECEPTOR_INTERACTION	KEGG_CYTOKINE_CYTOKINE_RECEPTOR_INTERACTION	250	-0.315896	-1.46326	0.0022233	0.0439718	0.0382251	4194	tags=29%, list=18%, signal=24%	GDF5/CXCL13/CCR6/BMP7/IL12RB1/TGFB2/CD40/IL23R/IL15RA/IL5RA/CCR4/TPO/CXCL3/BMPR2/IL10RB/CCR8/CCL27/IL4/IL23A/IL12RB2/TNFRSF1A/CCL13/TNFSF9/AMHR2/CCL25/IL20/IL3RA/CD70/EPO/ACVRL1/CCL22/INHBC/CSF2/CCL26/TNFSF14/PF4V1/CTF1/TGFB1/LEP/TNFRSF13C/TNFRSF10C/IL12A/CLCF1/IL17B/CCL7/IL20RB/LIF/TNFSF13B/PDGFA/CCL21/FAS/TNFRSF13B/OSM/CXCR1/RELT/NGFR/IL2RB/CXCL16/TNFRSF18/CCR3/CNTFR/IL18RAP/IL1B/CCL23/FASLG/CC…
	sepsis	BIK	KEGG_MISMATCH_REPAIR	KEGG_MISMATCH_REPAIR	22	0.595166	1.80785	0.00307763	0.0498017	0.043293	6091	tags=59%, list=26%, signal=44%	MSH2/RFC4/RFC1/RPA4/MSH6/MSH3/RFC3/RPA1/MLH1/POLD2/RFC2/PCNA/LIG1
	sepsis	BIK	KEGG_RNA_DEGRADATION	KEGG_RNA_DEGRADATION	51	0.455362	1.66689	0.0030156	0.0498017	0.043293	3456	tags=33%, list=15%, signal=28%	EXOSC10/LSM8/DCP1B/ENO3/LSM3/DDX6/CNOT6/C1D/LSM7/LSM6/EXOSC6/MPHOSPH6/HSPD1/EXOSC8/DCPS/LSM5/EXOSC1
	sepsis	BIK	KEGG_ENDOCYTOSIS	KEGG_ENDOCYTOSIS	170	-0.335076	-1.47991	0.00343516	0.0509549	0.0442955	5864	tags=32%, list=25%, signal=24%	MVB12B/SRC/NEDD4L/EHD1/ASAP3/CHMP6/RAB5A/GRK6/CHMP4B/ARFGAP3/IL2RG/SNF8/PSD2/ARRB2/CBLC/PIKFYVE/ITCH/AP2M1/RAB5C/RAB5B/EPN3/TFRC/ARFGAP1/VPS4A/ACAP2/HLA-C/HSPA1L/CHMP5/AP2S1/LDLR/SH3GL1/PIP5K1B/VPS37C/ADRB1/CBL/RAB11FIP4/HLA-G/GRK1/SH3GLB2/HLA-B/ASAP1/IQSEC2/EPN1/CXCR1/GIT1/AGAP1/IL2RB/HLA-A/ADRB2/HLA-F/DAB2/AP2A1/HRAS/PARD6A
	sepsis	BIK	KEGG_B_CELL_RECEPTOR_SIGNALING_PATHWAY	KEGG_B_CELL_RECEPTOR_SIGNALING_PATHWAY	75	-0.415561	-1.62206	0.00497331	0.068096	0.0591964	6155	tags=41%, list=26%, signal=31%	KRAS/RAC3/SOS1/PPP3R1/PTPN6/VAV2/CHUK/MAP2K2/IKBKG/CD79A/INPP5D/RASGRP3/NFATC2/NFATC4/LILRB3/PIK3R5/PPP3R2/NFKBIE/PIK3R2/LYN/PIK3CG/CARD11/NRAS/DAPP1/NFKBIA/MAPK3/IFITM1/FOS/PIK3AP1/HRAS/NFAT5
	sepsis	BIK	KEGG_OXIDATIVE_PHOSPHORYLATION	KEGG_OXIDATIVE_PHOSPHORYLATION	95	0.387685	1.58703	0.00725794	0.0922796	0.0802194	5689	tags=40%, list=24%, signal=30%	PPA1/COX6C/COX7C/ATP6V1G1/NDUFA4/SDHD/ATP6V1G2/NDUFB10/COX7A2/ATP6V1E1/UQCRB/NDUFB5/ATP6V1C1/NDUFA1/NDUFA5/NDUFV2/ATP6V1G3/COX5B/COX7B/NDUFS6/NDUFA9/COX7A2L/NDUFS3/NDUFB9/NDUFB4/COX17/COX11/NDUFS4/ATP6V0B/NDUFB8/UQCRC1/NDUFS7/UQCRFS1/COX4I1/NDUFAB1/ATP4A/SDHC/ATP6V0D1
	sepsis	BIK	KEGG_PROPANOATE_METABOLISM	KEGG_PROPANOATE_METABOLISM	31	0.507443	1.66402	0.0087436	0.103757	0.0901971	6391	tags=55%, list=27%, signal=40%	LDHB/ALDH2/LDHAL6B/SUCLG2/SUCLA2/ECHS1/ALDH9A1/MCEE/ACAT1/LDHA/ACADM/HIBCH/HADHA/ACSS3/ACACB/PCCB/ALDH6A1
	sepsis	BIK	KEGG_DNA_REPLICATION	KEGG_DNA_REPLICATION	36	0.481765	1.63129	0.0116688	0.123653	0.107493	6384	tags=42%, list=27%, signal=30%	RFC4/PRIM2/RNASEH2A/POLE4/RFC1/RPA4/RFC3/RPA1/POLD2/POLE2/RNASEH2C/RFC2/PCNA/LIG1/MCM3
	sepsis	BIK	KEGG_RIG_I_LIKE_RECEPTOR_SIGNALING_PATHWAY	KEGG_RIG_I_LIKE_RECEPTOR_SIGNALING_PATHWAY	66	-0.406996	-1.55618	0.0118096	0.123653	0.107493	3422	tags=21%, list=15%, signal=18%	CASP10/MAPK11/OTUD5/RIPK1/IL12A/CASP8/NFKBIA/DHX58/DDX3Y/ISG15/IRF7/IFIH1/TBKBP1/CXCL10
	sepsis	BIK	KEGG_JAK_STAT_SIGNALING_PATHWAY	KEGG_JAK_STAT_SIGNALING_PATHWAY	152	-0.324503	-1.42285	0.0139139	0.137593	0.119611	4093	tags=26%, list=18%, signal=22%	CBLC/IL12RB1/IL23R/IL15RA/IL5RA/PIK3R5/SPRY3/TPO/SPRY4/IRF9/IL10RB/PIK3R2/IL4/EP300/IL23A/IL12RB2/PIK3CG/IL20/IL3RA/JAK2/EPO/CSF2/SOCS3/CTF1/LEP/IL12A/CBL/JAK3/SOCS1/CLCF1/IL20RB/STAT3/LIF/OSM/IL2RB/CNTFR/PIM1/STAT2/STAT1/BCL2L1
	sepsis	BIK	KEGG_COMPLEMENT_AND_COAGULATION_CASCADES	KEGG_COMPLEMENT_AND_COAGULATION_CASCADES	67	-0.390566	-1.49976	0.0161007	0.14349	0.124737	6176	tags=43%, list=26%, signal=32%	MASP2/F2R/FGA/CPB2/FGB/CD59/F7/SERPINF2/SERPINE1/F13B/F10/F3/KLKB1/SERPINA1/C8A/THBD/C1R/VWF/BDKRB2/C4BPB/PLAU/CFB/C1QC/C3/C1QB/CFD/C3AR1/C1QA/SERPING1
	sepsis	BIK	KEGG_ADIPOCYTOKINE_SIGNALING_PATHWAY	KEGG_ADIPOCYTOKINE_SIGNALING_PATHWAY	65	-0.386594	-1.4747	0.0169286	0.14349	0.124737	4622	tags=34%, list=20%, signal=27%	IRS1/IKBKG/ADIPOQ/PRKAG2/PRKAB2/RXRA/CAMKK1/PCK1/CD36/NFKBIE/PRKAG3/POMC/TNFRSF1A/JAK2/SOCS3/LEP/STAT3/NFKBIA/STK11/ADIPOR2/SLC2A4/ADIPOR1
	sepsis	BIK	KEGG_TOLL_LIKE_RECEPTOR_SIGNALING_PATHWAY	KEGG_TOLL_LIKE_RECEPTOR_SIGNALING_PATHWAY	97	-0.359521	-1.47157	0.0162005	0.14349	0.124737	3266	tags=22%, list=14%, signal=19%	MAPK11/PIK3R2/TLR3/PIK3CG/RIPK1/MYD88/MAP3K8/TLR1/IL12A/CASP8/NFKBIA/TICAM1/MAPK3/TLR6/FOS/IL1B/IRF7/STAT1/TLR7/CCL4/CXCL10
	sepsis	BIK	KEGG_DORSO_VENTRAL_AXIS_FORMATION	KEGG_DORSO_VENTRAL_AXIS_FORMATION	23	-0.539185	-1.63367	0.0184545	0.149313	0.129799	1979	tags=22%, list=8%, signal=20%	NOTCH2/ETV6/MAPK3/PIWIL4/ETV7
	sepsis	BIK	KEGG_NOTCH_SIGNALING_PATHWAY	KEGG_NOTCH_SIGNALING_PATHWAY	46	-0.427002	-1.52099	0.0194695	0.150677	0.130985	4601	tags=37%, list=20%, signal=30%	NUMB/DTX1/DTX3/NOTCH1/LFNG/DVL3/RBPJL/MAML3/EP300/NOTCH2/MAML2/ADAM17/PTCRA/KAT2A/RBPJ/DLL4/DTX3L
	sepsis	BIK	KEGG_PANTOTHENATE_AND_COA_BIOSYNTHESIS	KEGG_PANTOTHENATE_AND_COA_BIOSYNTHESIS	16	0.622218	1.74777	0.0213059	0.158019	0.137367	152	tags=12%, list=1%, signal=12%	VNN1/BCAT1
	sepsis	BIK	KEGG_TYPE_I_DIABETES_MELLITUS	KEGG_TYPE_I_DIABETES_MELLITUS	39	-0.436505	-1.48	0.0243513	0.173381	0.150722	2983	tags=33%, list=13%, signal=29%	HLA-C/PTPRN2/HLA-DPB1/IL12A/HLA-G/FAS/HLA-B/HLA-A/HLA-F/IL1B/FASLG/PRF1/GZMB
	sepsis	BIK	KEGG_STARCH_AND_SUCROSE_METABOLISM	KEGG_STARCH_AND_SUCROSE_METABOLISM	35	0.454245	1.52422	0.0278955	0.190469	0.165577	6128	tags=37%, list=26%, signal=27%	PGM1/UXS1/MGAM/GPI/PGM2/UGDH/PYGL/GBE1/HK2/UGT2B17/HK1/GYS1/UGT2B15
	sepsis	BIK	KEGG_CHRONIC_MYELOID_LEUKEMIA	KEGG_CHRONIC_MYELOID_LEUKEMIA	72	-0.363746	-1.41131	0.0288914	0.190469	0.165577	5228	tags=29%, list=22%, signal=23%	CHUK/SHC3/MAP2K2/IKBKG/SHC1/CBLC/TGFB2/PIK3R5/PIK3R2/PIK3CG/NRAS/TGFB1/CBL/E2F2/NFKBIA/ABL1/E2F1/MAPK3/HRAS/CDKN1A/BCL2L1
	sepsis	BIK	KEGG_MATURITY_ONSET_DIABETES_OF_THE_YOUNG	KEGG_MATURITY_ONSET_DIABETES_OF_THE_YOUNG	23	-0.517593	-1.56825	0.0319948	0.203395	0.176813	2868	tags=39%, list=12%, signal=34%	IAPP/GCK/PDX1/ONECUT1/NKX6-1/HHEX/NEUROG3/PKLR/MNX1
	sepsis	BIK	KEGG_AXON_GUIDANCE	KEGG_AXON_GUIDANCE	128	-0.310559	-1.33203	0.0339844	0.208594	0.181332	6155	tags=38%, list=26%, signal=28%	KRAS/SRGAP3/EFNB1/RAC3/PPP3R1/SEMA6D/PLXNA1/RHOD/EPHB2/NTNG1/EPHA7/PAK4/SEMA3F/SEMA3A/PAK2/EPHB4/SEMA3B/CFL1/PLXNC1/UNC5B/NFATC2/EFNA2/UNC5C/SEMA4C/EPHA8/NFATC4/PAK1/PPP3R2/SLIT1/ARHGEF12/EPHA1/DPYSL5/SEMA4G/SEMA4B/NTN4/SEMA7A/NRAS/PLXNB1/GNAI2/ABL1/PAK6/NGEF/RND1/MAPK3/SEMA5B/LIMK2/SRGAP2/HRAS/NFAT5
	sepsis	BIK	KEGG_ALLOGRAFT_REJECTION	KEGG_ALLOGRAFT_REJECTION	33	-0.441509	-1.44122	0.0470929	0.256013	0.222555	3125	tags=36%, list=13%, signal=32%	IL4/HLA-C/HLA-DPB1/IL12A/HLA-G/FAS/HLA-B/HLA-A/HLA-F/FASLG/PRF1/GZMB
	sepsis	BIK	KEGG_VEGF_SIGNALING_PATHWAY	KEGG_VEGF_SIGNALING_PATHWAY	71	-0.355926	-1.37157	0.0493359	0.256013	0.222555	6155	tags=34%, list=26%, signal=25%	KRAS/RAC3/PPP3R1/SRC/PLA2G3/CASP9/SH2D2A/MAPK14/PLA2G5/MAP2K2/NFATC2/NFATC4/PIK3R5/PPP3R2/MAPK11/PIK3R2/PIK3CG/NRAS/PLA2G2A/PXN/MAPK3/PTGS2/HRAS/NFAT5
	sepsis	CNIH4	KEGG_ANTIGEN_PROCESSING_AND_PRESENTATION	KEGG_ANTIGEN_PROCESSING_AND_PRESENTATION	74	-0.524035	-2.04509	0.000112248	0.0188899	0.0167562	4367	tags=43%, list=19%, signal=35%	HLA-DPB1/IFNA2/CD74/HLA-G/HSP90AA1/RFX5/HSPA2/KIR2DL4/PDIA3/HSPA1L/TAP2/IFNA17/PSME3/KLRC3/CALR/CTSB/CD8A/CREB1/KIR3DL1/KLRD1/KIR2DS3/TAPBP/CD4/HSP90AB1/KIR2DL2/KIR2DS4/KIR2DL1/KIR2DL3/KIR2DS5/KIR3DL3/KIR2DL5A/HLA-DRB4
	sepsis	CNIH4	KEGG_OXIDATIVE_PHOSPHORYLATION	KEGG_OXIDATIVE_PHOSPHORYLATION	95	0.463223	1.83572	0.000212246	0.0188899	0.0167562	5257	tags=48%, list=23%, signal=38%	UQCRQ/NDUFA4/COX7C/COX7A2/COX7B/COX6C/ATP6V1G1/COX8A/COX5B/TCIRG1/NDUFA5/CYC1/SDHC/NDUFS4/NDUFB3/NDUFB6/NDUFS3/NDUFB2/UQCRC1/NDUFS1/NDUFS6/UQCR11/ATP6V1E2/COX7A1/COX6A1/NDUFA7/SDHB/NDUFB10/NDUFB5/COX5A/NDUFB4/ATP6V1B1/ATP6V1G3/COX17/NDUFV3/NDUFA4L2/NDUFS7/UQCR10/ATP6V0E1/UQCRFS1/NDUFB7/NDUFA11/COX15/COX4I2/NDUFV2/NDUFB8
	sepsis	CNIH4	KEGG_PYRIMIDINE_METABOLISM	KEGG_PYRIMIDINE_METABOLISM	91	0.437381	1.73055	0.000955009	0.0535692	0.0475185	2951	tags=26%, list=13%, signal=23%	TYMP/POLR2K/CDA/RRM2B/CMPK2/UPP1/POLE4/NME3/DCK/PNPT1/POLR2L/TK2/TYMS/POLR2C/POLR2I/RRM2/UPRT/DUT/PRIM2/POLD3/POLR3K/ENTPD6/ENTPD1/NUDT2
	sepsis	CNIH4	KEGG_NATURAL_KILLER_CELL_MEDIATED_CYTOTOXICITY	KEGG_NATURAL_KILLER_CELL_MEDIATED_CYTOTOXICITY	128	-0.384661	-1.65686	0.00150475	0.0535692	0.0475185	2910	tags=25%, list=12%, signal=22%	FASLG/RAC2/SH2D1B/MAP2K1/IFNA17/GZMB/RAET1E/FCER1G/ULBP3/KLRC3/NFATC1/PIK3R2/NFATC3/PIK3CD/SHC2/ICAM1/KIR3DL1/KLRD1/KIR2DS3/LCK/TNFRSF10C/PRKCB/CHP1/KIR2DL2/CD247/KIR2DS4/KIR2DL1/KIR2DL3/MAPK3/KIR2DS5/KIR2DL5A/PRF1
	sepsis	CNIH4	KEGG_NEUROACTIVE_LIGAND_RECEPTOR_INTERACTION	KEGG_NEUROACTIVE_LIGAND_RECEPTOR_INTERACTION	262	-0.317303	-1.49716	0.0012304	0.0535692	0.0475185	7414	tags=43%, list=32%, signal=30%	S1PR4/HRH2/PARD3/HTR2B/FSHR/EDNRA/CHRNB4/GLRA2/BDKRB1/CHRNA4/GABRQ/P2RX2/RXFP2/TSHB/ADORA2B/HTR6/LEP/MCHR2/MC1R/PRSS3/GABRB3/GABRG3/S1PR2/OPRK1/GPR35/HTR1D/GRID2/GLP1R/GABRR2/CHRNA3/SSTR3/ADRB1/P2RY10/GABRD/GCGR/CALCRL/ADRB3/P2RY13/P2RX6/TACR2/AVPR2/CHRNA1/GRIN2C/PTAFR/ADRA1A/CHRNA2/LEPR/MC3R/CHRNB3/HTR1F/HCRTR1/P2RX5/PRSS2/F2RL3/GRIA4/HTR5A/TAAR8/GRM6/CHRM5/MTNR1B/HCRTR2/DRD2/TBXA2R/F2R/CHRM2/GA…
	sepsis	CNIH4	KEGG_PRIMARY_IMMUNODEFICIENCY	KEGG_PRIMARY_IMMUNODEFICIENCY	35	-0.539957	-1.81361	0.00333167	0.0919263	0.0815432	3796	tags=43%, list=16%, signal=36%	TNFRSF13C/RFX5/ZAP70/BLNK/TAP2/IL7R/IKBKG/JAK3/CD40LG/CD8A/CD79A/LCK/CD4/CD3E/IL2RG
	sepsis	CNIH4	KEGG_OLFACTORY_TRANSDUCTION	KEGG_OLFACTORY_TRANSDUCTION	108	-0.390409	-1.63727	0.00361508	0.0919263	0.0815432	5649	tags=38%, list=24%, signal=29%	OR2C1/CAMK2B/OR5V1/OR14J1/OR2H1/OR2B6/OR52A1/OR11A1/OR2C3/OR51E1/PRKACA/GNAL/OR51B5/OR5P2/OR7C2/OR5L2/OR51B2/CAMK2A/OR3A1/OR2S2/OR10H3/OR51M1/OR5P3/OR12D3/GUCA1B/OR7E24/OR1J2/OR5K1/OR1E1/OR6A2/OR1G1/OR10J1/OR5I1/OR1A1/GUCY2D/OR7A5/OR1I1/OR8B8/OR4D2/OR1F1/CALM1
	sepsis	CNIH4	KEGG_PANTOTHENATE_AND_COA_BIOSYNTHESIS	KEGG_PANTOTHENATE_AND_COA_BIOSYNTHESIS	16	0.673098	1.84053	0.00836117	0.114484	0.101553	2686	tags=38%, list=12%, signal=33%	VNN1/PPCDC/BCAT1/VNN2/PPCS/PANK2
	sepsis	CNIH4	KEGG_THYROID_CANCER	KEGG_THYROID_CANCER	29	-0.566671	-1.81049	0.00829565	0.114484	0.101553	2823	tags=28%, list=12%, signal=24%	MAP2K1/RXRA/TCF7/TCF7L1/RXRB/MYC/NCOA4/MAPK3
	sepsis	CNIH4	KEGG_CHRONIC_MYELOID_LEUKEMIA	KEGG_CHRONIC_MYELOID_LEUKEMIA	72	-0.440755	-1.71803	0.00664635	0.114484	0.101553	1746	tags=21%, list=7%, signal=19%	IKBKG/STAT5B/PIK3R2/CDK4/PIK3CD/SHC2/CDKN1A/CTBP1/CRKL/RELA/ABL1/MYC/E2F2/MAPK3/BCL2L1
	sepsis	CNIH4	KEGG_RIBOSOME	KEGG_RIBOSOME	69	-0.438264	-1.69521	0.00733787	0.114484	0.101553	1103	tags=19%, list=5%, signal=18%	RPS12/RPS27/RPL11/RPL3L/RPL37/RPL38/RPL7/RPL27A/RPL22/RPS23/RPL36AL/RPS11/RPS4Y1
	sepsis	CNIH4	KEGG_UBIQUITIN_MEDIATED_PROTEOLYSIS	KEGG_UBIQUITIN_MEDIATED_PROTEOLYSIS	125	0.37415	1.54232	0.00552814	0.114484	0.101553	4306	tags=30%, list=18%, signal=25%	FANCL/UBA3/MAP3K1/ANAPC10/SOCS3/UBE4A/UBE2D1/UBE2E1/CUL2/BIRC6/UBE2W/UBE2C/UBE2D2/NEDD4/RBX1/UBE2N/BRCA1/UBE2L6/SMURF2/TRIM32/VHL/FBXO4/UBA6/HERC4/KLHL9/UBE2S/ANAPC11/BIRC2/PRPF19/CDC20/CUL3/SKP2/FBXW7/RCHY1/SIAH1/CDC23/CUL5/ITCH
	sepsis	CNIH4	KEGG_REGULATION_OF_ACTIN_CYTOSKELETON	KEGG_REGULATION_OF_ACTIN_CYTOSKELETON	207	-0.314843	-1.45228	0.00755379	0.114484	0.101553	5113	tags=29%, list=22%, signal=23%	ACTN3/ARHGEF12/PAK6/WAS/MRAS/RHOA/PDGFA/FGF12/PIP4K2B/ITGA4/FGF11/ITGB5/CHRM5/ARPC2/ARHGEF4/F2R/CHRM2/ACTN4/FGF6/MOS/BDKRB2/WASF2/DIAPH3/ITGA2/PIP4K2C/PIP5K1A/ARPC3/RAC2/MAP2K1/PAK4/PIP5K1C/PAK3/TIAM1/GIT1/ARHGEF1/DIAPH1/FGF4/MSN/FGF13/IQGAP2/CHRM4/ITGA6/PIK3R2/ITGAD/PIK3CD/CYFIP2/EZR/CRKL/FGD1/ITGA5/ACTN1/CSK/GNA12/MYH9/ARPC4/FGD3/ITGA10/MAPK3/PXN/PIP4K2A
	sepsis	CNIH4	KEGG_NON_SMALL_CELL_LUNG_CANCER	KEGG_NON_SMALL_CELL_LUNG_CANCER	54	-0.425747	-1.57038	0.0127221	0.161752	0.143482	1639	tags=24%, list=7%, signal=22%	MAP2K1/RXRA/PIK3R2/RASSF5/CDK4/PIK3CD/ERBB2/PDPK1/RXRB/PRKCB/FOXO3/E2F2/MAPK3
	sepsis	CNIH4	KEGG_AMINO_SUGAR_AND_NUCLEOTIDE_SUGAR_METABOLISM	KEGG_AMINO_SUGAR_AND_NUCLEOTIDE_SUGAR_METABOLISM	40	0.479784	1.62331	0.0152749	0.17158	0.1522	3525	tags=42%, list=15%, signal=36%	NAGK/UGDH/FPGT/RENBP/GNE/PMM1/PGM2/PGM3/HK3/NPL/PGM1/HEXB/NANP/HK2/GNPNAT1/GNPDA2/UGP2
	sepsis	CNIH4	KEGG_PHOSPHATIDYLINOSITOL_SIGNALING_SYSTEM	KEGG_PHOSPHATIDYLINOSITOL_SIGNALING_SYSTEM	74	-0.402825	-1.57206	0.0156423	0.17158	0.1522	2979	tags=26%, list=13%, signal=22%	PIP4K2C/PIP5K1A/INPP5E/DGKG/PIP5K1C/PLCD4/PI4KB/ITPKB/PLCD1/PIK3R2/PIK3CD/INPP5B/INPP5J/PRKCB/INPP5K/INPP5D/CALM1/DGKA/PIP4K2A
	sepsis	CNIH4	KEGG_O_GLYCAN_BIOSYNTHESIS	KEGG_O_GLYCAN_BIOSYNTHESIS	28	0.500676	1.56564	0.0175073	0.17158	0.1522	2809	tags=36%, list=12%, signal=31%	B4GALT5/C1GALT1C1/GALNT3/GALNT7/GALNT1/GCNT4/C1GALT1/GALNT12/ST6GALNAC1/GALNT11
	sepsis	CNIH4	KEGG_HISTIDINE_METABOLISM	KEGG_HISTIDINE_METABOLISM	28	0.499265	1.56123	0.0183755	0.17158	0.1522	6085	tags=46%, list=26%, signal=34%	TRMT11/ALDH2/HAL/HNMT/AMDHD1/METTL2B/LCMT1/ACY3/FTCD/AOC1/METTL6/UROC1/HDC
	sepsis	CNIH4	KEGG_GAP_JUNCTION	KEGG_GAP_JUNCTION	84	-0.378483	-1.52286	0.0197919	0.17158	0.1522	6381	tags=32%, list=27%, signal=23%	PRKACG/PDGFD/MAP2K2/EGFR/ADRB1/PRKCA/PRKCG/PLCB1/TJP1/PDGFA/PRKACA/ITPR3/ADCY5/DRD2/GNAI2/TUBB4A/ADCY7/MAP2K1/TUBB1/TUBB4B/ADCY6/TUBB/PRKCB/GNAS/TUBB3/MAPK3/TUBB2A
	sepsis	CNIH4	KEGG_MELANOGENESIS	KEGG_MELANOGENESIS	96	-0.350945	-1.44006	0.0221459	0.17158	0.1522	6413	tags=40%, list=27%, signal=29%	WNT7B/PRKACG/MAP2K2/CREB3L3/ASIP/DCT/PRKCA/CAMK2B/PRKCG/GNAO1/PLCB1/WNT9B/DVL2/PRKACA/EDN1/LEF1/ADCY5/CAMK2A/WNT2/WNT7A/CREB3L2/GNAI2/ADCY7/WNT11/MAP2K1/TCF7/WNT8B/ADCY6/CREB3L1/TCF7L1/DVL3/CREB1/WNT10B/CREB3/PRKCB/GNAS/CALM1/MAPK3
	sepsis	CNIH4	KEGG_CALCIUM_SIGNALING_PATHWAY	KEGG_CALCIUM_SIGNALING_PATHWAY	172	-0.314021	-1.42149	0.0211114	0.17158	0.1522	7457	tags=42%, list=32%, signal=29%	PHKA1/HRH2/CACNA1H/HTR2B/EDNRA/ATP2A1/BDKRB1/PDE1C/P2RX2/PLCB3/ADORA2B/HTR6/VDAC1/CACNA1C/PRKACG/MYLK2/CACNA1F/SLC25A5/EGFR/ADRB1/PRKCA/ATP2A2/SLC25A6/CAMK2B/PRKCG/PLCB1/ADRB3/P2RX6/TACR2/GRIN2C/NOS1/PTAFR/SLC25A4/ADRA1A/ERBB3/PRKACA/P2RX5/PHKG1/GNAL/HTR5A/ITPR3/CHRM5/SLC25A31/TBXA2R/PLN/CAMK2A/F2R/CHRM2/CYSLTR2/TRHR/BDKRB2/GNA14/ADCY7/DRD5/VDAC3/PLCD4/P2RX1/ITPKB/PLCD1/GRIN1/PDE1B/ERBB2/SLC8A3/P…
	sepsis	CNIH4	KEGG_FOCAL_ADHESION	KEGG_FOCAL_ADHESION	193	-0.308974	-1.41678	0.0221704	0.17158	0.1522	6561	tags=33%, list=28%, signal=24%	TNR/FYN/MYLK2/PDGFD/MAPK10/PIK3R5/ACTN2/LAMC2/LAMA3/EGFR/PRKCA/PRKCG/COL4A4/CHAD/TNN/LAMB4/ACTN3/PAK6/ILK/SHC1/COL5A2/RHOA/FLNC/PDGFA/ITGA4/ITGB5/TLN2/THBS4/PGF/VWF/RASGRF1/ACTN4/ELK1/ITGA2/MET/RAC2/MAP2K1/PAK4/PIP5K1C/PAK3/DIAPH1/FLNA/ITGA6/PIK3R2/COL11A2/TLN1/PIK3CD/SHC2/ERBB2/ZYX/CRKL/PDPK1/ITGA5/ACTN1/PRKCB/VASP/COL6A3/IGF1R/LAMA5/CCND3/CAV3/ITGA10/MAPK3/PXN
	sepsis	CNIH4	KEGG_WNT_SIGNALING_PATHWAY	KEGG_WNT_SIGNALING_PATHWAY	146	-0.315286	-1.39065	0.0214438	0.17158	0.1522	4753	tags=28%, list=20%, signal=23%	DVL2/RHOA/TBL1X/AXIN1/PRKACA/LEF1/SFRP4/NFATC4/CAMK2A/WNT2/WNT7A/PPP2R1A/RAC2/WNT11/TCF7/WNT8B/DKK1/TBL1Y/CSNK2A1/CTNNBIP1/PPP2R5C/TCF7L1/NFATC1/DVL3/NKD1/NFATC3/PPP2R5D/CTBP1/CHD8/WNT10B/PRKCB/NKD2/DAAM2/CER1/CSNK1E/CSNK2B/CHP1/CCND3/MYC/SFRP2/PPP2R5B
	sepsis	CNIH4	KEGG_FRUCTOSE_AND_MANNOSE_METABOLISM	KEGG_FRUCTOSE_AND_MANNOSE_METABOLISM	31	0.483138	1.54821	0.0259613	0.192546	0.170798	2673	tags=29%, list=11%, signal=26%	PFKFB3/FPGT/MTMR6/PMM1/SORD/HK3/MTMR2/PHPT1/HK2
	sepsis	CNIH4	KEGG_LEUKOCYTE_TRANSENDOTHELIAL_MIGRATION	KEGG_LEUKOCYTE_TRANSENDOTHELIAL_MIGRATION	111	-0.327437	-1.37976	0.030021	0.213749	0.189606	6349	tags=38%, list=27%, signal=28%	CLDN8/CLDN15/PIK3R5/CLDN2/ACTN2/CTNNA3/PRKCA/ITGAL/PRKCG/RAPGEF3/ACTN3/CDH5/MAPK13/RHOA/CLDN16/ITGA4/ITK/F11R/ACTN4/CLDN18/CLDN17/CXCL12/GNAI2/RAC2/SIPA1/MSN/CLDN14/MAPK12/PIK3R2/CLDN6/RASSF5/PIK3CD/RHOH/ICAM1/EZR/CD99/CLDN5/ACTN1/PRKCB/VASP/TXK/PXN
	sepsis	CNIH4	KEGG_RNA_DEGRADATION	KEGG_RNA_DEGRADATION	51	0.417042	1.48306	0.0314878	0.21557	0.191222	5041	tags=41%, list=22%, signal=32%	LSM6/DDX6/LSM2/LSM7/XRN1/C1D/PNPT1/EXOSC3/LSM5/LSM1/EXOSC4/ENO2/DIS3/CNOT2/CNOT4/LSM8/LSM3/DCP2/CNOT6/EXOSC1/PAPOLG
	sepsis	CNIH4	KEGG_PROSTATE_CANCER	KEGG_PROSTATE_CANCER	89	-0.342167	-1.3855	0.0383933	0.253112	0.224522	4575	tags=30%, list=20%, signal=24%	HSP90B1/SRD5A2/PDGFA/CCNE1/LEF1/HSP90AA1/MTOR/NFKB1/CREB3L2/MAP2K1/TCF7/IKBKG/CREB3L1/CDK2/TCF7L1/PIK3R2/CREB1/PIK3CD/CDKN1A/ERBB2/CREB3/PDPK1/RELA/HSP90AB1/IGF1R/E2F2/MAPK3
	sepsis	CNIH4	KEGG_PROTEIN_EXPORT	KEGG_PROTEIN_EXPORT	22	0.524574	1.55641	0.040344	0.256472	0.227503	1850	tags=32%, list=8%, signal=29%	IMMP1L/SRP54/SPCS3/SEC61B/SEC61G/SRP19/SEC11C
