# Supplementary material for: LDHA, BIK, and CNIH4 Are Diagnostic Markers of Endoplasmic Reticulum Stress in Lung Cancer Comorbid With Sepsis: Integrating Machine Learning and Single‐Cell Analysis of Immune Signaling
Source: Mediators Inflamm. 2026 Jul 11;2026:2437852. doi: 10.1155/mi/2437852 (PMC13355311; doi:10.1155/mi/2437852)
Supplement: Supplementary file 8 — Supporting Information 8 Table S6: Results of GSVA analysis of hub genes. [file MI-2026-2437852-s003.xlsx]

## Sheet: S6
	Table S6. Results of GSVA analysis of Hub genes
	Disease	Genes	Pathway	T	p-value	Sig
	lung cancer	LDHA	KEGG_SULFUR_METABOLISM	-2.81404	0.00712416	Down
	lung cancer	LDHA	KEGG_ADHERENS_JUNCTION	-2.72909	0.00896293	Down
	lung cancer	LDHA	KEGG_MELANOGENESIS	-2.518	0.0152721	Down
	lung cancer	LDHA	KEGG_TAURINE_AND_HYPOTAURINE_METABOLISM	-2.36808	0.0220816	Down
	lung cancer	LDHA	KEGG_ONE_CARBON_POOL_BY_FOLATE	2.02848	0.0490941	Up
	lung cancer	LDHA	KEGG_GLUTATHIONE_METABOLISM	2.05666	0.0454605	Up
	lung cancer	LDHA	KEGG_CYTOKINE_CYTOKINE_RECEPTOR_INTERACTION	2.05787	0.045197	Up
	lung cancer	LDHA	KEGG_PENTOSE_AND_GLUCURONATE_INTERCONVERSIONS	2.08186	0.044197	Up
	lung cancer	LDHA	KEGG_HYPERTROPHIC_CARDIOMYOPATHY_HCM	2.094	0.0417221	Up
	lung cancer	LDHA	KEGG_SPHINGOLIPID_METABOLISM	2.1069	0.0406649	Up
	lung cancer	LDHA	KEGG_ECM_RECEPTOR_INTERACTION	2.86813	0.00674389	Up
	lung cancer	LDHA	KEGG_COMPLEMENT_AND_COAGULATION_CASCADES	2.899	0.00573075	Up
	lung cancer	LDHA	KEGG_ETHER_LIPID_METABOLISM	2.91682	0.00616893	Up
	lung cancer	LDHA	KEGG_NOD_LIKE_RECEPTOR_SIGNALING_PATHWAY	2.98395	0.00455707	Up
	lung cancer	LDHA	KEGG_ASCORBATE_AND_ALDARATE_METABOLISM	3.19061	0.00262854	Up
	lung cancer	LDHA	KEGG_GLYCOSAMINOGLYCAN_BIOSYNTHESIS_KERATAN_SULFATE	3.38898	0.00145797	Up
	lung cancer	LDHA	KEGG_PRIMARY_BILE_ACID_BIOSYNTHESIS	3.57899	0.000845416	Up
	lung cancer	LDHA	KEGG_BLADDER_CANCER	4.23954	0.000118597	Up
	lung cancer	LDHA	KEGG_P53_SIGNALING_PATHWAY	4.44528	5.88517e-05	Up
	lung cancer	LDHA	KEGG_ARGININE_AND_PROLINE_METABOLISM	4.54706	4.18206e-05	Up
	lung cancer	LDHA	KEGG_ALDOSTERONE_REGULATED_SODIUM_REABSORPTION	-1.95149	0.0570577	Not
	lung cancer	LDHA	KEGG_NOTCH_SIGNALING_PATHWAY	-1.82436	0.0745266	Not
	lung cancer	LDHA	KEGG_DORSO_VENTRAL_AXIS_FORMATION	-1.64206	0.107719	Not
	lung cancer	LDHA	KEGG_INOSITOL_PHOSPHATE_METABOLISM	-1.61442	0.113892	Not
	lung cancer	LDHA	KEGG_RETINOL_METABOLISM	-1.601	0.116817	Not
	lung cancer	LDHA	KEGG_HISTIDINE_METABOLISM	1.87394	0.0680372	Not
	lung cancer	LDHA	KEGG_NICOTINATE_AND_NICOTINAMIDE_METABOLISM	1.91329	0.0618793	Not
	lung cancer	LDHA	KEGG_AMYOTROPHIC_LATERAL_SCLEROSIS_ALS	1.9201	0.0617872	Not
	lung cancer	LDHA	KEGG_FRUCTOSE_AND_MANNOSE_METABOLISM	1.9244	0.0604297	Not
	lung cancer	LDHA	KEGG_PURINE_METABOLISM	1.97973	0.0537166	Not
	lung cancer	BIK	KEGG_INOSITOL_PHOSPHATE_METABOLISM	-3.56601	0.000929891	Down
	lung cancer	BIK	KEGG_TAURINE_AND_HYPOTAURINE_METABOLISM	-3.40846	0.00136991	Down
	lung cancer	BIK	KEGG_UBIQUITIN_MEDIATED_PROTEOLYSIS	-2.94922	0.00542553	Down
	lung cancer	BIK	KEGG_PHOSPHATIDYLINOSITOL_SIGNALING_SYSTEM	-2.78814	0.00767465	Down
	lung cancer	BIK	KEGG_MELANOGENESIS	-2.39861	0.0204878	Down
	lung cancer	BIK	KEGG_BASAL_TRANSCRIPTION_FACTORS	-2.26041	0.0290476	Down
	lung cancer	BIK	KEGG_ANTIGEN_PROCESSING_AND_PRESENTATION	2.02333	0.0489986	Up
	lung cancer	BIK	KEGG_GLYCOLYSIS_GLUCONEOGENESIS	2.03003	0.0480874	Up
	lung cancer	BIK	KEGG_TYROSINE_METABOLISM	2.05505	0.045594	Up
	lung cancer	BIK	KEGG_LINOLEIC_ACID_METABOLISM	2.09552	0.0420891	Up
	lung cancer	BIK	KEGG_DRUG_METABOLISM_OTHER_ENZYMES	2.13471	0.0380554	Up
	lung cancer	BIK	KEGG_BUTANOATE_METABOLISM	2.15296	0.0366955	Up
	lung cancer	BIK	KEGG_PORPHYRIN_AND_CHLOROPHYLL_METABOLISM	2.18933	0.0335835	Up
	lung cancer	BIK	KEGG_GLYCEROPHOSPHOLIPID_METABOLISM	2.25982	0.028859	Up
	lung cancer	BIK	KEGG_METABOLISM_OF_XENOBIOTICS_BY_CYTOCHROME_P450	2.47401	0.0176025	Up
	lung cancer	BIK	KEGG_CELL_ADHESION_MOLECULES_CAMS	2.54264	0.0143741	Up
	lung cancer	BIK	KEGG_DRUG_METABOLISM_CYTOCHROME_P450	2.56588	0.0135452	Up
	lung cancer	BIK	KEGG_INTESTINAL_IMMUNE_NETWORK_FOR_IGA_PRODUCTION	2.79471	0.00779293	Up
	lung cancer	BIK	KEGG_ARACHIDONIC_ACID_METABOLISM	3.36345	0.00192112	Up
	lung cancer	BIK	KEGG_PHENYLALANINE_METABOLISM	3.40152	0.00156583	Up
	lung cancer	BIK	KEGG_ADHERENS_JUNCTION	-1.95521	0.0565959	Not
	lung cancer	BIK	KEGG_WNT_SIGNALING_PATHWAY	-1.93329	0.0592486	Not
	lung cancer	BIK	KEGG_GLYCOSAMINOGLYCAN_BIOSYNTHESIS_CHONDROITIN_SULFATE	-1.92089	0.0617532	Not
	lung cancer	BIK	KEGG_SMALL_CELL_LUNG_CANCER	-1.89722	0.0639564	Not
	lung cancer	BIK	KEGG_GLYCOSAMINOGLYCAN_BIOSYNTHESIS_HEPARAN_SULFATE	-1.72643	0.0908799	Not
	lung cancer	BIK	KEGG_ASTHMA	1.61091	0.113908	Not
	lung cancer	BIK	KEGG_FRUCTOSE_AND_MANNOSE_METABOLISM	1.63462	0.108928	Not
	lung cancer	BIK	KEGG_TASTE_TRANSDUCTION	1.68542	0.0998529	Not
	lung cancer	BIK	KEGG_GLUTATHIONE_METABOLISM	1.9353	0.0591767	Not
	lung cancer	BIK	KEGG_PRIMARY_IMMUNODEFICIENCY	1.9401	0.0593717	Not
	lung cancer	CNIH4	KEGG_GLYCOSPHINGOLIPID_BIOSYNTHESIS_LACTO_AND_NEOLACTO_SERIES	-5.19927	4.34755e-06	Down
	lung cancer	CNIH4	KEGG_CALCIUM_SIGNALING_PATHWAY	-5.14102	8.53973e-06	Down
	lung cancer	CNIH4	KEGG_ARRHYTHMOGENIC_RIGHT_VENTRICULAR_CARDIOMYOPATHY_ARVC	-4.78809	1.71601e-05	Down
	lung cancer	CNIH4	KEGG_AXON_GUIDANCE	-4.71617	2.20773e-05	Down
	lung cancer	CNIH4	KEGG_HYPERTROPHIC_CARDIOMYOPATHY_HCM	-4.46546	5.05936e-05	Down
	lung cancer	CNIH4	KEGG_GLIOMA	-4.31368	9.2656e-05	Down
	lung cancer	CNIH4	KEGG_TASTE_TRANSDUCTION	-3.94452	0.000323693	Down
	lung cancer	CNIH4	KEGG_DILATED_CARDIOMYOPATHY	-3.87705	0.000327273	Down
	lung cancer	CNIH4	KEGG_FOCAL_ADHESION	-3.73507	0.000528818	Down
	lung cancer	CNIH4	KEGG_NEUROACTIVE_LIGAND_RECEPTOR_INTERACTION	-3.67256	0.000743092	Down
	lung cancer	CNIH4	KEGG_FATTY_ACID_METABOLISM	4.59498	3.80044e-05	Up
	lung cancer	CNIH4	KEGG_PANTOTHENATE_AND_COA_BIOSYNTHESIS	4.63844	2.90826e-05	Up
	lung cancer	CNIH4	KEGG_STEROID_BIOSYNTHESIS	4.6433	2.81628e-05	Up
	lung cancer	CNIH4	KEGG_RNA_DEGRADATION	4.65562	3.11804e-05	Up
	lung cancer	CNIH4	KEGG_CITRATE_CYCLE_TCA_CYCLE	4.77726	2.25643e-05	Up
	lung cancer	CNIH4	KEGG_RIBOFLAVIN_METABOLISM	4.96133	9.82345e-06	Up
	lung cancer	CNIH4	KEGG_GLYCOSYLPHOSPHATIDYLINOSITOL_GPI_ANCHOR_BIOSYNTHESIS	5.30788	4.32998e-06	Up
	lung cancer	CNIH4	KEGG_MISMATCH_REPAIR	5.42156	2.00202e-06	Up
	lung cancer	CNIH4	KEGG_PROPANOATE_METABOLISM	6.26369	1.07781e-07	Up
	lung cancer	CNIH4	KEGG_BETA_ALANINE_METABOLISM	6.73416	2.1484e-08	Up
	lung cancer	CNIH4	KEGG_SMALL_CELL_LUNG_CANCER	-1.99233	0.0521981	Not
	lung cancer	CNIH4	KEGG_OLFACTORY_TRANSDUCTION	-1.98136	0.0540117	Not
	lung cancer	CNIH4	KEGG_CYTOKINE_CYTOKINE_RECEPTOR_INTERACTION	-1.9806	0.0535146	Not
	lung cancer	CNIH4	KEGG_GNRH_SIGNALING_PATHWAY	-1.87795	0.068504	Not
	lung cancer	CNIH4	KEGG_ALDOSTERONE_REGULATED_SODIUM_REABSORPTION	-1.87646	0.0668181	Not
	lung cancer	CNIH4	KEGG_PENTOSE_AND_GLUCURONATE_INTERCONVERSIONS	1.79048	0.0801429	Not
	lung cancer	CNIH4	KEGG_BIOSYNTHESIS_OF_UNSATURATED_FATTY_ACIDS	1.82337	0.074792	Not
	lung cancer	CNIH4	KEGG_GLUTATHIONE_METABOLISM	1.93401	0.0595536	Not
	lung cancer	CNIH4	KEGG_TAURINE_AND_HYPOTAURINE_METABOLISM	1.93686	0.0588664	Not
	lung cancer	CNIH4	KEGG_HISTIDINE_METABOLISM	1.98236	0.0534192	Not
	sepsis	LDHA	KEGG_ALDOSTERONE_REGULATED_SODIUM_REABSORPTION	-4.10547	0.000452179	Down
	sepsis	LDHA	KEGG_OLFACTORY_TRANSDUCTION	-3.41483	0.00239686	Down
	sepsis	LDHA	KEGG_RETINOL_METABOLISM	-3.22595	0.0039661	Down
	sepsis	LDHA	KEGG_RENAL_CELL_CARCINOMA	-3.17449	0.00425576	Down
	sepsis	LDHA	KEGG_FOCAL_ADHESION	-3.07969	0.0054685	Down
	sepsis	LDHA	KEGG_ECM_RECEPTOR_INTERACTION	-3.00315	0.00740296	Down
	sepsis	LDHA	KEGG_VEGF_SIGNALING_PATHWAY	-2.98301	0.00666884	Down
	sepsis	LDHA	KEGG_HEDGEHOG_SIGNALING_PATHWAY	-2.82632	0.00966327	Down
	sepsis	LDHA	KEGG_MATURITY_ONSET_DIABETES_OF_THE_YOUNG	-2.75454	0.0112876	Down
	sepsis	LDHA	KEGG_LEUKOCYTE_TRANSENDOTHELIAL_MIGRATION	-2.4871	0.0220039	Down
	sepsis	LDHA	KEGG_SYSTEMIC_LUPUS_ERYTHEMATOSUS	3.83437	0.00107063	Up
	sepsis	LDHA	KEGG_AMINO_SUGAR_AND_NUCLEOTIDE_SUGAR_METABOLISM	3.85117	0.000951578	Up
	sepsis	LDHA	KEGG_SNARE_INTERACTIONS_IN_VESICULAR_TRANSPORT	3.87058	0.00108322	Up
	sepsis	LDHA	KEGG_DNA_REPLICATION	3.97021	0.000609238	Up
	sepsis	LDHA	KEGG_PRIMARY_IMMUNODEFICIENCY	4.13115	0.000470868	Up
	sepsis	LDHA	KEGG_PROTEASOME	4.47908	0.000215536	Up
	sepsis	LDHA	KEGG_CELL_CYCLE	4.48574	0.000191283	Up
	sepsis	LDHA	KEGG_PYRIMIDINE_METABOLISM	4.53059	0.000159493	Up
	sepsis	LDHA	KEGG_INTESTINAL_IMMUNE_NETWORK_FOR_IGA_PRODUCTION	4.63937	0.000146705	Up
	sepsis	LDHA	KEGG_ONE_CARBON_POOL_BY_FOLATE	6.35059	1.8474e-06	Up
	sepsis	LDHA	KEGG_PHENYLALANINE_METABOLISM	-2.0506	0.0521979	Not
	sepsis	LDHA	KEGG_VASCULAR_SMOOTH_MUSCLE_CONTRACTION	-2.04504	0.0526238	Not
	sepsis	LDHA	KEGG_CALCIUM_SIGNALING_PATHWAY	-2.04223	0.0532913	Not
	sepsis	LDHA	KEGG_MELANOGENESIS	-1.93501	0.0657217	Not
	sepsis	LDHA	KEGG_NON_SMALL_CELL_LUNG_CANCER	-1.8546	0.0765665	Not
	sepsis	LDHA	KEGG_RIBOSOME	1.52014	0.143301	Not
	sepsis	LDHA	KEGG_GLUTATHIONE_METABOLISM	1.528	0.140154	Not
	sepsis	LDHA	KEGG_RIG_I_LIKE_RECEPTOR_SIGNALING_PATHWAY	1.73211	0.0980793	Not
	sepsis	LDHA	KEGG_STEROID_HORMONE_BIOSYNTHESIS	1.95805	0.0637342	Not
	sepsis	LDHA	KEGG_FRUCTOSE_AND_MANNOSE_METABOLISM	2.05055	0.0521704	Not
	sepsis	BIK	KEGG_GLYCOSPHINGOLIPID_BIOSYNTHESIS_GANGLIO_SERIES	-2.5416	0.0184418	Down
	sepsis	BIK	KEGG_LIMONENE_AND_PINENE_DEGRADATION	-2.06297	0.0506455	Not
	sepsis	BIK	KEGG_NATURAL_KILLER_CELL_MEDIATED_CYTOTOXICITY	-2.0033	0.0571027	Not
	sepsis	BIK	KEGG_MATURITY_ONSET_DIABETES_OF_THE_YOUNG	-1.61888	0.119343	Not
	sepsis	BIK	KEGG_TAURINE_AND_HYPOTAURINE_METABOLISM	-1.59115	0.125993	Not
	sepsis	BIK	KEGG_NOD_LIKE_RECEPTOR_SIGNALING_PATHWAY	-1.52499	0.142423	Not
	sepsis	BIK	KEGG_N_GLYCAN_BIOSYNTHESIS	1.31649	0.20274	Not
	sepsis	BIK	KEGG_ETHER_LIPID_METABOLISM	1.32335	0.201638	Not
	sepsis	BIK	KEGG_SELENOAMINO_ACID_METABOLISM	1.42447	0.167819	Not
	sepsis	BIK	KEGG_NON_HOMOLOGOUS_END_JOINING	1.5124	0.145079	Not
	sepsis	BIK	KEGG_GLUTATHIONE_METABOLISM	1.87692	0.0733221	Not
	sepsis	CNIH4	KEGG_ANTIGEN_PROCESSING_AND_PRESENTATION	-3.51615	0.00310361	Down
	sepsis	CNIH4	KEGG_PHOSPHATIDYLINOSITOL_SIGNALING_SYSTEM	-2.28785	0.0320762	Down
	sepsis	CNIH4	KEGG_BASAL_CELL_CARCINOMA	-2.27989	0.0322094	Down
	sepsis	CNIH4	KEGG_OLFACTORY_TRANSDUCTION	-2.21121	0.0373954	Down
	sepsis	CNIH4	KEGG_NATURAL_KILLER_CELL_MEDIATED_CYTOTOXICITY	-2.12921	0.0441991	Down
	sepsis	CNIH4	KEGG_HEDGEHOG_SIGNALING_PATHWAY	-2.10985	0.0460915	Down
	sepsis	CNIH4	KEGG_MELANOGENESIS	-2.08944	0.0479868	Down
	sepsis	CNIH4	KEGG_O_GLYCAN_BIOSYNTHESIS	2.07908	0.0498251	Up
	sepsis	CNIH4	KEGG_RIBOFLAVIN_METABOLISM	2.20378	0.0379336	Up
	sepsis	CNIH4	KEGG_FRUCTOSE_AND_MANNOSE_METABOLISM	2.3383	0.0297701	Up
	sepsis	CNIH4	KEGG_HISTIDINE_METABOLISM	2.63196	0.0160678	Up
	sepsis	CNIH4	KEGG_PANTOTHENATE_AND_COA_BIOSYNTHESIS	3.05886	0.0056007	Up
	sepsis	CNIH4	KEGG_DRUG_METABOLISM_CYTOCHROME_P450	-1.89865	0.0702416	Not
	sepsis	CNIH4	KEGG_LINOLEIC_ACID_METABOLISM	-1.8504	0.0774442	Not
	sepsis	CNIH4	KEGG_GAP_JUNCTION	-1.75098	0.0947738	Not
	sepsis	CNIH4	KEGG_CALCIUM_SIGNALING_PATHWAY	-1.69159	0.105498	Not
	sepsis	CNIH4	KEGG_NEUROACTIVE_LIGAND_RECEPTOR_INTERACTION	-1.6798	0.110552	Not
	sepsis	CNIH4	KEGG_AMINO_SUGAR_AND_NUCLEOTIDE_SUGAR_METABOLISM	1.6008	0.123336	Not
	sepsis	CNIH4	KEGG_TERPENOID_BACKBONE_BIOSYNTHESIS	1.64286	0.114025	Not
	sepsis	CNIH4	KEGG_STEROID_BIOSYNTHESIS	1.74337	0.0991098	Not
	sepsis	CNIH4	KEGG_TYROSINE_METABOLISM	1.77028	0.0912915	Not
	sepsis	CNIH4	KEGG_ETHER_LIPID_METABOLISM	1.99517	0.0586619	Not
